# Supplementary material for: An automated, high-throughput method for standardizing image color profiles to improve image-based plant phenotyping
Source: PeerJ. 2018 Oct 4;6:e5727. doi: 10.7717/peerj.5727 (PMC6174877; doi:10.7717/peerj.5727)
Supplement: Supplemental Information 1 — The supplemental zip file contains 3 folders: data, scripts, and license. The scripts enable denovo analysis of the data contained in the data folder, which was used to generate the figures in the manuscript. The license is GPL version2. [file peerj-06-5727-s001.zip]

Archive with 68 entries (61 files):
- analysis/
- analysis/data/
- analysis/data/plant/
- analysis/data/plant/SnapshotInfo1.csv
- analysis/data/plant/card_masks/
- analysis/data/plant/card_masks/10_mask.png
- analysis/data/plant/card_masks/11_mask.png
- analysis/data/plant/card_masks/12_mask.png
- analysis/data/plant/card_masks/13_mask.png
- analysis/data/plant/card_masks/14_mask.png
- analysis/data/plant/card_masks/15_mask.png
- analysis/data/plant/card_masks/16_mask.png
- analysis/data/plant/card_masks/17_mask.png
- analysis/data/plant/card_masks/18_mask.png
- analysis/data/plant/card_masks/19_mask.png
- analysis/data/plant/card_masks/1_mask.png
- analysis/data/plant/card_masks/20_mask.png
- analysis/data/plant/card_masks/21_mask.png
- analysis/data/plant/card_masks/22_mask.png
- analysis/data/plant/card_masks/2_mask.png
- analysis/data/plant/card_masks/3_mask.png
- analysis/data/plant/card_masks/4_mask.png
- analysis/data/plant/card_masks/5_mask.png
- analysis/data/plant/card_masks/6_mask.png
- analysis/data/plant/card_masks/7_mask.png
- analysis/data/plant/card_masks/8_mask.png
- analysis/data/plant/card_masks/9_mask.png
- analysis/data/plant/color_april13.txt
- analysis/data/plant/color_april13_ch.txt
- analysis/data/plant/nov2017_assoc.csv
- analysis/data/plant/shapes_april13.txt
- analysis/data/plant/shapes_april13_ch.txt
- analysis/data/plant/shoot_weights.csv
- analysis/data/plant/target_homography.csv
- analysis/data/temperature/
- analysis/data/temperature/SnapshotInfo.csv
- analysis/data/temperature/all_hobos.csv
- analysis/data/temperature/card_masks/
- analysis/data/temperature/card_masks/10_mask.png
- analysis/data/temperature/card_masks/11_mask.png
- analysis/data/temperature/card_masks/12_mask.png
- analysis/data/temperature/card_masks/13_mask.png
- analysis/data/temperature/card_masks/14_mask.png
- analysis/data/temperature/card_masks/15_mask.png
- analysis/data/temperature/card_masks/16_mask.png
- analysis/data/temperature/card_masks/17_mask.png
- analysis/data/temperature/card_masks/18_mask.png
- analysis/data/temperature/card_masks/19_mask.png
- analysis/data/temperature/card_masks/1_mask.png
- analysis/data/temperature/card_masks/20_mask.png
- analysis/data/temperature/card_masks/21_mask.png
- analysis/data/temperature/card_masks/22_mask.png
- analysis/data/temperature/card_masks/2_mask.png
- analysis/data/temperature/card_masks/3_mask.png
- analysis/data/temperature/card_masks/4_mask.png
- analysis/data/temperature/card_masks/5_mask.png
- analysis/data/temperature/card_masks/6_mask.png
- analysis/data/temperature/card_masks/7_mask.png
- analysis/data/temperature/card_masks/8_mask.png
- analysis/data/temperature/card_masks/9_mask.png
- analysis/data/temperature/shapes.txt
- analysis/data/temperature/target_homography.csv
- analysis/scripts/
- analysis/scripts/avg_images.cpp
- analysis/scripts/get_target_homography.cpp
- analysis/scripts/phenotypercv.cpp
- analysis/scripts/plant_final.R
- analysis/scripts/temperature_final.R
