# Supplementary material for: An automated, high-throughput method for standardizing image color profiles to improve image-based plant phenotyping
Source: PeerJ. 2018 Oct 4;6:e5727. doi: 10.7717/peerj.5727 (PMC6174877; doi:10.7717/peerj.5727)
Supplement: Supplemental Information 1 — The supplemental zip file contains 3 folders: data, scripts, and license. The scripts enable denovo analysis of the data contained in the data folder, which was used to generate the figures in the manuscript. The license is GPL version2. [file peerj-06-5727-s001.zip › analysis/data/plant/SnapshotInfo1.csv]

experiment	id	plant barcode	car tag	timestamp	weight before	weight after	water amount	completed	measurement label	tag	tiles
BB004_F_112017	181817	Fm002CB050767	1225	2017-11-20 15:38:55	1393.0	1412.0	21	True	BB004_F_112017
BB004_F_112017	181818	Fm001GB051726	1964	2017-11-20 15:38:57	1396.0	1412.0	18	True	BB004_F_112017
BB004_F_112017	181819	Fm001BB050988	1098	2017-11-20 15:38:58	1360.0	1412.0	54	True	BB004_F_112017
BB004_F_112017	181820	Fm001FA050730	1759	2017-11-20 15:38:58	1389.0	1409.0	25	True	BB004_F_112017
BB004_F_112017	181821	Fm002BB050765	1077	2017-11-20 15:39:14	1407.0	1414.0	7	True	BB004_F_112017
BB004_F_112017	181822	Fm001CB051718	1569	2017-11-20 15:39:15	1401.0	1413.0	13	True	BB004_F_112017
BB004_F_112017	181823	Fm002BB050737	2111	2017-11-20 15:39:16	1389.0	1413.0	25	True	BB004_F_112017
BB004_F_112017	181824	Fm002DA050979	1776	2017-11-20 15:39:20	1371.0	1413.0	43	True	BB004_F_112017
BB004_F_112017	181825	Fm002DB050769	1755	2017-11-20 15:39:30	1399.0	1413.0	15	True	BB004_F_112017
BB004_F_112017	181826	Fm001FB051332	1277	2017-11-20 15:39:32	1393.0	1413.0	21	True	BB004_F_112017
BB004_F_112017	181827	Fm002EA050701	1219	2017-11-20 15:39:33	1386.0	1413.0	28	True	BB004_F_112017
BB004_F_112017	181828	Fm001CB050990	1199	2017-11-20 15:39:40	1396.0	1414.0	18	True	BB004_F_112017
BB004_F_112017	181829	Fm002EA050757	1014	2017-11-20 15:39:48	1406.0	1413.0	8	True	BB004_F_112017
BB004_F_112017	181830	Fm002DA051427	1004	2017-11-20 15:39:49	1396.0	1413.0	18	True	BB004_F_112017
BB004_F_112017	181831	Fm002AB050707	1330	2017-11-20 15:39:51	1388.0	1413.0	26	True	BB004_F_112017
BB004_F_112017	181832	Fm002BB050989	1741	2017-11-20 15:39:59	1396.0	1414.0	18	True	BB004_F_112017
BB004_F_112017	181833	Fm001GA050788	1393	2017-11-20 15:40:04	1400.0	1413.0	14	True	BB004_F_112017
BB004_F_112017	181834	Fm001GA051404	1840	2017-11-20 15:40:06	1404.0	1413.0	10	True	BB004_F_112017
BB004_F_112017	181835	Fm002BA050695	1897	2017-11-20 15:40:09	1379.0	1413.0	35	True	BB004_F_112017
BB004_F_112017	181836	Fm001BA050974	1820	2017-11-20 15:40:17	1340.0	1414.0	74	True	BB004_F_112017
BB004_F_112017	181837	Fm002GB050775	1814	2017-11-20 15:40:22	1395.0	1413.0	19	True	BB004_F_112017
BB004_F_112017	181838	Fm001EA051400	1816	2017-11-20 15:40:23	1400.0	1413.0	14	True	BB004_F_112017
BB004_F_112017	181839	Fm001DA050726	1988	2017-11-20 15:40:28	1386.0	1414.0	28	True	BB004_F_112017
BB004_F_112017	181840	Fm001DA051398	1334	2017-11-20 15:40:40	1402.0	1413.0	12	True	BB004_F_112017
BB004_F_112017	181841	Fm002BA050751	1647	2017-11-20 15:40:40	1407.0	1414.0	7	True	BB004_F_112017
BB004_F_112017	181842	Fm002CB050991	1616	2017-11-20 15:40:41	1364.0	1413.0	50	True	BB004_F_112017
BB004_F_112017	181843	Fm001DB050740	1669	2017-11-20 15:40:46	1394.0	1413.0	20	True	BB004_F_112017
BB004_F_112017	181844	Fm001DA050754	1844	2017-11-20 15:40:56	1405.0	1414.0	9	True	BB004_F_112017
BB004_F_112017	181845	Fm001EB051330	1975	2017-11-20 15:40:57	1385.0	1413.0	29	True	BB004_F_112017
BB004_F_112017	181846	Fm001AA050972	1006	2017-11-20 15:41:02	1382.0	1413.0	32	True	BB004_F_112017
BB004_F_112017	181847	Fm002CA050725	1736	2017-11-20 15:41:03	1385.0	1414.0	29	True	BB004_F_112017
BB004_F_112017	181848	Fm001DB050768	1636	2017-11-20 15:41:13	1400.0	1413.0	14	True	BB004_F_112017
BB004_F_112017	181849	Fm002DB051441	1209	2017-11-20 15:41:15	1396.0	1413.0	18	True	BB004_F_112017
BB004_F_112017	181850	Fm002DA050699	1954	2017-11-20 15:41:21	1391.0	1413.0	23	True	BB004_F_112017
BB004_F_112017	181851	Fm002AB050987	1002	2017-11-20 15:41:22	1377.0	1413.0	37	True	BB004_F_112017
BB004_F_112017	181852	Fm001GB050802	1299	2017-11-20 15:41:31	1408.0	1414.0	6	True	BB004_F_112017
BB004_F_112017	181853	Fm002GB051419	1727	2017-11-20 15:41:32	1396.0	1413.0	18	True	BB004_F_112017
BB004_F_112017	181854	Fm002FB050717	1322	2017-11-20 15:41:39	1383.0	1414.0	31	True	BB004_F_112017
BB004_F_112017	181855	Fm001FB050996	2018	2017-11-20 15:41:42	1404.0	1413.0	10	True	BB004_F_112017
BB004_F_112017	181856	Fm002EB050771	2101	2017-11-20 15:41:48	1405.0	1414.0	9	True	BB004_F_112017
BB004_F_112017	181857	Fm002EB051415	1983	2017-11-20 15:41:50	1397.0	1413.0	17	True	BB004_F_112017
BB004_F_112017	181858	Fm002AB050679	1380	2017-11-20 15:41:57	1382.0	1413.0	32	True	BB004_F_112017
BB004_F_112017	181859	Fm001EB050994	1349	2017-11-20 15:41:59	1344.0	1413.0	70	True	BB004_F_112017
BB004_F_112017	181860	Fm001AB050762	1948	2017-11-20 15:42:05	1419.0	1420.0	0	True	BB004_F_112017
BB004_F_112017	181861	Fm002BB051409	1274	2017-11-20 15:42:08	1382.0	1412.0	32	True	BB004_F_112017
BB004_F_112017	181862	Fm002EB050687	1385	2017-11-20 15:42:15	1386.0	1414.0	28	True	BB004_F_112017
BB004_F_112017	181863	Fm002CA050753	1769	2017-11-20 15:42:18	1405.0	1413.0	9	True	BB004_F_112017
BB004_F_112017	181864	Fm002DB050993	1880	2017-11-20 15:42:23	1379.0	1414.0	35	True	BB004_F_112017
BB004_F_112017	181865	Fm002CB051439	1103	2017-11-20 15:42:26	1393.0	1413.0	21	True	BB004_F_112017
BB004_F_112017	181866	Fm002BA050667	1974	2017-11-20 15:42:33	1391.0	1414.0	23	True	BB004_F_112017
BB004_F_112017	181867	Fm001EA050756	1338	2017-11-20 15:42:35	1399.0	1414.0	15	True	BB004_F_112017
BB004_F_112017	181868	Fm002EA050981	1247	2017-11-20 15:42:43	1375.0	1413.0	39	True	BB004_F_112017
BB004_F_112017	181869	Fm001CB051438	1994	2017-11-20 15:42:44	1393.0	1413.0	21	True	BB004_F_112017
BB004_F_112017	181870	Fm002BA050639	1951	2017-11-20 15:42:50	1390.0	1414.0	24	True	BB004_F_112017
BB004_F_112017	181871	Fm002FA050787	2047	2017-11-20 15:42:53	1401.0	1413.0	13	True	BB004_F_112017
BB004_F_112017	181872	Fm001BA051394	1799	2017-11-20 15:43:01	1389.0	1413.0	25	True	BB004_F_112017
BB004_F_112017	181873	Fm001DB050992	1756	2017-11-20 15:43:04	1404.0	1413.0	10	True	BB004_F_112017
BB004_F_112017	181874	Fm002FB050661	1179	2017-11-20 15:43:08	1390.0	1413.0	24	True	BB004_F_112017
BB004_F_112017	181875	Fm001GB050746	1102	2017-11-20 15:43:10	1409.0	1414.0	5	True	BB004_F_112017
BB004_F_112017	181876	Fm001CA051284	1625	2017-11-20 15:43:19	1373.0	1413.0	41	True	BB004_F_112017
BB004_F_112017	181877	Fm001GA050984	1887	2017-11-20 15:43:21	1410.0	1414.0	4	True	BB004_F_112017
BB004_F_112017	181878	Fm001AA050664	1599	2017-11-20 15:43:25	1390.0	1413.0	24	True	BB004_F_112017
BB004_F_112017	181879	Fm001EB050742	1347	2017-11-20 15:43:27	1405.0	1414.0	9	True	BB004_F_112017
BB004_F_112017	181880	Fm002EB050995	1384	2017-11-20 15:43:38	1350.0	1414.0	64	True	BB004_F_112017
BB004_F_112017	181881	Fm001EA051288	1171	2017-11-20 15:43:38	1380.0	1413.0	34	True	BB004_F_112017
BB004_F_112017	181882	Fm002EA050673	1668	2017-11-20 15:43:43	1387.0	1414.0	27	True	BB004_F_112017
BB004_F_112017	181883	Fm001GA050732	1935	2017-11-20 15:43:44	1397.0	1413.0	17	True	BB004_F_112017
BB004_F_112017	181884	Fm002BA051283	1953	2017-11-20 15:43:57	1374.0	1412.0	40	True	BB004_F_112017
BB004_F_112017	181885	Fm002BA050863	1365	2017-11-20 15:44:01	1393.0	1414.0	21	True	BB004_F_112017
BB004_F_112017	181886	Fm002BB050681	1116	2017-11-20 15:44:01	1397.0	1414.0	17	True	BB004_F_112017
BB004_F_112017	181887	Fm001CA050724	1314	2017-11-20 15:44:01	1398.0	1414.0	16	True	BB004_F_112017
BB004_F_112017	181888	Fm001DB051300	1667	2017-11-20 15:44:17	1377.0	1413.0	37	True	BB004_F_112017
BB004_F_112017	181889	Fm001BA050666	2009	2017-11-20 15:44:18	1382.0	1413.0	32	True	BB004_F_112017
BB004_F_112017	181890	Fm001CB050766	1937	2017-11-20 15:44:19	1404.0	1413.0	10	True	BB004_F_112017
BB004_F_112017	181891	Fm002GA050873	1638	2017-11-20 15:44:20	1392.0	1414.0	22	True	BB004_F_112017
BB004_F_112017	181892	Fm002EA051289	1952	2017-11-20 15:44:36	1392.0	1413.0	22	True	BB004_F_112017
BB004_F_112017	181893	Fm001BA050722	1765	2017-11-20 15:44:36	1391.0	1413.0	23	True	BB004_F_112017
BB004_F_112017	181894	Fm002CA050641	1326	2017-11-20 15:44:36	1388.0	1413.0	26	True	BB004_F_112017
BB004_F_112017	181895	Fm001GB050914	2092	2017-11-20 15:44:38	1411.0	1414.0	3	True	BB004_F_112017
BB004_F_112017	181896	Fm001FA051290	1447	2017-11-20 15:44:53	1385.0	1413.0	29	True	BB004_F_112017
BB004_F_112017	181897	Fm002GB050747	2039	2017-11-20 15:44:54	1405.0	1413.0	9	True	BB004_F_112017
BB004_F_112017	181898	Fm002BB051157	1255	2017-11-20 15:44:54	1396.0	1414.0	18	True	BB004_F_112017
BB004_F_112017	181899	Fm001FA050898	1970	2017-11-20 15:44:55	1405.0	1414.0	9	True	BB004_F_112017
BB004_F_112017	181900	Fm002AB051155	1634	2017-11-20 15:45:11	1392.0	1414.0	22	True	BB004_F_112017
BB004_F_112017	181901	Fm001AB050734	1815	2017-11-20 15:45:11	1398.0	1414.0	16	True	BB004_F_112017
BB004_F_112017	181902	Fm001AA051280	1698	2017-11-20 15:45:11	1377.0	1414.0	37	True	BB004_F_112017
BB004_F_112017	181903	Fm002AA050889	1487	2017-11-20 15:45:13	1342.0	1413.0	72	True	BB004_F_112017
BB004_F_112017	181904	Fm001DB051188	1800	2017-11-20 15:45:29	1391.0	1414.0	23	True	BB004_F_112017
BB004_F_112017	181905	Fm002GA050733	1555	2017-11-20 15:45:29	1410.0	1414.0	4	True	BB004_F_112017
BB004_F_112017	181906	Fm001DA051286	1823	2017-11-20 15:45:30	1372.0	1413.0	42	True	BB004_F_112017
BB004_F_112017	181907	Fm002AB050875	1481	2017-11-20 15:45:36	1391.0	1414.0	23	True	BB004_F_112017
BB004_F_112017	181908	Fm002AA050749	2096	2017-11-20 15:45:45	1394.0	1413.0	20	True	BB004_F_112017
BB004_F_112017	181909	Fm003HB051738	1371	2017-11-20 15:45:46	1392.0	1413.0	22	True	BB004_F_112017
BB004_F_112017	181910	Fm002GA051293	1960	2017-11-20 15:45:49	1372.0	1412.0	42	True	BB004_F_112017
BB004_F_112017	181911	Fm001FA050870	1495	2017-11-20 15:45:55	1388.0	1414.0	26	True	BB004_F_112017
BB004_F_112017	181912	Fm002DB051189	1530	2017-11-20 15:46:03	1392.0	1414.0	22	True	BB004_F_112017
BB004_F_112017	181913	Fm001BB050736	1807	2017-11-20 15:46:03	1399.0	1413.0	15	True	BB004_F_112017
BB004_F_112017	181914	Fm002DB051301	1846	2017-11-20 15:46:09	1381.0	1413.0	33	True	BB004_F_112017
BB004_F_112017	181915	Fm002DB050909	1802	2017-11-20 15:46:14	1405.0	1414.0	9	True	BB004_F_112017
BB004_F_112017	181916	Fm002EA050729	1558	2017-11-20 15:46:21	1410.0	1414.0	4	True	BB004_F_112017
BB004_F_112017	181917	Fm002DB051161	1329	2017-11-20 15:46:21	1401.0	1414.0	13	True	BB004_F_112017
BB004_F_112017	181918	Fm002CB051299	1862	2017-11-20 15:46:27	1378.0	1412.0	36	True	BB004_F_112017
BB004_F_112017	181919	Fm003HB051733	1311	2017-11-20 15:46:31	1409.0	1414.0	5	True	BB004_F_112017
BB004_F_112017	181920	Fm002AA050721	1888	2017-11-20 15:46:37	1403.0	1413.0	11	True	BB004_F_112017
BB004_F_112017	181921	Fm001DB051160	1645	2017-11-20 15:46:37	1403.0	1414.0	11	True	BB004_F_112017
BB004_F_112017	181922	Fm001AB051294	1067	2017-11-20 15:46:46	1382.0	1412.0	32	True	BB004_F_112017
BB004_F_112017	181923	Fm002BB050905	2030	2017-11-20 15:46:49	1394.0	1414.0	20	True	BB004_F_112017
BB004_F_112017	181924	Fm001CA051144	2119	2017-11-20 15:46:54	1391.0	1414.0	23	True	BB004_F_112017
BB004_F_112017	181925	Fm001EB050770	1451	2017-11-20 15:46:54	1408.0	1414.0	6	True	BB004_F_112017
BB004_F_112017	181926	Fm002EB051303	1251	2017-11-20 15:47:04	1375.0	1413.0	39	True	BB004_F_112017
BB004_F_112017	181927	Fm002FB050885	1320	2017-11-20 15:47:08	1405.0	1413.0	9	True	BB004_F_112017
BB004_F_112017	181928	Fm001GA050760	1735	2017-11-20 15:47:11	1392.0	1413.0	22	True	BB004_F_112017
BB004_F_112017	181929	Fm002BB051185	1221	2017-11-20 15:47:12	1383.0	1413.0	31	True	BB004_F_112017
BB004_F_112017	181930	Fm003HB051740	1259	2017-11-20 15:47:24	1344.0	1413.0	70	True	BB004_F_112017
BB004_F_112017	181931	Fm002GB050887	1822	2017-11-20 15:47:25	1412.0	1413.0	2	True	BB004_F_112017
BB004_F_112017	181932	Fm001CB051186	1200	2017-11-20 15:47:31	1383.0	1414.0	31	True	BB004_F_112017
BB004_F_112017	181933	Fm002AA050777	1955	2017-11-20 15:47:31	1406.0	1414.0	8	True	BB004_F_112017
BB004_F_112017	181934	Fm001CB050906	1478	2017-11-20 15:47:41	1405.0	1413.0	9	True	BB004_F_112017
BB004_F_112017	181935	Fm002BB051297	1743	2017-11-20 15:47:46	1393.0	1413.0	21	True	BB004_F_112017
BB004_F_112017	181936	Fm002AB050791	1733	2017-11-20 15:47:47	1378.0	1413.0	36	True	BB004_F_112017
BB004_F_112017	181937	Fm001FA051094	1032	2017-11-20 15:47:49	1407.0	1414.0	7	True	BB004_F_112017
BB004_F_112017	181938	Fm001CA050892	1048	2017-11-20 15:47:59	1394.0	1414.0	20	True	BB004_F_112017
BB004_F_112017	181939	Fm001DB051524	1965	2017-11-20 15:48:03	1330.0	1412.0	84	True	BB004_F_112017
BB004_F_112017	181940	Fm001AA051084	1260	2017-11-20 15:48:05	1416.0	1416.0	0	True	BB004_F_112017
BB004_F_112017	181941	Fm002BB050793	1114	2017-11-20 15:48:08	1398.0	1413.0	16	True	BB004_F_112017
BB004_F_112017	181942	Fm002FB051137	1865	2017-11-20 15:48:18	1403.0	1413.0	11	True	BB004_F_112017
BB004_F_112017	181943	Fm001AA050888	1360	2017-11-20 15:48:18	1390.0	1413.0	24	True	BB004_F_112017
BB004_F_112017	181944	Fm001BA050778	1163	2017-11-20 15:48:25	1404.0	1414.0	10	True	BB004_F_112017
BB004_F_112017	181945	Fm003HB051744	1016	2017-11-20 15:48:26	1329.0	1412.0	85	True	BB004_F_112017
BB004_F_112017	181946	Fm001EA051120	2033	2017-11-20 15:48:35	1415.0	1415.0	0	True	BB004_F_112017
BB004_F_112017	181947	Fm002FB051333	1775	2017-11-20 15:48:37	1393.0	1413.0	21	True	BB004_F_112017
BB004_F_112017	181948	Fm001BB050792	1409	2017-11-20 15:48:42	1409.0	1414.0	5	True	BB004_F_112017
BB004_F_112017	181949	Fm002EA051121	1149	2017-11-20 15:48:47	1407.0	1413.0	7	True	BB004_F_112017
BB004_F_112017	181950	Fm001BA051506	1525	2017-11-20 15:48:50	1288.0	1411.0	126	True	BB004_F_112017
BB004_F_112017	181951	Fm002EA051373	1124	2017-11-20 15:48:56	1395.0	1413.0	19	True	BB004_F_112017
BB004_F_112017	181952	Fm002CB050795	1253	2017-11-20 15:48:59	1409.0	1413.0	5	True	BB004_F_112017
BB004_F_112017	181953	Fm002AA051085	1142	2017-11-20 15:49:04	1407.0	1414.0	7	True	BB004_F_112017
BB004_F_112017	181954	Fm001AB051378	1442	2017-11-20 15:49:15	1394.0	1414.0	20	True	BB004_F_112017
BB004_F_112017	181955	Fm001FB050800	1516	2017-11-20 15:49:15	1414.0	1414.0	0	True	BB004_F_112017
BB004_F_112017	181956	Fm001GA051292	1076	2017-11-20 15:49:17	1381.0	1413.0	33	True	BB004_F_112017
BB004_F_112017	181957	Fm002DA051091	1992	2017-11-20 15:49:19	1390.0	1414.0	24	True	BB004_F_112017
BB004_F_112017	181958	Fm003HB051731	2071	2017-11-20 15:49:29	1412.0	1414.0	2	True	BB004_F_112017
BB004_F_112017	181959	Fm001EA051316	1508	2017-11-20 15:49:34	1394.0	1414.0	20	True	BB004_F_112017
BB004_F_112017	181960	Fm002CA051509	1354	2017-11-20 15:49:36	1398.0	1414.0	16	True	BB004_F_112017
BB004_F_112017	181961	Fm002EB051135	1613	2017-11-20 15:49:37	1408.0	1414.0	6	True	BB004_F_112017
BB004_F_112017	181962	Fm001EB050798	2027	2017-11-20 15:49:45	1404.0	1413.0	10	True	BB004_F_112017
BB004_F_112017	181963	Fm001BA051310	1027	2017-11-20 15:49:52	1384.0	1413.0	30	True	BB004_F_112017
BB004_F_112017	181964	Fm001AB051546	1542	2017-11-20 15:49:53	1344.0	1412.0	70	True	BB004_F_112017
BB004_F_112017	181965	Fm002DB051133	1118	2017-11-20 15:49:54	1391.0	1413.0	23	True	BB004_F_112017
BB004_F_112017	181966	Fm001DA050782	1832	2017-11-20 15:50:02	1404.0	1413.0	10	True	BB004_F_112017
BB004_F_112017	181967	Fm001GB051138	1370	2017-11-20 15:50:11	1410.0	1414.0	4	True	BB004_F_112017
BB004_F_112017	181968	Fm001DB051356	1324	2017-11-20 15:50:11	1405.0	1414.0	9	True	BB004_F_112017
BB004_F_112017	181969	Fm002EA051541	1397	2017-11-20 15:50:15	1389.0	1413.0	25	True	BB004_F_112017
BB004_F_112017	181970	Fm002BB050821	2170	2017-11-20 15:50:19	1411.0	1414.0	3	True	BB004_F_112017
BB004_F_112017	181971	Fm002FB051109	1132	2017-11-20 15:50:26	1414.0	1414.0	0	True	BB004_F_112017
BB004_F_112017	181972	Fm002FA051319	2126	2017-11-20 15:50:29	1395.0	1414.0	19	True	BB004_F_112017
BB004_F_112017	181973	Fm002CA051537	1497	2017-11-20 15:50:32	1262.0	1410.0	152	True	BB004_F_112017
BB004_F_112017	181974	Fm001CA050780	1239	2017-11-20 15:50:35	1402.0	1413.0	12	True	BB004_F_112017
BB004_F_112017	181975	Fm002CB051103	1596	2017-11-20 15:50:39	1404.0	1413.0	10	True	BB004_F_112017
BB004_F_112017	181976	Fm002AA051309	1873	2017-11-20 15:50:46	1402.0	1413.0	12	True	BB004_F_112017
BB004_F_112017	181977	Fm002EA050785	1252	2017-11-20 15:50:53	1406.0	1414.0	8	True	BB004_F_112017
BB004_F_112017	181978	Fm002CA051117	1893	2017-11-20 15:50:56	1402.0	1414.0	12	True	BB004_F_112017
BB004_F_112017	181979	Fm002AA051281	1080	2017-11-20 15:51:02	1205.0	1410.0	209	True	BB004_F_112017
BB004_F_112017	181980	Fm001BB051324	1780	2017-11-20 15:51:04	1407.0	1414.0	7	True	BB004_F_112017
BB004_F_112017	181981	Fm002GB050803	1999	2017-11-20 15:51:09	1408.0	1413.0	6	True	BB004_F_112017
BB004_F_112017	181982	Fm001GA051124	1858	2017-11-20 15:51:12	1397.0	1414.0	17	True	BB004_F_112017
BB004_F_112017	181983	Fm002BA051311	1001	2017-11-20 15:51:21	1360.0	1413.0	54	True	BB004_F_112017
BB004_F_112017	181984	Fm002GA050789	2007	2017-11-20 15:51:26	1357.0	1413.0	57	True	BB004_F_112017
BB004_F_112017	181985	Fm002FA051123	1532	2017-11-20 15:51:29	1421.0	1421.0	0	True	BB004_F_112017
BB004_F_112017	181986	Fm001FB051556	1979	2017-11-20 15:51:36	1392.0	1413.0	22	True	BB004_F_112017
BB004_F_112017	181987	Fm002AB051043	1627	2017-11-20 15:51:42	1398.0	1413.0	16	True	BB004_F_112017
BB004_F_112017	181988	Fm001FA051010	1049	2017-11-20 15:51:43	1415.0	1415.0	0	True	BB004_F_112017
BB004_F_112017	181989	Fm002GB050635	1289	2017-11-20 15:51:48	1410.0	1414.0	4	True	BB004_F_112017
BB004_F_112017	181990	Fm002DB051553	1781	2017-11-20 15:51:54	1391.0	1413.0	23	True	BB004_F_112017
BB004_F_112017	181991	Fm001AB051042	1015	2017-11-20 15:51:57	1407.0	1414.0	7	True	BB004_F_112017
BB004_F_112017	181992	Fm002DA051063	1189	2017-11-20 15:51:59	1397.0	1413.0	17	True	BB004_F_112017
BB004_F_112017	181993	Fm002CB050627	1470	2017-11-20 15:52:04	1405.0	1413.0	9	True	BB004_F_112017
BB004_F_112017	181994	Fm001BB051548	1745	2017-11-20 15:52:11	1218.0	1409.0	196	True	BB004_F_112017
BB004_F_112017	181995	Fm001CA051032	1976	2017-11-20 15:52:14	1405.0	1414.0	9	True	BB004_F_112017
BB004_F_112017	181996	Fm002GB051083	1421	2017-11-20 15:52:16	1403.0	1414.0	11	True	BB004_F_112017
BB004_F_112017	181997	Fm001DB050628	2131	2017-11-20 15:52:21	1410.0	1413.0	4	True	BB004_F_112017
BB004_F_112017	181998	Fm001BA051030	1998	2017-11-20 15:52:32	1405.0	1413.0	9	True	BB004_F_112017
BB004_F_112017	181999	Fm001GA051208	1941	2017-11-20 15:52:33	1400.0	1414.0	14	True	BB004_F_112017
BB004_F_112017	182000	Fm002BB050625	1693	2017-11-20 15:52:38	1398.0	1414.0	16	True	BB004_F_112017
BB004_F_112017	182001	Fm002CB051551	1857	2017-11-20 15:52:45	1190.0	1409.0	224	True	BB004_F_112017
BB004_F_112017	182002	Fm002AA051029	1341	2017-11-20 15:52:49	1415.0	1415.0	0	True	BB004_F_112017
BB004_F_112017	182003	Fm001FA051206	2124	2017-11-20 15:52:50	1405.0	1414.0	9	True	BB004_F_112017
BB004_F_112017	182004	Fm002DB050629	1722	2017-11-20 15:52:55	1412.0	1413.0	2	True	BB004_F_112017
BB004_F_112017	182005	Fm002EB051051	1511	2017-11-20 15:53:03	1417.0	1417.0	0	True	BB004_F_112017
BB004_F_112017	182006	Fm002FB051053	1657	2017-11-20 15:53:06	1405.0	1413.0	9	True	BB004_F_112017
BB004_F_112017	182007	Fm001AB050622	1854	2017-11-20 15:53:12	1411.0	1414.0	3	True	BB004_F_112017
BB004_F_112017	182008	Fm001EB051050	1594	2017-11-20 15:53:17	1416.0	1416.0	0	True	BB004_F_112017
BB004_F_112017	182009	Fm002BA051451	1716	2017-11-20 15:53:21	1368.0	1412.0	46	True	BB004_F_112017
BB004_F_112017	182010	Fm001BB051072	1819	2017-11-20 15:53:22	1402.0	1414.0	12	True	BB004_F_112017
BB004_F_112017	182011	Fm001GA050620	1133	2017-11-20 15:53:28	1415.0	1415.0	0	True	BB004_F_112017
BB004_F_112017	182012	Fm001CB051046	1256	2017-11-20 15:53:31	1411.0	1414.0	3	True	BB004_F_112017
BB004_F_112017	182013	Fm002AB051071	1674	2017-11-20 15:53:38	1405.0	1414.0	9	True	BB004_F_112017
BB004_F_112017	182014	Fm001FB051500	1337	2017-11-20 15:53:41	1371.0	1413.0	43	True	BB004_F_112017
BB004_F_112017	182015	Fm001FA050618	2060	2017-11-20 15:53:42	1403.0	1413.0	11	True	BB004_F_112017
BB004_F_112017	182016	Fm001GA051040	1663	2017-11-20 15:53:48	1416.0	1416.0	0	True	BB004_F_112017
BB004_F_112017	182017	Fm001CB051214	1920	2017-11-20 15:53:54	1405.0	1414.0	9	True	BB004_F_112017
BB004_F_112017	182018	Fm001CB050626	1286	2017-11-20 15:53:59	1399.0	1413.0	15	True	BB004_F_112017
BB004_F_112017	182019	Fm002AA051645	1138	2017-11-20 15:54:01	1372.0	1412.0	42	True	BB004_F_112017
BB004_F_112017	182020	Fm001AA051028	1208	2017-11-20 15:54:02	1426.0	1426.0	0	True	BB004_F_112017
BB004_F_112017	182021	Fm002AA051197	1695	2017-11-20 15:54:10	1409.0	1414.0	5	True	BB004_F_112017
BB004_F_112017	182022	Fm001GA051460	1936	2017-11-20 15:54:16	1343.0	1413.0	71	True	BB004_F_112017
BB004_F_112017	182023	Fm002GA050621	1751	2017-11-20 15:54:16	1411.0	1414.0	3	True	BB004_F_112017
BB004_F_112017	182024	Fm001AA051532	1637	2017-11-20 15:54:20	1298.0	1411.0	116	True	BB004_F_112017
BB004_F_112017	182025	Fm001FA051038	1194	2017-11-20 15:54:26	1393.0	1414.0	21	True	BB004_F_112017
BB004_F_112017	182026	Fm002BA050807	2114	2017-11-20 15:54:33	1384.0	1413.0	30	True	BB004_F_112017
BB004_F_112017	182027	Fm002AB051491	1971	2017-11-20 15:54:40	1376.0	1414.0	38	True	BB004_F_112017
BB004_F_112017	182028	Fm002DB051077	1615	2017-11-20 15:54:43	1397.0	1413.0	17	True	BB004_F_112017
BB004_F_112017	182029	Fm001DB051496	2061	2017-11-20 15:54:46	1333.0	1412.0	81	True	BB004_F_112017
BB004_F_112017	182030	Fm001AB050818	1108	2017-11-20 15:54:52	1384.0	1413.0	30	True	BB004_F_112017
BB004_F_112017	182031	Fm001FA051486	1828	2017-11-20 15:55:00	1370.0	1414.0	44	True	BB004_F_112017
BB004_F_112017	182032	Fm002EA051065	1926	2017-11-20 15:55:00	1401.0	1414.0	13	True	BB004_F_112017
BB004_F_112017	182033	Fm001CB051550	1313	2017-11-20 15:55:09	1355.0	1413.0	59	True	BB004_F_112017
BB004_F_112017	182034	Fm002EA050813	1682	2017-11-20 15:55:11	1389.0	1414.0	25	True	BB004_F_112017
BB004_F_112017	182035	Fm001AB051210	1528	2017-11-20 15:55:16	1411.0	1413.0	3	True	BB004_F_112017
BB004_F_112017	182036	Fm001BA051478	1052	2017-11-20 15:55:20	1365.0	1414.0	49	True	BB004_F_112017
BB004_F_112017	182037	Fm002AA050805	1758	2017-11-20 15:55:30	1389.0	1413.0	25	True	BB004_F_112017
BB004_F_112017	182038	Fm002EB051555	1644	2017-11-20 15:55:31	1334.0	1412.0	80	True	BB004_F_112017
BB004_F_112017	182039	Fm001BA051198	2072	2017-11-20 15:55:32	1403.0	1414.0	11	True	BB004_F_112017
BB004_F_112017	182040	Fm002CB051495	2129	2017-11-20 15:55:41	1320.0	1412.0	94	True	BB004_F_112017
BB004_F_112017	182041	Fm002BA050947	1720	2017-11-20 15:55:48	1372.0	1413.0	42	True	BB004_F_112017
BB004_F_112017	182042	Fm001DB050824	2055	2017-11-20 15:55:48	1388.0	1413.0	26	True	BB004_F_112017
BB004_F_112017	182043	Fm001DA051538	1044	2017-11-20 15:55:54	1352.0	1413.0	62	True	BB004_F_112017
BB004_F_112017	182044	Fm002BB051465	1600	2017-11-20 15:56:07	1354.0	1414.0	60	True	BB004_F_112017
BB004_F_112017	182045	Fm001CB050794	1485	2017-11-20 15:56:07	1386.0	1413.0	28	True	BB004_F_112017
BB004_F_112017	182046	Fm001AA050944	2077	2017-11-20 15:56:08	1387.0	1414.0	27	True	BB004_F_112017
BB004_F_112017	182047	Fm002GA051545	1914	2017-11-20 15:56:15	1251.0	1410.0	163	True	BB004_F_112017
BB004_F_112017	182048	Fm001AB050958	1463	2017-11-20 15:56:26	1374.0	1413.0	40	True	BB004_F_112017
BB004_F_112017	182049	Fm001CB050822	1973	2017-11-20 15:56:26	1396.0	1414.0	18	True	BB004_F_112017
BB004_F_112017	182050	Fm002AA051477	1007	2017-11-20 15:56:29	1373.0	1414.0	41	True	BB004_F_112017
BB004_F_112017	182051	Fm002GA050817	1039	2017-11-20 15:56:43	1395.0	1413.0	19	True	BB004_F_112017
BB004_F_112017	182052	Fm002CA050949	1728	2017-11-20 15:56:45	1384.0	1413.0	30	True	BB004_F_112017
BB004_F_112017	182053	Fm002AB051631	1186	2017-11-20 15:56:46	1366.0	1412.0	48	True	BB004_F_112017
BB004_F_112017	182054	Fm001EA051484	1731	2017-11-20 15:56:50	1370.0	1413.0	44	True	BB004_F_112017
BB004_F_112017	182055	Fm001GB050830	1950	2017-11-20 15:57:01	1401.0	1414.0	13	True	BB004_F_112017
BB004_F_112017	182056	Fm001DA050978	2029	2017-11-20 15:57:04	1356.0	1413.0	58	True	BB004_F_112017
BB004_F_112017	182057	Fm001CA051620	2023	2017-11-20 15:57:05	1367.0	1412.0	47	True	BB004_F_112017
BB004_F_112017	182058	Fm002EA051485	1298	2017-11-20 15:57:11	1374.0	1413.0	40	True	BB004_F_112017
BB004_F_112017	182059	Fm001AA050804	1851	2017-11-20 15:57:19	1386.0	1413.0	28	True	BB004_F_112017
BB004_F_112017	182060	Fm001GA050956	1541	2017-11-20 15:57:25	1363.0	1413.0	51	True	BB004_F_112017
BB004_F_112017	182061	Fm001EA051624	1899	2017-11-20 15:57:26	1386.0	1413.0	28	True	BB004_F_112017
BB004_F_112017	182062	Fm002EB051499	1453	2017-11-20 15:57:31	1348.0	1413.0	66	True	BB004_F_112017
BB004_F_112017	182063	Fm002CB050851	1461	2017-11-20 15:57:38	1388.0	1413.0	26	True	BB004_F_112017
BB004_F_112017	182064	Fm001CB051578	1062	2017-11-20 15:57:44	1353.0	1413.0	61	True	BB004_F_112017
BB004_F_112017	182065	Fm001DB050964	1374	2017-11-20 15:57:45	1383.0	1413.0	31	True	BB004_F_112017
BB004_F_112017	182066	Fm002FB051501	1812	2017-11-20 15:57:55	1362.0	1414.0	52	True	BB004_F_112017
BB004_F_112017	182067	Fm003HB051732	2152	2017-11-20 15:57:56	1398.0	1414.0	16	True	BB004_F_112017
BB004_F_112017	182068	Fm002GA050957	1711	2017-11-20 15:58:04	1388.0	1414.0	26	True	BB004_F_112017
BB004_F_112017	182069	Fm001CA051564	1042	2017-11-20 15:58:05	1301.0	1410.0	113	True	BB004_F_112017
BB004_F_112017	182070	Fm001CB050878	1848	2017-11-20 15:58:14	1381.0	1413.0	33	True	BB004_F_112017
BB004_F_112017	182071	Fm002BB051493	1431	2017-11-20 15:58:16	1374.0	1414.0	40	True	BB004_F_112017
BB004_F_112017	182072	Fm002EB050967	1779	2017-11-20 15:58:21	1396.0	1414.0	18	True	BB004_F_112017
BB004_F_112017	182073	Fm002BA051619	1372	2017-11-20 15:58:32	1349.0	1412.0	65	True	BB004_F_112017
BB004_F_112017	182074	Fm002EB050883	1510	2017-11-20 15:58:33	1386.0	1413.0	28	True	BB004_F_112017
BB004_F_112017	182075	Fm001DA051482	1011	2017-11-20 15:58:37	1370.0	1413.0	44	True	BB004_F_112017
BB004_F_112017	182076	Fm002GA050985	1640	2017-11-20 15:58:39	1406.0	1414.0	8	True	BB004_F_112017
BB004_F_112017	182077	Fm002EA050869	2059	2017-11-20 15:58:52	1384.0	1413.0	30	True	BB004_F_112017
BB004_F_112017	182078	Fm001GB051642	1294	2017-11-20 15:58:53	1371.0	1413.0	43	True	BB004_F_112017
BB004_F_112017	182079	Fm001FA050954	1606	2017-11-20 15:58:55	1390.0	1413.0	24	True	BB004_F_112017
BB004_F_112017	182080	Fm002DA051483	1540	2017-11-20 15:58:58	1368.0	1414.0	46	True	BB004_F_112017
BB004_F_112017	182081	Fm002GB050859	1265	2017-11-20 15:59:11	1386.0	1413.0	28	True	BB004_F_112017
BB004_F_112017	182082	Fm002CB050963	2040	2017-11-20 15:59:12	1390.0	1414.0	24	True	BB004_F_112017
BB004_F_112017	182083	Fm002GA051629	1490	2017-11-20 15:59:12	1374.0	1413.0	40	True	BB004_F_112017
BB004_F_112017	182084	Fm001EB051498	1843	2017-11-20 15:59:19	1328.0	1413.0	86	True	BB004_F_112017
BB004_F_112017	182085	Fm002GB050971	1829	2017-11-20 15:59:30	1393.0	1413.0	21	True	BB004_F_112017
BB004_F_112017	182086	Fm001BB050848	2037	2017-11-20 15:59:30	1406.0	1414.0	8	True	BB004_F_112017
BB004_F_112017	182087	Fm001FB051640	2135	2017-11-20 15:59:32	1341.0	1412.0	73	True	BB004_F_112017
BB004_F_112017	182088	Fm001EA051456	1008	2017-11-20 15:59:44	1365.0	1413.0	49	True	BB004_F_112017
BB004_F_112017	182089	Fm001EA050868	1699	2017-11-20 15:59:47	1405.0	1413.0	9	True	BB004_F_112017
BB004_F_112017	182090	Fm001EB050966	1700	2017-11-20 15:59:47	1389.0	1413.0	25	True	BB004_F_112017
BB004_F_112017	182091	Fm001DA051566	1742	2017-11-20 15:59:54	1301.0	1412.0	113	True	BB004_F_112017
BB004_F_112017	182092	Fm002BB050877	1924	2017-11-20 16:00:04	1399.0	1413.0	15	True	BB004_F_112017
BB004_F_112017	182093	Fm002GB050999	1929	2017-11-20 16:00:04	1369.0	1413.0	45	True	BB004_F_112017
BB004_F_112017	182094	Fm002GA051461	1319	2017-11-20 16:00:06	1376.0	1413.0	38	True	BB004_F_112017
BB004_F_112017	182095	Fm002FA051207	2134	2017-11-20 16:00:20	1384.0	1413.0	30	True	BB004_F_112017
BB004_F_112017	182096	Fm002AA050861	1581	2017-11-20 16:00:21	1383.0	1413.0	31	True	BB004_F_112017
BB004_F_112017	182097	Fm002AA051169	2058	2017-11-20 16:00:25	1377.0	1413.0	37	True	BB004_F_112017
BB004_F_112017	182098	Fm001EB051470	1860	2017-11-20 16:00:26	1373.0	1413.0	41	True	BB004_F_112017
BB004_F_112017	182099	Fm002GB051223	1323	2017-11-20 16:00:38	1391.0	1413.0	23	True	BB004_F_112017
BB004_F_112017	182100	Fm002BB050653	2102	2017-11-20 16:00:41	1415.0	1415.0	0	True	BB004_F_112017
BB004_F_112017	182101	Fm001EA051176	1316	2017-11-20 16:00:43	1380.0	1414.0	34	True	BB004_F_112017
BB004_F_112017	182102	Fm001AA051448	1934	2017-11-20 16:00:47	1377.0	1413.0	37	True	BB004_F_112017
BB004_F_112017	182103	Fm002AB050651	2002	2017-11-20 16:00:54	1412.0	1414.0	2	True	BB004_F_112017
BB004_F_112017	182104	Fm001EA051232	1134	2017-11-20 16:00:56	1396.0	1413.0	18	True	BB004_F_112017
BB004_F_112017	182105	Fm002EB051163	1877	2017-11-20 16:01:03	1385.0	1414.0	29	True	BB004_F_112017
BB004_F_112017	182106	Fm002FA051459	1312	2017-11-20 16:01:06	1338.0	1414.0	76	True	BB004_F_112017
BB004_F_112017	182107	Fm001DB050656	1598	2017-11-20 16:01:11	1408.0	1413.0	6	True	BB004_F_112017
BB004_F_112017	182108	Fm001AB051238	1620	2017-11-20 16:01:13	1386.0	1413.0	28	True	BB004_F_112017
BB004_F_112017	182109	Fm001DA051174	1388	2017-11-20 16:01:21	1374.0	1413.0	40	True	BB004_F_112017
BB004_F_112017	182110	Fm002GA050649	1782	2017-11-20 16:01:27	1408.0	1414.0	6	True	BB004_F_112017
BB004_F_112017	182111	Fm001AB051462	1630	2017-11-20 16:01:30	1374.0	1413.0	40	True	BB004_F_112017
BB004_F_112017	182112	Fm002FB051249	1467	2017-11-20 16:01:31	1383.0	1412.0	31	True	BB004_F_112017
BB004_F_112017	182113	Fm001BB051184	1454	2017-11-20 16:01:41	1388.0	1414.0	26	True	BB004_F_112017
BB004_F_112017	182114	Fm002BA050611	1190	2017-11-20 16:01:44	1407.0	1414.0	7	True	BB004_F_112017
BB004_F_112017	182115	Fm002AB051211	1249	2017-11-20 16:01:50	1380.0	1413.0	34	True	BB004_F_112017
BB004_F_112017	182116	Fm001CA051452	2045	2017-11-20 16:01:51	1381.0	1413.0	33	True	BB004_F_112017
BB004_F_112017	182117	Fm001AA051112	1318	2017-11-20 16:01:59	1399.0	1413.0	15	True	BB004_F_112017
BB004_F_112017	182118	Fm001CB050654	1295	2017-11-20 16:02:01	1413.0	1413.0	1	True	BB004_F_112017
BB004_F_112017	182119	Fm001AA051196	1025	2017-11-20 16:02:09	1385.0	1413.0	29	True	BB004_F_112017
BB004_F_112017	182120	Fm002GA051685	2020	2017-11-20 16:02:11	1377.0	1413.0	37	True	BB004_F_112017
BB004_F_112017	182121	Fm001CA051172	1578	2017-11-20 16:02:15	1374.0	1413.0	40	True	BB004_F_112017
BB004_F_112017	182122	Fm002GB050663	1623	2017-11-20 16:02:17	1415.0	1415.0	0	True	BB004_F_112017
BB004_F_112017	182123	Fm003HB051739	1821	2017-11-20 16:02:27	1391.0	1413.0	23	True	BB004_F_112017
BB004_F_112017	182124	Fm002DB050657	1036	2017-11-20 16:02:31	1409.0	1413.0	5	True	BB004_F_112017
BB004_F_112017	182125	Fm001DA051678	1035	2017-11-20 16:02:31	1379.0	1413.0	35	True	BB004_F_112017
BB004_F_112017	182126	Fm001AA051140	1302	2017-11-20 16:02:34	1376.0	1413.0	38	True	BB004_F_112017
BB004_F_112017	182127	Fm002BB051241	1824	2017-11-20 16:02:45	1393.0	1413.0	21	True	BB004_F_112017
BB004_F_112017	182128	Fm001BB050652	1552	2017-11-20 16:02:48	1423.0	1423.0	0	True	BB004_F_112017
BB004_F_112017	182129	Fm001DA051650	1261	2017-11-20 16:02:51	1334.0	1413.0	80	True	BB004_F_112017
BB004_F_112017	182130	Fm002AA051141	1348	2017-11-20 16:02:53	1385.0	1413.0	29	True	BB004_F_112017
BB004_F_112017	182131	Fm001BA050610	1774	2017-11-20 16:03:01	1407.0	1413.0	7	True	BB004_F_112017
BB004_F_112017	182132	Fm002FA051235	1609	2017-11-20 16:03:02	1379.0	1413.0	35	True	BB004_F_112017
BB004_F_112017	182133	Fm002CB051187	1245	2017-11-20 16:03:12	1384.0	1413.0	30	True	BB004_F_112017
BB004_F_112017	182134	Fm001CA051396	1115	2017-11-20 16:03:16	1392.0	1413.0	22	True	BB004_F_112017
BB004_F_112017	182135	Fm002AA050637	1850	2017-11-20 16:03:18	1405.0	1414.0	9	True	BB004_F_112017
BB004_F_112017	182136	Fm002EB051219	1427	2017-11-20 16:03:22	1377.0	1413.0	37	True	BB004_F_112017
BB004_F_112017	182137	Fm002EA050897	1164	2017-11-20 16:03:30	1397.0	1414.0	17	True	BB004_F_112017
BB004_F_112017	182138	Fm002BB051605	1248	2017-11-20 16:03:35	1398.0	1414.0	16	True	BB004_F_112017
BB004_F_112017	182139	Fm001AB050650	1576	2017-11-20 16:03:36	1418.0	1418.0	0	True	BB004_F_112017
BB004_F_112017	182140	Fm001DB051244	1909	2017-11-20 16:03:41	1384.0	1414.0	30	True	BB004_F_112017
BB004_F_112017	182141	Fm002DA050895	1556	2017-11-20 16:03:47	1388.0	1413.0	26	True	BB004_F_112017
BB004_F_112017	182142	Fm002DA050643	1654	2017-11-20 16:03:49	1401.0	1413.0	13	True	BB004_F_112017
BB004_F_112017	182143	Fm001GB051250	2015	2017-11-20 16:03:53	1404.0	1414.0	10	True	BB004_F_112017
BB004_F_112017	182144	Fm002EB051247	1188	2017-11-20 16:04:00	1389.0	1413.0	25	True	BB004_F_112017
BB004_F_112017	182145	Fm001FB050912	1713	2017-11-20 16:04:05	1393.0	1414.0	21	True	BB004_F_112017
BB004_F_112017	182146	Fm001DA050642	1417	2017-11-20 16:04:07	1418.0	1418.0	0	True	BB004_F_112017
BB004_F_112017	182147	Fm002EA051233	2164	2017-11-20 16:04:11	1401.0	1413.0	13	True	BB004_F_112017
BB004_F_112017	182148	Fm001GB051278	2190	2017-11-20 16:04:18	1394.0	1413.0	20	True	BB004_F_112017
BB004_F_112017	182149	Fm002AB050623	1930	2017-11-20 16:04:21	1400.0	1413.0	14	True	BB004_F_112017
BB004_F_112017	182150	Fm001DA050922	2067	2017-11-20 16:04:22	1393.0	1413.0	21	True	BB004_F_112017
BB004_F_112017	182151	Fm002CB051243	1466	2017-11-20 16:04:28	1406.0	1414.0	8	True	BB004_F_112017
BB004_F_112017	182152	Fm001AA051252	1112	2017-11-20 16:04:35	1377.0	1413.0	37	True	BB004_F_112017
BB004_F_112017	182153	Fm001CA050836	1658	2017-11-20 16:04:38	1377.0	1413.0	37	True	BB004_F_112017
BB004_F_112017	182154	Fm001AA050916	1111	2017-11-20 16:04:39	1387.0	1414.0	27	True	BB004_F_112017
BB004_F_112017	182155	Fm001BB051408	1160	2017-11-20 16:04:46	1406.0	1414.0	8	True	BB004_F_112017
BB004_F_112017	182156	Fm001AB051266	2110	2017-11-20 16:04:54	1387.0	1413.0	27	True	BB004_F_112017
BB004_F_112017	182157	Fm001DB050908	1903	2017-11-20 16:04:56	1390.0	1413.0	24	True	BB004_F_112017
BB004_F_112017	182158	Fm001CB050850	1520	2017-11-20 16:04:58	1385.0	1413.0	29	True	BB004_F_112017
BB004_F_112017	182159	Fm002BA051591	1182	2017-11-20 16:05:04	1410.0	1413.0	4	True	BB004_F_112017
BB004_F_112017	182160	Fm001GA051264	1749	2017-11-20 16:05:11	1405.0	1413.0	9	True	BB004_F_112017
BB004_F_112017	182161	Fm002CB050907	2113	2017-11-20 16:05:13	1401.0	1413.0	13	True	BB004_F_112017
BB004_F_112017	182162	Fm002DA050839	1416	2017-11-20 16:05:17	1372.0	1413.0	42	True	BB004_F_112017
BB004_F_112017	182163	Fm001GA051236	1085	2017-11-20 16:05:21	1397.0	1414.0	17	True	BB004_F_112017
BB004_F_112017	182164	Fm001BA051254	1585	2017-11-20 16:05:28	1392.0	1414.0	22	True	BB004_F_112017
BB004_F_112017	182165	Fm002GB050943	2085	2017-11-20 16:05:30	1396.0	1413.0	18	True	BB004_F_112017
BB004_F_112017	182166	Fm001AA050832	1212	2017-11-20 16:05:37	1386.0	1413.0	28	True	BB004_F_112017
BB004_F_112017	182167	Fm002GB051251	1996	2017-11-20 16:05:39	1395.0	1414.0	19	True	BB004_F_112017
BB004_F_112017	182168	Fm001CA051256	1548	2017-11-20 16:05:46	1383.0	1413.0	31	True	BB004_F_112017
BB004_F_112017	182169	Fm001DB050936	1562	2017-11-20 16:05:47	1405.0	1413.0	9	True	BB004_F_112017
BB004_F_112017	182170	Fm002FB050857	1917	2017-11-20 16:05:56	1375.0	1413.0	39	True	BB004_F_112017
BB004_F_112017	182171	Fm001FA051234	1534	2017-11-20 16:05:57	1404.0	1413.0	10	True	BB004_F_112017
BB004_F_112017	182172	Fm001AB050930	1894	2017-11-20 16:06:03	1409.0	1413.0	5	True	BB004_F_112017
BB004_F_112017	182173	Fm002AB051267	1018	2017-11-20 16:06:04	1377.0	1413.0	37	True	BB004_F_112017
BB004_F_112017	182174	Fm001GA051628	2016	2017-11-20 16:06:15	1406.0	1413.0	8	True	BB004_F_112017
BB004_F_112017	182175	Fm001EB050854	1589	2017-11-20 16:06:16	1385.0	1413.0	29	True	BB004_F_112017
BB004_F_112017	182176	Fm001DB051216	1545	2017-11-20 16:06:19	1368.0	1414.0	46	True	BB004_F_112017
BB004_F_112017	182177	Fm002AA051253	1175	2017-11-20 16:06:23	1393.0	1413.0	21	True	BB004_F_112017
BB004_F_112017	182178	Fm002DB051609	1038	2017-11-20 16:06:33	1413.0	1413.0	1	True	BB004_F_112017
BB004_F_112017	182179	Fm002FA050843	2121	2017-11-20 16:06:35	1383.0	1414.0	31	True	BB004_F_112017
BB004_F_112017	182180	Fm002FB051221	1462	2017-11-20 16:06:39	1398.0	1413.0	16	True	BB004_F_112017
BB004_F_112017	182181	Fm002EB051331	2079	2017-11-20 16:06:41	1396.0	1413.0	18	True	BB004_F_112017
BB004_F_112017	182182	Fm002AA051225	2117	2017-11-20 16:06:49	1396.0	1414.0	18	True	BB004_F_112017
BB004_F_112017	182183	Fm001FA050842	1482	2017-11-20 16:06:54	1380.0	1414.0	34	True	BB004_F_112017
BB004_F_112017	182184	Fm002DA051259	1147	2017-11-20 16:06:56	1401.0	1414.0	13	True	BB004_F_112017
BB004_F_112017	182185	Fm002GB051335	1429	2017-11-20 16:06:58	1391.0	1414.0	23	True	BB004_F_112017
BB004_F_112017	182186	Fm002GA051237	1436	2017-11-20 16:07:08	1407.0	1413.0	7	True	BB004_F_112017
BB004_F_112017	182187	Fm002GA051349	2143	2017-11-20 16:07:13	1398.0	1414.0	16	True	BB004_F_112017
BB004_F_112017	182188	Fm001FB050856	1577	2017-11-20 16:07:13	1388.0	1413.0	26	True	BB004_F_112017
BB004_F_112017	182189	Fm002CA051313	2080	2017-11-20 16:07:16	1383.0	1413.0	31	True	BB004_F_112017
BB004_F_112017	182190	Fm001BB051240	1697	2017-11-20 16:07:26	1401.0	1414.0	13	True	BB004_F_112017
BB004_F_112017	182191	Fm001GB051362	1872	2017-11-20 16:07:30	1375.0	1414.0	39	True	BB004_F_112017
BB004_F_112017	182192	Fm002BB050849	1131	2017-11-20 16:07:32	1387.0	1414.0	27	True	BB004_F_112017
BB004_F_112017	182193	Fm001BB051268	1343	2017-11-20 16:07:34	1374.0	1413.0	40	True	BB004_F_112017
BB004_F_112017	182194	Fm001EB051610	1494	2017-11-20 16:07:43	1373.0	1413.0	41	True	BB004_F_112017
BB004_F_112017	182195	Fm002DA051203	1671	2017-11-20 16:07:49	1360.0	1413.0	54	True	BB004_F_112017
BB004_F_112017	182196	Fm001GA050816	1522	2017-11-20 16:07:51	1388.0	1414.0	26	True	BB004_F_112017
BB004_F_112017	182197	Fm001CB051270	1434	2017-11-20 16:07:53	1394.0	1413.0	20	True	BB004_F_112017
BB004_F_112017	182198	Fm002FB051669	1143	2017-11-20 16:08:04	1319.0	1414.0	95	True	BB004_F_112017
BB004_F_112017	182199	Fm001BB051212	1768	2017-11-20 16:08:09	1387.0	1414.0	27	True	BB004_F_112017
BB004_F_112017	182200	Fm002DA051287	1705	2017-11-20 16:08:10	1398.0	1413.0	16	True	BB004_F_112017
BB004_F_112017	182201	Fm002AA050833	1070	2017-11-20 16:08:10	1389.0	1413.0	25	True	BB004_F_112017
BB004_F_112017	182202	Fm002EB051275	1906	2017-11-20 16:08:27	1391.0	1414.0	23	True	BB004_F_112017
BB004_F_112017	182203	Fm002FB051305	2083	2017-11-20 16:08:27	1402.0	1414.0	12	True	BB004_F_112017
BB004_F_112017	182204	Fm002BA050835	1639	2017-11-20 16:08:29	1383.0	1413.0	31	True	BB004_F_112017
BB004_F_112017	182205	Fm001AA051588	1867	2017-11-20 16:08:30	1375.0	1414.0	39	True	BB004_F_112017
BB004_F_112017	182206	Fm001DB051076	1910	2017-11-20 16:08:44	1375.0	1413.0	39	True	BB004_F_112017
BB004_F_112017	182207	Fm001FB051360	2082	2017-11-20 16:08:45	1391.0	1414.0	23	True	BB004_F_112017
BB004_F_112017	182208	Fm001GA050844	1835	2017-11-20 16:08:48	1395.0	1413.0	19	True	BB004_F_112017
BB004_F_112017	182209	Fm002AA051589	2127	2017-11-20 16:08:51	1382.0	1414.0	32	True	BB004_F_112017
BB004_F_112017	182210	Fm002FB051361	1340	2017-11-20 16:09:03	1289.0	1412.0	125	True	BB004_F_112017
BB004_F_112017	182211	Fm001FB051080	1913	2017-11-20 16:09:03	1354.0	1412.0	60	True	BB004_F_112017
BB004_F_112017	182212	Fm001DB050852	1140	2017-11-20 16:09:06	1384.0	1413.0	30	True	BB004_F_112017
BB004_F_112017	182213	Fm002CA051593	1648	2017-11-20 16:09:10	1376.0	1414.0	38	True	BB004_F_112017
BB004_F_112017	182214	Fm002BA051059	1662	2017-11-20 16:09:24	1388.0	1413.0	26	True	BB004_F_112017
BB004_F_112017	182215	Fm002BA050919	1664	2017-11-20 16:09:25	1383.0	1414.0	31	True	BB004_F_112017
BB004_F_112017	182216	Fm002BA051003	1584	2017-11-20 16:09:30	1382.0	1413.0	32	True	BB004_F_112017
BB004_F_112017	182217	Fm001AB051686	2106	2017-11-20 16:09:30	1384.0	1413.0	30	True	BB004_F_112017
BB004_F_112017	182218	Fm002AA051057	2051	2017-11-20 16:09:42	1381.0	1413.0	33	True	BB004_F_112017
BB004_F_112017	182219	Fm002FB050941	2001	2017-11-20 16:09:44	1341.0	1412.0	73	True	BB004_F_112017
BB004_F_112017	182220	Fm002FB051025	1068	2017-11-20 16:09:48	1371.0	1414.0	43	True	BB004_F_112017
BB004_F_112017	182221	Fm001FB051668	1154	2017-11-20 16:09:50	1354.0	1414.0	60	True	BB004_F_112017
BB004_F_112017	182222	Fm002CB051075	2041	2017-11-20 16:10:00	1380.0	1413.0	34	True	BB004_F_112017
BB004_F_112017	182223	Fm001EA051008	1122	2017-11-20 16:10:08	1377.0	1414.0	37	True	BB004_F_112017
BB004_F_112017	182224	Fm002GA050929	1707	2017-11-20 16:10:08	1386.0	1414.0	28	True	BB004_F_112017
BB004_F_112017	182225	Fm001DA051594	1158	2017-11-20 16:10:12	1370.0	1414.0	44	True	BB004_F_112017
BB004_F_112017	182226	Fm001AA051056	1922	2017-11-20 16:10:19	1397.0	1413.0	17	True	BB004_F_112017
BB004_F_112017	182227	Fm001GB051026	1560	2017-11-20 16:10:26	1387.0	1413.0	27	True	BB004_F_112017
BB004_F_112017	182228	Fm002AA050945	1995	2017-11-20 16:10:27	1390.0	1413.0	24	True	BB004_F_112017
BB004_F_112017	182229	Fm002GA051601	2075	2017-11-20 16:10:33	1376.0	1413.0	38	True	BB004_F_112017
BB004_F_112017	182230	Fm002FB051081	1535	2017-11-20 16:10:36	1380.0	1412.0	34	True	BB004_F_112017
BB004_F_112017	182231	Fm001GA051012	1094	2017-11-20 16:10:45	1388.0	1413.0	26	True	BB004_F_112017
BB004_F_112017	182232	Fm001DA050950	1509	2017-11-20 16:10:46	1379.0	1413.0	35	True	BB004_F_112017
BB004_F_112017	182233	Fm001CA051592	1806	2017-11-20 16:10:53	1370.0	1414.0	44	True	BB004_F_112017
BB004_F_112017	182234	Fm003HB051736	1403	2017-11-20 16:10:55	1396.0	1413.0	18	True	BB004_F_112017
BB004_F_112017	182235	Fm002GA051013	1827	2017-11-20 16:11:02	1344.0	1413.0	70	True	BB004_F_112017
BB004_F_112017	182236	Fm002FA050927	1670	2017-11-20 16:11:06	1380.0	1413.0	34	True	BB004_F_112017
BB004_F_112017	182237	Fm001CA051060	1237	2017-11-20 16:11:12	1389.0	1413.0	25	True	BB004_F_112017
BB004_F_112017	182238	Fm001CA051676	1051	2017-11-20 16:11:14	1375.0	1413.0	39	True	BB004_F_112017
BB004_F_112017	182239	Fm002DB051021	1444	2017-11-20 16:11:25	1363.0	1414.0	51	True	BB004_F_112017
BB004_F_112017	182240	Fm002DA050923	2049	2017-11-20 16:11:25	1388.0	1414.0	26	True	BB004_F_112017
BB004_F_112017	182241	Fm001EB051078	1783	2017-11-20 16:11:30	1385.0	1412.0	29	True	BB004_F_112017
BB004_F_112017	182242	Fm001BA051646	2141	2017-11-20 16:11:35	1372.0	1414.0	42	True	BB004_F_112017
BB004_F_112017	182243	Fm002DB050937	1574	2017-11-20 16:11:45	1388.0	1414.0	26	True	BB004_F_112017
BB004_F_112017	182244	Fm001BB051016	1110	2017-11-20 16:11:45	1373.0	1413.0	41	True	BB004_F_112017
BB004_F_112017	182245	Fm001GB051082	1193	2017-11-20 16:11:48	1384.0	1413.0	30	True	BB004_F_112017
BB004_F_112017	182246	Fm001BB051352	1207	2017-11-20 16:11:55	1385.0	1413.0	29	True	BB004_F_112017
BB004_F_112017	182247	Fm002FA050955	1770	2017-11-20 16:12:03	1263.0	1411.0	151	True	BB004_F_112017
BB004_F_112017	182248	Fm001AB051014	1801	2017-11-20 16:12:05	1369.0	1413.0	45	True	BB004_F_112017
BB004_F_112017	182249	Fm001AB051070	1592	2017-11-20 16:12:07	1377.0	1413.0	37	True	BB004_F_112017
BB004_F_112017	182250	Fm001GA051348	1357	2017-11-20 16:12:14	1392.0	1413.0	22	True	BB004_F_112017
BB004_F_112017	182251	Fm001CA051004	1921	2017-11-20 16:12:25	1395.0	1414.0	19	True	BB004_F_112017
BB004_F_112017	182252	Fm001CA051088	2046	2017-11-20 16:12:25	1395.0	1413.0	19	True	BB004_F_112017
BB004_F_112017	182253	Fm001FA051346	1432	2017-11-20 16:12:33	1394.0	1413.0	20	True	BB004_F_112017
BB004_F_112017	182254	Fm001BB050932	1721	2017-11-20 16:12:34	1394.0	1413.0	20	True	BB004_F_112017
BB004_F_112017	182255	Fm002AA051001	1831	2017-11-20 16:12:42	1308.0	1413.0	106	True	BB004_F_112017
BB004_F_112017	182256	Fm002BB051101	1729	2017-11-20 16:12:43	1380.0	1412.0	34	True	BB004_F_112017
BB004_F_112017	182257	Fm001AA051308	1643	2017-11-20 16:12:51	1395.0	1414.0	19	True	BB004_F_112017
BB004_F_112017	182258	Fm002CA050921	1590	2017-11-20 16:12:52	1387.0	1413.0	27	True	BB004_F_112017
BB004_F_112017	182259	Fm002EB051107	1604	2017-11-20 16:13:01	1387.0	1413.0	27	True	BB004_F_112017
BB004_F_112017	182260	Fm002EA051009	1784	2017-11-20 16:13:07	1339.0	1413.0	75	True	BB004_F_112017
BB004_F_112017	182261	Fm001DA051314	1570	2017-11-20 16:13:10	1402.0	1413.0	12	True	BB004_F_112017
BB004_F_112017	182262	Fm002CB050935	1378	2017-11-20 16:13:11	1370.0	1413.0	44	True	BB004_F_112017
BB004_F_112017	182263	Fm002FB051641	1480	2017-11-20 16:13:19	1374.0	1413.0	40	True	BB004_F_112017
BB004_F_112017	182264	Fm002DA051343	1579	2017-11-20 16:13:28	1397.0	1413.0	17	True	BB004_F_112017
BB004_F_112017	182265	Fm002CA051005	1303	2017-11-20 16:13:29	1337.0	1413.0	77	True	BB004_F_112017
BB004_F_112017	182266	Fm001FB050940	2099	2017-11-20 16:13:32	1387.0	1414.0	27	True	BB004_F_112017
BB004_F_112017	182267	Fm002EB051639	1686	2017-11-20 16:13:39	1319.0	1412.0	95	True	BB004_F_112017
BB004_F_112017	182268	Fm001BA051338	1173	2017-11-20 16:13:47	1402.0	1414.0	12	True	BB004_F_112017
BB004_F_112017	182269	Fm001EA050924	1587	2017-11-20 16:13:51	1386.0	1413.0	28	True	BB004_F_112017
BB004_F_112017	182270	Fm001DB051020	1885	2017-11-20 16:13:52	1347.0	1414.0	67	True	BB004_F_112017
BB004_F_112017	182271	Fm001GA051600	1395	2017-11-20 16:14:03	1370.0	1413.0	44	True	BB004_F_112017
BB004_F_112017	182272	Fm002DA051315	1500	2017-11-20 16:14:04	1398.0	1413.0	16	True	BB004_F_112017
BB004_F_112017	182273	Fm002EB050939	1891	2017-11-20 16:14:10	1394.0	1414.0	20	True	BB004_F_112017
BB004_F_112017	182274	Fm002GB051027	1796	2017-11-20 16:14:14	1304.0	1413.0	110	True	BB004_F_112017
BB004_F_112017	182275	Fm002DB051329	1691	2017-11-20 16:14:22	1403.0	1414.0	11	True	BB004_F_112017
BB004_F_112017	182276	Fm002FB051725	1356	2017-11-20 16:14:27	1358.0	1413.0	56	True	BB004_F_112017
BB004_F_112017	182277	Fm002FA050759	1852	2017-11-20 16:14:29	1401.0	1413.0	13	True	BB004_F_112017
BB004_F_112017	182278	Fm001GB050690	1361	2017-11-20 16:14:40	1388.0	1414.0	26	True	BB004_F_112017
BB004_F_112017	182279	Fm002CB051327	1949	2017-11-20 16:14:41	1409.0	1413.0	5	True	BB004_F_112017
BB004_F_112017	182280	Fm001FB050772	1210	2017-11-20 16:14:46	1402.0	1413.0	12	True	BB004_F_112017
BB004_F_112017	182281	Fm002GB051643	2008	2017-11-20 16:14:48	1383.0	1413.0	31	True	BB004_F_112017
BB004_F_112017	182282	Fm002DA050671	1795	2017-11-20 16:14:57	1387.0	1413.0	27	True	BB004_F_112017
BB004_F_112017	182283	Fm002FB051697	1019	2017-11-20 16:14:57	1401.0	1413.0	13	True	BB004_F_112017
BB004_F_112017	182284	Fm002FB050773	1871	2017-11-20 16:15:04	1397.0	1413.0	17	True	BB004_F_112017
BB004_F_112017	182285	Fm003HB051746	1240	2017-11-20 16:15:06	1328.0	1411.0	86	True	BB004_F_112017
BB004_F_112017	182286	Fm001FA050674	1364	2017-11-20 16:15:15	1389.0	1413.0	25	True	BB004_F_112017
BB004_F_112017	182287	Fm002CB051691	1197	2017-11-20 16:15:15	1396.0	1413.0	18	True	BB004_F_112017
BB004_F_112017	182288	Fm001BB050764	1797	2017-11-20 16:15:22	1397.0	1413.0	17	True	BB004_F_112017
BB004_F_112017	182289	Fm002FB051613	1938	2017-11-20 16:15:30	1384.0	1413.0	30	True	BB004_F_112017
BB004_F_112017	182290	Fm001CA050640	2097	2017-11-20 16:15:33	1390.0	1414.0	24	True	BB004_F_112017
BB004_F_112017	182291	Fm002FA051683	1344	2017-11-20 16:15:34	1396.0	1414.0	18	True	BB004_F_112017
BB004_F_112017	182292	Fm001AB050790	1681	2017-11-20 16:15:40	1394.0	1414.0	20	True	BB004_F_112017
BB004_F_112017	182293	Fm002FA051711	1787	2017-11-20 16:15:48	1374.0	1413.0	40	True	BB004_F_112017
BB004_F_112017	182294	Fm002EA050645	1129	2017-11-20 16:15:50	1388.0	1413.0	26	True	BB004_F_112017
BB004_F_112017	182295	Fm001EA051680	2070	2017-11-20 16:15:53	1392.0	1414.0	22	True	BB004_F_112017
BB004_F_112017	182296	Fm001BA050750	1514	2017-11-20 16:15:58	1404.0	1414.0	10	True	BB004_F_112017
BB004_F_112017	182297	Fm001AA051700	1005	2017-11-20 16:16:07	1369.0	1413.0	45	True	BB004_F_112017
BB004_F_112017	182298	Fm002DB050685	1198	2017-11-20 16:16:08	1395.0	1414.0	19	True	BB004_F_112017
BB004_F_112017	182299	Fm002DA051679	1401	2017-11-20 16:16:12	1398.0	1413.0	16	True	BB004_F_112017
BB004_F_112017	182300	Fm001GB050774	2155	2017-11-20 16:16:16	1398.0	1413.0	16	True	BB004_F_112017
BB004_F_112017	182301	Fm001DA050670	1176	2017-11-20 16:16:25	1395.0	1413.0	19	True	BB004_F_112017
BB004_F_112017	182302	Fm001EB051722	1439	2017-11-20 16:16:27	1387.0	1413.0	27	True	BB004_F_112017
BB004_F_112017	182303	Fm002FB051529	1206	2017-11-20 16:16:30	1403.0	1414.0	11	True	BB004_F_112017
BB004_F_112017	182304	Fm002AB050763	1825	2017-11-20 16:16:34	1392.0	1414.0	22	True	BB004_F_112017
BB004_F_112017	182305	Fm002FA050675	1864	2017-11-20 16:16:42	1384.0	1413.0	30	True	BB004_F_112017
BB004_F_112017	182306	Fm001BA051618	1057	2017-11-20 16:16:45	1366.0	1412.0	48	True	BB004_F_112017
BB004_F_112017	182307	Fm002AB051687	1944	2017-11-20 16:16:47	1403.0	1414.0	11	True	BB004_F_112017
BB004_F_112017	182308	Fm001FA050758	1803	2017-11-20 16:16:52	1398.0	1413.0	16	True	BB004_F_112017
BB004_F_112017	182309	Fm001FB050688	1715	2017-11-20 16:17:01	1386.0	1413.0	28	True	BB004_F_112017
BB004_F_112017	182310	Fm002AA051673	2123	2017-11-20 16:17:05	1392.0	1414.0	22	True	BB004_F_112017
BB004_F_112017	182311	Fm002AB051351	1040	2017-11-20 16:17:06	1167.0	1409.0	247	True	BB004_F_112017
BB004_F_112017	182312	Fm002FB050801	1586	2017-11-20 16:17:10	1407.0	1414.0	7	True	BB004_F_112017
BB004_F_112017	182313	Fm001BA050638	1750	2017-11-20 16:17:19	1391.0	1413.0	23	True	BB004_F_112017
BB004_F_112017	182314	Fm001CA050976	1665	2017-11-20 16:17:25	1379.0	1414.0	35	True	BB004_F_112017
BB004_F_112017	182315	Fm002AB050735	2042	2017-11-20 16:17:27	1393.0	1414.0	21	True	BB004_F_112017
BB004_F_112017	182316	Fm002FB050689	1053	2017-11-20 16:17:36	1399.0	1414.0	15	True	BB004_F_112017
BB004_F_112017	182317	Fm002GA051377	1882	2017-11-20 16:17:44	1316.0	1412.0	98	True	BB004_F_112017
BB004_F_112017	182318	Fm002FB050997	2105	2017-11-20 16:17:45	1380.0	1414.0	34	True	BB004_F_112017
BB004_F_112017	182319	Fm002EB050743	2103	2017-11-20 16:17:45	1418.0	1418.0	0	True	BB004_F_112017
BB004_F_112017	182320	Fm001EA050672	1561	2017-11-20 16:17:53	1389.0	1413.0	25	True	BB004_F_112017
BB004_F_112017	182321	Fm002FA050731	1978	2017-11-20 16:17:59	1403.0	1414.0	11	True	BB004_F_112017
BB004_F_112017	182322	Fm001GB050998	1946	2017-11-20 16:18:05	1405.0	1414.0	9	True	BB004_F_112017
BB004_F_112017	182323	Fm001CA051368	1155	2017-11-20 16:18:09	1375.0	1413.0	39	True	BB004_F_112017
BB004_F_112017	182324	Fm002CB050683	1096	2017-11-20 16:18:11	1387.0	1414.0	27	True	BB004_F_112017
BB004_F_112017	182325	Fm001FB050744	1830	2017-11-20 16:18:16	1405.0	1413.0	9	True	BB004_F_112017
BB004_F_112017	182326	Fm002CB051019	1030	2017-11-20 16:18:23	1393.0	1413.0	21	True	BB004_F_112017
BB004_F_112017	182327	Fm001FB051388	1287	2017-11-20 16:18:28	1268.0	1411.0	146	True	BB004_F_112017
BB004_F_112017	182328	Fm001DB050684	1777	2017-11-20 16:18:28	1386.0	1413.0	28	True	BB004_F_112017
BB004_F_112017	182329	Fm001CA050752	1224	2017-11-20 16:18:33	1401.0	1414.0	13	True	BB004_F_112017
BB004_F_112017	182330	Fm002FA050983	1043	2017-11-20 16:18:42	1354.0	1413.0	60	True	BB004_F_112017
BB004_F_112017	182331	Fm002CB050655	1655	2017-11-20 16:18:47	1385.0	1413.0	29	True	BB004_F_112017
BB004_F_112017	182332	Fm001CB050738	1546	2017-11-20 16:18:51	1410.0	1414.0	4	True	BB004_F_112017
BB004_F_112017	182333	Fm001AA051364	2038	2017-11-20 16:18:57	1139.0	1408.0	275	True	BB004_F_112017
BB004_F_112017	182334	Fm001CA050864	1861	2017-11-20 16:19:04	1403.0	1413.0	11	True	BB004_F_112017
BB004_F_112017	182335	Fm001BB051156	1602	2017-11-20 16:19:05	1393.0	1413.0	21	True	BB004_F_112017
BB004_F_112017	182336	Fm002BA050723	1174	2017-11-20 16:19:08	1406.0	1413.0	8	True	BB004_F_112017
BB004_F_112017	182337	Fm002FB051165	1957	2017-11-20 16:19:22	1396.0	1413.0	18	True	BB004_F_112017
BB004_F_112017	182338	Fm002DB050881	1626	2017-11-20 16:19:22	1397.0	1414.0	17	True	BB004_F_112017
BB004_F_112017	182339	Fm003HB051730	2087	2017-11-20 16:19:25	1411.0	1413.0	3	True	BB004_F_112017
BB004_F_112017	182340	Fm002DA051147	1150	2017-11-20 16:19:39	1394.0	1414.0	20	True	BB004_F_112017
BB004_F_112017	182341	Fm002EB051359	1254	2017-11-20 16:19:39	1135.0	1408.0	279	True	BB004_F_112017
BB004_F_112017	182342	Fm001BA050890	1031	2017-11-20 16:19:40	1393.0	1413.0	21	True	BB004_F_112017
BB004_F_112017	182343	Fm001AA050748	1692	2017-11-20 16:19:42	1399.0	1414.0	15	True	BB004_F_112017
BB004_F_112017	182344	Fm002EB051191	1305	2017-11-20 16:19:56	1384.0	1414.0	30	True	BB004_F_112017
BB004_F_112017	182345	Fm001GA050900	1817	2017-11-20 16:19:58	1397.0	1413.0	17	True	BB004_F_112017
BB004_F_112017	182346	Fm002GA050761	1919	2017-11-20 16:19:59	1391.0	1414.0	23	True	BB004_F_112017
BB004_F_112017	182347	Fm002CA051173	1387	2017-11-20 16:20:14	1386.0	1413.0	28	True	BB004_F_112017
BB004_F_112017	182348	Fm001EB050910	1567	2017-11-20 16:20:17	1359.0	1413.0	55	True	BB004_F_112017
BB004_F_112017	182349	Fm002DA050755	1437	2017-11-20 16:20:18	1390.0	1413.0	24	True	BB004_F_112017
BB004_F_112017	182350	Fm001GB051390	2138	2017-11-20 16:20:21	1372.0	1413.0	42	True	BB004_F_112017
BB004_F_112017	182351	Fm002FA051151	1353	2017-11-20 16:20:32	1395.0	1414.0	19	True	BB004_F_112017
BB004_F_112017	182352	Fm001FA050786	2021	2017-11-20 16:20:36	1407.0	1414.0	7	True	BB004_F_112017
BB004_F_112017	182353	Fm001DB050880	1678	2017-11-20 16:20:39	1391.0	1414.0	23	True	BB004_F_112017
BB004_F_112017	182354	Fm002AB051379	1293	2017-11-20 16:20:40	1371.0	1412.0	43	True	BB004_F_112017
BB004_F_112017	182355	Fm002GA051153	1153	2017-11-20 16:20:49	1384.0	1413.0	30	True	BB004_F_112017
BB004_F_112017	182356	Fm002DA050783	1148	2017-11-20 16:20:53	1398.0	1413.0	16	True	BB004_F_112017
BB004_F_112017	182357	Fm002CA050865	1074	2017-11-20 16:20:58	1406.0	1413.0	8	True	BB004_F_112017
BB004_F_112017	182358	Fm002BB051381	1223	2017-11-20 16:20:59	1262.0	1411.0	152	True	BB004_F_112017
BB004_F_112017	182359	Fm001DA051146	1336	2017-11-20 16:21:08	1383.0	1414.0	31	True	BB004_F_112017
BB004_F_112017	182360	Fm002CA050781	2065	2017-11-20 16:21:11	1400.0	1414.0	14	True	BB004_F_112017
BB004_F_112017	182361	Fm001AB050902	1215	2017-11-20 16:21:15	1390.0	1413.0	24	True	BB004_F_112017
BB004_F_112017	182362	Fm001FA051178	1621	2017-11-20 16:21:26	1383.0	1414.0	31	True	BB004_F_112017
BB004_F_112017	182363	Fm002EB050799	1196	2017-11-20 16:21:29	1396.0	1413.0	18	True	BB004_F_112017
BB004_F_112017	182364	Fm001EA051372	1993	2017-11-20 16:21:29	1259.0	1411.0	155	True	BB004_F_112017
BB004_F_112017	182365	Fm002GB050915	1283	2017-11-20 16:21:35	1404.0	1413.0	10	True	BB004_F_112017
BB004_F_112017	182366	Fm002EA051177	1241	2017-11-20 16:21:45	1385.0	1414.0	29	True	BB004_F_112017
BB004_F_112017	182367	Fm001EA050784	2006	2017-11-20 16:21:47	1397.0	1414.0	17	True	BB004_F_112017
BB004_F_112017	182368	Fm002FB050913	1595	2017-11-20 16:21:52	1393.0	1413.0	21	True	BB004_F_112017
BB004_F_112017	182369	Fm001AA050692	2137	2017-11-20 16:21:59	1394.0	1413.0	20	True	BB004_F_112017
BB004_F_112017	182370	Fm002CB051159	1504	2017-11-20 16:22:03	1391.0	1413.0	23	True	BB004_F_112017
BB004_F_112017	182371	Fm001AA050776	2090	2017-11-20 16:22:04	1413.0	1413.0	1	True	BB004_F_112017
BB004_F_112017	182372	Fm001AB051322	1690	2017-11-20 16:22:11	1373.0	1413.0	41	True	BB004_F_112017
BB004_F_112017	182373	Fm001GB050718	2167	2017-11-20 16:22:16	1391.0	1413.0	23	True	BB004_F_112017
BB004_F_112017	182374	Fm001FA051150	1712	2017-11-20 16:22:20	1390.0	1414.0	24	True	BB004_F_112017
BB004_F_112017	182375	Fm002DB050797	1216	2017-11-20 16:22:20	1410.0	1414.0	4	True	BB004_F_112017
BB004_F_112017	182376	Fm001FB051416	1092	2017-11-20 16:22:32	1386.0	1413.0	28	True	BB004_F_112017
BB004_F_112017	182377	Fm002GA050705	1145	2017-11-20 16:22:33	1390.0	1413.0	24	True	BB004_F_112017
BB004_F_112017	182378	Fm001DB050796	2091	2017-11-20 16:22:37	1400.0	1414.0	14	True	BB004_F_112017
BB004_F_112017	182379	Fm001EB051162	1236	2017-11-20 16:22:38	1379.0	1413.0	35	True	BB004_F_112017
BB004_F_112017	182380	Fm002AA050665	1538	2017-11-20 16:22:51	1359.0	1412.0	55	True	BB004_F_112017
BB004_F_112017	182381	Fm001DB051412	1901	2017-11-20 16:22:51	1389.0	1413.0	25	True	BB004_F_112017
BB004_F_112017	182382	Fm002BA050779	1633	2017-11-20 16:22:55	1396.0	1413.0	18	True	BB004_F_112017
BB004_F_112017	182383	Fm001GA051180	1273	2017-11-20 16:22:57	1387.0	1414.0	27	True	BB004_F_112017
BB004_F_112017	182384	Fm002AA051393	1408	2017-11-20 16:23:11	1395.0	1413.0	19	True	BB004_F_112017
BB004_F_112017	182385	Fm001CB050682	1084	2017-11-20 16:23:12	1325.0	1412.0	89	True	BB004_F_112017
BB004_F_112017	182386	Fm002DA050615	1446	2017-11-20 16:23:12	1399.0	1413.0	15	True	BB004_F_112017
BB004_F_112017	182387	Fm001GB051194	1582	2017-11-20 16:23:15	1384.0	1414.0	30	True	BB004_F_112017
BB004_F_112017	182388	Fm001CB051382	1024	2017-11-20 16:23:29	1395.0	1413.0	19	True	BB004_F_112017
BB004_F_112017	182389	Fm001EA050616	1904	2017-11-20 16:23:30	1406.0	1414.0	8	True	BB004_F_112017
BB004_F_112017	182390	Fm001EA051092	2151	2017-11-20 16:23:33	1409.0	1414.0	5	True	BB004_F_112017
BB004_F_112017	182391	Fm001FA050702	1325	2017-11-20 16:23:36	1396.0	1413.0	18	True	BB004_F_112017
BB004_F_112017	182392	Fm001DA050614	1959	2017-11-20 16:23:47	1396.0	1413.0	18	True	BB004_F_112017
BB004_F_112017	182393	Fm002EA051317	2052	2017-11-20 16:23:48	1400.0	1414.0	14	True	BB004_F_112017
BB004_F_112017	182394	Fm002GA051097	1709	2017-11-20 16:23:48	1403.0	1414.0	11	True	BB004_F_112017
BB004_F_112017	182395	Fm002CB050711	1464	2017-11-20 16:23:53	1393.0	1413.0	21	True	BB004_F_112017
BB004_F_112017	182396	Fm001CB051130	1091	2017-11-20 16:24:05	1407.0	1414.0	7	True	BB004_F_112017
BB004_F_112017	182397	Fm001BB050624	1280	2017-11-20 16:24:05	1411.0	1414.0	3	True	BB004_F_112017
BB004_F_112017	182398	Fm002CA051397	1900	2017-11-20 16:24:06	1406.0	1414.0	8	True	BB004_F_112017
BB004_F_112017	182399	Fm002BB050709	2054	2017-11-20 16:24:10	1395.0	1413.0	19	True	BB004_F_112017
BB004_F_112017	182400	Fm001EB051134	1232	2017-11-20 16:24:20	1394.0	1413.0	20	True	BB004_F_112017
BB004_F_112017	182401	Fm002FA050619	1605	2017-11-20 16:24:21	1401.0	1414.0	13	True	BB004_F_112017
BB004_F_112017	182402	Fm002CB051411	1423	2017-11-20 16:24:24	1397.0	1413.0	17	True	BB004_F_112017
BB004_F_112017	182403	Fm001CA050668	1119	2017-11-20 16:24:28	1386.0	1413.0	28	True	BB004_F_112017
BB004_F_112017	182404	Fm002AB051127	1517	2017-11-20 16:24:37	1413.0	1414.0	1	True	BB004_F_112017
BB004_F_112017	182405	Fm001FB050632	2056	2017-11-20 16:24:39	1407.0	1414.0	7	True	BB004_F_112017
BB004_F_112017	182406	Fm001AA051392	1180	2017-11-20 16:24:42	1396.0	1414.0	18	True	BB004_F_112017
BB004_F_112017	182407	Fm002GB050691	1977	2017-11-20 16:24:46	1390.0	1414.0	24	True	BB004_F_112017
BB004_F_112017	182408	Fm001GB051110	1855	2017-11-20 16:24:53	1409.0	1413.0	5	True	BB004_F_112017
BB004_F_112017	182409	Fm002CA050613	1088	2017-11-20 16:24:56	1411.0	1414.0	3	True	BB004_F_112017
BB004_F_112017	182410	Fm001CB051410	1533	2017-11-20 16:25:00	1396.0	1413.0	18	True	BB004_F_112017
BB004_F_112017	182411	Fm002CB051383	2098	2017-11-20 16:25:04	1140.0	1408.0	274	True	BB004_F_112017
BB004_F_112017	182412	Fm002FA051095	1063	2017-11-20 16:25:08	1404.0	1414.0	10	True	BB004_F_112017
BB004_F_112017	182413	Fm001EB050630	2116	2017-11-20 16:25:12	1408.0	1413.0	6	True	BB004_F_112017
BB004_F_112017	182414	Fm001DB051328	1688	2017-11-20 16:25:18	1398.0	1414.0	16	True	BB004_F_112017
BB004_F_112017	182415	Fm002CA051089	1291	2017-11-20 16:25:24	1413.0	1414.0	1	True	BB004_F_112017
BB004_F_112017	182416	Fm002EA050617	1368	2017-11-20 16:25:29	1409.0	1413.0	5	True	BB004_F_112017
BB004_F_112017	182417	Fm002EA051401	1023	2017-11-20 16:25:36	1399.0	1414.0	15	True	BB004_F_112017
BB004_F_112017	182418	Fm001FB051136	2188	2017-11-20 16:25:40	1393.0	1414.0	21	True	BB004_F_112017
BB004_F_112017	182419	Fm002EA051569	1220	2017-11-20 16:25:45	1369.0	1412.0	45	True	BB004_F_112017
BB004_F_112017	182420	Fm002FB050633	1940	2017-11-20 16:25:45	1427.0	1427.0	0	True	BB004_F_112017
BB004_F_112017	182421	Fm001GB051418	1813	2017-11-20 16:25:55	1404.0	1414.0	10	True	BB004_F_112017
BB004_F_112017	182422	Fm001CA051116	1762	2017-11-20 16:25:57	1401.0	1414.0	13	True	BB004_F_112017
BB004_F_112017	182423	Fm002AA050609	1419	2017-11-20 16:25:59	1406.0	1413.0	8	True	BB004_F_112017
BB004_F_112017	182424	Fm002BB051577	1849	2017-11-20 16:26:05	1232.0	1410.0	182	True	BB004_F_112017
BB004_F_112017	182425	Fm002FA051403	1826	2017-11-20 16:26:13	1405.0	1414.0	9	True	BB004_F_112017
BB004_F_112017	182426	Fm002CA051033	1565	2017-11-20 16:26:14	1408.0	1413.0	6	True	BB004_F_112017
BB004_F_112017	182427	Fm002EB050631	2084	2017-11-20 16:26:16	1407.0	1413.0	7	True	BB004_F_112017
BB004_F_112017	182428	Fm002GA051041	1675	2017-11-20 16:26:30	1389.0	1413.0	25	True	BB004_F_112017
BB004_F_112017	182429	Fm002FB051389	1095	2017-11-20 16:26:31	1400.0	1414.0	14	True	BB004_F_112017
BB004_F_112017	182430	Fm001AA050608	1445	2017-11-20 16:26:33	1405.0	1413.0	9	True	BB004_F_112017
BB004_F_112017	182431	Fm001GA051572	1457	2017-11-20 16:26:37	1325.0	1411.0	89	True	BB004_F_112017
BB004_F_112017	182432	Fm002FA051067	1564	2017-11-20 16:26:48	1399.0	1414.0	15	True	BB004_F_112017
BB004_F_112017	182433	Fm003HB051735	1984	2017-11-20 16:26:49	1424.0	1424.0	0	True	BB004_F_112017
BB004_F_112017	182434	Fm001GB050634	1379	2017-11-20 16:26:50	1416.0	1416.0	0	True	BB004_F_112017
BB004_F_112017	182435	Fm001FA051570	1328	2017-11-20 16:27:01	1262.0	1411.0	152	True	BB004_F_112017
BB004_F_112017	182436	Fm002DB051049	1726	2017-11-20 16:27:03	1415.0	1414.0	0	True	BB004_F_112017
BB004_F_112017	182437	Fm003HB051728	1694	2017-11-20 16:27:04	1413.0	1413.0	1	True	BB004_F_112017
BB004_F_112017	182438	Fm001EA051204	1834	2017-11-20 16:27:05	1409.0	1414.0	5	True	BB004_F_112017
BB004_F_112017	182439	Fm002CB051047	1890	2017-11-20 16:27:17	1417.0	1417.0	0	True	BB004_F_112017
BB004_F_112017	182440	Fm002FB050829	1902	2017-11-20 16:27:20	1385.0	1413.0	29	True	BB004_F_112017
BB004_F_112017	182441	Fm002GA051209	1350	2017-11-20 16:27:20	1402.0	1414.0	12	True	BB004_F_112017
BB004_F_112017	182442	Fm001BA051366	1763	2017-11-20 16:27:30	1336.0	1412.0	78	True	BB004_F_112017
BB004_F_112017	182443	Fm001EA051036	1271	2017-11-20 16:27:31	1380.0	1413.0	34	True	BB004_F_112017
BB004_F_112017	182444	Fm001FB051052	2048	2017-11-20 16:27:37	1403.0	1413.0	11	True	BB004_F_112017
BB004_F_112017	182445	Fm001EA050812	1685	2017-11-20 16:27:39	1391.0	1414.0	23	True	BB004_F_112017
BB004_F_112017	182446	Fm001DB051048	2043	2017-11-20 16:27:51	1416.0	1416.0	0	True	BB004_F_112017
BB004_F_112017	182447	Fm002AA051561	1017	2017-11-20 16:27:53	1371.0	1412.0	43	True	BB004_F_112017
BB004_F_112017	182448	Fm001CB051074	1317	2017-11-20 16:27:53	1407.0	1413.0	7	True	BB004_F_112017
BB004_F_112017	182449	Fm001FB050828	1838	2017-11-20 16:27:58	1393.0	1414.0	21	True	BB004_F_112017
BB004_F_112017	182450	Fm002FA051011	1099	2017-11-20 16:28:06	1422.0	1422.0	0	True	BB004_F_112017
BB004_F_112017	182451	Fm002BB051213	1672	2017-11-20 16:28:09	1411.0	1414.0	3	True	BB004_F_112017
BB004_F_112017	182452	Fm001FB051584	2095	2017-11-20 16:28:12	1365.0	1412.0	49	True	BB004_F_112017
BB004_F_112017	182453	Fm001EB050826	1170	2017-11-20 16:28:16	1391.0	1413.0	23	True	BB004_F_112017
BB004_F_112017	182454	Fm002FA051039	1217	2017-11-20 16:28:20	1414.0	1414.0	0	True	BB004_F_112017
BB004_F_112017	182455	Fm001FB051220	1333	2017-11-20 16:28:25	1402.0	1413.0	12	True	BB004_F_112017
BB004_F_112017	182456	Fm002AB051575	2035	2017-11-20 16:28:32	1338.0	1412.0	76	True	BB004_F_112017
BB004_F_112017	182457	Fm002EA051037	1231	2017-11-20 16:28:34	1427.0	1427.0	0	True	BB004_F_112017
BB004_F_112017	182458	Fm001BB050820	1238	2017-11-20 16:28:34	1390.0	1413.0	24	True	BB004_F_112017
BB004_F_112017	182459	Fm001EB051218	2120	2017-11-20 16:28:41	1407.0	1414.0	7	True	BB004_F_112017
BB004_F_112017	182460	Fm002BA051031	1754	2017-11-20 16:28:48	1408.0	1413.0	6	True	BB004_F_112017
BB004_F_112017	182461	Fm002GB050831	1310	2017-11-20 16:28:53	1388.0	1413.0	26	True	BB004_F_112017
BB004_F_112017	182462	Fm002FA051543	1404	2017-11-20 16:28:55	1078.0	1407.0	336	True	BB004_F_112017
BB004_F_112017	182463	Fm001EA050952	1213	2017-11-20 16:28:57	1397.0	1413.0	17	True	BB004_F_112017
BB004_F_112017	182464	Fm002GB051055	1059	2017-11-20 16:29:06	1426.0	1426.0	0	True	BB004_F_112017
BB004_F_112017	182465	Fm002FA050815	1413	2017-11-20 16:29:12	1390.0	1413.0	24	True	BB004_F_112017
BB004_F_112017	182466	Fm002EA050953	1474	2017-11-20 16:29:15	1365.0	1413.0	49	True	BB004_F_112017
BB004_F_112017	182467	Fm001GB051054	2019	2017-11-20 16:29:20	1400.0	1414.0	14	True	BB004_F_112017
BB004_F_112017	182468	Fm002EB050827	1689	2017-11-20 16:29:30	1389.0	1413.0	25	True	BB004_F_112017
BB004_F_112017	182469	Fm002BB050961	1169	2017-11-20 16:29:35	1396.0	1414.0	18	True	BB004_F_112017
BB004_F_112017	182470	Fm001BB051044	1990	2017-11-20 16:29:38	1413.0	1414.0	1	True	BB004_F_112017
BB004_F_112017	182471	Fm002AA051365	1106	2017-11-20 16:29:42	1321.0	1412.0	93	True	BB004_F_112017
BB004_F_112017	182472	Fm001DA050810	1789	2017-11-20 16:29:49	1390.0	1413.0	24	True	BB004_F_112017
BB004_F_112017	182473	Fm001CB050962	1246	2017-11-20 16:29:52	1396.0	1413.0	18	True	BB004_F_112017
BB004_F_112017	182474	Fm002DA051035	2032	2017-11-20 16:29:55	1415.0	1415.0	0	True	BB004_F_112017
BB004_F_112017	182475	Fm003HB051745	1243	2017-11-20 16:30:06	1363.0	1413.0	51	True	BB004_F_112017
BB004_F_112017	182476	Fm002AB050819	1724	2017-11-20 16:30:08	1355.0	1413.0	59	True	BB004_F_112017
BB004_F_112017	182477	Fm002BB051045	1985	2017-11-20 16:30:09	1397.0	1414.0	17	True	BB004_F_112017
BB004_F_112017	182478	Fm002FB050969	1281	2017-11-20 16:30:09	1341.0	1413.0	73	True	BB004_F_112017
BB004_F_112017	182479	Fm002FA051571	1661	2017-11-20 16:30:26	1368.0	1412.0	46	True	BB004_F_112017
BB004_F_112017	182480	Fm001DA051034	1235	2017-11-20 16:30:28	1423.0	1423.0	0	True	BB004_F_112017
BB004_F_112017	182481	Fm001FA050814	1104	2017-11-20 16:30:30	1394.0	1413.0	20	True	BB004_F_112017
BB004_F_112017	182482	Fm001FB050968	1367	2017-11-20 16:30:31	1404.0	1414.0	10	True	BB004_F_112017
BB004_F_112017	182483	Fm002GB051475	2089	2017-11-20 16:30:42	1360.0	1413.0	54	True	BB004_F_112017
BB004_F_112017	182484	Fm002EA051093	1269	2017-11-20 16:30:46	1381.0	1413.0	33	True	BB004_F_112017
BB004_F_112017	182485	Fm003HB051734	1766	2017-11-20 16:30:47	1391.0	1413.0	23	True	BB004_F_112017
BB004_F_112017	182486	Fm002CB050823	1537	2017-11-20 16:30:48	1388.0	1413.0	26	True	BB004_F_112017
BB004_F_112017	182487	Fm001AA051476	1706	2017-11-20 16:31:04	1371.0	1413.0	43	True	BB004_F_112017
BB004_F_112017	182488	Fm002DB051105	1073	2017-11-20 16:31:05	1369.0	1413.0	45	True	BB004_F_112017
BB004_F_112017	182489	Fm001CA050948	1456	2017-11-20 16:31:05	1400.0	1414.0	14	True	BB004_F_112017
BB004_F_112017	182490	Fm001BA050806	1205	2017-11-20 16:31:07	1385.0	1414.0	29	True	BB004_F_112017
BB004_F_112017	182491	Fm001BA050946	1222	2017-11-20 16:31:22	1357.0	1413.0	57	True	BB004_F_112017
BB004_F_112017	182492	Fm001CB051494	1346	2017-11-20 16:31:25	1372.0	1413.0	42	True	BB004_F_112017
BB004_F_112017	182493	Fm002BA051087	1515	2017-11-20 16:31:25	1387.0	1413.0	27	True	BB004_F_112017
BB004_F_112017	182494	Fm002DA050811	1718	2017-11-20 16:31:27	1395.0	1413.0	19	True	BB004_F_112017
BB004_F_112017	182495	Fm001FA050982	1383	2017-11-20 16:31:43	1331.0	1413.0	83	True	BB004_F_112017
BB004_F_112017	182496	Fm001BA051086	1465	2017-11-20 16:31:43	1388.0	1413.0	26	True	BB004_F_112017
BB004_F_112017	182497	Fm001CA050808	1488	2017-11-20 16:31:45	1386.0	1413.0	28	True	BB004_F_112017
BB004_F_112017	182498	Fm001AB051490	1679	2017-11-20 16:31:46	1367.0	1414.0	47	True	BB004_F_112017
BB004_F_112017	182499	Fm001FB051612	1128	2017-11-20 16:32:01	1371.0	1414.0	43	True	BB004_F_112017
BB004_F_112017	182500	Fm002AB050847	2139	2017-11-20 16:32:04	1379.0	1413.0	35	True	BB004_F_112017
BB004_F_112017	182501	Fm001AA051168	1266	2017-11-20 16:32:06	1384.0	1414.0	30	True	BB004_F_112017
BB004_F_112017	182502	Fm001GA051488	1204	2017-11-20 16:32:07	1316.0	1413.0	98	True	BB004_F_112017
BB004_F_112017	182503	Fm002BB051661	1641	2017-11-20 16:32:21	1376.0	1413.0	38	True	BB004_F_112017
BB004_F_112017	182504	Fm001AB050874	2010	2017-11-20 16:32:23	1399.0	1413.0	15	True	BB004_F_112017
BB004_F_112017	182505	Fm001FB051192	1958	2017-11-20 16:32:24	1387.0	1413.0	27	True	BB004_F_112017
BB004_F_112017	182506	Fm001GB051474	1740	2017-11-20 16:32:33	1373.0	1413.0	41	True	BB004_F_112017
BB004_F_112017	182507	Fm002AB051659	2028	2017-11-20 16:32:40	1313.0	1412.0	101	True	BB004_F_112017
BB004_F_112017	182508	Fm002CB050879	1512	2017-11-20 16:32:41	1396.0	1413.0	18	True	BB004_F_112017
BB004_F_112017	182509	Fm002BA051143	1773	2017-11-20 16:32:42	1385.0	1413.0	29	True	BB004_F_112017
BB004_F_112017	182510	Fm001BA051450	1430	2017-11-20 16:32:54	1376.0	1414.0	38	True	BB004_F_112017
BB004_F_112017	182511	Fm002DA050867	1889	2017-11-20 16:32:59	1398.0	1413.0	16	True	BB004_F_112017
BB004_F_112017	182512	Fm002DA051175	1201	2017-11-20 16:33:01	1390.0	1414.0	24	True	BB004_F_112017
BB004_F_112017	182513	Fm001EB051106	1065	2017-11-20 16:33:04	1395.0	1413.0	19	True	BB004_F_112017
BB004_F_112017	182514	Fm002FA051487	1332	2017-11-20 16:33:14	1376.0	1413.0	38	True	BB004_F_112017
BB004_F_112017	182515	Fm001GA050872	2017	2017-11-20 16:33:17	1390.0	1413.0	24	True	BB004_F_112017
BB004_F_112017	182516	Fm001BA051170	1345	2017-11-20 16:33:19	1391.0	1413.0	23	True	BB004_F_112017
BB004_F_112017	182517	Fm001FB051108	1498	2017-11-20 16:33:21	1383.0	1413.0	31	True	BB004_F_112017
BB004_F_112017	182518	Fm002CA051481	1683	2017-11-20 16:33:35	1388.0	1413.0	26	True	BB004_F_112017
BB004_F_112017	182519	Fm002GA050845	1791	2017-11-20 16:33:36	1382.0	1413.0	32	True	BB004_F_112017
BB004_F_112017	182520	Fm002FB051193	1785	2017-11-20 16:33:36	1376.0	1414.0	38	True	BB004_F_112017
BB004_F_112017	182521	Fm002EA051597	1666	2017-11-20 16:33:40	1366.0	1413.0	48	True	BB004_F_112017
BB004_F_112017	182522	Fm002GA051489	1989	2017-11-20 16:33:54	1336.0	1413.0	78	True	BB004_F_112017
BB004_F_112017	182523	Fm001EB050882	2069	2017-11-20 16:33:55	1388.0	1413.0	26	True	BB004_F_112017
BB004_F_112017	182524	Fm002BA051171	2125	2017-11-20 16:33:55	1389.0	1413.0	25	True	BB004_F_112017
BB004_F_112017	182525	Fm002GA051657	2026	2017-11-20 16:34:00	1377.0	1413.0	37	True	BB004_F_112017
BB004_F_112017	182526	Fm001CB051158	1925	2017-11-20 16:34:14	1384.0	1414.0	30	True	BB004_F_112017
BB004_F_112017	182527	Fm001BB050876	1717	2017-11-20 16:34:14	1397.0	1413.0	17	True	BB004_F_112017
BB004_F_112017	182528	Fm001DB051664	1012	2017-11-20 16:34:19	1340.0	1411.0	74	True	BB004_F_112017
BB004_F_112017	182529	Fm002EA051457	1034	2017-11-20 16:34:19	1373.0	1413.0	41	True	BB004_F_112017
BB004_F_112017	182530	Fm002GB051195	2109	2017-11-20 16:34:32	1383.0	1414.0	31	True	BB004_F_112017
BB004_F_112017	182531	Fm001AA050860	1377	2017-11-20 16:34:32	1403.0	1414.0	11	True	BB004_F_112017
BB004_F_112017	182532	Fm002AB051463	2115	2017-11-20 16:34:39	1371.0	1414.0	43	True	BB004_F_112017
BB004_F_112017	182533	Fm002GB051111	1923	2017-11-20 16:34:42	1404.0	1414.0	10	True	BB004_F_112017
BB004_F_112017	182534	Fm001DA050866	1593	2017-11-20 16:34:49	1385.0	1413.0	29	True	BB004_F_112017
BB004_F_112017	182535	Fm002FA051179	1536	2017-11-20 16:34:50	1383.0	1413.0	31	True	BB004_F_112017
BB004_F_112017	182536	Fm001DA051090	1892	2017-11-20 16:34:58	1391.0	1413.0	23	True	BB004_F_112017
BB004_F_112017	182537	Fm002CA051453	1226	2017-11-20 16:35:00	1375.0	1413.0	39	True	BB004_F_112017
BB004_F_112017	182538	Fm001BA050834	2148	2017-11-20 16:35:08	1395.0	1414.0	19	True	BB004_F_112017
BB004_F_112017	182539	Fm001EB051190	1549	2017-11-20 16:35:08	1383.0	1413.0	31	True	BB004_F_112017
BB004_F_112017	182540	Fm002DA051651	1422	2017-11-20 16:35:16	1394.0	1413.0	20	True	BB004_F_112017
BB004_F_112017	182541	Fm002FB051473	2149	2017-11-20 16:35:20	1387.0	1414.0	27	True	BB004_F_112017
BB004_F_112017	182542	Fm001BA050862	1405	2017-11-20 16:35:26	1397.0	1414.0	17	True	BB004_F_112017
BB004_F_112017	182543	Fm001BA051142	1407	2017-11-20 16:35:27	1383.0	1414.0	31	True	BB004_F_112017
BB004_F_112017	182544	Fm001DA051258	1677	2017-11-20 16:35:33	1401.0	1414.0	13	True	BB004_F_112017
BB004_F_112017	182545	Fm001BB051492	2068	2017-11-20 16:35:40	1357.0	1413.0	57	True	BB004_F_112017
BB004_F_112017	182546	Fm001GB050886	1554	2017-11-20 16:35:44	1404.0	1413.0	10	True	BB004_F_112017
BB004_F_112017	182547	Fm001FB051164	2024	2017-11-20 16:35:46	1396.0	1414.0	18	True	BB004_F_112017
BB004_F_112017	182548	Fm002DB051273	1676	2017-11-20 16:35:50	1379.0	1413.0	35	True	BB004_F_112017
BB004_F_112017	182549	Fm001FB050884	1278	2017-11-20 16:36:02	1392.0	1413.0	22	True	BB004_F_112017
BB004_F_112017	182550	Fm002CB051663	2000	2017-11-20 16:36:02	1378.0	1414.0	36	True	BB004_F_112017
BB004_F_112017	182551	Fm001AB051182	1172	2017-11-20 16:36:03	1382.0	1413.0	32	True	BB004_F_112017
BB004_F_112017	182552	Fm002FA051655	1580	2017-11-20 16:36:09	1406.0	1413.0	8	True	BB004_F_112017
BB004_F_112017	182553	Fm002FA050871	1141	2017-11-20 16:36:21	1373.0	1413.0	41	True	BB004_F_112017
BB004_F_112017	182554	Fm002AB051183	2136	2017-11-20 16:36:21	1381.0	1414.0	33	True	BB004_F_112017
BB004_F_112017	182555	Fm001AA051672	1315	2017-11-20 16:36:22	1376.0	1413.0	38	True	BB004_F_112017
BB004_F_112017	182556	Fm002EA051653	1628	2017-11-20 16:36:25	1409.0	1414.0	5	True	BB004_F_112017
BB004_F_112017	182557	Fm001DA050894	1476	2017-11-20 16:36:40	1394.0	1413.0	20	True	BB004_F_112017
BB004_F_112017	182558	Fm001EA050644	1412	2017-11-20 16:36:41	1408.0	1414.0	6	True	BB004_F_112017
BB004_F_112017	182559	Fm001FB051724	1022	2017-11-20 16:36:41	1386.0	1413.0	28	True	BB004_F_112017
BB004_F_112017	182560	Fm001FA051682	1069	2017-11-20 16:36:43	1371.0	1414.0	43	True	BB004_F_112017
BB004_F_112017	182561	Fm001GB050662	1912	2017-11-20 16:36:58	1402.0	1414.0	12	True	BB004_F_112017
BB004_F_112017	182562	Fm002BA050891	1218	2017-11-20 16:36:58	1389.0	1413.0	25	True	BB004_F_112017
BB004_F_112017	182563	Fm002BA051255	1046	2017-11-20 16:36:59	1394.0	1414.0	20	True	BB004_F_112017
BB004_F_112017	182564	Fm001BA051674	1165	2017-11-20 16:37:04	1373.0	1414.0	41	True	BB004_F_112017
BB004_F_112017	182565	Fm002FA050647	1146	2017-11-20 16:37:15	1405.0	1413.0	9	True	BB004_F_112017
BB004_F_112017	182566	Fm002EB050911	1229	2017-11-20 16:37:16	1394.0	1414.0	20	True	BB004_F_112017
BB004_F_112017	182567	Fm002BA051675	1886	2017-11-20 16:37:17	1381.0	1413.0	33	True	BB004_F_112017
BB004_F_112017	182568	Fm001CB051690	1113	2017-11-20 16:37:25	1365.0	1413.0	49	True	BB004_F_112017
BB004_F_112017	182569	Fm002EB050659	1524	2017-11-20 16:37:32	1413.0	1413.0	1	True	BB004_F_112017
BB004_F_112017	182570	Fm001FA050926	1382	2017-11-20 16:37:33	1388.0	1413.0	26	True	BB004_F_112017
BB004_F_112017	182571	Fm001EB051666	1272	2017-11-20 16:37:36	1406.0	1413.0	8	True	BB004_F_112017
BB004_F_112017	182572	Fm001BB051688	1183	2017-11-20 16:37:46	1373.0	1413.0	41	True	BB004_F_112017
BB004_F_112017	182573	Fm001CA050612	1262	2017-11-20 16:37:48	1402.0	1414.0	12	True	BB004_F_112017
BB004_F_112017	182574	Fm002AB050931	1392	2017-11-20 16:37:51	1398.0	1414.0	16	True	BB004_F_112017
BB004_F_112017	182575	Fm002CB051719	1486	2017-11-20 16:37:53	1406.0	1414.0	8	True	BB004_F_112017
BB004_F_112017	182576	Fm001GA050648	1907	2017-11-20 16:38:06	1413.0	1414.0	1	True	BB004_F_112017
BB004_F_112017	182577	Fm001GA051684	1125	2017-11-20 16:38:07	1374.0	1414.0	40	True	BB004_F_112017
BB004_F_112017	182578	Fm002CA050893	1853	2017-11-20 16:38:08	1400.0	1414.0	14	True	BB004_F_112017
BB004_F_112017	182579	Fm001EA051708	1506	2017-11-20 16:38:10	1386.0	1413.0	28	True	BB004_F_112017
BB004_F_112017	182580	Fm001FB050660	1433	2017-11-20 16:38:22	1410.0	1413.0	4	True	BB004_F_112017
BB004_F_112017	182581	Fm001EA050896	1477	2017-11-20 16:38:25	1383.0	1414.0	31	True	BB004_F_112017
BB004_F_112017	182582	Fm002BB051689	1450	2017-11-20 16:38:28	1373.0	1413.0	41	True	BB004_F_112017
BB004_F_112017	182583	Fm002CA051257	1547	2017-11-20 16:38:28	1394.0	1413.0	20	True	BB004_F_112017
BB004_F_112017	182584	Fm001FA050646	1771	2017-11-20 16:38:38	1425.0	1425.0	0	True	BB004_F_112017
BB004_F_112017	182585	Fm002AB050903	1396	2017-11-20 16:38:43	1389.0	1414.0	25	True	BB004_F_112017
BB004_F_112017	182586	Fm002GB051699	1531	2017-11-20 16:38:46	1377.0	1413.0	37	True	BB004_F_112017
BB004_F_112017	182587	Fm002DB051693	1411	2017-11-20 16:38:48	1372.0	1414.0	42	True	BB004_F_112017
BB004_F_112017	182588	Fm001EB050658	1028	2017-11-20 16:38:52	1428.0	1428.0	0	True	BB004_F_112017
BB004_F_112017	182589	Fm002BB050933	1610	2017-11-20 16:39:01	1386.0	1414.0	28	True	BB004_F_112017
BB004_F_112017	182590	Fm002GB051671	1050	2017-11-20 16:39:04	1396.0	1413.0	18	True	BB004_F_112017
BB004_F_112017	182591	Fm001AA050636	1469	2017-11-20 16:39:06	1394.0	1413.0	20	True	BB004_F_112017
BB004_F_112017	182592	Fm001FB051696	1915	2017-11-20 16:39:09	1332.0	1413.0	82	True	BB004_F_112017
BB004_F_112017	182593	Fm001CA050920	1166	2017-11-20 16:39:19	1396.0	1413.0	18	True	BB004_F_112017
BB004_F_112017	182594	Fm002BB051717	1003	2017-11-20 16:39:22	1403.0	1413.0	11	True	BB004_F_112017
BB004_F_112017	182595	Fm002EB050855	1020	2017-11-20 16:39:24	1386.0	1414.0	28	True	BB004_F_112017
BB004_F_112017	182596	Fm003HB051742	1503	2017-11-20 16:39:33	1391.0	1413.0	23	True	BB004_F_112017
BB004_F_112017	182597	Fm002GA050901	1308	2017-11-20 16:39:36	1395.0	1413.0	19	True	BB004_F_112017
BB004_F_112017	182598	Fm002GB051727	1794	2017-11-20 16:39:38	1385.0	1413.0	29	True	BB004_F_112017
BB004_F_112017	182599	Fm002EA050841	1264	2017-11-20 16:39:43	1386.0	1413.0	28	True	BB004_F_112017
BB004_F_112017	182600	Fm002AA051617	1543	2017-11-20 16:39:52	1406.0	1413.0	8	True	BB004_F_112017
BB004_F_112017	182601	Fm001BB050904	2107	2017-11-20 16:39:53	1379.0	1414.0	35	True	BB004_F_112017
BB004_F_112017	182602	Fm001BB051520	1837	2017-11-20 16:39:56	1382.0	1413.0	32	True	BB004_F_112017
BB004_F_112017	182603	Fm002CA050837	1121	2017-11-20 16:40:02	1385.0	1413.0	29	True	BB004_F_112017
BB004_F_112017	182604	Fm002GA051265	1064	2017-11-20 16:40:10	1402.0	1414.0	12	True	BB004_F_112017
BB004_F_112017	182605	Fm002FA050899	1956	2017-11-20 16:40:12	1396.0	1414.0	18	True	BB004_F_112017
BB004_F_112017	182606	Fm002DB051469	1619	2017-11-20 16:40:15	1276.0	1410.0	138	True	BB004_F_112017
BB004_F_112017	182607	Fm001AB050846	2093	2017-11-20 16:40:21	1379.0	1413.0	35	True	BB004_F_112017
BB004_F_112017	182608	Fm002BB051269	1123	2017-11-20 16:40:28	1402.0	1413.0	12	True	BB004_F_112017
BB004_F_112017	182609	Fm001BA050918	1066	2017-11-20 16:40:29	1389.0	1413.0	25	True	BB004_F_112017
BB004_F_112017	182610	Fm001EA050840	1381	2017-11-20 16:40:41	1390.0	1413.0	24	True	BB004_F_112017
BB004_F_112017	182611	Fm001AA051560	2073	2017-11-20 16:40:43	1398.0	1413.0	16	True	BB004_F_112017
BB004_F_112017	182612	Fm001CA051228	1258	2017-11-20 16:40:46	1402.0	1414.0	12	True	BB004_F_112017
BB004_F_112017	182613	Fm001GA050928	1455	2017-11-20 16:40:46	1394.0	1413.0	20	True	BB004_F_112017
BB004_F_112017	182614	Fm001AA051504	1358	2017-11-20 16:41:00	1387.0	1413.0	27	True	BB004_F_112017
BB004_F_112017	182615	Fm002DB050825	1702	2017-11-20 16:41:00	1376.0	1413.0	38	True	BB004_F_112017
BB004_F_112017	182616	Fm002CB051215	1527	2017-11-20 16:41:03	1329.0	1413.0	85	True	BB004_F_112017
BB004_F_112017	182617	Fm002CB051635	1438	2017-11-20 16:41:04	1400.0	1414.0	14	True	BB004_F_112017
BB004_F_112017	182618	Fm001CA051508	1739	2017-11-20 16:41:18	1389.0	1413.0	25	True	BB004_F_112017
BB004_F_112017	182619	Fm002CA050809	1571	2017-11-20 16:41:20	1388.0	1413.0	26	True	BB004_F_112017
BB004_F_112017	182620	Fm002DA051595	1472	2017-11-20 16:41:22	1405.0	1414.0	9	True	BB004_F_112017
BB004_F_112017	182621	Fm002CA051201	1191	2017-11-20 16:41:27	1389.0	1413.0	25	True	BB004_F_112017
BB004_F_112017	182622	Fm002DA051511	1021	2017-11-20 16:41:36	1394.0	1413.0	20	True	BB004_F_112017
BB004_F_112017	182623	Fm001GB050858	2036	2017-11-20 16:41:39	1378.0	1414.0	36	True	BB004_F_112017
BB004_F_112017	182624	Fm001EA051596	1502	2017-11-20 16:41:40	1392.0	1414.0	22	True	BB004_F_112017
BB004_F_112017	182625	Fm001EB051274	2063	2017-11-20 16:41:44	1386.0	1414.0	28	True	BB004_F_112017
BB004_F_112017	182626	Fm001DA051454	1072	2017-11-20 16:41:54	1308.0	1412.0	106	True	BB004_F_112017
BB004_F_112017	182627	Fm001BA051590	1687	2017-11-20 16:41:59	1378.0	1413.0	36	True	BB004_F_112017
BB004_F_112017	182628	Fm001DA050838	1968	2017-11-20 16:41:59	1387.0	1413.0	27	True	BB004_F_112017
BB004_F_112017	182629	Fm001EA051344	1056	2017-11-20 16:42:02	1369.0	1413.0	45	True	BB004_F_112017
BB004_F_112017	182630	Fm002DB050853	1884	2017-11-20 16:42:18	1368.0	1413.0	46	True	BB004_F_112017
BB004_F_112017	182631	Fm001GB051614	1708	2017-11-20 16:42:19	1379.0	1413.0	35	True	BB004_F_112017
BB004_F_112017	182632	Fm002FB051585	1918	2017-11-20 16:42:19	1403.0	1414.0	11	True	BB004_F_112017
BB004_F_112017	182633	Fm002AA051337	1130	2017-11-20 16:42:22	1374.0	1414.0	40	True	BB004_F_112017
BB004_F_112017	182634	Fm002DA051567	1963	2017-11-20 16:42:36	1411.0	1413.0	3	True	BB004_F_112017
BB004_F_112017	182635	Fm002AB050959	1033	2017-11-20 16:42:38	1386.0	1413.0	28	True	BB004_F_112017
BB004_F_112017	182636	Fm001FA051598	1544	2017-11-20 16:42:39	1368.0	1413.0	46	True	BB004_F_112017
BB004_F_112017	182637	Fm001GB051222	2044	2017-11-20 16:42:41	1349.0	1413.0	65	True	BB004_F_112017
BB004_F_112017	182638	Fm001AB051518	1041	2017-11-20 16:42:52	1415.0	1415.0	0	True	BB004_F_112017
BB004_F_112017	182639	Fm001GB050942	1933	2017-11-20 16:42:57	1380.0	1413.0	34	True	BB004_F_112017
BB004_F_112017	182640	Fm001FA051654	1962	2017-11-20 16:43:01	1348.0	1413.0	66	True	BB004_F_112017
BB004_F_112017	182641	Fm002EA051205	1058	2017-11-20 16:43:03	1377.0	1414.0	37	True	BB004_F_112017
BB004_F_112017	182642	Fm001CB051522	1772	2017-11-20 16:43:05	1406.0	1414.0	8	True	BB004_F_112017
BB004_F_112017	182643	Fm002AA050917	2014	2017-11-20 16:43:17	1387.0	1413.0	27	True	BB004_F_112017
BB004_F_112017	182644	Fm001DB051468	1642	2017-11-20 16:43:21	1375.0	1413.0	39	True	BB004_F_112017
BB004_F_112017	182645	Fm001FB051276	1406	2017-11-20 16:43:23	1380.0	1413.0	34	True	BB004_F_112017
BB004_F_112017	182646	Fm001DB051608	1414	2017-11-20 16:43:24	1380.0	1413.0	34	True	BB004_F_112017
BB004_F_112017	182647	Fm001CB050934	1339	2017-11-20 16:43:36	1391.0	1414.0	23	True	BB004_F_112017
BB004_F_112017	182648	Fm002CA051425	1292	2017-11-20 16:43:40	1379.0	1412.0	35	True	BB004_F_112017
BB004_F_112017	182649	Fm002CA051341	1009	2017-11-20 16:43:42	1383.0	1413.0	31	True	BB004_F_112017
BB004_F_112017	182650	Fm001BB051604	1079	2017-11-20 16:43:44	1374.0	1414.0	40	True	BB004_F_112017
BB004_F_112017	182651	Fm001GB050970	1804	2017-11-20 16:43:55	1305.0	1412.0	109	True	BB004_F_112017
BB004_F_112017	182652	Fm002FB051445	1839	2017-11-20 16:43:59	1391.0	1413.0	23	True	BB004_F_112017
BB004_F_112017	182653	Fm001CB051354	1856	2017-11-20 16:44:00	1385.0	1414.0	29	True	BB004_F_112017
BB004_F_112017	182654	Fm002GB051615	2133	2017-11-20 16:44:05	1377.0	1413.0	37	True	BB004_F_112017
BB004_F_112017	182655	Fm001AB051434	2159	2017-11-20 16:44:16	1377.0	1413.0	37	True	BB004_F_112017
BB004_F_112017	182656	Fm002GA051181	1631	2017-11-20 16:44:18	1378.0	1413.0	36	True	BB004_F_112017
BB004_F_112017	182657	Fm001BB050960	1105	2017-11-20 16:44:22	1388.0	1414.0	26	True	BB004_F_112017
BB004_F_112017	182658	Fm002FA051599	1178	2017-11-20 16:44:25	1373.0	1414.0	41	True	BB004_F_112017
BB004_F_112017	182659	Fm001EA051428	1448	2017-11-20 16:44:35	1399.0	1413.0	15	True	BB004_F_112017
BB004_F_112017	182660	Fm002DB051217	1881	2017-11-20 16:44:37	1351.0	1413.0	63	True	BB004_F_112017
BB004_F_112017	182661	Fm002EA050925	1402	2017-11-20 16:44:42	1393.0	1413.0	21	True	BB004_F_112017
BB004_F_112017	182662	Fm002CA051649	1557	2017-11-20 16:44:45	1357.0	1413.0	57	True	BB004_F_112017
BB004_F_112017	182663	Fm002AB051435	1659	2017-11-20 16:44:52	1397.0	1413.0	17	True	BB004_F_112017
BB004_F_112017	182664	Fm001CA051200	1879	2017-11-20 16:44:59	1384.0	1413.0	30	True	BB004_F_112017
BB004_F_112017	182665	Fm001EB050938	1331	2017-11-20 16:45:00	1389.0	1414.0	25	True	BB004_F_112017
BB004_F_112017	182666	Fm002CB051607	1391	2017-11-20 16:45:07	1367.0	1413.0	47	True	BB004_F_112017
BB004_F_112017	182667	Fm003HB051743	1714	2017-11-20 16:45:10	1369.0	1413.0	45	True	BB004_F_112017
BB004_F_112017	182668	Fm003HB051741	2013	2017-11-20 16:45:18	1387.0	1414.0	27	True	BB004_F_112017
BB004_F_112017	182669	Fm002DA050951	1355	2017-11-20 16:45:18	1385.0	1413.0	29	True	BB004_F_112017
BB004_F_112017	182670	Fm001CB051606	1257	2017-11-20 16:45:29	1380.0	1414.0	34	True	BB004_F_112017
BB004_F_112017	182671	Fm002CB051467	1267	2017-11-20 16:45:30	1377.0	1413.0	37	True	BB004_F_112017
BB004_F_112017	182672	Fm002EA051345	1089	2017-11-20 16:45:36	1387.0	1413.0	27	True	BB004_F_112017
BB004_F_112017	182673	Fm002DB050965	1788	2017-11-20 16:45:37	1387.0	1413.0	27	True	BB004_F_112017
BB004_F_112017	182674	Fm002EA051429	1753	2017-11-20 16:45:48	1374.0	1413.0	40	True	BB004_F_112017
BB004_F_112017	182675	Fm002EB051611	1805	2017-11-20 16:45:49	1369.0	1413.0	45	True	BB004_F_112017
BB004_F_112017	182676	Fm001DA051006	1473	2017-11-20 16:45:54	1340.0	1413.0	74	True	BB004_F_112017
BB004_F_112017	182677	Fm002DA050727	2005	2017-11-20 16:45:56	1391.0	1413.0	23	True	BB004_F_112017
BB004_F_112017	182678	Fm001FB051444	1869	2017-11-20 16:46:08	1394.0	1413.0	20	True	BB004_F_112017
BB004_F_112017	182679	Fm001CB051326	1680	2017-11-20 16:46:10	1404.0	1414.0	10	True	BB004_F_112017
BB004_F_112017	182680	Fm002DB050741	1156	2017-11-20 16:46:15	1386.0	1414.0	28	True	BB004_F_112017
BB004_F_112017	182681	Fm002DA051007	2078	2017-11-20 16:46:16	1379.0	1413.0	35	True	BB004_F_112017
BB004_F_112017	182682	Fm001BA051422	1301	2017-11-20 16:46:25	1382.0	1413.0	32	True	BB004_F_112017
BB004_F_112017	182683	Fm001CA051312	1282	2017-11-20 16:46:28	1390.0	1413.0	24	True	BB004_F_112017
BB004_F_112017	182684	Fm001FB050716	1526	2017-11-20 16:46:34	1386.0	1413.0	28	True	BB004_F_112017
BB004_F_112017	182685	Fm001FB051024	1764	2017-11-20 16:46:35	1368.0	1413.0	46	True	BB004_F_112017
BB004_F_112017	182686	Fm002GA051433	1811	2017-11-20 16:46:43	1388.0	1413.0	26	True	BB004_F_112017
BB004_F_112017	182687	Fm001AB051350	1321	2017-11-20 16:46:47	1378.0	1414.0	36	True	BB004_F_112017
BB004_F_112017	182688	Fm001EB050714	1760	2017-11-20 16:46:53	1378.0	1414.0	36	True	BB004_F_112017
BB004_F_112017	182689	Fm001AA051000	1583	2017-11-20 16:46:55	1371.0	1413.0	43	True	BB004_F_112017
BB004_F_112017	182690	Fm003HB051737	1195	2017-11-20 16:47:02	1382.0	1413.0	32	True	BB004_F_112017
BB004_F_112017	182691	Fm002CB051355	1090	2017-11-20 16:47:07	1405.0	1414.0	9	True	BB004_F_112017
BB004_F_112017	182692	Fm002DB050713	1390	2017-11-20 16:47:12	1384.0	1413.0	30	True	BB004_F_112017
BB004_F_112017	182693	Fm001BA051002	1107	2017-11-20 16:47:15	1354.0	1413.0	60	True	BB004_F_112017
BB004_F_112017	182694	Fm002DA051119	1327	2017-11-20 16:47:20	1390.0	1413.0	24	True	BB004_F_112017
BB004_F_112017	182695	Fm002BB051353	1415	2017-11-20 16:47:25	1398.0	1413.0	16	True	BB004_F_112017
BB004_F_112017	182696	Fm001AA050720	1876	2017-11-20 16:47:32	1388.0	1413.0	26	True	BB004_F_112017
BB004_F_112017	182697	Fm002BB051017	1054	2017-11-20 16:47:36	1384.0	1413.0	30	True	BB004_F_112017
BB004_F_112017	182698	Fm001EA051148	1710	2017-11-20 16:47:38	1384.0	1413.0	30	True	BB004_F_112017
BB004_F_112017	182699	Fm001GA051320	1931	2017-11-20 16:47:43	1388.0	1413.0	26	True	BB004_F_112017
BB004_F_112017	182700	Fm002CB050739	1137	2017-11-20 16:47:50	1388.0	1413.0	26	True	BB004_F_112017
BB004_F_112017	182701	Fm001EB051022	1911	2017-11-20 16:47:54	1348.0	1413.0	66	True	BB004_F_112017
BB004_F_112017	182702	Fm001EB051442	1144	2017-11-20 16:47:56	1399.0	1414.0	15	True	BB004_F_112017
BB004_F_112017	182703	Fm002EB051667	1309	2017-11-20 16:48:03	1393.0	1414.0	21	True	BB004_F_112017
BB004_F_112017	182704	Fm001DA050698	1479	2017-11-20 16:48:09	1392.0	1413.0	22	True	BB004_F_112017
BB004_F_112017	182705	Fm001DB051132	2066	2017-11-20 16:48:13	1393.0	1414.0	21	True	BB004_F_112017
BB004_F_112017	182706	Fm002EB051023	2132	2017-11-20 16:48:16	1340.0	1413.0	74	True	BB004_F_112017
BB004_F_112017	182707	Fm001EB051358	1342	2017-11-20 16:48:22	1380.0	1413.0	34	True	BB004_F_112017
BB004_F_112017	182708	Fm001DB050712	1597	2017-11-20 16:48:27	1390.0	1413.0	24	True	BB004_F_112017
BB004_F_112017	182709	Fm001BB051128	2074	2017-11-20 16:48:31	1385.0	1413.0	29	True	BB004_F_112017
BB004_F_112017	182710	Fm001CB051018	1081	2017-11-20 16:48:39	1325.0	1413.0	89	True	BB004_F_112017
BB004_F_112017	182711	Fm002DB051357	1730	2017-11-20 16:48:42	1396.0	1414.0	18	True	BB004_F_112017
BB004_F_112017	182712	Fm001CB050710	1029	2017-11-20 16:48:46	1378.0	1413.0	36	True	BB004_F_112017
BB004_F_112017	182713	Fm001GA051152	2128	2017-11-20 16:48:49	1386.0	1413.0	28	True	BB004_F_112017
BB004_F_112017	182714	Fm002FA051347	1279	2017-11-20 16:49:01	1389.0	1413.0	25	True	BB004_F_112017
BB004_F_112017	182715	Fm002AB051015	1117	2017-11-20 16:49:03	1315.0	1413.0	99	True	BB004_F_112017
BB004_F_112017	182716	Fm001EA050728	1489	2017-11-20 16:49:06	1387.0	1414.0	27	True	BB004_F_112017
BB004_F_112017	182717	Fm002FB051417	1842	2017-11-20 16:49:07	1398.0	1413.0	16	True	BB004_F_112017
BB004_F_112017	182718	Fm001FA051318	1159	2017-11-20 16:49:20	1396.0	1414.0	18	True	BB004_F_112017
BB004_F_112017	182719	Fm001AB051406	1101	2017-11-20 16:49:24	1393.0	1414.0	21	True	BB004_F_112017
BB004_F_112017	182720	Fm002FB050745	1483	2017-11-20 16:49:25	1389.0	1413.0	25	True	BB004_F_112017
BB004_F_112017	182721	Fm001EA050980	1440	2017-11-20 16:49:28	1381.0	1414.0	33	True	BB004_F_112017
BB004_F_112017	182722	Fm001GB051334	1927	2017-11-20 16:49:38	1392.0	1414.0	22	True	BB004_F_112017
BB004_F_112017	182723	Fm001CA051424	1539	2017-11-20 16:49:41	1380.0	1412.0	34	True	BB004_F_112017
BB004_F_112017	182724	Fm002GB050719	1369	2017-11-20 16:49:44	1316.0	1412.0	98	True	BB004_F_112017
BB004_F_112017	182725	Fm002AA050973	1443	2017-11-20 16:49:47	1393.0	1413.0	21	True	BB004_F_112017
BB004_F_112017	182726	Fm002BA051339	1747	2017-11-20 16:49:57	1401.0	1414.0	13	True	BB004_F_112017
BB004_F_112017	182727	Fm002BB051437	2112	2017-11-20 16:50:00	1411.0	1414.0	3	True	BB004_F_112017
BB004_F_112017	182728	Fm001AB050986	1376	2017-11-20 16:50:04	1385.0	1413.0	29	True	BB004_F_112017
BB004_F_112017	182729	Fm002AA050693	1055	2017-11-20 16:50:10	1393.0	1414.0	21	True	BB004_F_112017
BB004_F_112017	182730	Fm002GB051363	2086	2017-11-20 16:50:15	1400.0	1414.0	14	True	BB004_F_112017
BB004_F_112017	182731	Fm001EB051414	1424	2017-11-20 16:50:16	1397.0	1413.0	17	True	BB004_F_112017
BB004_F_112017	182732	Fm002BA050975	1696	2017-11-20 16:50:22	1384.0	1414.0	30	True	BB004_F_112017
BB004_F_112017	182733	Fm001BB050708	1651	2017-11-20 16:50:29	1387.0	1413.0	27	True	BB004_F_112017
BB004_F_112017	182734	Fm002GA051405	1425	2017-11-20 16:50:33	1388.0	1413.0	26	True	BB004_F_112017
BB004_F_112017	182735	Fm002BB051325	1588	2017-11-20 16:50:33	1400.0	1414.0	14	True	BB004_F_112017
BB004_F_112017	182736	Fm002CA050977	1559	2017-11-20 16:50:40	1366.0	1414.0	48	True	BB004_F_112017
BB004_F_112017	182737	Fm002DA051399	1624	2017-11-20 16:50:50	1398.0	1413.0	16	True	BB004_F_112017
BB004_F_112017	182738	Fm002CA051677	1704	2017-11-20 16:50:51	1395.0	1414.0	19	True	BB004_F_112017
BB004_F_112017	182739	Fm001FA051430	1723	2017-11-20 16:51:08	1396.0	1414.0	18	True	BB004_F_112017
BB004_F_112017	182740	Fm001DB051692	1181	2017-11-20 16:51:10	1378.0	1414.0	36	True	BB004_F_112017
BB004_F_112017	182741	Fm001FA051402	1366	2017-11-20 16:51:25	1379.0	1413.0	35	True	BB004_F_112017
BB004_F_112017	182742	Fm001GA051516	1126	2017-11-20 16:51:30	1402.0	1413.0	12	True	BB004_F_112017
BB004_F_112017	182743	Fm002BA051395	1496	2017-11-20 16:51:44	1391.0	1413.0	23	True	BB004_F_112017
BB004_F_112017	182744	Fm002CA051705	1757	2017-11-20 16:51:48	1399.0	1413.0	15	True	BB004_F_112017
BB004_F_112017	182745	Fm002AB051407	1878	2017-11-20 16:52:02	1381.0	1413.0	33	True	BB004_F_112017
BB004_F_112017	182746	Fm001EB051694	1013	2017-11-20 16:52:07	1398.0	1413.0	16	True	BB004_F_112017
BB004_F_112017	182747	Fm002DB051413	1426	2017-11-20 16:52:20	1379.0	1413.0	35	True	BB004_F_112017
BB004_F_112017	182748	Fm002EB051695	1859	2017-11-20 16:52:25	1396.0	1414.0	18	True	BB004_F_112017
BB004_F_112017	182749	Fm002CA051285	1307	2017-11-20 16:52:39	1379.0	1413.0	35	True	BB004_F_112017
BB004_F_112017	182750	Fm002EA051681	1607	2017-11-20 16:52:44	1363.0	1413.0	51	True	BB004_F_112017
BB004_F_112017	182751	Fm001BA051058	1521	2017-11-20 16:52:58	1380.0	1413.0	34	True	BB004_F_112017
BB004_F_112017	182752	Fm002BB051521	2118	2017-11-20 16:53:05	1402.0	1414.0	12	True	BB004_F_112017
BB004_F_112017	182753	Fm002AB051295	2004	2017-11-20 16:53:18	1388.0	1413.0	26	True	BB004_F_112017
BB004_F_112017	182754	Fm001DB051720	1458	2017-11-20 16:53:23	1403.0	1414.0	11	True	BB004_F_112017
BB004_F_112017	182755	Fm001BB051296	1969	2017-11-20 16:53:36	1381.0	1413.0	33	True	BB004_F_112017
BB004_F_112017	182756	Fm002EA051709	1086	2017-11-20 16:53:42	1402.0	1413.0	12	True	BB004_F_112017
BB004_F_112017	182757	Fm001GB051306	1441	2017-11-20 16:53:54	1378.0	1413.0	36	True	BB004_F_112017
BB004_F_112017	182758	Fm001BB051716	2104	2017-11-20 16:53:59	1400.0	1413.0	14	True	BB004_F_112017
BB004_F_112017	182759	Fm001CB051298	1471	2017-11-20 16:54:14	1370.0	1413.0	44	True	BB004_F_112017
BB004_F_112017	182760	Fm001BA051702	1228	2017-11-20 16:54:17	1401.0	1414.0	13	True	BB004_F_112017
BB004_F_112017	182761	Fm002FB051557	1460	2017-11-20 16:54:34	1301.0	1411.0	113	True	BB004_F_112017
BB004_F_112017	182762	Fm001FA051514	1591	2017-11-20 16:54:36	1395.0	1413.0	19	True	BB004_F_112017
BB004_F_112017	182763	Fm002AA051701	1895	2017-11-20 16:54:54	1402.0	1414.0	12	True	BB004_F_112017
BB004_F_112017	182764	Fm002CB051523	1297	2017-11-20 16:55:00	1399.0	1413.0	15	True	BB004_F_112017
BB004_F_112017	182765	Fm001CA051704	1845	2017-11-20 16:55:12	1401.0	1413.0	13	True	BB004_F_112017
BB004_F_112017	182766	Fm001EB051526	1513	2017-11-20 16:55:17	1407.0	1413.0	7	True	BB004_F_112017
BB004_F_112017	182767	Fm002AA051505	1905	2017-11-20 16:55:34	1239.0	1410.0	175	True	BB004_F_112017
BB004_F_112017	182768	Fm002AB051519	2144	2017-11-20 16:56:05	1234.0	1410.0	180	True	BB004_F_112017
BB004_F_112017	182769	Fm002AA051533	1748	2017-11-20 16:56:38	1372.0	1412.0	42	True	BB004_F_112017
BB004_F_112017	182770	Fm001GB051530	1752	2017-11-20 16:56:58	1396.0	1413.0	18	True	BB004_F_112017
BB004_F_112017	182771	Fm002FA051515	1622	2017-11-20 16:57:15	1382.0	1413.0	32	True	BB004_F_112017
BB004_F_112017	182772	Fm002DB051525	2088	2017-11-20 16:57:34	1378.0	1413.0	36	True	BB004_F_112017
BB004_F_112017	182773	Fm002GB051531	1529	2017-11-20 16:57:53	1195.0	1409.0	219	True	BB004_F_112017
BB004_F_112017	182774	Fm001EB051302	1966	2017-11-20 16:58:29	1338.0	1412.0	76	True	BB004_F_112017
BB004_F_112017	182775	Fm001DB051552	1047	2017-11-20 16:58:51	1388.0	1413.0	26	True	BB004_F_112017
BB004_F_112017	182776	Fm001CA051480	1234	2017-11-20 16:59:09	1373.0	1413.0	41	True	BB004_F_112017
BB004_F_112017	182777	Fm002BA051479	1997	2017-11-20 16:59:28	1350.0	1412.0	64	True	BB004_F_112017
BB004_F_112017	182778	Fm002GB051503	1744	2017-11-20 16:59:50	1368.0	1412.0	46	True	BB004_F_112017
BB004_F_112017	182779	Fm001CA051536	1703	2017-11-20 17:00:10	1370.0	1412.0	44	True	BB004_F_112017
BB004_F_112017	182780	Fm001EA051540	1335	2017-11-20 17:00:30	1372.0	1413.0	42	True	BB004_F_112017
BB004_F_112017	182781	Fm002BB051549	1100	2017-11-20 17:00:49	1351.0	1413.0	63	True	BB004_F_112017
BB004_F_112017	182782	Fm001EB051554	1818	2017-11-20 17:01:10	1301.0	1412.0	113	True	BB004_F_112017
BB004_F_112017	182783	Fm002DB051497	1359	2017-11-20 17:01:37	1350.0	1412.0	64	True	BB004_F_112017
BB004_F_112017	182784	Fm001GA051544	1553	2017-11-20 17:01:58	1368.0	1412.0	46	True	BB004_F_112017
BB004_F_112017	182785	Fm001FA051542	1614	2017-11-20 17:02:18	1365.0	1413.0	49	True	BB004_F_112017
BB004_F_112017	182786	Fm002DB051665	1649	2017-11-20 17:02:39	1386.0	1413.0	28	True	BB004_F_112017
BB004_F_112017	182787	Fm002AB051547	1127	2017-11-20 17:02:57	1341.0	1413.0	73	True	BB004_F_112017
BB004_F_112017	182788	Fm001GB051502	1737	2017-11-20 17:03:19	1344.0	1412.0	70	True	BB004_F_112017
BB004_F_112017	182789	Fm002DA051539	1097	2017-11-20 17:03:42	1368.0	1413.0	46	True	BB004_F_112017
BB004_F_112017	182790	Fm001GB051558	2158	2017-11-20 17:04:02	1362.0	1412.0	52	True	BB004_F_112017
BB004_F_112017	182791	Fm001AB051602	1810	2017-11-20 17:04:22	1368.0	1413.0	46	True	BB004_F_112017
BB004_F_112017	182792	Fm002CB051579	1300	2017-11-20 17:04:42	1327.0	1413.0	87	True	BB004_F_112017
BB004_F_112017	182793	Fm001CB051634	1061	2017-11-20 17:05:05	1355.0	1412.0	59	True	BB004_F_112017
BB004_F_112017	182794	Fm001AA051616	1932	2017-11-20 17:05:27	1361.0	1413.0	53	True	BB004_F_112017
BB004_F_112017	182795	Fm001DB051636	1230	2017-11-20 17:05:47	1361.0	1413.0	53	True	BB004_F_112017
BB004_F_112017	182796	Fm002AB051603	1475	2017-11-20 17:06:08	1357.0	1412.0	57	True	BB004_F_112017
BB004_F_112017	182797	Fm002GB051587	1202	2017-11-20 17:06:28	1282.0	1412.0	132	True	BB004_F_112017
BB004_F_112017	182798	Fm002DA051623	1629	2017-11-20 17:06:56	1368.0	1413.0	46	True	BB004_F_112017
BB004_F_112017	182799	Fm002FA051627	1263	2017-11-20 17:07:16	1378.0	1413.0	36	True	BB004_F_112017
BB004_F_112017	182800	Fm001FA051626	1786	2017-11-20 17:07:34	1367.0	1412.0	47	True	BB004_F_112017
BB004_F_112017	182801	Fm002EA051625	1761	2017-11-20 17:07:54	1367.0	1412.0	47	True	BB004_F_112017
BB004_F_112017	182802	Fm001DB051580	1790	2017-11-20 17:08:15	1294.0	1411.0	120	True	BB004_F_112017
BB004_F_112017	182803	Fm001AB051630	1986	2017-11-20 17:08:42	1379.0	1413.0	35	True	BB004_F_112017
BB004_F_112017	182804	Fm002BB051633	1060	2017-11-20 17:09:00	1380.0	1412.0	34	True	BB004_F_112017
BB004_F_112017	182805	Fm002DB051637	1523	2017-11-20 17:09:19	1379.0	1414.0	35	True	BB004_F_112017
BB004_F_112017	182806	Fm001EB051246	1162	2017-11-20 17:09:37	1386.0	1413.0	28	True	BB004_F_112017
BB004_F_112017	182807	Fm001BA051226	2011	2017-11-20 17:09:56	1377.0	1413.0	37	True	BB004_F_112017
BB004_F_112017	182808	Fm001DA051202	1566	2017-11-20 17:10:15	1366.0	1413.0	48	True	BB004_F_112017
BB004_F_112017	182809	Fm001FB051248	1725	2017-11-20 17:10:35	1376.0	1413.0	38	True	BB004_F_112017
BB004_F_112017	182810	Fm002BA051227	1233	2017-11-20 17:10:54	1378.0	1413.0	36	True	BB004_F_112017
BB004_F_112017	182811	Fm001DA051230	1352	2017-11-20 17:11:12	1380.0	1413.0	34	True	BB004_F_112017
BB004_F_112017	182812	Fm002DA051231	1836	2017-11-20 17:11:31	1375.0	1413.0	39	True	BB004_F_112017
BB004_F_112017	182813	Fm002BA051199	1939	2017-11-20 17:11:51	1377.0	1412.0	37	True	BB004_F_112017
BB004_F_112017	182814	Fm001AA051224	1375	2017-11-20 17:12:09	1375.0	1413.0	39	True	BB004_F_112017
BB004_F_112017	182815	Fm002DB051245	1898	2017-11-20 17:12:28	1371.0	1412.0	43	True	BB004_F_112017
BB004_F_112017	182816	Fm002CA051229	2064	2017-11-20 17:12:48	1383.0	1414.0	31	True	BB004_F_112017
BB004_F_112017	182817	Fm001CB051242	1875	2017-11-20 17:13:07	1384.0	1412.0	30	True	BB004_F_112017
BB004_F_112017	182818	Fm002FA051263	1394	2017-11-20 17:13:25	1376.0	1413.0	38	True	BB004_F_112017
BB004_F_112017	182819	Fm001EA051260	1493	2017-11-20 17:13:44	1398.0	1413.0	16	True	BB004_F_112017
BB004_F_112017	182820	Fm001DB051272	1185	2017-11-20 17:14:02	1392.0	1413.0	22	True	BB004_F_112017
BB004_F_112017	182821	Fm002AB051323	1276	2017-11-20 17:14:20	1389.0	1414.0	25	True	BB004_F_112017
BB004_F_112017	182822	Fm002GA051321	1288	2017-11-20 17:14:38	1386.0	1413.0	28	True	BB004_F_112017
BB004_F_112017	182823	Fm002FB051277	1646	2017-11-20 17:14:56	1389.0	1413.0	25	True	BB004_F_112017
BB004_F_112017	182824	Fm001FB051304	1242	2017-11-20 17:15:14	1384.0	1413.0	30	True	BB004_F_112017
BB004_F_112017	182825	Fm002FA051291	1519	2017-11-20 17:15:32	1393.0	1413.0	21	True	BB004_F_112017
BB004_F_112017	182826	Fm002GB051307	1389	2017-11-20 17:15:50	1394.0	1414.0	20	True	BB004_F_112017
BB004_F_112017	182827	Fm001BA051282	1505	2017-11-20 17:16:07	1366.0	1412.0	48	True	BB004_F_112017
BB004_F_112017	182828	Fm002EB051079	1507	2017-11-20 17:16:27	1387.0	1413.0	27	True	BB004_F_112017
BB004_F_112017	182829	Fm001EA051064	1010	2017-11-20 17:16:46	1388.0	1413.0	26	True	BB004_F_112017
BB004_F_112017	182830	Fm001GA051068	2122	2017-11-20 17:17:03	1371.0	1413.0	43	True	BB004_F_112017
BB004_F_112017	182831	Fm001DA051062	1398	2017-11-20 17:17:23	1383.0	1413.0	31	True	BB004_F_112017
BB004_F_112017	182832	Fm002CA051061	1136	2017-11-20 17:17:41	1372.0	1413.0	42	True	BB004_F_112017
BB004_F_112017	182833	Fm001FA051066	1883	2017-11-20 17:18:01	1376.0	1413.0	38	True	BB004_F_112017
BB004_F_112017	182834	Fm002BB051073	1399	2017-11-20 17:18:20	1377.0	1412.0	37	True	BB004_F_112017
BB004_F_112017	182835	Fm002AB051239	1351	2017-11-20 17:18:39	1389.0	1414.0	25	True	BB004_F_112017
BB004_F_112017	182836	Fm002AB051099	1611	2017-11-20 17:18:57	1385.0	1413.0	29	True	BB004_F_112017
BB004_F_112017	182837	Fm002GA051069	2100	2017-11-20 17:19:16	1347.0	1412.0	67	True	BB004_F_112017
BB004_F_112017	182838	Fm002GA051713	1847	2017-11-20 17:19:38	1373.0	1413.0	41	True	BB004_F_112017
BB004_F_112017	182839	Fm001DA051706	1980	2017-11-20 17:19:57	1361.0	1412.0	53	True	BB004_F_112017
BB004_F_112017	182840	Fm002AB051715	1093	2017-11-20 17:20:18	1353.0	1413.0	61	True	BB004_F_112017
BB004_F_112017	182841	Fm001BB051632	1071	2017-11-20 17:20:39	1362.0	1413.0	52	True	BB004_F_112017
BB004_F_112017	182842	Fm002CA051621	1987	2017-11-20 17:20:59	1314.0	1412.0	100	True	BB004_F_112017
BB004_F_112017	182843	Fm002DB051721	1484	2017-11-20 17:21:24	1363.0	1412.0	51	True	BB004_F_112017
BB004_F_112017	182844	Fm001AB051714	1492	2017-11-20 17:21:44	1373.0	1413.0	41	True	BB004_F_112017
BB004_F_112017	182845	Fm002BA051703	1870	2017-11-20 17:22:04	1367.0	1413.0	47	True	BB004_F_112017
BB004_F_112017	182846	Fm001DA051622	1167	2017-11-20 17:22:24	1372.0	1413.0	42	True	BB004_F_112017
BB004_F_112017	182847	Fm001EB051638	1270	2017-11-20 17:22:43	1338.0	1412.0	76	True	BB004_F_112017
BB004_F_112017	182848	Fm002EB051723	1660	2017-11-20 17:23:06	1368.0	1413.0	46	True	BB004_F_112017
BB004_F_112017	182849	Fm001GA051712	1928	2017-11-20 17:23:25	1359.0	1413.0	55	True	BB004_F_112017
BB004_F_112017	182850	Fm002DA051707	1603	2017-11-20 17:23:47	1371.0	1413.0	43	True	BB004_F_112017
BB004_F_112017	182851	Fm002DA051371	1809	2017-11-20 17:24:06	1092.0	1408.0	322	True	BB004_F_112017
BB004_F_112017	182852	Fm001DB051384	1296	2017-11-20 17:24:52	1040.0	1406.0	374	True	BB004_F_112017
BB004_F_112017	182853	Fm001CA051340	2057	2017-11-20 17:25:43	1192.0	1409.0	222	True	BB004_F_112017
BB004_F_112017	182854	Fm002CA051369	1798	2017-11-20 17:26:19	1177.0	1410.0	237	True	BB004_F_112017
BB004_F_112017	182855	Fm002EB051387	1734	2017-11-20 17:26:57	1155.0	1409.0	259	True	BB004_F_112017
BB004_F_112017	182856	Fm002DB051385	1420	2017-11-20 17:27:36	1129.0	1408.0	285	True	BB004_F_112017
BB004_F_112017	182857	Fm001FA051374	1572	2017-11-20 17:28:18	1084.0	1408.0	330	True	BB004_F_112017
BB004_F_112017	182858	Fm001DA051342	1468	2017-11-20 17:29:05	1173.0	1409.0	241	True	BB004_F_112017
BB004_F_112017	182859	Fm002BA051367	1087	2017-11-20 17:29:42	1153.0	1408.0	261	True	BB004_F_112017
BB004_F_112017	182860	Fm002FA051375	1157	2017-11-20 17:30:22	1268.0	1411.0	146	True	BB004_F_112017
BB004_F_112017	182861	Fm001DA051370	2130	2017-11-20 17:30:51	1103.0	1408.0	311	True	BB004_F_112017
BB004_F_112017	182862	Fm001GA051376	1459	2017-11-20 17:31:36	1215.0	1410.0	199	True	BB004_F_112017
BB004_F_112017	182863	Fm001AA051336	1501	2017-11-20 17:32:10	1321.0	1412.0	93	True	BB004_F_112017
BB004_F_112017	182864	Fm001EB051386	1168	2017-11-20 17:32:34	1344.0	1412.0	70	True	BB004_F_112017
BB004_F_112017	182865	Fm002GB051391	1551	2017-11-20 17:32:56	1332.0	1412.0	82	True	BB004_F_112017
BB004_F_112017	182866	Fm001GA050676	1187	2017-11-20 17:33:19	1386.0	1413.0	28	True	BB004_F_112017
BB004_F_112017	182867	Fm002CA050669	1908	2017-11-20 17:33:37	1393.0	1414.0	21	True	BB004_F_112017
BB004_F_112017	182868	Fm001AB050706	1732	2017-11-20 17:33:54	1393.0	1413.0	21	True	BB004_F_112017
BB004_F_112017	182869	Fm002EB050715	1109	2017-11-20 17:34:12	1388.0	1413.0	26	True	BB004_F_112017
BB004_F_112017	182870	Fm001GA050704	1746	2017-11-20 17:34:30	1392.0	1413.0	22	True	BB004_F_112017
BB004_F_112017	182871	Fm003HB051729	1568	2017-11-20 17:34:48	1387.0	1413.0	27	True	BB004_F_112017
BB004_F_112017	182872	Fm002GA050677	1161	2017-11-20 17:35:06	1392.0	1413.0	22	True	BB004_F_112017
BB004_F_112017	182873	Fm001EA050700	1701	2017-11-20 17:35:23	1388.0	1413.0	26	True	BB004_F_112017
BB004_F_112017	182874	Fm002CA050697	1491	2017-11-20 17:35:41	1398.0	1413.0	16	True	BB004_F_112017
BB004_F_112017	182875	Fm002FA050703	1575	2017-11-20 17:35:58	1389.0	1412.0	25	True	BB004_F_112017
BB004_F_112017	182876	Fm001BB050680	1045	2017-11-20 17:36:16	1382.0	1413.0	32	True	BB004_F_112017
BB004_F_112017	182877	Fm001AB050678	1428	2017-11-20 17:36:34	1393.0	1413.0	21	True	BB004_F_112017
BB004_F_112017	182878	Fm001BA050694	1684	2017-11-20 17:36:52	1384.0	1413.0	30	True	BB004_F_112017
BB004_F_112017	182879	Fm001CA050696	1719	2017-11-20 17:37:11	1398.0	1414.0	16	True	BB004_F_112017
BB004_F_112017	182880	Fm001EB050686	1943	2017-11-20 17:37:27	1391.0	1413.0	23	True	BB004_F_112017
BB004_F_112017	182881	Fm002CA051565	2012	2017-11-20 17:37:45	1365.0	1412.0	49	True	BB004_F_112017
BB004_F_112017	182882	Fm002GB051559	1082	2017-11-20 17:38:05	1337.0	1412.0	77	True	BB004_F_112017
BB004_F_112017	182883	Fm001BB051380	1075	2017-11-20 17:38:28	1329.0	1412.0	85	True	BB004_F_112017
BB004_F_112017	182884	Fm002EB051583	1982	2017-11-20 17:38:51	1365.0	1412.0	49	True	BB004_F_112017
BB004_F_112017	182885	Fm002DB051581	1177	2017-11-20 17:39:11	1375.0	1413.0	39	True	BB004_F_112017
BB004_F_112017	182886	Fm002GA051573	2094	2017-11-20 17:39:31	1371.0	1413.0	43	True	BB004_F_112017
BB004_F_112017	182887	Fm002BA051535	1778	2017-11-20 17:39:50	1244.0	1410.0	170	True	BB004_F_112017
BB004_F_112017	182888	Fm001EB051582	1211	2017-11-20 17:40:21	1136.0	1408.0	278	True	BB004_F_112017
BB004_F_112017	182889	Fm001AB051574	1285	2017-11-20 17:41:03	1387.0	1413.0	27	True	BB004_F_112017
BB004_F_112017	182890	Fm002BA051563	1363	2017-11-20 17:41:22	1228.0	1410.0	186	True	BB004_F_112017
BB004_F_112017	182891	Fm001EA051568	1244	2017-11-20 17:41:55	1365.0	1413.0	49	True	BB004_F_112017
BB004_F_112017	182892	Fm001BA051534	1227	2017-11-20 17:42:16	1331.0	1413.0	83	True	BB004_F_112017
BB004_F_112017	182893	Fm001AB051098	1841	2017-11-20 17:42:39	1388.0	1413.0	26	True	BB004_F_112017
BB004_F_112017	182894	Fm001BB051100	1673	2017-11-20 17:42:57	1395.0	1413.0	19	True	BB004_F_112017
BB004_F_112017	182895	Fm001CB051102	2053	2017-11-20 17:43:14	1374.0	1413.0	40	True	BB004_F_112017
BB004_F_112017	182896	Fm001GB051670	1306	2017-11-20 17:43:34	1375.0	1412.0	39	True	BB004_F_112017
BB004_F_112017	182897	Fm002BA051647	1863	2017-11-20 17:43:53	1344.0	1412.0	70	True	BB004_F_112017
BB004_F_112017	182898	Fm001DB051104	1608	2017-11-20 17:44:16	1402.0	1414.0	12	True	BB004_F_112017
BB004_F_112017	182899	Fm001GA051096	1635	2017-11-20 17:44:32	1402.0	1413.0	12	True	BB004_F_112017
BB004_F_112017	182900	Fm001EA051652	1284	2017-11-20 17:44:49	1387.0	1414.0	27	True	BB004_F_112017
BB004_F_112017	182901	Fm001BB051660	1386	2017-11-20 17:45:07	1377.0	1412.0	37	True	BB004_F_112017
BB004_F_112017	182902	Fm001CA051648	1203	2017-11-20 17:45:26	1348.0	1413.0	66	True	BB004_F_112017
BB004_F_112017	182903	Fm001GA051656	1135	2017-11-20 17:45:48	1384.0	1414.0	30	True	BB004_F_112017
BB004_F_112017	182904	Fm001AA051644	1652	2017-11-20 17:46:06	1396.0	1413.0	18	True	BB004_F_112017
BB004_F_112017	182905	Fm001FA051262	1991	2017-11-20 17:46:23	1399.0	1413.0	15	True	BB004_F_112017
BB004_F_112017	182906	Fm002CB051271	1373	2017-11-20 17:46:40	1392.0	1413.0	22	True	BB004_F_112017
BB004_F_112017	182907	Fm002EA051261	2081	2017-11-20 17:46:57	1370.0	1413.0	44	True	BB004_F_112017
BB004_F_112017	182908	Fm001AB051658	1573	2017-11-20 17:47:17	1408.0	1414.0	6	True	BB004_F_112017
BB004_F_112017	182909	Fm001CB051662	1152	2017-11-20 17:47:33	1413.0	1413.0	1	True	BB004_F_112017
BB004_F_112017	182910	Fm001FA051710	1449	2017-11-20 17:47:49	1402.0	1414.0	12	True	BB004_F_112017
BB004_F_112017	182911	Fm002GB051279	1961	2017-11-20 17:48:06	1388.0	1413.0	26	True	BB004_F_112017
BB004_F_112017	182912	Fm001GB051698	1808	2017-11-20 17:48:24	1372.0	1413.0	42	True	BB004_F_112017
BB004_F_112017	182913	Fm001BA051562	2062	2017-11-20 17:48:44	1353.0	1412.0	61	True	BB004_F_112017
BB004_F_112017	182914	Fm002EA051513	1499	2017-11-20 17:49:05	1365.0	1412.0	49	True	BB004_F_112017
BB004_F_112017	182915	Fm001EA051512	1184	2017-11-20 17:49:25	1379.0	1413.0	35	True	BB004_F_112017
BB004_F_112017	182916	Fm001BB051464	1120	2017-11-20 17:49:44	1383.0	1414.0	31	True	BB004_F_112017
BB004_F_112017	182917	Fm002AA051449	1945	2017-11-20 17:50:02	1333.0	1412.0	81	True	BB004_F_112017
BB004_F_112017	182918	Fm001GB051586	1947	2017-11-20 17:50:25	1356.0	1412.0	58	True	BB004_F_112017
BB004_F_112017	182919	Fm002GA051517	1618	2017-11-20 17:50:46	1375.0	1413.0	39	True	BB004_F_112017
BB004_F_112017	182920	Fm002EB051527	1792	2017-11-20 17:51:05	1377.0	1413.0	37	True	BB004_F_112017
BB004_F_112017	182921	Fm002BA051507	1942	2017-11-20 17:51:24	1376.0	1413.0	38	True	BB004_F_112017
BB004_F_112017	182922	Fm001FB051472	1304	2017-11-20 17:51:43	1322.0	1412.0	92	True	BB004_F_112017
BB004_F_112017	182923	Fm001BB051576	2140	2017-11-20 17:52:07	1334.0	1412.0	80	True	BB004_F_112017
BB004_F_112017	182924	Fm001DA051510	1896	2017-11-20 17:52:30	1351.0	1412.0	63	True	BB004_F_112017
BB004_F_112017	182925	Fm001FB051528	1214	2017-11-20 17:52:51	1389.0	1414.0	25	True	BB004_F_112017
BB004_F_112017	182926	Fm001AA051420	1612	2017-11-20 17:53:10	1374.0	1412.0	40	True	BB004_F_112017
BB004_F_112017	182927	Fm002AA051421	1026	2017-11-20 17:53:29	1340.0	1412.0	74	True	BB004_F_112017
BB004_F_112017	182928	Fm002EB051471	1967	2017-11-20 17:53:51	1380.0	1412.0	34	True	BB004_F_112017
BB004_F_112017	182929	Fm001GA051432	1866	2017-11-20 17:54:10	1385.0	1413.0	29	True	BB004_F_112017
BB004_F_112017	182930	Fm001DB051440	1617	2017-11-20 17:54:28	1381.0	1413.0	33	True	BB004_F_112017
BB004_F_112017	182931	Fm002EB051443	2108	2017-11-20 17:54:47	1390.0	1413.0	24	True	BB004_F_112017
BB004_F_112017	182932	Fm002FA051431	2050	2017-11-20 17:55:04	1369.0	1412.0	45	True	BB004_F_112017
BB004_F_112017	182933	Fm001CB051466	2076	2017-11-20 17:55:24	1383.0	1413.0	31	True	BB004_F_112017
BB004_F_112017	182934	Fm001BB051436	1656	2017-11-20 17:55:42	1377.0	1413.0	37	True	BB004_F_112017
BB004_F_112017	182935	Fm001GB051446	2025	2017-11-20 17:56:01	1374.0	1412.0	40	True	BB004_F_112017
BB004_F_112017	182936	Fm001DA051426	1151	2017-11-20 17:56:21	1394.0	1413.0	20	True	BB004_F_112017
BB004_F_112017	182937	Fm002GB051447	1268	2017-11-20 17:56:38	1385.0	1413.0	29	True	BB004_F_112017
BB004_F_112017	182938	Fm002DA051455	1972	2017-11-20 17:56:56	1374.0	1413.0	40	True	BB004_F_112017
BB004_F_112017	182939	Fm001FA051458	1653	2017-11-20 17:57:16	1387.0	1413.0	27	True	BB004_F_112017
BB004_F_112017	182940	Fm002BA051423	1139	2017-11-20 17:57:34	1385.0	1413.0	29	True	BB004_F_112017
BB004_F_112017	182941	Fm001DA051118	2034	2017-11-20 17:57:52	1380.0	1413.0	34	True	BB004_F_112017
BB004_F_112017	182942	Fm002BA051115	1192	2017-11-20 17:58:11	1372.0	1413.0	42	True	BB004_F_112017
BB004_F_112017	182943	Fm002CB051131	1833	2017-11-20 17:58:30	1375.0	1413.0	39	True	BB004_F_112017
BB004_F_112017	182944	Fm002EA051149	1362	2017-11-20 17:58:49	1379.0	1413.0	35	True	BB004_F_112017
BB004_F_112017	182945	Fm001AB051154	1452	2017-11-20 17:59:08	1332.0	1412.0	82	True	BB004_F_112017
BB004_F_112017	182946	Fm002BB051129	2031	2017-11-20 17:59:31	1383.0	1413.0	31	True	BB004_F_112017
BB004_F_112017	182947	Fm002GB051139	1037	2017-11-20 17:59:50	1372.0	1413.0	42	True	BB004_F_112017
BB004_F_112017	182948	Fm002GA051125	1563	2017-11-20 18:00:09	1388.0	1413.0	26	True	BB004_F_112017
BB004_F_112017	182949	Fm001GB051166	1518	2017-11-20 18:00:27	1385.0	1413.0	29	True	BB004_F_112017
BB004_F_112017	182950	Fm002GB051167	1874	2017-11-20 18:00:45	1359.0	1413.0	55	True	BB004_F_112017
BB004_F_112017	182951	Fm001AB051126	1250	2017-11-20 18:01:06	1386.0	1413.0	28	True	BB004_F_112017
BB004_F_112017	182952	Fm001BA051114	1738	2017-11-20 18:01:25	1387.0	1413.0	27	True	BB004_F_112017
BB004_F_112017	182953	Fm002AA051113	1650	2017-11-20 18:01:43	1385.0	1413.0	29	True	BB004_F_112017
BB004_F_112017	182954	Fm002CA051145	1793	2017-11-20 18:02:01	1389.0	1413.0	25	True	BB004_F_112017
BB004_F_112017	182955	Fm001FA051122	1435	2017-11-20 18:02:19	1370.0	1413.0	44	True	BB004_F_112017
BB004_F_112017	182956	Fm002CB050767	1225	2017-11-21 05:00:43	1396.0	1413.0	18	True	BB004_F_112017
BB004_F_112017	182957	Fm001BB050988	1098	2017-11-21 05:00:46	1388.0	1412.0	26	True	BB004_F_112017
BB004_F_112017	182958	Fm001GB051726	1964	2017-11-21 05:00:46	1396.0	1410.0	18	True	BB004_F_112017
BB004_F_112017	182959	Fm001FA050730	1759	2017-11-21 05:00:46	1393.0	1411.0	21	True	BB004_F_112017
BB004_F_112017	182960	Fm002BB050765	1077	2017-11-21 05:01:01	1399.0	1413.0	15	True	BB004_F_112017
BB004_F_112017	182961	Fm001CB051718	1569	2017-11-21 05:01:04	1397.0	1414.0	17	True	BB004_F_112017
BB004_F_112017	182962	Fm002BB050737	2111	2017-11-21 05:01:04	1397.0	1413.0	17	True	BB004_F_112017
BB004_F_112017	182963	Fm002DA050979	1776	2017-11-21 05:01:05	1392.0	1413.0	22	True	BB004_F_112017
BB004_F_112017	182964	Fm002DB050769	1755	2017-11-21 05:01:19	1399.0	1414.0	15	True	BB004_F_112017
BB004_F_112017	182965	Fm001FB051332	1277	2017-11-21 05:01:21	1395.0	1414.0	19	True	BB004_F_112017
BB004_F_112017	182966	Fm002EA050701	1219	2017-11-21 05:01:21	1396.0	1414.0	18	True	BB004_F_112017
BB004_F_112017	182967	Fm001CB050990	1199	2017-11-21 05:01:24	1397.0	1413.0	17	True	BB004_F_112017
BB004_F_112017	182968	Fm002EA050757	1014	2017-11-21 05:01:37	1399.0	1414.0	15	True	BB004_F_112017
BB004_F_112017	182969	Fm002DA051427	1004	2017-11-21 05:01:38	1397.0	1413.0	17	True	BB004_F_112017
BB004_F_112017	182970	Fm002AB050707	1330	2017-11-21 05:01:39	1397.0	1413.0	17	True	BB004_F_112017
BB004_F_112017	182971	Fm002BB050989	1741	2017-11-21 05:01:43	1397.0	1413.0	17	True	BB004_F_112017
BB004_F_112017	182972	Fm001GA050788	1393	2017-11-21 05:01:55	1400.0	1413.0	14	True	BB004_F_112017
BB004_F_112017	182973	Fm001GA051404	1840	2017-11-21 05:01:56	1396.0	1413.0	18	True	BB004_F_112017
BB004_F_112017	182974	Fm002BA050695	1897	2017-11-21 05:01:57	1399.0	1413.0	15	True	BB004_F_112017
BB004_F_112017	182975	Fm001BA050974	1820	2017-11-21 05:02:03	1397.0	1413.0	17	True	BB004_F_112017
BB004_F_112017	182976	Fm001EA051400	1816	2017-11-21 05:02:13	1397.0	1413.0	17	True	BB004_F_112017
BB004_F_112017	182977	Fm002GB050775	1814	2017-11-21 05:02:13	1398.0	1414.0	16	True	BB004_F_112017
BB004_F_112017	182978	Fm001DA050726	1988	2017-11-21 05:02:13	1397.0	1413.0	17	True	BB004_F_112017
BB004_F_112017	182979	Fm002CB050991	1616	2017-11-21 05:02:21	1395.0	1413.0	19	True	BB004_F_112017
BB004_F_112017	182980	Fm001DA051398	1334	2017-11-21 05:02:30	1398.0	1413.0	16	True	BB004_F_112017
BB004_F_112017	182981	Fm001DB050740	1669	2017-11-21 05:02:30	1398.0	1414.0	16	True	BB004_F_112017
BB004_F_112017	182982	Fm002BA050751	1647	2017-11-21 05:02:31	1400.0	1413.0	14	True	BB004_F_112017
BB004_F_112017	182983	Fm001AA050972	1006	2017-11-21 05:02:41	1395.0	1414.0	19	True	BB004_F_112017
BB004_F_112017	182984	Fm001EB051330	1975	2017-11-21 05:02:46	1395.0	1413.0	19	True	BB004_F_112017
BB004_F_112017	182985	Fm002CA050725	1736	2017-11-21 05:02:47	1397.0	1413.0	17	True	BB004_F_112017
BB004_F_112017	182986	Fm001DA050754	1844	2017-11-21 05:02:49	1399.0	1414.0	15	True	BB004_F_112017
BB004_F_112017	182987	Fm002AB050987	1002	2017-11-21 05:03:00	1395.0	1413.0	19	True	BB004_F_112017
BB004_F_112017	182988	Fm002DB051441	1209	2017-11-21 05:03:04	1396.0	1414.0	18	True	BB004_F_112017
BB004_F_112017	182989	Fm002DA050699	1954	2017-11-21 05:03:05	1397.0	1414.0	17	True	BB004_F_112017
BB004_F_112017	182990	Fm001DB050768	1636	2017-11-21 05:03:07	1399.0	1413.0	15	True	BB004_F_112017
BB004_F_112017	182991	Fm001FB050996	2018	2017-11-21 05:03:19	1399.0	1413.0	15	True	BB004_F_112017
BB004_F_112017	182992	Fm002GB051419	1727	2017-11-21 05:03:22	1396.0	1413.0	18	True	BB004_F_112017
BB004_F_112017	182993	Fm002FB050717	1322	2017-11-21 05:03:23	1399.0	1414.0	15	True	BB004_F_112017
BB004_F_112017	182994	Fm001GB050802	1299	2017-11-21 05:03:25	1399.0	1413.0	15	True	BB004_F_112017
BB004_F_112017	182995	Fm001EB050994	1349	2017-11-21 05:03:37	1397.0	1413.0	17	True	BB004_F_112017
BB004_F_112017	182996	Fm002EB051415	1983	2017-11-21 05:03:39	1397.0	1413.0	17	True	BB004_F_112017
BB004_F_112017	182997	Fm002AB050679	1380	2017-11-21 05:03:40	1395.0	1413.0	19	True	BB004_F_112017
BB004_F_112017	182998	Fm002EB050771	2101	2017-11-21 05:03:43	1400.0	1413.0	14	True	BB004_F_112017
BB004_F_112017	182999	Fm002BB051409	1274	2017-11-21 05:03:56	1396.0	1413.0	18	True	BB004_F_112017
BB004_F_112017	183000	Fm002DB050993	1880	2017-11-21 05:03:57	1397.0	1413.0	17	True	BB004_F_112017
BB004_F_112017	183001	Fm002EB050687	1385	2017-11-21 05:03:58	1397.0	1414.0	17	True	BB004_F_112017
BB004_F_112017	183002	Fm001AB050762	1948	2017-11-21 05:04:01	1404.0	1414.0	10	True	BB004_F_112017
BB004_F_112017	183003	Fm002CB051439	1103	2017-11-21 05:04:14	1395.0	1413.0	19	True	BB004_F_112017
BB004_F_112017	183004	Fm002BA050667	1974	2017-11-21 05:04:15	1398.0	1414.0	16	True	BB004_F_112017
BB004_F_112017	183005	Fm002EA050981	1247	2017-11-21 05:04:16	1395.0	1413.0	19	True	BB004_F_112017
BB004_F_112017	183006	Fm002CA050753	1769	2017-11-21 05:04:19	1398.0	1413.0	16	True	BB004_F_112017
BB004_F_112017	183007	Fm001CB051438	1994	2017-11-21 05:04:31	1395.0	1413.0	19	True	BB004_F_112017
BB004_F_112017	183008	Fm002BA050639	1951	2017-11-21 05:04:32	1398.0	1413.0	16	True	BB004_F_112017
BB004_F_112017	183009	Fm001DB050992	1756	2017-11-21 05:04:35	1401.0	1413.0	13	True	BB004_F_112017
BB004_F_112017	183010	Fm001EA050756	1338	2017-11-21 05:04:37	1398.0	1413.0	16	True	BB004_F_112017
BB004_F_112017	183011	Fm001BA051394	1799	2017-11-21 05:04:48	1394.0	1414.0	20	True	BB004_F_112017
BB004_F_112017	183012	Fm002FB050661	1179	2017-11-21 05:04:49	1399.0	1414.0	15	True	BB004_F_112017
BB004_F_112017	183013	Fm001GA050984	1887	2017-11-21 05:04:54	1400.0	1413.0	14	True	BB004_F_112017
BB004_F_112017	183014	Fm002FA050787	2047	2017-11-21 05:04:55	1398.0	1413.0	16	True	BB004_F_112017
BB004_F_112017	183015	Fm001CA051284	1625	2017-11-21 05:05:06	1395.0	1413.0	19	True	BB004_F_112017
BB004_F_112017	183016	Fm001AA050664	1599	2017-11-21 05:05:06	1395.0	1414.0	19	True	BB004_F_112017
BB004_F_112017	183017	Fm002EB050995	1384	2017-11-21 05:05:13	1398.0	1414.0	16	True	BB004_F_112017
BB004_F_112017	183018	Fm001GB050746	1102	2017-11-21 05:05:13	1400.0	1413.0	14	True	BB004_F_112017
BB004_F_112017	183019	Fm001EA051288	1171	2017-11-21 05:05:23	1397.0	1413.0	17	True	BB004_F_112017
BB004_F_112017	183020	Fm002EA050673	1668	2017-11-21 05:05:23	1396.0	1414.0	18	True	BB004_F_112017
BB004_F_112017	183021	Fm001EB050742	1347	2017-11-21 05:05:31	1400.0	1413.0	14	True	BB004_F_112017
BB004_F_112017	183022	Fm002BA050863	1365	2017-11-21 05:05:32	1394.0	1413.0	20	True	BB004_F_112017
BB004_F_112017	183023	Fm002BA051283	1953	2017-11-21 05:05:40	1398.0	1413.0	16	True	BB004_F_112017
BB004_F_112017	183024	Fm002BB050681	1116	2017-11-21 05:05:40	1400.0	1413.0	14	True	BB004_F_112017
BB004_F_112017	183025	Fm001GA050732	1935	2017-11-21 05:05:49	1400.0	1413.0	14	True	BB004_F_112017
BB004_F_112017	183026	Fm002GA050873	1638	2017-11-21 05:05:52	1395.0	1413.0	19	True	BB004_F_112017
BB004_F_112017	183027	Fm001BA050666	2009	2017-11-21 05:05:57	1397.0	1413.0	17	True	BB004_F_112017
BB004_F_112017	183028	Fm001DB051300	1667	2017-11-21 05:05:57	1395.0	1414.0	19	True	BB004_F_112017
BB004_F_112017	183029	Fm001CA050724	1314	2017-11-21 05:06:07	1400.0	1413.0	14	True	BB004_F_112017
BB004_F_112017	183030	Fm001GB050914	2092	2017-11-21 05:06:10	1398.0	1413.0	16	True	BB004_F_112017
BB004_F_112017	183031	Fm002CA050641	1326	2017-11-21 05:06:14	1398.0	1414.0	16	True	BB004_F_112017
BB004_F_112017	183032	Fm002EA051289	1952	2017-11-21 05:06:15	1397.0	1414.0	17	True	BB004_F_112017
BB004_F_112017	183033	Fm001CB050766	1937	2017-11-21 05:06:25	1399.0	1413.0	15	True	BB004_F_112017
BB004_F_112017	183034	Fm001FA050898	1970	2017-11-21 05:06:29	1398.0	1414.0	16	True	BB004_F_112017
BB004_F_112017	183035	Fm002BB051157	1255	2017-11-21 05:06:31	1398.0	1414.0	16	True	BB004_F_112017
BB004_F_112017	183036	Fm001FA051290	1447	2017-11-21 05:06:32	1397.0	1413.0	17	True	BB004_F_112017
BB004_F_112017	183037	Fm001BA050722	1765	2017-11-21 05:06:43	1398.0	1413.0	16	True	BB004_F_112017
BB004_F_112017	183038	Fm002AB051155	1634	2017-11-21 05:06:48	1397.0	1414.0	17	True	BB004_F_112017
BB004_F_112017	183039	Fm002AA050889	1487	2017-11-21 05:06:48	1397.0	1413.0	17	True	BB004_F_112017
BB004_F_112017	183040	Fm001AA051280	1698	2017-11-21 05:06:49	1397.0	1413.0	17	True	BB004_F_112017
BB004_F_112017	183041	Fm002GB050747	2039	2017-11-21 05:07:01	1399.0	1413.0	15	True	BB004_F_112017
BB004_F_112017	183042	Fm001DB051188	1800	2017-11-21 05:07:05	1398.0	1413.0	16	True	BB004_F_112017
BB004_F_112017	183043	Fm001DA051286	1823	2017-11-21 05:07:07	1396.0	1413.0	18	True	BB004_F_112017
BB004_F_112017	183044	Fm002AB050875	1481	2017-11-21 05:07:07	1397.0	1413.0	17	True	BB004_F_112017
BB004_F_112017	183045	Fm001AB050734	1815	2017-11-21 05:07:19	1399.0	1414.0	15	True	BB004_F_112017
BB004_F_112017	183046	Fm003HB051738	1371	2017-11-21 05:07:22	1398.0	1414.0	16	True	BB004_F_112017
BB004_F_112017	183047	Fm002GA051293	1960	2017-11-21 05:07:24	1394.0	1414.0	20	True	BB004_F_112017
BB004_F_112017	183048	Fm001FA050870	1495	2017-11-21 05:07:26	1396.0	1413.0	18	True	BB004_F_112017
BB004_F_112017	183049	Fm002GA050733	1555	2017-11-21 05:07:37	1400.0	1413.0	14	True	BB004_F_112017
BB004_F_112017	183050	Fm002DB051189	1530	2017-11-21 05:07:39	1399.0	1414.0	15	True	BB004_F_112017
BB004_F_112017	183051	Fm002DB051301	1846	2017-11-21 05:07:42	1396.0	1413.0	18	True	BB004_F_112017
BB004_F_112017	183052	Fm002DB050909	1802	2017-11-21 05:07:45	1399.0	1413.0	15	True	BB004_F_112017
BB004_F_112017	183053	Fm002AA050749	2096	2017-11-21 05:07:55	1399.0	1413.0	15	True	BB004_F_112017
BB004_F_112017	183054	Fm002DB051161	1329	2017-11-21 05:07:57	1398.0	1413.0	16	True	BB004_F_112017
BB004_F_112017	183055	Fm002CB051299	1862	2017-11-21 05:07:59	1396.0	1413.0	18	True	BB004_F_112017
BB004_F_112017	183056	Fm003HB051733	1311	2017-11-21 05:08:04	1399.0	1414.0	15	True	BB004_F_112017
BB004_F_112017	183057	Fm001BB050736	1807	2017-11-21 05:08:13	1398.0	1413.0	16	True	BB004_F_112017
BB004_F_112017	183058	Fm001DB051160	1645	2017-11-21 05:08:13	1398.0	1413.0	16	True	BB004_F_112017
BB004_F_112017	183059	Fm001AB051294	1067	2017-11-21 05:08:17	1396.0	1414.0	18	True	BB004_F_112017
BB004_F_112017	183060	Fm002BB050905	2030	2017-11-21 05:08:23	1399.0	1414.0	15	True	BB004_F_112017
BB004_F_112017	183061	Fm001CA051144	2119	2017-11-21 05:08:31	1397.0	1414.0	17	True	BB004_F_112017
BB004_F_112017	183062	Fm002EA050729	1558	2017-11-21 05:08:31	1399.0	1413.0	15	True	BB004_F_112017
BB004_F_112017	183063	Fm002EB051303	1251	2017-11-21 05:08:34	1395.0	1413.0	19	True	BB004_F_112017
BB004_F_112017	183064	Fm002FB050885	1320	2017-11-21 05:08:42	1398.0	1413.0	16	True	BB004_F_112017
BB004_F_112017	183065	Fm002BB051185	1221	2017-11-21 05:08:49	1395.0	1414.0	19	True	BB004_F_112017
BB004_F_112017	183066	Fm002AA050721	1888	2017-11-21 05:08:49	1398.0	1414.0	16	True	BB004_F_112017
BB004_F_112017	183067	Fm003HB051740	1259	2017-11-21 05:08:52	1392.0	1413.0	22	True	BB004_F_112017
BB004_F_112017	183068	Fm002GB050887	1822	2017-11-21 05:09:01	1398.0	1413.0	16	True	BB004_F_112017
BB004_F_112017	183069	Fm001CB051186	1200	2017-11-21 05:09:06	1398.0	1413.0	16	True	BB004_F_112017
BB004_F_112017	183070	Fm001EB050770	1451	2017-11-21 05:09:07	1400.0	1413.0	14	True	BB004_F_112017
BB004_F_112017	183071	Fm002BB051297	1743	2017-11-21 05:09:09	1397.0	1414.0	17	True	BB004_F_112017
BB004_F_112017	183072	Fm001CB050906	1478	2017-11-21 05:09:19	1398.0	1414.0	16	True	BB004_F_112017
BB004_F_112017	183073	Fm001FA051094	1032	2017-11-21 05:09:23	1397.0	1413.0	17	True	BB004_F_112017
BB004_F_112017	183074	Fm001GA050760	1735	2017-11-21 05:09:25	1398.0	1413.0	16	True	BB004_F_112017
BB004_F_112017	183075	Fm001DB051524	1965	2017-11-21 05:09:26	1393.0	1414.0	21	True	BB004_F_112017
BB004_F_112017	183076	Fm001CA050892	1048	2017-11-21 05:09:38	1398.0	1414.0	16	True	BB004_F_112017
BB004_F_112017	183077	Fm001AA051084	1260	2017-11-21 05:09:40	1399.0	1413.0	15	True	BB004_F_112017
BB004_F_112017	183078	Fm003HB051744	1016	2017-11-21 05:09:43	1395.0	1413.0	19	True	BB004_F_112017
BB004_F_112017	183079	Fm002AA050777	1955	2017-11-21 05:09:44	1398.0	1413.0	16	True	BB004_F_112017
BB004_F_112017	183080	Fm001AA050888	1360	2017-11-21 05:09:57	1399.0	1413.0	15	True	BB004_F_112017
BB004_F_112017	183081	Fm002FB051137	1865	2017-11-21 05:09:57	1397.0	1413.0	17	True	BB004_F_112017
BB004_F_112017	183082	Fm001BA051506	1525	2017-11-21 05:10:01	1394.0	1414.0	20	True	BB004_F_112017
BB004_F_112017	183083	Fm002AB050791	1733	2017-11-21 05:10:02	1395.0	1413.0	19	True	BB004_F_112017
BB004_F_112017	183084	Fm001EA051120	2033	2017-11-21 05:10:15	1397.0	1413.0	17	True	BB004_F_112017
BB004_F_112017	183085	Fm002FB051333	1775	2017-11-21 05:10:15	1394.0	1414.0	20	True	BB004_F_112017
BB004_F_112017	183086	Fm001GA051292	1076	2017-11-21 05:10:18	1396.0	1413.0	18	True	BB004_F_112017
BB004_F_112017	183087	Fm002BB050793	1114	2017-11-21 05:10:20	1398.0	1413.0	16	True	BB004_F_112017
BB004_F_112017	183088	Fm002EA051121	1149	2017-11-21 05:10:32	1396.0	1413.0	18	True	BB004_F_112017
BB004_F_112017	183089	Fm002EA051373	1124	2017-11-21 05:10:35	1395.0	1413.0	19	True	BB004_F_112017
BB004_F_112017	183090	Fm002CA051509	1354	2017-11-21 05:10:35	1398.0	1413.0	16	True	BB004_F_112017
BB004_F_112017	183091	Fm001BA050778	1163	2017-11-21 05:10:38	1399.0	1413.0	15	True	BB004_F_112017
BB004_F_112017	183092	Fm002AA051085	1142	2017-11-21 05:10:49	1398.0	1414.0	16	True	BB004_F_112017
BB004_F_112017	183093	Fm001AB051546	1542	2017-11-21 05:10:53	1396.0	1413.0	18	True	BB004_F_112017
BB004_F_112017	183094	Fm001AB051378	1442	2017-11-21 05:10:54	1398.0	1414.0	16	True	BB004_F_112017
BB004_F_112017	183095	Fm001BB050792	1409	2017-11-21 05:10:56	1400.0	1413.0	14	True	BB004_F_112017
BB004_F_112017	183096	Fm002DA051091	1992	2017-11-21 05:11:06	1396.0	1413.0	18	True	BB004_F_112017
BB004_F_112017	183097	Fm002EA051541	1397	2017-11-21 05:11:10	1395.0	1413.0	19	True	BB004_F_112017
BB004_F_112017	183098	Fm001EA051316	1508	2017-11-21 05:11:13	1397.0	1414.0	17	True	BB004_F_112017
BB004_F_112017	183099	Fm002CB050795	1253	2017-11-21 05:11:14	1399.0	1414.0	15	True	BB004_F_112017
BB004_F_112017	183100	Fm002EB051135	1613	2017-11-21 05:11:24	1398.0	1413.0	16	True	BB004_F_112017
BB004_F_112017	183101	Fm002CA051537	1497	2017-11-21 05:11:27	1395.0	1413.0	19	True	BB004_F_112017
BB004_F_112017	183102	Fm001FB050800	1516	2017-11-21 05:11:32	1400.0	1414.0	14	True	BB004_F_112017
BB004_F_112017	183103	Fm001BA051310	1027	2017-11-21 05:11:32	1398.0	1413.0	16	True	BB004_F_112017
BB004_F_112017	183104	Fm002DB051133	1118	2017-11-21 05:11:41	1397.0	1413.0	17	True	BB004_F_112017
BB004_F_112017	183105	Fm002AA051281	1080	2017-11-21 05:11:45	1395.0	1413.0	19	True	BB004_F_112017
BB004_F_112017	183106	Fm003HB051731	2071	2017-11-21 05:11:50	1399.0	1413.0	15	True	BB004_F_112017
BB004_F_112017	183107	Fm001DB051356	1324	2017-11-21 05:11:52	1398.0	1414.0	16	True	BB004_F_112017
BB004_F_112017	183108	Fm001GB051138	1370	2017-11-21 05:11:59	1398.0	1413.0	16	True	BB004_F_112017
BB004_F_112017	183109	Fm001FB051556	1979	2017-11-21 05:12:02	1399.0	1413.0	15	True	BB004_F_112017
BB004_F_112017	183110	Fm001EB050798	2027	2017-11-21 05:12:08	1398.0	1413.0	16	True	BB004_F_112017
BB004_F_112017	183111	Fm002FA051319	2126	2017-11-21 05:12:11	1398.0	1414.0	16	True	BB004_F_112017
BB004_F_112017	183112	Fm002FB051109	1132	2017-11-21 05:12:16	1398.0	1414.0	16	True	BB004_F_112017
BB004_F_112017	183113	Fm002DB051553	1781	2017-11-21 05:12:19	1397.0	1413.0	17	True	BB004_F_112017
BB004_F_112017	183114	Fm001DA050782	1832	2017-11-21 05:12:26	1398.0	1413.0	16	True	BB004_F_112017
BB004_F_112017	183115	Fm002AA051309	1873	2017-11-21 05:12:29	1399.0	1413.0	15	True	BB004_F_112017
BB004_F_112017	183116	Fm002CB051103	1596	2017-11-21 05:12:33	1397.0	1413.0	17	True	BB004_F_112017
BB004_F_112017	183117	Fm001BB051548	1745	2017-11-21 05:12:36	1394.0	1413.0	20	True	BB004_F_112017
BB004_F_112017	183118	Fm002BB050821	2170	2017-11-21 05:12:45	1399.0	1413.0	15	True	BB004_F_112017
BB004_F_112017	183119	Fm001BB051324	1780	2017-11-21 05:12:48	1399.0	1413.0	15	True	BB004_F_112017
BB004_F_112017	183120	Fm002CA051117	1893	2017-11-21 05:12:50	1398.0	1413.0	16	True	BB004_F_112017
BB004_F_112017	183121	Fm002CB051551	1857	2017-11-21 05:12:54	1394.0	1413.0	20	True	BB004_F_112017
BB004_F_112017	183122	Fm001CA050780	1239	2017-11-21 05:13:02	1399.0	1413.0	15	True	BB004_F_112017
BB004_F_112017	183123	Fm002BA051311	1001	2017-11-21 05:13:07	1398.0	1414.0	16	True	BB004_F_112017
BB004_F_112017	183124	Fm001GA051124	1858	2017-11-21 05:13:07	1396.0	1414.0	18	True	BB004_F_112017
BB004_F_112017	183125	Fm002BA051451	1716	2017-11-21 05:13:11	1396.0	1414.0	18	True	BB004_F_112017
BB004_F_112017	183126	Fm002EA050785	1252	2017-11-21 05:13:20	1399.0	1413.0	15	True	BB004_F_112017
BB004_F_112017	183127	Fm002FA051123	1532	2017-11-21 05:13:25	1405.0	1414.0	9	True	BB004_F_112017
BB004_F_112017	183128	Fm001FA051010	1049	2017-11-21 05:13:25	1401.0	1413.0	13	True	BB004_F_112017
BB004_F_112017	183129	Fm001FB051500	1337	2017-11-21 05:13:29	1396.0	1414.0	18	True	BB004_F_112017
BB004_F_112017	183130	Fm002GB050803	1999	2017-11-21 05:13:38	1397.0	1414.0	17	True	BB004_F_112017
BB004_F_112017	183131	Fm002AB051043	1627	2017-11-21 05:13:41	1396.0	1413.0	18	True	BB004_F_112017
BB004_F_112017	183132	Fm001AB051042	1015	2017-11-21 05:13:44	1400.0	1414.0	14	True	BB004_F_112017
BB004_F_112017	183133	Fm002AA051645	1138	2017-11-21 05:13:46	1396.0	1414.0	18	True	BB004_F_112017
BB004_F_112017	183134	Fm002GA050789	2007	2017-11-21 05:13:57	1397.0	1413.0	17	True	BB004_F_112017
BB004_F_112017	183135	Fm002DA051063	1189	2017-11-21 05:13:59	1395.0	1414.0	19	True	BB004_F_112017
BB004_F_112017	183136	Fm001CA051032	1976	2017-11-21 05:14:02	1401.0	1413.0	13	True	BB004_F_112017
BB004_F_112017	183137	Fm001AA051532	1637	2017-11-21 05:14:04	1394.0	1413.0	20	True	BB004_F_112017
BB004_F_112017	183138	Fm002GB050635	1289	2017-11-21 05:14:15	1399.0	1413.0	15	True	BB004_F_112017
BB004_F_112017	183139	Fm002GB051083	1421	2017-11-21 05:14:17	1398.0	1413.0	16	True	BB004_F_112017
BB004_F_112017	183140	Fm001BA051030	1998	2017-11-21 05:14:21	1401.0	1413.0	13	True	BB004_F_112017
BB004_F_112017	183141	Fm001DB051496	2061	2017-11-21 05:14:21	1396.0	1413.0	18	True	BB004_F_112017
BB004_F_112017	183142	Fm002CB050627	1470	2017-11-21 05:14:33	1398.0	1414.0	16	True	BB004_F_112017
BB004_F_112017	183143	Fm001GA051208	1941	2017-11-21 05:14:33	1396.0	1414.0	18	True	BB004_F_112017
BB004_F_112017	183144	Fm001CB051550	1313	2017-11-21 05:14:39	1397.0	1414.0	17	True	BB004_F_112017
BB004_F_112017	183145	Fm002AA051029	1341	2017-11-21 05:14:39	1403.0	1414.0	11	True	BB004_F_112017
BB004_F_112017	183146	Fm001DB050628	2131	2017-11-21 05:14:51	1398.0	1413.0	16	True	BB004_F_112017
BB004_F_112017	183147	Fm001FA051206	2124	2017-11-21 05:14:51	1400.0	1413.0	14	True	BB004_F_112017
BB004_F_112017	183148	Fm002EB051555	1644	2017-11-21 05:14:56	1396.0	1414.0	18	True	BB004_F_112017
BB004_F_112017	183149	Fm002EB051051	1511	2017-11-21 05:14:58	1400.0	1414.0	14	True	BB004_F_112017
BB004_F_112017	183150	Fm002FB051053	1657	2017-11-21 05:15:09	1398.0	1414.0	16	True	BB004_F_112017
BB004_F_112017	183151	Fm002BB050625	1693	2017-11-21 05:15:09	1397.0	1414.0	17	True	BB004_F_112017
BB004_F_112017	183152	Fm001DA051538	1044	2017-11-21 05:15:13	1397.0	1414.0	17	True	BB004_F_112017
BB004_F_112017	183153	Fm001EB051050	1594	2017-11-21 05:15:17	1399.0	1414.0	15	True	BB004_F_112017
BB004_F_112017	183154	Fm001BB051072	1819	2017-11-21 05:15:25	1397.0	1413.0	17	True	BB004_F_112017
BB004_F_112017	183155	Fm002DB050629	1722	2017-11-21 05:15:27	1399.0	1413.0	15	True	BB004_F_112017
BB004_F_112017	183156	Fm002GA051545	1914	2017-11-21 05:15:30	1396.0	1413.0	18	True	BB004_F_112017
BB004_F_112017	183157	Fm001CB051046	1256	2017-11-21 05:15:36	1398.0	1413.0	16	True	BB004_F_112017
BB004_F_112017	183158	Fm002AB051071	1674	2017-11-21 05:15:43	1398.0	1413.0	16	True	BB004_F_112017
BB004_F_112017	183159	Fm001AB050622	1854	2017-11-21 05:15:45	1399.0	1414.0	15	True	BB004_F_112017
BB004_F_112017	183160	Fm002AB051631	1186	2017-11-21 05:15:47	1395.0	1413.0	19	True	BB004_F_112017
BB004_F_112017	183161	Fm001GA051040	1663	2017-11-21 05:15:55	1400.0	1413.0	14	True	BB004_F_112017
BB004_F_112017	183162	Fm001CB051214	1920	2017-11-21 05:16:00	1397.0	1414.0	17	True	BB004_F_112017
BB004_F_112017	183163	Fm001GA050620	1133	2017-11-21 05:16:03	1400.0	1413.0	14	True	BB004_F_112017
BB004_F_112017	183164	Fm001CA051620	2023	2017-11-21 05:16:05	1397.0	1413.0	17	True	BB004_F_112017
BB004_F_112017	183165	Fm001AA051028	1208	2017-11-21 05:16:13	1411.0	1414.0	3	True	BB004_F_112017
BB004_F_112017	183166	Fm002AA051197	1695	2017-11-21 05:16:18	1399.0	1413.0	15	True	BB004_F_112017
BB004_F_112017	183167	Fm001FA050618	2060	2017-11-21 05:16:21	1397.0	1413.0	17	True	BB004_F_112017
BB004_F_112017	183168	Fm001EA051624	1899	2017-11-21 05:16:22	1398.0	1413.0	16	True	BB004_F_112017
BB004_F_112017	183169	Fm001GA051460	1936	2017-11-21 05:16:31	1395.0	1414.0	19	True	BB004_F_112017
BB004_F_112017	183170	Fm001FA051038	1194	2017-11-21 05:16:35	1398.0	1414.0	16	True	BB004_F_112017
BB004_F_112017	183171	Fm001CB050626	1286	2017-11-21 05:16:39	1398.0	1413.0	16	True	BB004_F_112017
BB004_F_112017	183172	Fm001CB051578	1062	2017-11-21 05:16:39	1398.0	1413.0	16	True	BB004_F_112017
BB004_F_112017	183173	Fm002AB051491	1971	2017-11-21 05:16:50	1398.0	1413.0	16	True	BB004_F_112017
BB004_F_112017	183174	Fm002DB051077	1615	2017-11-21 05:16:52	1397.0	1413.0	17	True	BB004_F_112017
BB004_F_112017	183175	Fm001CA051564	1042	2017-11-21 05:16:56	1396.0	1413.0	18	True	BB004_F_112017
BB004_F_112017	183176	Fm002GA050621	1751	2017-11-21 05:16:57	1400.0	1413.0	14	True	BB004_F_112017
BB004_F_112017	183177	Fm001FA051486	1828	2017-11-21 05:17:09	1397.0	1414.0	17	True	BB004_F_112017
BB004_F_112017	183178	Fm002EA051065	1926	2017-11-21 05:17:10	1398.0	1413.0	16	True	BB004_F_112017
BB004_F_112017	183179	Fm002BA051619	1372	2017-11-21 05:17:14	1396.0	1414.0	18	True	BB004_F_112017
BB004_F_112017	183180	Fm002BA050807	2114	2017-11-21 05:17:15	1398.0	1413.0	16	True	BB004_F_112017
BB004_F_112017	183181	Fm001AB051210	1528	2017-11-21 05:17:27	1397.0	1414.0	17	True	BB004_F_112017
BB004_F_112017	183182	Fm001BA051478	1052	2017-11-21 05:17:28	1398.0	1413.0	16	True	BB004_F_112017
BB004_F_112017	183183	Fm001GB051642	1294	2017-11-21 05:17:31	1394.0	1413.0	20	True	BB004_F_112017
BB004_F_112017	183184	Fm001AB050818	1108	2017-11-21 05:17:34	1398.0	1413.0	16	True	BB004_F_112017
BB004_F_112017	183185	Fm001BA051198	2072	2017-11-21 05:17:44	1399.0	1414.0	15	True	BB004_F_112017
BB004_F_112017	183186	Fm002CB051495	2129	2017-11-21 05:17:46	1398.0	1413.0	16	True	BB004_F_112017
BB004_F_112017	183187	Fm002GA051629	1490	2017-11-21 05:17:48	1398.0	1413.0	16	True	BB004_F_112017
BB004_F_112017	183188	Fm002EA050813	1682	2017-11-21 05:17:52	1400.0	1413.0	14	True	BB004_F_112017
BB004_F_112017	183189	Fm002BA050947	1720	2017-11-21 05:18:01	1394.0	1413.0	20	True	BB004_F_112017
BB004_F_112017	183190	Fm002BB051465	1600	2017-11-21 05:18:05	1397.0	1413.0	17	True	BB004_F_112017
BB004_F_112017	183191	Fm001FB051640	2135	2017-11-21 05:18:05	1395.0	1413.0	19	True	BB004_F_112017
BB004_F_112017	183192	Fm002AA050805	1758	2017-11-21 05:18:09	1399.0	1414.0	15	True	BB004_F_112017
BB004_F_112017	183193	Fm001AA050944	2077	2017-11-21 05:18:19	1396.0	1413.0	18	True	BB004_F_112017
BB004_F_112017	183194	Fm001DA051566	1742	2017-11-21 05:18:22	1395.0	1413.0	19	True	BB004_F_112017
BB004_F_112017	183195	Fm002AA051477	1007	2017-11-21 05:18:23	1398.0	1413.0	16	True	BB004_F_112017
BB004_F_112017	183196	Fm001DB050824	2055	2017-11-21 05:18:28	1400.0	1413.0	14	True	BB004_F_112017
BB004_F_112017	183197	Fm001AB050958	1463	2017-11-21 05:18:36	1396.0	1414.0	18	True	BB004_F_112017
BB004_F_112017	183198	Fm002FA051207	2134	2017-11-21 05:18:40	1396.0	1413.0	18	True	BB004_F_112017
BB004_F_112017	183199	Fm001EA051484	1731	2017-11-21 05:18:42	1398.0	1413.0	16	True	BB004_F_112017
BB004_F_112017	183200	Fm001CB050794	1485	2017-11-21 05:18:46	1397.0	1413.0	17	True	BB004_F_112017
BB004_F_112017	183201	Fm002CA050949	1728	2017-11-21 05:18:53	1394.0	1413.0	20	True	BB004_F_112017
BB004_F_112017	183202	Fm002GB051223	1323	2017-11-21 05:18:57	1398.0	1413.0	16	True	BB004_F_112017
BB004_F_112017	183203	Fm002EA051485	1298	2017-11-21 05:19:00	1399.0	1413.0	15	True	BB004_F_112017
BB004_F_112017	183204	Fm001CB050822	1973	2017-11-21 05:19:04	1398.0	1414.0	16	True	BB004_F_112017
BB004_F_112017	183205	Fm001DA050978	2029	2017-11-21 05:19:11	1396.0	1413.0	18	True	BB004_F_112017
BB004_F_112017	183206	Fm001EA051232	1134	2017-11-21 05:19:14	1398.0	1413.0	16	True	BB004_F_112017
BB004_F_112017	183207	Fm002EB051499	1453	2017-11-21 05:19:19	1399.0	1414.0	15	True	BB004_F_112017
BB004_F_112017	183208	Fm002GA050817	1039	2017-11-21 05:19:22	1398.0	1413.0	16	True	BB004_F_112017
BB004_F_112017	183209	Fm001GA050956	1541	2017-11-21 05:19:28	1396.0	1414.0	18	True	BB004_F_112017
BB004_F_112017	183210	Fm001AB051238	1620	2017-11-21 05:19:31	1396.0	1414.0	18	True	BB004_F_112017
BB004_F_112017	183211	Fm002FB051501	1812	2017-11-21 05:19:38	1394.0	1414.0	20	True	BB004_F_112017
BB004_F_112017	183212	Fm001GB050830	1950	2017-11-21 05:19:40	1399.0	1413.0	15	True	BB004_F_112017
BB004_F_112017	183213	Fm001DB050964	1374	2017-11-21 05:19:46	1397.0	1414.0	17	True	BB004_F_112017
BB004_F_112017	183214	Fm002FB051249	1467	2017-11-21 05:19:48	1397.0	1413.0	17	True	BB004_F_112017
BB004_F_112017	183215	Fm002BB051493	1431	2017-11-21 05:19:57	1396.0	1413.0	18	True	BB004_F_112017
BB004_F_112017	183216	Fm001AA050804	1851	2017-11-21 05:19:58	1398.0	1414.0	16	True	BB004_F_112017
BB004_F_112017	183217	Fm002GA050957	1711	2017-11-21 05:20:03	1397.0	1414.0	17	True	BB004_F_112017
BB004_F_112017	183218	Fm002AB051211	1249	2017-11-21 05:20:05	1396.0	1414.0	18	True	BB004_F_112017
BB004_F_112017	183219	Fm001DA051482	1011	2017-11-21 05:20:16	1396.0	1414.0	18	True	BB004_F_112017
BB004_F_112017	183220	Fm002CB050851	1461	2017-11-21 05:20:16	1398.0	1413.0	16	True	BB004_F_112017
BB004_F_112017	183221	Fm002EB050967	1779	2017-11-21 05:20:21	1397.0	1414.0	17	True	BB004_F_112017
BB004_F_112017	183222	Fm001AA051196	1025	2017-11-21 05:20:22	1397.0	1414.0	17	True	BB004_F_112017
BB004_F_112017	183223	Fm003HB051732	2152	2017-11-21 05:20:34	1399.0	1413.0	15	True	BB004_F_112017
BB004_F_112017	183224	Fm002DA051483	1540	2017-11-21 05:20:35	1398.0	1413.0	16	True	BB004_F_112017
BB004_F_112017	183225	Fm002GA050985	1640	2017-11-21 05:20:38	1398.0	1413.0	16	True	BB004_F_112017
BB004_F_112017	183226	Fm003HB051739	1821	2017-11-21 05:20:39	1397.0	1413.0	17	True	BB004_F_112017
BB004_F_112017	183227	Fm001CB050878	1848	2017-11-21 05:20:52	1396.0	1413.0	18	True	BB004_F_112017
BB004_F_112017	183228	Fm001EB051498	1843	2017-11-21 05:20:54	1397.0	1414.0	17	True	BB004_F_112017
BB004_F_112017	183229	Fm001FA050954	1606	2017-11-21 05:20:54	1398.0	1414.0	16	True	BB004_F_112017
BB004_F_112017	183230	Fm002BB051241	1824	2017-11-21 05:20:56	1398.0	1413.0	16	True	BB004_F_112017
BB004_F_112017	183231	Fm002EB050883	1510	2017-11-21 05:21:10	1398.0	1413.0	16	True	BB004_F_112017
BB004_F_112017	183232	Fm002CB050963	2040	2017-11-21 05:21:12	1398.0	1413.0	16	True	BB004_F_112017
BB004_F_112017	183233	Fm001EA051456	1008	2017-11-21 05:21:13	1396.0	1413.0	18	True	BB004_F_112017
BB004_F_112017	183234	Fm002FA051235	1609	2017-11-21 05:21:13	1397.0	1413.0	17	True	BB004_F_112017
BB004_F_112017	183235	Fm002EA050869	2059	2017-11-21 05:21:28	1398.0	1413.0	16	True	BB004_F_112017
BB004_F_112017	183236	Fm002GB050971	1829	2017-11-21 05:21:29	1397.0	1414.0	17	True	BB004_F_112017
BB004_F_112017	183237	Fm002EB051219	1427	2017-11-21 05:21:30	1396.0	1414.0	18	True	BB004_F_112017
BB004_F_112017	183238	Fm002GA051461	1319	2017-11-21 05:21:32	1398.0	1414.0	16	True	BB004_F_112017
BB004_F_112017	183239	Fm002GB050859	1265	2017-11-21 05:21:46	1397.0	1413.0	17	True	BB004_F_112017
BB004_F_112017	183240	Fm001EB050966	1700	2017-11-21 05:21:47	1396.0	1414.0	18	True	BB004_F_112017
BB004_F_112017	183241	Fm001DB051244	1909	2017-11-21 05:21:48	1399.0	1413.0	15	True	BB004_F_112017
BB004_F_112017	183242	Fm001EB051470	1860	2017-11-21 05:21:51	1398.0	1413.0	16	True	BB004_F_112017
BB004_F_112017	183243	Fm002GB050999	1929	2017-11-21 05:22:04	1397.0	1413.0	17	True	BB004_F_112017
BB004_F_112017	183244	Fm001BB050848	2037	2017-11-21 05:22:05	1399.0	1413.0	15	True	BB004_F_112017
BB004_F_112017	183245	Fm002EB051247	1188	2017-11-21 05:22:05	1398.0	1413.0	16	True	BB004_F_112017
BB004_F_112017	183246	Fm001AA051448	1934	2017-11-21 05:22:10	1399.0	1413.0	15	True	BB004_F_112017
BB004_F_112017	183247	Fm001GB051278	2190	2017-11-21 05:22:22	1399.0	1413.0	15	True	BB004_F_112017
BB004_F_112017	183248	Fm002AA051169	2058	2017-11-21 05:22:22	1394.0	1414.0	20	True	BB004_F_112017
BB004_F_112017	183249	Fm001EA050868	1699	2017-11-21 05:22:23	1398.0	1413.0	16	True	BB004_F_112017
BB004_F_112017	183250	Fm002FA051459	1312	2017-11-21 05:22:29	1399.0	1413.0	15	True	BB004_F_112017
BB004_F_112017	183251	Fm001AA051252	1112	2017-11-21 05:22:38	1398.0	1414.0	16	True	BB004_F_112017
BB004_F_112017	183252	Fm001EA051176	1316	2017-11-21 05:22:39	1395.0	1413.0	19	True	BB004_F_112017
BB004_F_112017	183253	Fm002BB050877	1924	2017-11-21 05:22:41	1398.0	1414.0	16	True	BB004_F_112017
BB004_F_112017	183254	Fm001AB051462	1630	2017-11-21 05:22:47	1397.0	1414.0	17	True	BB004_F_112017
BB004_F_112017	183255	Fm001AB051266	2110	2017-11-21 05:22:56	1397.0	1413.0	17	True	BB004_F_112017
BB004_F_112017	183256	Fm002EB051163	1877	2017-11-21 05:22:57	1396.0	1413.0	18	True	BB004_F_112017
BB004_F_112017	183257	Fm002AA050861	1581	2017-11-21 05:22:59	1398.0	1413.0	16	True	BB004_F_112017
BB004_F_112017	183258	Fm001CA051452	2045	2017-11-21 05:23:06	1399.0	1414.0	15	True	BB004_F_112017
BB004_F_112017	183259	Fm001GA051264	1749	2017-11-21 05:23:13	1398.0	1413.0	16	True	BB004_F_112017
BB004_F_112017	183260	Fm001DA051174	1388	2017-11-21 05:23:14	1394.0	1414.0	20	True	BB004_F_112017
BB004_F_112017	183261	Fm002BB050653	2102	2017-11-21 05:23:17	1397.0	1413.0	17	True	BB004_F_112017
BB004_F_112017	183262	Fm002GA051685	2020	2017-11-21 05:23:25	1399.0	1413.0	15	True	BB004_F_112017
BB004_F_112017	183263	Fm001BA051254	1585	2017-11-21 05:23:30	1399.0	1413.0	15	True	BB004_F_112017
BB004_F_112017	183264	Fm001BB051184	1454	2017-11-21 05:23:32	1398.0	1414.0	16	True	BB004_F_112017
BB004_F_112017	183265	Fm002AB050651	2002	2017-11-21 05:23:35	1399.0	1413.0	15	True	BB004_F_112017
BB004_F_112017	183266	Fm001DA051678	1035	2017-11-21 05:23:44	1398.0	1414.0	16	True	BB004_F_112017
BB004_F_112017	183267	Fm001CA051256	1548	2017-11-21 05:23:47	1399.0	1413.0	15	True	BB004_F_112017
BB004_F_112017	183268	Fm001AA051112	1318	2017-11-21 05:23:49	1397.0	1413.0	17	True	BB004_F_112017
BB004_F_112017	183269	Fm001DB050656	1598	2017-11-21 05:23:53	1400.0	1413.0	14	True	BB004_F_112017
BB004_F_112017	183270	Fm001DA051650	1261	2017-11-21 05:24:02	1399.0	1413.0	15	True	BB004_F_112017
BB004_F_112017	183271	Fm002AB051267	1018	2017-11-21 05:24:04	1399.0	1414.0	15	True	BB004_F_112017
BB004_F_112017	183272	Fm001CA051172	1578	2017-11-21 05:24:06	1395.0	1413.0	19	True	BB004_F_112017
BB004_F_112017	183273	Fm002GA050649	1782	2017-11-21 05:24:11	1399.0	1414.0	15	True	BB004_F_112017
BB004_F_112017	183274	Fm001CA051396	1115	2017-11-21 05:24:21	1394.0	1414.0	20	True	BB004_F_112017
BB004_F_112017	183275	Fm002AA051253	1175	2017-11-21 05:24:21	1398.0	1414.0	16	True	BB004_F_112017
BB004_F_112017	183276	Fm001AA051140	1302	2017-11-21 05:24:23	1394.0	1414.0	20	True	BB004_F_112017
BB004_F_112017	183277	Fm002BA050611	1190	2017-11-21 05:24:29	1400.0	1414.0	14	True	BB004_F_112017
BB004_F_112017	183278	Fm002EB051331	2079	2017-11-21 05:24:38	1400.0	1413.0	14	True	BB004_F_112017
BB004_F_112017	183279	Fm002BB051605	1248	2017-11-21 05:24:40	1396.0	1414.0	18	True	BB004_F_112017
BB004_F_112017	183280	Fm002AA051141	1348	2017-11-21 05:24:41	1398.0	1413.0	16	True	BB004_F_112017
BB004_F_112017	183281	Fm001CB050654	1295	2017-11-21 05:24:47	1398.0	1413.0	16	True	BB004_F_112017
BB004_F_112017	183282	Fm002GB051335	1429	2017-11-21 05:24:55	1399.0	1414.0	15	True	BB004_F_112017
BB004_F_112017	183283	Fm002CB051187	1245	2017-11-21 05:24:58	1398.0	1413.0	16	True	BB004_F_112017
BB004_F_112017	183284	Fm001GB051250	2015	2017-11-21 05:24:59	1399.0	1413.0	15	True	BB004_F_112017
BB004_F_112017	183285	Fm002GB050663	1623	2017-11-21 05:25:05	1398.0	1413.0	16	True	BB004_F_112017
BB004_F_112017	183286	Fm002CA051313	2080	2017-11-21 05:25:12	1399.0	1413.0	15	True	BB004_F_112017
BB004_F_112017	183287	Fm002EA050897	1164	2017-11-21 05:25:15	1398.0	1413.0	16	True	BB004_F_112017
BB004_F_112017	183288	Fm002EA051233	2164	2017-11-21 05:25:18	1398.0	1413.0	16	True	BB004_F_112017
BB004_F_112017	183289	Fm002DB050657	1036	2017-11-21 05:25:23	1397.0	1413.0	17	True	BB004_F_112017
BB004_F_112017	183290	Fm001BB051268	1343	2017-11-21 05:25:29	1399.0	1413.0	15	True	BB004_F_112017
BB004_F_112017	183291	Fm002DA050895	1556	2017-11-21 05:25:32	1397.0	1414.0	17	True	BB004_F_112017
BB004_F_112017	183292	Fm002CB051243	1466	2017-11-21 05:25:36	1398.0	1414.0	16	True	BB004_F_112017
BB004_F_112017	183293	Fm001BB050652	1552	2017-11-21 05:25:42	1406.0	1414.0	8	True	BB004_F_112017
BB004_F_112017	183294	Fm001CB051270	1434	2017-11-21 05:25:46	1398.0	1414.0	16	True	BB004_F_112017
BB004_F_112017	183295	Fm001FB050912	1713	2017-11-21 05:25:49	1399.0	1413.0	15	True	BB004_F_112017
BB004_F_112017	183296	Fm001BB051408	1160	2017-11-21 05:25:55	1399.0	1414.0	15	True	BB004_F_112017
BB004_F_112017	183297	Fm001BA050610	1774	2017-11-21 05:25:59	1399.0	1413.0	15	True	BB004_F_112017
BB004_F_112017	183298	Fm002DA051287	1705	2017-11-21 05:26:03	1399.0	1413.0	15	True	BB004_F_112017
BB004_F_112017	183299	Fm001DA050922	2067	2017-11-21 05:26:06	1398.0	1414.0	16	True	BB004_F_112017
BB004_F_112017	183300	Fm002BA051591	1182	2017-11-21 05:26:14	1398.0	1414.0	16	True	BB004_F_112017
BB004_F_112017	183301	Fm002AA050637	1850	2017-11-21 05:26:17	1397.0	1414.0	17	True	BB004_F_112017
BB004_F_112017	183302	Fm002FB051305	2083	2017-11-21 05:26:20	1399.0	1414.0	15	True	BB004_F_112017
BB004_F_112017	183303	Fm001AA050916	1111	2017-11-21 05:26:23	1399.0	1413.0	15	True	BB004_F_112017
BB004_F_112017	183304	Fm001GA051236	1085	2017-11-21 05:26:33	1398.0	1414.0	16	True	BB004_F_112017
BB004_F_112017	183305	Fm001AB050650	1576	2017-11-21 05:26:35	1402.0	1413.0	12	True	BB004_F_112017
BB004_F_112017	183306	Fm001DB051076	1910	2017-11-21 05:26:37	1395.0	1413.0	19	True	BB004_F_112017
BB004_F_112017	183307	Fm001DB050908	1903	2017-11-21 05:26:40	1396.0	1413.0	18	True	BB004_F_112017
BB004_F_112017	183308	Fm002GB051251	1996	2017-11-21 05:26:51	1399.0	1413.0	15	True	BB004_F_112017
BB004_F_112017	183309	Fm002DA050643	1654	2017-11-21 05:26:53	1397.0	1413.0	17	True	BB004_F_112017
BB004_F_112017	183310	Fm001FB051080	1913	2017-11-21 05:26:54	1396.0	1413.0	18	True	BB004_F_112017
BB004_F_112017	183311	Fm002CB050907	2113	2017-11-21 05:26:57	1396.0	1413.0	18	True	BB004_F_112017
BB004_F_112017	183312	Fm001FA051234	1534	2017-11-21 05:27:11	1399.0	1413.0	15	True	BB004_F_112017
BB004_F_112017	183313	Fm002BA051059	1662	2017-11-21 05:27:11	1398.0	1413.0	16	True	BB004_F_112017
BB004_F_112017	183314	Fm001DA050642	1417	2017-11-21 05:27:11	1403.0	1414.0	11	True	BB004_F_112017
BB004_F_112017	183315	Fm002GB050943	2085	2017-11-21 05:27:14	1396.0	1413.0	18	True	BB004_F_112017
BB004_F_112017	183316	Fm002AA051057	2051	2017-11-21 05:27:28	1398.0	1413.0	16	True	BB004_F_112017
BB004_F_112017	183317	Fm002AB050623	1930	2017-11-21 05:27:28	1399.0	1413.0	15	True	BB004_F_112017
BB004_F_112017	183318	Fm001GA051628	2016	2017-11-21 05:27:30	1398.0	1414.0	16	True	BB004_F_112017
BB004_F_112017	183319	Fm001DB050936	1562	2017-11-21 05:27:31	1398.0	1413.0	16	True	BB004_F_112017
BB004_F_112017	183320	Fm002CB051075	2041	2017-11-21 05:27:45	1397.0	1413.0	17	True	BB004_F_112017
BB004_F_112017	183321	Fm001CA050836	1658	2017-11-21 05:27:46	1396.0	1413.0	18	True	BB004_F_112017
BB004_F_112017	183322	Fm001AB050930	1894	2017-11-21 05:27:48	1398.0	1413.0	16	True	BB004_F_112017
BB004_F_112017	183323	Fm002DB051609	1038	2017-11-21 05:27:49	1399.0	1414.0	15	True	BB004_F_112017
BB004_F_112017	183324	Fm001AA051056	1922	2017-11-21 05:28:02	1398.0	1414.0	16	True	BB004_F_112017
BB004_F_112017	183325	Fm001CB050850	1520	2017-11-21 05:28:05	1397.0	1413.0	17	True	BB004_F_112017
BB004_F_112017	183326	Fm001DB051216	1545	2017-11-21 05:28:05	1396.0	1413.0	18	True	BB004_F_112017
BB004_F_112017	183327	Fm002AA051225	2117	2017-11-21 05:28:07	1399.0	1413.0	15	True	BB004_F_112017
BB004_F_112017	183328	Fm002FB051081	1535	2017-11-21 05:28:19	1399.0	1413.0	15	True	BB004_F_112017
BB004_F_112017	183329	Fm002FB051221	1462	2017-11-21 05:28:22	1398.0	1413.0	16	True	BB004_F_112017
BB004_F_112017	183330	Fm002DA050839	1416	2017-11-21 05:28:23	1394.0	1413.0	20	True	BB004_F_112017
BB004_F_112017	183331	Fm002GA051237	1436	2017-11-21 05:28:26	1399.0	1413.0	15	True	BB004_F_112017
BB004_F_112017	183332	Fm003HB051736	1403	2017-11-21 05:28:37	1398.0	1414.0	16	True	BB004_F_112017
BB004_F_112017	183333	Fm002DA051259	1147	2017-11-21 05:28:40	1400.0	1413.0	14	True	BB004_F_112017
BB004_F_112017	183334	Fm001AA050832	1212	2017-11-21 05:28:41	1397.0	1413.0	17	True	BB004_F_112017
BB004_F_112017	183335	Fm001BB051240	1697	2017-11-21 05:28:44	1399.0	1414.0	15	True	BB004_F_112017
BB004_F_112017	183336	Fm001CA051060	1237	2017-11-21 05:28:54	1399.0	1413.0	15	True	BB004_F_112017
BB004_F_112017	183337	Fm002GA051349	2143	2017-11-21 05:28:56	1399.0	1414.0	15	True	BB004_F_112017
BB004_F_112017	183338	Fm002FB050857	1917	2017-11-21 05:28:59	1397.0	1413.0	17	True	BB004_F_112017
BB004_F_112017	183339	Fm001EB051610	1494	2017-11-21 05:29:02	1395.0	1413.0	19	True	BB004_F_112017
BB004_F_112017	183340	Fm001EB051078	1783	2017-11-21 05:29:11	1398.0	1413.0	16	True	BB004_F_112017
BB004_F_112017	183341	Fm001GB051362	1872	2017-11-21 05:29:14	1398.0	1414.0	16	True	BB004_F_112017
BB004_F_112017	183342	Fm001EB050854	1589	2017-11-21 05:29:17	1398.0	1413.0	16	True	BB004_F_112017
BB004_F_112017	183343	Fm002FB051669	1143	2017-11-21 05:29:21	1397.0	1413.0	17	True	BB004_F_112017
BB004_F_112017	183344	Fm001GB051082	1193	2017-11-21 05:29:28	1398.0	1414.0	16	True	BB004_F_112017
BB004_F_112017	183345	Fm002DA051203	1671	2017-11-21 05:29:31	1394.0	1413.0	20	True	BB004_F_112017
BB004_F_112017	183346	Fm002FA050843	2121	2017-11-21 05:29:35	1398.0	1414.0	16	True	BB004_F_112017
BB004_F_112017	183347	Fm001AA051588	1867	2017-11-21 05:29:40	1398.0	1413.0	16	True	BB004_F_112017
BB004_F_112017	183348	Fm001AB051070	1592	2017-11-21 05:29:45	1399.0	1413.0	15	True	BB004_F_112017
BB004_F_112017	183349	Fm001BB051212	1768	2017-11-21 05:29:49	1398.0	1413.0	16	True	BB004_F_112017
BB004_F_112017	183350	Fm001FA050842	1482	2017-11-21 05:29:53	1398.0	1413.0	16	True	BB004_F_112017
BB004_F_112017	183351	Fm002AA051589	2127	2017-11-21 05:29:59	1398.0	1413.0	16	True	BB004_F_112017
BB004_F_112017	183352	Fm001CA051088	2046	2017-11-21 05:30:02	1400.0	1413.0	14	True	BB004_F_112017
BB004_F_112017	183353	Fm002EB051275	1906	2017-11-21 05:30:06	1398.0	1413.0	16	True	BB004_F_112017
BB004_F_112017	183354	Fm001FB050856	1577	2017-11-21 05:30:11	1398.0	1414.0	16	True	BB004_F_112017
BB004_F_112017	183355	Fm002BB051101	1729	2017-11-21 05:30:18	1398.0	1413.0	16	True	BB004_F_112017
BB004_F_112017	183356	Fm002CA051593	1648	2017-11-21 05:30:18	1398.0	1413.0	16	True	BB004_F_112017
BB004_F_112017	183357	Fm001FB051360	2082	2017-11-21 05:30:24	1397.0	1414.0	17	True	BB004_F_112017
BB004_F_112017	183358	Fm002BB050849	1131	2017-11-21 05:30:29	1399.0	1414.0	15	True	BB004_F_112017
BB004_F_112017	183359	Fm002EB051107	1604	2017-11-21 05:30:35	1399.0	1413.0	15	True	BB004_F_112017
BB004_F_112017	183360	Fm001AB051686	2106	2017-11-21 05:30:37	1398.0	1414.0	16	True	BB004_F_112017
BB004_F_112017	183361	Fm002FB051361	1340	2017-11-21 05:30:41	1397.0	1414.0	17	True	BB004_F_112017
BB004_F_112017	183362	Fm001GA050816	1522	2017-11-21 05:30:48	1399.0	1414.0	15	True	BB004_F_112017
BB004_F_112017	183363	Fm002FB051641	1480	2017-11-21 05:30:52	1398.0	1413.0	16	True	BB004_F_112017
BB004_F_112017	183364	Fm001FB051668	1154	2017-11-21 05:30:56	1398.0	1413.0	16	True	BB004_F_112017
BB004_F_112017	183365	Fm002BA051003	1584	2017-11-21 05:30:58	1397.0	1413.0	17	True	BB004_F_112017
BB004_F_112017	183366	Fm002AA050833	1070	2017-11-21 05:31:06	1399.0	1413.0	15	True	BB004_F_112017
BB004_F_112017	183367	Fm002EB051639	1686	2017-11-21 05:31:09	1397.0	1414.0	17	True	BB004_F_112017
BB004_F_112017	183368	Fm001DA051594	1158	2017-11-21 05:31:15	1399.0	1413.0	15	True	BB004_F_112017
BB004_F_112017	183369	Fm002FB051025	1068	2017-11-21 05:31:16	1396.0	1413.0	18	True	BB004_F_112017
BB004_F_112017	183370	Fm002BA050835	1639	2017-11-21 05:31:24	1399.0	1413.0	15	True	BB004_F_112017
BB004_F_112017	183371	Fm001GA051600	1395	2017-11-21 05:31:27	1397.0	1413.0	17	True	BB004_F_112017
BB004_F_112017	183372	Fm001EA051008	1122	2017-11-21 05:31:33	1397.0	1414.0	17	True	BB004_F_112017
BB004_F_112017	183373	Fm002GA051601	2075	2017-11-21 05:31:34	1399.0	1413.0	15	True	BB004_F_112017
BB004_F_112017	183374	Fm001GA050844	1835	2017-11-21 05:31:42	1399.0	1414.0	15	True	BB004_F_112017
BB004_F_112017	183375	Fm002FB051725	1356	2017-11-21 05:31:48	1399.0	1413.0	15	True	BB004_F_112017
BB004_F_112017	183376	Fm001GB051026	1560	2017-11-21 05:31:50	1397.0	1414.0	17	True	BB004_F_112017
BB004_F_112017	183377	Fm001CA051592	1806	2017-11-21 05:31:52	1398.0	1413.0	16	True	BB004_F_112017
BB004_F_112017	183378	Fm001DB050852	1140	2017-11-21 05:32:00	1399.0	1413.0	15	True	BB004_F_112017
BB004_F_112017	183379	Fm002GB051643	2008	2017-11-21 05:32:05	1400.0	1413.0	14	True	BB004_F_112017
BB004_F_112017	183380	Fm001GA051012	1094	2017-11-21 05:32:07	1398.0	1413.0	16	True	BB004_F_112017
BB004_F_112017	183381	Fm001CA051676	1051	2017-11-21 05:32:10	1398.0	1414.0	16	True	BB004_F_112017
BB004_F_112017	183382	Fm002BA050919	1664	2017-11-21 05:32:18	1396.0	1414.0	18	True	BB004_F_112017
BB004_F_112017	183383	Fm003HB051746	1240	2017-11-21 05:32:22	1398.0	1413.0	16	True	BB004_F_112017
BB004_F_112017	183384	Fm002GA051013	1827	2017-11-21 05:32:25	1395.0	1414.0	19	True	BB004_F_112017
BB004_F_112017	183385	Fm001BA051646	2141	2017-11-21 05:32:29	1399.0	1413.0	15	True	BB004_F_112017
BB004_F_112017	183386	Fm002FB050941	2001	2017-11-21 05:32:37	1395.0	1413.0	19	True	BB004_F_112017
BB004_F_112017	183387	Fm002FB051613	1938	2017-11-21 05:32:39	1399.0	1412.0	15	True	BB004_F_112017
BB004_F_112017	183388	Fm002DB051021	1444	2017-11-21 05:32:42	1395.0	1414.0	19	True	BB004_F_112017
BB004_F_112017	183389	Fm001BB051352	1207	2017-11-21 05:32:48	1399.0	1413.0	15	True	BB004_F_112017
BB004_F_112017	183390	Fm002GA050929	1707	2017-11-21 05:32:55	1397.0	1413.0	17	True	BB004_F_112017
BB004_F_112017	183391	Fm002FA051711	1787	2017-11-21 05:32:56	1398.0	1414.0	16	True	BB004_F_112017
BB004_F_112017	183392	Fm001BB051016	1110	2017-11-21 05:33:00	1395.0	1414.0	19	True	BB004_F_112017
BB004_F_112017	183393	Fm001GA051348	1357	2017-11-21 05:33:06	1399.0	1413.0	15	True	BB004_F_112017
BB004_F_112017	183394	Fm001AA051700	1005	2017-11-21 05:33:13	1399.0	1414.0	15	True	BB004_F_112017
BB004_F_112017	183395	Fm002AA050945	1995	2017-11-21 05:33:13	1397.0	1414.0	17	True	BB004_F_112017
BB004_F_112017	183396	Fm001AB051014	1801	2017-11-21 05:33:17	1395.0	1413.0	19	True	BB004_F_112017
BB004_F_112017	183397	Fm001FA051346	1432	2017-11-21 05:33:24	1400.0	1413.0	14	True	BB004_F_112017
BB004_F_112017	183398	Fm001EB051722	1439	2017-11-21 05:33:30	1400.0	1413.0	14	True	BB004_F_112017
BB004_F_112017	183399	Fm001DA050950	1509	2017-11-21 05:33:32	1397.0	1413.0	17	True	BB004_F_112017
BB004_F_112017	183400	Fm001CA051004	1921	2017-11-21 05:33:34	1399.0	1414.0	15	True	BB004_F_112017
BB004_F_112017	183401	Fm001AA051308	1643	2017-11-21 05:33:42	1398.0	1413.0	16	True	BB004_F_112017
BB004_F_112017	183402	Fm001BA051618	1057	2017-11-21 05:33:47	1399.0	1413.0	15	True	BB004_F_112017
BB004_F_112017	183403	Fm002FA050927	1670	2017-11-21 05:33:50	1396.0	1414.0	18	True	BB004_F_112017
BB004_F_112017	183404	Fm002AA051001	1831	2017-11-21 05:33:51	1397.0	1413.0	17	True	BB004_F_112017
BB004_F_112017	183405	Fm001DA051314	1570	2017-11-21 05:34:01	1397.0	1414.0	17	True	BB004_F_112017
BB004_F_112017	183406	Fm002AB051351	1040	2017-11-21 05:34:04	1395.0	1413.0	19	True	BB004_F_112017
BB004_F_112017	183407	Fm002EA051009	1784	2017-11-21 05:34:08	1397.0	1413.0	17	True	BB004_F_112017
BB004_F_112017	183408	Fm002DA050923	2049	2017-11-21 05:34:08	1397.0	1414.0	17	True	BB004_F_112017
BB004_F_112017	183409	Fm002DA051343	1579	2017-11-21 05:34:19	1398.0	1413.0	16	True	BB004_F_112017
BB004_F_112017	183410	Fm002GA051377	1882	2017-11-21 05:34:22	1397.0	1414.0	17	True	BB004_F_112017
BB004_F_112017	183411	Fm002CA051005	1303	2017-11-21 05:34:25	1397.0	1414.0	17	True	BB004_F_112017
BB004_F_112017	183412	Fm002DB050937	1574	2017-11-21 05:34:26	1396.0	1413.0	18	True	BB004_F_112017
BB004_F_112017	183413	Fm001BA051338	1173	2017-11-21 05:34:38	1400.0	1413.0	14	True	BB004_F_112017
BB004_F_112017	183414	Fm001CA051368	1155	2017-11-21 05:34:39	1398.0	1413.0	16	True	BB004_F_112017
BB004_F_112017	183415	Fm001DB051020	1885	2017-11-21 05:34:42	1398.0	1413.0	16	True	BB004_F_112017
BB004_F_112017	183416	Fm002FA050955	1770	2017-11-21 05:34:44	1395.0	1413.0	19	True	BB004_F_112017
BB004_F_112017	183417	Fm002DA051315	1500	2017-11-21 05:34:57	1398.0	1414.0	16	True	BB004_F_112017
BB004_F_112017	183418	Fm001FB051388	1287	2017-11-21 05:34:57	1394.0	1414.0	20	True	BB004_F_112017
BB004_F_112017	183419	Fm002GB051027	1796	2017-11-21 05:34:59	1397.0	1414.0	17	True	BB004_F_112017
BB004_F_112017	183420	Fm001BB050932	1721	2017-11-21 05:35:02	1398.0	1413.0	16	True	BB004_F_112017
BB004_F_112017	183421	Fm001AA051364	2038	2017-11-21 05:35:15	1393.0	1413.0	21	True	BB004_F_112017
BB004_F_112017	183422	Fm002DB051329	1691	2017-11-21 05:35:16	1398.0	1414.0	16	True	BB004_F_112017
BB004_F_112017	183423	Fm001GB050690	1361	2017-11-21 05:35:17	1397.0	1414.0	17	True	BB004_F_112017
BB004_F_112017	183424	Fm002CA050921	1590	2017-11-21 05:35:20	1398.0	1413.0	16	True	BB004_F_112017
BB004_F_112017	183425	Fm002EB051359	1254	2017-11-21 05:35:32	1393.0	1413.0	21	True	BB004_F_112017
BB004_F_112017	183426	Fm002DA050671	1795	2017-11-21 05:35:35	1398.0	1413.0	16	True	BB004_F_112017
BB004_F_112017	183427	Fm002CB051327	1949	2017-11-21 05:35:35	1398.0	1414.0	16	True	BB004_F_112017
BB004_F_112017	183428	Fm002CB050935	1378	2017-11-21 05:35:38	1397.0	1413.0	17	True	BB004_F_112017
BB004_F_112017	183429	Fm001GB051390	2138	2017-11-21 05:35:49	1397.0	1413.0	17	True	BB004_F_112017
BB004_F_112017	183430	Fm001FA050674	1364	2017-11-21 05:35:52	1397.0	1414.0	17	True	BB004_F_112017
BB004_F_112017	183431	Fm002FB051697	1019	2017-11-21 05:35:54	1399.0	1413.0	15	True	BB004_F_112017
BB004_F_112017	183432	Fm001FB050940	2099	2017-11-21 05:35:57	1398.0	1413.0	16	True	BB004_F_112017
BB004_F_112017	183433	Fm002AB051379	1293	2017-11-21 05:36:06	1398.0	1413.0	16	True	BB004_F_112017
BB004_F_112017	183434	Fm001CA050640	2097	2017-11-21 05:36:09	1398.0	1413.0	16	True	BB004_F_112017
BB004_F_112017	183435	Fm002CB051691	1197	2017-11-21 05:36:12	1398.0	1413.0	16	True	BB004_F_112017
BB004_F_112017	183436	Fm001EA050924	1587	2017-11-21 05:36:15	1398.0	1414.0	16	True	BB004_F_112017
BB004_F_112017	183437	Fm002BB051381	1223	2017-11-21 05:36:23	1395.0	1413.0	19	True	BB004_F_112017
BB004_F_112017	183438	Fm002EA050645	1129	2017-11-21 05:36:26	1399.0	1413.0	15	True	BB004_F_112017
BB004_F_112017	183439	Fm002FA051683	1344	2017-11-21 05:36:31	1397.0	1414.0	17	True	BB004_F_112017
BB004_F_112017	183440	Fm002EB050939	1891	2017-11-21 05:36:33	1399.0	1414.0	15	True	BB004_F_112017
BB004_F_112017	183441	Fm001EA051372	1993	2017-11-21 05:36:41	1396.0	1414.0	18	True	BB004_F_112017
BB004_F_112017	183442	Fm002DB050685	1198	2017-11-21 05:36:43	1398.0	1414.0	16	True	BB004_F_112017
BB004_F_112017	183443	Fm001EA051680	2070	2017-11-21 05:36:49	1396.0	1414.0	18	True	BB004_F_112017
BB004_F_112017	183444	Fm002FA050759	1852	2017-11-21 05:36:51	1398.0	1413.0	16	True	BB004_F_112017
BB004_F_112017	183445	Fm001AA050692	2137	2017-11-21 05:36:59	1398.0	1413.0	16	True	BB004_F_112017
BB004_F_112017	183446	Fm001DA050670	1176	2017-11-21 05:37:01	1398.0	1413.0	16	True	BB004_F_112017
BB004_F_112017	183447	Fm002DA051679	1401	2017-11-21 05:37:08	1399.0	1413.0	15	True	BB004_F_112017
BB004_F_112017	183448	Fm001FB050772	1210	2017-11-21 05:37:09	1397.0	1414.0	17	True	BB004_F_112017
BB004_F_112017	183449	Fm001GB050718	2167	2017-11-21 05:37:16	1399.0	1414.0	15	True	BB004_F_112017
BB004_F_112017	183450	Fm002FA050675	1864	2017-11-21 05:37:18	1397.0	1414.0	17	True	BB004_F_112017
BB004_F_112017	183451	Fm002FB051529	1206	2017-11-21 05:37:27	1398.0	1414.0	16	True	BB004_F_112017
BB004_F_112017	183452	Fm002FB050773	1871	2017-11-21 05:37:27	1398.0	1413.0	16	True	BB004_F_112017
BB004_F_112017	183453	Fm002GA050705	1145	2017-11-21 05:37:32	1399.0	1414.0	15	True	BB004_F_112017
BB004_F_112017	183454	Fm001FB050688	1715	2017-11-21 05:37:35	1397.0	1414.0	17	True	BB004_F_112017
BB004_F_112017	183455	Fm001BB050764	1797	2017-11-21 05:37:45	1398.0	1413.0	16	True	BB004_F_112017
BB004_F_112017	183456	Fm002AB051687	1944	2017-11-21 05:37:45	1397.0	1414.0	17	True	BB004_F_112017
BB004_F_112017	183457	Fm002AA050665	1538	2017-11-21 05:37:50	1397.0	1413.0	17	True	BB004_F_112017
BB004_F_112017	183458	Fm001BA050638	1750	2017-11-21 05:37:52	1399.0	1414.0	15	True	BB004_F_112017
BB004_F_112017	183459	Fm001AB050790	1681	2017-11-21 05:38:03	1398.0	1413.0	16	True	BB004_F_112017
BB004_F_112017	183460	Fm002AA051673	2123	2017-11-21 05:38:05	1396.0	1413.0	18	True	BB004_F_112017
BB004_F_112017	183461	Fm001CB050682	1084	2017-11-21 05:38:07	1398.0	1413.0	16	True	BB004_F_112017
BB004_F_112017	183462	Fm002FB050689	1053	2017-11-21 05:38:09	1398.0	1414.0	16	True	BB004_F_112017
BB004_F_112017	183463	Fm001BA050750	1514	2017-11-21 05:38:21	1400.0	1413.0	14	True	BB004_F_112017
BB004_F_112017	183464	Fm001CA050976	1665	2017-11-21 05:38:23	1397.0	1413.0	17	True	BB004_F_112017
BB004_F_112017	183465	Fm001FA050702	1325	2017-11-21 05:38:24	1399.0	1413.0	15	True	BB004_F_112017
BB004_F_112017	183466	Fm001EA050672	1561	2017-11-21 05:38:26	1398.0	1413.0	16	True	BB004_F_112017
BB004_F_112017	183467	Fm001GB050774	2155	2017-11-21 05:38:39	1398.0	1413.0	16	True	BB004_F_112017
BB004_F_112017	183468	Fm002CB050711	1464	2017-11-21 05:38:42	1399.0	1413.0	15	True	BB004_F_112017
BB004_F_112017	183469	Fm002FB050997	2105	2017-11-21 05:38:42	1397.0	1413.0	17	True	BB004_F_112017
BB004_F_112017	183470	Fm002CB050683	1096	2017-11-21 05:38:43	1398.0	1414.0	16	True	BB004_F_112017
BB004_F_112017	183471	Fm002AB050763	1825	2017-11-21 05:38:57	1398.0	1413.0	16	True	BB004_F_112017
BB004_F_112017	183472	Fm002BB050709	2054	2017-11-21 05:38:58	1400.0	1413.0	14	True	BB004_F_112017
BB004_F_112017	183473	Fm001DB050684	1777	2017-11-21 05:39:00	1398.0	1414.0	16	True	BB004_F_112017
BB004_F_112017	183474	Fm001GB050998	1946	2017-11-21 05:39:00	1400.0	1414.0	14	True	BB004_F_112017
BB004_F_112017	183475	Fm001FA050758	1803	2017-11-21 05:39:14	1398.0	1413.0	16	True	BB004_F_112017
BB004_F_112017	183476	Fm001CA050668	1119	2017-11-21 05:39:15	1396.0	1413.0	18	True	BB004_F_112017
BB004_F_112017	183477	Fm002CB050655	1655	2017-11-21 05:39:17	1399.0	1413.0	15	True	BB004_F_112017
BB004_F_112017	183478	Fm002CB051019	1030	2017-11-21 05:39:19	1398.0	1413.0	16	True	BB004_F_112017
BB004_F_112017	183479	Fm002GB050691	1977	2017-11-21 05:39:32	1399.0	1414.0	15	True	BB004_F_112017
BB004_F_112017	183480	Fm002FB050801	1586	2017-11-21 05:39:32	1400.0	1413.0	14	True	BB004_F_112017
BB004_F_112017	183481	Fm001BB051156	1602	2017-11-21 05:39:33	1397.0	1413.0	17	True	BB004_F_112017
BB004_F_112017	183482	Fm002FA050983	1043	2017-11-21 05:39:38	1398.0	1413.0	16	True	BB004_F_112017
BB004_F_112017	183483	Fm002CB051383	2098	2017-11-21 05:39:49	1393.0	1414.0	21	True	BB004_F_112017
BB004_F_112017	183484	Fm002AB050735	2042	2017-11-21 05:39:50	1398.0	1414.0	16	True	BB004_F_112017
BB004_F_112017	183485	Fm002FB051165	1957	2017-11-21 05:39:50	1397.0	1413.0	17	True	BB004_F_112017
BB004_F_112017	183486	Fm001CA050864	1861	2017-11-21 05:39:57	1399.0	1414.0	15	True	BB004_F_112017
BB004_F_112017	183487	Fm002DA051147	1150	2017-11-21 05:40:07	1398.0	1413.0	16	True	BB004_F_112017
BB004_F_112017	183488	Fm002EA051569	1220	2017-11-21 05:40:07	1398.0	1413.0	16	True	BB004_F_112017
BB004_F_112017	183489	Fm002EB050743	2103	2017-11-21 05:40:08	1402.0	1414.0	12	True	BB004_F_112017
BB004_F_112017	183490	Fm002DB050881	1626	2017-11-21 05:40:16	1400.0	1413.0	14	True	BB004_F_112017
BB004_F_112017	183491	Fm002BB051577	1849	2017-11-21 05:40:24	1397.0	1413.0	17	True	BB004_F_112017
BB004_F_112017	183492	Fm002EB051191	1305	2017-11-21 05:40:25	1397.0	1414.0	17	True	BB004_F_112017
BB004_F_112017	183493	Fm002FA050731	1978	2017-11-21 05:40:26	1400.0	1413.0	14	True	BB004_F_112017
BB004_F_112017	183494	Fm001BA050890	1031	2017-11-21 05:40:34	1400.0	1413.0	14	True	BB004_F_112017
BB004_F_112017	183495	Fm001GA051572	1457	2017-11-21 05:40:41	1398.0	1413.0	16	True	BB004_F_112017
BB004_F_112017	183496	Fm002CA051173	1387	2017-11-21 05:40:42	1398.0	1413.0	16	True	BB004_F_112017
BB004_F_112017	183497	Fm001FB050744	1830	2017-11-21 05:40:44	1399.0	1413.0	15	True	BB004_F_112017
BB004_F_112017	183498	Fm001GA050900	1817	2017-11-21 05:40:53	1400.0	1414.0	14	True	BB004_F_112017
BB004_F_112017	183499	Fm001FA051570	1328	2017-11-21 05:40:58	1397.0	1413.0	17	True	BB004_F_112017
BB004_F_112017	183500	Fm002FA051151	1353	2017-11-21 05:40:59	1397.0	1413.0	17	True	BB004_F_112017
BB004_F_112017	183501	Fm001CA050752	1224	2017-11-21 05:41:02	1399.0	1414.0	15	True	BB004_F_112017
BB004_F_112017	183502	Fm001EB050910	1567	2017-11-21 05:41:11	1399.0	1413.0	15	True	BB004_F_112017
BB004_F_112017	183503	Fm002GA051153	1153	2017-11-21 05:41:16	1396.0	1414.0	18	True	BB004_F_112017
BB004_F_112017	183504	Fm001BA051366	1763	2017-11-21 05:41:16	1398.0	1413.0	16	True	BB004_F_112017
BB004_F_112017	183505	Fm001CB050738	1546	2017-11-21 05:41:21	1400.0	1413.0	14	True	BB004_F_112017
BB004_F_112017	183506	Fm001DB050880	1678	2017-11-21 05:41:30	1399.0	1414.0	15	True	BB004_F_112017
BB004_F_112017	183507	Fm002AA051561	1017	2017-11-21 05:41:33	1398.0	1414.0	16	True	BB004_F_112017
BB004_F_112017	183508	Fm001DA051146	1336	2017-11-21 05:41:33	1396.0	1413.0	18	True	BB004_F_112017
BB004_F_112017	183509	Fm002BA050723	1174	2017-11-21 05:41:38	1399.0	1413.0	15	True	BB004_F_112017
BB004_F_112017	183510	Fm002CA050865	1074	2017-11-21 05:41:48	1400.0	1414.0	14	True	BB004_F_112017
BB004_F_112017	183511	Fm001FB051584	2095	2017-11-21 05:41:50	1398.0	1413.0	16	True	BB004_F_112017
BB004_F_112017	183512	Fm001FA051178	1621	2017-11-21 05:41:50	1396.0	1413.0	18	True	BB004_F_112017
BB004_F_112017	183513	Fm003HB051730	2087	2017-11-21 05:41:56	1399.0	1413.0	15	True	BB004_F_112017
BB004_F_112017	183514	Fm001AB050902	1215	2017-11-21 05:42:07	1399.0	1413.0	15	True	BB004_F_112017
BB004_F_112017	183515	Fm002AB051575	2035	2017-11-21 05:42:07	1398.0	1413.0	16	True	BB004_F_112017
BB004_F_112017	183516	Fm002EA051177	1241	2017-11-21 05:42:08	1398.0	1413.0	16	True	BB004_F_112017
BB004_F_112017	183517	Fm001AA050748	1692	2017-11-21 05:42:15	1398.0	1413.0	16	True	BB004_F_112017
BB004_F_112017	183518	Fm002CB051159	1504	2017-11-21 05:42:25	1397.0	1413.0	17	True	BB004_F_112017
BB004_F_112017	183519	Fm002FA051543	1404	2017-11-21 05:42:25	1392.0	1414.0	22	True	BB004_F_112017
BB004_F_112017	183520	Fm002GB050915	1283	2017-11-21 05:42:26	1400.0	1414.0	14	True	BB004_F_112017
BB004_F_112017	183521	Fm002GA050761	1919	2017-11-21 05:42:32	1399.0	1414.0	15	True	BB004_F_112017
BB004_F_112017	183522	Fm001FA051150	1712	2017-11-21 05:42:41	1398.0	1413.0	16	True	BB004_F_112017
BB004_F_112017	183523	Fm002AA051365	1106	2017-11-21 05:42:43	1398.0	1413.0	16	True	BB004_F_112017
BB004_F_112017	183524	Fm002FB050913	1595	2017-11-21 05:42:44	1400.0	1413.0	14	True	BB004_F_112017
BB004_F_112017	183525	Fm002DA050755	1437	2017-11-21 05:42:50	1398.0	1414.0	16	True	BB004_F_112017
BB004_F_112017	183526	Fm001EB051162	1236	2017-11-21 05:42:58	1396.0	1413.0	18	True	BB004_F_112017
BB004_F_112017	183527	Fm003HB051745	1243	2017-11-21 05:43:00	1398.0	1414.0	16	True	BB004_F_112017
BB004_F_112017	183528	Fm001AB051322	1690	2017-11-21 05:43:03	1397.0	1413.0	17	True	BB004_F_112017
BB004_F_112017	183529	Fm001FA050786	2021	2017-11-21 05:43:08	1400.0	1413.0	14	True	BB004_F_112017
BB004_F_112017	183530	Fm001GA051180	1273	2017-11-21 05:43:16	1397.0	1413.0	17	True	BB004_F_112017
BB004_F_112017	183531	Fm002FA051571	1661	2017-11-21 05:43:17	1398.0	1413.0	16	True	BB004_F_112017
BB004_F_112017	183532	Fm001FB051416	1092	2017-11-21 05:43:21	1398.0	1414.0	16	True	BB004_F_112017
BB004_F_112017	183533	Fm002DA050783	1148	2017-11-21 05:43:26	1399.0	1413.0	15	True	BB004_F_112017
BB004_F_112017	183534	Fm001GB051194	1582	2017-11-21 05:43:33	1399.0	1413.0	15	True	BB004_F_112017
BB004_F_112017	183535	Fm002EA051093	1269	2017-11-21 05:43:34	1396.0	1414.0	18	True	BB004_F_112017
BB004_F_112017	183536	Fm001DB051412	1901	2017-11-21 05:43:40	1399.0	1413.0	15	True	BB004_F_112017
BB004_F_112017	183537	Fm002CA050781	2065	2017-11-21 05:43:44	1401.0	1413.0	13	True	BB004_F_112017
BB004_F_112017	183538	Fm001EA051092	2151	2017-11-21 05:43:50	1400.0	1414.0	14	True	BB004_F_112017
BB004_F_112017	183539	Fm002DB051105	1073	2017-11-21 05:43:51	1398.0	1413.0	16	True	BB004_F_112017
BB004_F_112017	183540	Fm002AA051393	1408	2017-11-21 05:43:59	1399.0	1414.0	15	True	BB004_F_112017
BB004_F_112017	183541	Fm002EB050799	1196	2017-11-21 05:44:01	1399.0	1414.0	15	True	BB004_F_112017
BB004_F_112017	183542	Fm002GA051097	1709	2017-11-21 05:44:07	1399.0	1413.0	15	True	BB004_F_112017
BB004_F_112017	183543	Fm002BA051087	1515	2017-11-21 05:44:08	1397.0	1414.0	17	True	BB004_F_112017
BB004_F_112017	183544	Fm001CB051382	1024	2017-11-21 05:44:18	1399.0	1414.0	15	True	BB004_F_112017
BB004_F_112017	183545	Fm001EA050784	2006	2017-11-21 05:44:20	1400.0	1413.0	14	True	BB004_F_112017
BB004_F_112017	183546	Fm001CB051130	1091	2017-11-21 05:44:24	1397.0	1414.0	17	True	BB004_F_112017
BB004_F_112017	183547	Fm001BA051086	1465	2017-11-21 05:44:25	1397.0	1413.0	17	True	BB004_F_112017
BB004_F_112017	183548	Fm002EA051317	2052	2017-11-21 05:44:36	1400.0	1414.0	14	True	BB004_F_112017
BB004_F_112017	183549	Fm001AA050776	2090	2017-11-21 05:44:37	1399.0	1414.0	15	True	BB004_F_112017
BB004_F_112017	183550	Fm001EB051134	1232	2017-11-21 05:44:41	1395.0	1414.0	19	True	BB004_F_112017
BB004_F_112017	183551	Fm001FB051612	1128	2017-11-21 05:44:42	1397.0	1413.0	17	True	BB004_F_112017
BB004_F_112017	183552	Fm002CA051397	1900	2017-11-21 05:44:55	1400.0	1414.0	14	True	BB004_F_112017
BB004_F_112017	183553	Fm002DB050797	1216	2017-11-21 05:44:55	1400.0	1414.0	14	True	BB004_F_112017
BB004_F_112017	183554	Fm002AB051127	1517	2017-11-21 05:44:58	1400.0	1413.0	14	True	BB004_F_112017
BB004_F_112017	183555	Fm002BB051661	1641	2017-11-21 05:44:59	1397.0	1414.0	17	True	BB004_F_112017
BB004_F_112017	183556	Fm002CB051411	1423	2017-11-21 05:45:13	1400.0	1413.0	14	True	BB004_F_112017
BB004_F_112017	183557	Fm001DB050796	2091	2017-11-21 05:45:14	1400.0	1413.0	14	True	BB004_F_112017
BB004_F_112017	183558	Fm001GB051110	1855	2017-11-21 05:45:15	1397.0	1413.0	17	True	BB004_F_112017
BB004_F_112017	183559	Fm002AB051659	2028	2017-11-21 05:45:17	1397.0	1413.0	17	True	BB004_F_112017
BB004_F_112017	183560	Fm002BA050779	1633	2017-11-21 05:45:31	1399.0	1413.0	15	True	BB004_F_112017
BB004_F_112017	183561	Fm001AA051392	1180	2017-11-21 05:45:32	1400.0	1414.0	14	True	BB004_F_112017
BB004_F_112017	183562	Fm002FA051095	1063	2017-11-21 05:45:32	1398.0	1414.0	16	True	BB004_F_112017
BB004_F_112017	183563	Fm001EB051106	1065	2017-11-21 05:45:35	1398.0	1414.0	16	True	BB004_F_112017
BB004_F_112017	183564	Fm002CA051089	1291	2017-11-21 05:45:49	1398.0	1413.0	16	True	BB004_F_112017
BB004_F_112017	183565	Fm002DA050615	1446	2017-11-21 05:45:49	1398.0	1414.0	16	True	BB004_F_112017
BB004_F_112017	183566	Fm001CB051410	1533	2017-11-21 05:45:50	1400.0	1413.0	14	True	BB004_F_112017
BB004_F_112017	183567	Fm001FB051108	1498	2017-11-21 05:45:52	1398.0	1413.0	16	True	BB004_F_112017
BB004_F_112017	183568	Fm001FB051136	2188	2017-11-21 05:46:06	1397.0	1414.0	17	True	BB004_F_112017
BB004_F_112017	183569	Fm001EA050616	1904	2017-11-21 05:46:07	1399.0	1413.0	15	True	BB004_F_112017
BB004_F_112017	183570	Fm002EA051597	1666	2017-11-21 05:46:09	1397.0	1413.0	17	True	BB004_F_112017
BB004_F_112017	183571	Fm001DB051328	1688	2017-11-21 05:46:09	1401.0	1413.0	13	True	BB004_F_112017
BB004_F_112017	183572	Fm001CA051116	1762	2017-11-21 05:46:23	1398.0	1414.0	16	True	BB004_F_112017
BB004_F_112017	183573	Fm001DA050614	1959	2017-11-21 05:46:25	1399.0	1413.0	15	True	BB004_F_112017
BB004_F_112017	183574	Fm002GA051657	2026	2017-11-21 05:46:26	1398.0	1413.0	16	True	BB004_F_112017
BB004_F_112017	183575	Fm002EA051401	1023	2017-11-21 05:46:27	1401.0	1413.0	13	True	BB004_F_112017
BB004_F_112017	183576	Fm002CA051033	1565	2017-11-21 05:46:40	1396.0	1414.0	18	True	BB004_F_112017
BB004_F_112017	183577	Fm001DB051664	1012	2017-11-21 05:46:43	1398.0	1413.0	16	True	BB004_F_112017
BB004_F_112017	183578	Fm001BB050624	1280	2017-11-21 05:46:43	1401.0	1413.0	13	True	BB004_F_112017
BB004_F_112017	183579	Fm001GB051418	1813	2017-11-21 05:46:46	1401.0	1414.0	13	True	BB004_F_112017
BB004_F_112017	183580	Fm002GA051041	1675	2017-11-21 05:46:57	1398.0	1413.0	16	True	BB004_F_112017
BB004_F_112017	183581	Fm002GB051111	1923	2017-11-21 05:47:00	1398.0	1414.0	16	True	BB004_F_112017
BB004_F_112017	183582	Fm002FA050619	1605	2017-11-21 05:47:01	1401.0	1413.0	13	True	BB004_F_112017
BB004_F_112017	183583	Fm002FA051403	1826	2017-11-21 05:47:04	1401.0	1414.0	13	True	BB004_F_112017
BB004_F_112017	183584	Fm002FA051067	1564	2017-11-21 05:47:15	1398.0	1414.0	16	True	BB004_F_112017
BB004_F_112017	183585	Fm001DA051090	1892	2017-11-21 05:47:18	1397.0	1414.0	17	True	BB004_F_112017
BB004_F_112017	183586	Fm001FB050632	2056	2017-11-21 05:47:19	1399.0	1414.0	15	True	BB004_F_112017
BB004_F_112017	183587	Fm002FB051389	1095	2017-11-21 05:47:23	1401.0	1413.0	13	True	BB004_F_112017
BB004_F_112017	183588	Fm001EA051204	1834	2017-11-21 05:47:31	1399.0	1413.0	15	True	BB004_F_112017
BB004_F_112017	183589	Fm002DA051651	1422	2017-11-21 05:47:35	1399.0	1413.0	15	True	BB004_F_112017
BB004_F_112017	183590	Fm002CA050613	1088	2017-11-21 05:47:37	1400.0	1413.0	14	True	BB004_F_112017
BB004_F_112017	183591	Fm003HB051735	1984	2017-11-21 05:47:41	1410.0	1414.0	4	True	BB004_F_112017
BB004_F_112017	183592	Fm002GA051209	1350	2017-11-21 05:47:49	1399.0	1413.0	15	True	BB004_F_112017
BB004_F_112017	183593	Fm001DA051258	1677	2017-11-21 05:47:52	1397.0	1414.0	17	True	BB004_F_112017
BB004_F_112017	183594	Fm001EB050630	2116	2017-11-21 05:47:54	1399.0	1414.0	15	True	BB004_F_112017
BB004_F_112017	183595	Fm002DB051049	1726	2017-11-21 05:47:59	1400.0	1413.0	14	True	BB004_F_112017
BB004_F_112017	183596	Fm001FB051052	2048	2017-11-21 05:48:05	1399.0	1413.0	15	True	BB004_F_112017
BB004_F_112017	183597	Fm002DB051273	1676	2017-11-21 05:48:09	1398.0	1413.0	16	True	BB004_F_112017
BB004_F_112017	183598	Fm002EA050617	1368	2017-11-21 05:48:12	1399.0	1413.0	15	True	BB004_F_112017
BB004_F_112017	183599	Fm002CB051047	1890	2017-11-21 05:48:17	1403.0	1413.0	11	True	BB004_F_112017
BB004_F_112017	183600	Fm001CB051074	1317	2017-11-21 05:48:22	1398.0	1414.0	16	True	BB004_F_112017
BB004_F_112017	183601	Fm002FA051655	1580	2017-11-21 05:48:27	1398.0	1414.0	16	True	BB004_F_112017
BB004_F_112017	183602	Fm002FB050633	1940	2017-11-21 05:48:30	1414.0	1414.0	0	True	BB004_F_112017
BB004_F_112017	183603	Fm001EA051036	1271	2017-11-21 05:48:35	1399.0	1414.0	15	True	BB004_F_112017
BB004_F_112017	183604	Fm002BB051213	1672	2017-11-21 05:48:39	1400.0	1413.0	14	True	BB004_F_112017
BB004_F_112017	183605	Fm002AA050609	1419	2017-11-21 05:48:44	1400.0	1414.0	14	True	BB004_F_112017
BB004_F_112017	183606	Fm002EA051653	1628	2017-11-21 05:48:44	1398.0	1414.0	16	True	BB004_F_112017
BB004_F_112017	183607	Fm001DB051048	2043	2017-11-21 05:48:54	1403.0	1413.0	11	True	BB004_F_112017
BB004_F_112017	183608	Fm001FB051220	1333	2017-11-21 05:48:55	1398.0	1413.0	16	True	BB004_F_112017
BB004_F_112017	183609	Fm001FB051724	1022	2017-11-21 05:49:01	1397.0	1414.0	17	True	BB004_F_112017
BB004_F_112017	183610	Fm002EB050631	2084	2017-11-21 05:49:02	1399.0	1414.0	15	True	BB004_F_112017
BB004_F_112017	183611	Fm002FA051011	1099	2017-11-21 05:49:13	1409.0	1413.0	5	True	BB004_F_112017
BB004_F_112017	183612	Fm001EB051218	2120	2017-11-21 05:49:13	1398.0	1413.0	16	True	BB004_F_112017
BB004_F_112017	183613	Fm002BA051255	1046	2017-11-21 05:49:18	1398.0	1414.0	16	True	BB004_F_112017
BB004_F_112017	183614	Fm001AA050608	1445	2017-11-21 05:49:20	1401.0	1413.0	13	True	BB004_F_112017
BB004_F_112017	183615	Fm001EA050952	1213	2017-11-21 05:49:29	1397.0	1413.0	17	True	BB004_F_112017
BB004_F_112017	183616	Fm002FA051039	1217	2017-11-21 05:49:31	1399.0	1414.0	15	True	BB004_F_112017
BB004_F_112017	183617	Fm002BA051675	1886	2017-11-21 05:49:36	1400.0	1413.0	14	True	BB004_F_112017
BB004_F_112017	183618	Fm001GB050634	1379	2017-11-21 05:49:38	1403.0	1413.0	11	True	BB004_F_112017
BB004_F_112017	183619	Fm002EA050953	1474	2017-11-21 05:49:47	1396.0	1413.0	18	True	BB004_F_112017
BB004_F_112017	183620	Fm002EA051037	1231	2017-11-21 05:49:50	1413.0	1413.0	1	True	BB004_F_112017
BB004_F_112017	183621	Fm001EB051666	1272	2017-11-21 05:49:52	1399.0	1413.0	15	True	BB004_F_112017
BB004_F_112017	183622	Fm003HB051728	1694	2017-11-21 05:49:55	1400.0	1413.0	14	True	BB004_F_112017
BB004_F_112017	183623	Fm002BB050961	1169	2017-11-21 05:50:04	1398.0	1414.0	16	True	BB004_F_112017
BB004_F_112017	183624	Fm002BA051031	1754	2017-11-21 05:50:07	1400.0	1413.0	14	True	BB004_F_112017
BB004_F_112017	183625	Fm002CB051719	1486	2017-11-21 05:50:09	1400.0	1413.0	14	True	BB004_F_112017
BB004_F_112017	183626	Fm002FB050829	1902	2017-11-21 05:50:14	1398.0	1413.0	16	True	BB004_F_112017
BB004_F_112017	183627	Fm001CB050962	1246	2017-11-21 05:50:21	1397.0	1414.0	17	True	BB004_F_112017
BB004_F_112017	183628	Fm002GB051055	1059	2017-11-21 05:50:26	1413.0	1413.0	1	True	BB004_F_112017
BB004_F_112017	183629	Fm001EA051708	1506	2017-11-21 05:50:27	1398.0	1414.0	16	True	BB004_F_112017
BB004_F_112017	183630	Fm001EA050812	1685	2017-11-21 05:50:32	1400.0	1413.0	14	True	BB004_F_112017
BB004_F_112017	183631	Fm002FB050969	1281	2017-11-21 05:50:38	1395.0	1414.0	19	True	BB004_F_112017
BB004_F_112017	183632	Fm001GB051054	2019	2017-11-21 05:50:43	1401.0	1413.0	13	True	BB004_F_112017
BB004_F_112017	183633	Fm002CA051257	1547	2017-11-21 05:50:43	1399.0	1413.0	15	True	BB004_F_112017
BB004_F_112017	183634	Fm001FB050828	1838	2017-11-21 05:50:49	1400.0	1413.0	14	True	BB004_F_112017
BB004_F_112017	183635	Fm001FB050968	1367	2017-11-21 05:50:55	1398.0	1413.0	16	True	BB004_F_112017
BB004_F_112017	183636	Fm002GB051699	1531	2017-11-21 05:51:00	1400.0	1414.0	14	True	BB004_F_112017
BB004_F_112017	183637	Fm001BB051044	1990	2017-11-21 05:51:02	1402.0	1413.0	12	True	BB004_F_112017
BB004_F_112017	183638	Fm001EB050826	1170	2017-11-21 05:51:07	1400.0	1413.0	14	True	BB004_F_112017
BB004_F_112017	183639	Fm003HB051734	1766	2017-11-21 05:51:12	1396.0	1413.0	18	True	BB004_F_112017
BB004_F_112017	183640	Fm002GB051671	1050	2017-11-21 05:51:17	1399.0	1413.0	15	True	BB004_F_112017
BB004_F_112017	183641	Fm002DA051035	2032	2017-11-21 05:51:20	1402.0	1413.0	12	True	BB004_F_112017
BB004_F_112017	183642	Fm001BB050820	1238	2017-11-21 05:51:25	1400.0	1413.0	14	True	BB004_F_112017
BB004_F_112017	183643	Fm001CA050948	1456	2017-11-21 05:51:29	1397.0	1414.0	17	True	BB004_F_112017
BB004_F_112017	183644	Fm002BB051717	1003	2017-11-21 05:51:34	1398.0	1414.0	16	True	BB004_F_112017
BB004_F_112017	183645	Fm002BB051045	1985	2017-11-21 05:51:39	1400.0	1413.0	14	True	BB004_F_112017
BB004_F_112017	183646	Fm002GB050831	1310	2017-11-21 05:51:43	1399.0	1413.0	15	True	BB004_F_112017
BB004_F_112017	183647	Fm001BA050946	1222	2017-11-21 05:51:46	1396.0	1414.0	18	True	BB004_F_112017
BB004_F_112017	183648	Fm002GB051727	1794	2017-11-21 05:51:51	1399.0	1413.0	15	True	BB004_F_112017
BB004_F_112017	183649	Fm001DA051034	1235	2017-11-21 05:51:57	1410.0	1413.0	4	True	BB004_F_112017
BB004_F_112017	183650	Fm002FA050815	1413	2017-11-21 05:52:01	1399.0	1414.0	15	True	BB004_F_112017
BB004_F_112017	183651	Fm001FA050982	1383	2017-11-21 05:52:03	1395.0	1414.0	19	True	BB004_F_112017
BB004_F_112017	183652	Fm001BB051520	1837	2017-11-21 05:52:09	1396.0	1413.0	18	True	BB004_F_112017
BB004_F_112017	183653	Fm002GB051475	2089	2017-11-21 05:52:15	1397.0	1413.0	17	True	BB004_F_112017
BB004_F_112017	183654	Fm002EB050827	1689	2017-11-21 05:52:19	1399.0	1414.0	15	True	BB004_F_112017
BB004_F_112017	183655	Fm001AA051168	1266	2017-11-21 05:52:20	1397.0	1413.0	17	True	BB004_F_112017
BB004_F_112017	183656	Fm002DB051469	1619	2017-11-21 05:52:26	1394.0	1413.0	20	True	BB004_F_112017
BB004_F_112017	183657	Fm001AA051476	1706	2017-11-21 05:52:33	1398.0	1413.0	16	True	BB004_F_112017
BB004_F_112017	183658	Fm001DA050810	1789	2017-11-21 05:52:37	1400.0	1413.0	14	True	BB004_F_112017
BB004_F_112017	183659	Fm001FB051192	1958	2017-11-21 05:52:37	1398.0	1414.0	16	True	BB004_F_112017
BB004_F_112017	183660	Fm001AA051560	2073	2017-11-21 05:52:44	1397.0	1414.0	17	True	BB004_F_112017
BB004_F_112017	183661	Fm001CB051494	1346	2017-11-21 05:52:52	1398.0	1413.0	16	True	BB004_F_112017
BB004_F_112017	183662	Fm002BA051143	1773	2017-11-21 05:52:54	1398.0	1413.0	16	True	BB004_F_112017
BB004_F_112017	183663	Fm002AB050819	1724	2017-11-21 05:52:55	1399.0	1414.0	15	True	BB004_F_112017
BB004_F_112017	183664	Fm001AA051504	1358	2017-11-21 05:53:00	1396.0	1414.0	18	True	BB004_F_112017
BB004_F_112017	183665	Fm001AB051490	1679	2017-11-21 05:53:11	1399.0	1414.0	15	True	BB004_F_112017
BB004_F_112017	183666	Fm002DA051175	1201	2017-11-21 05:53:11	1398.0	1414.0	16	True	BB004_F_112017
BB004_F_112017	183667	Fm001FA050814	1104	2017-11-21 05:53:12	1401.0	1413.0	13	True	BB004_F_112017
BB004_F_112017	183668	Fm001CA051508	1739	2017-11-21 05:53:18	1397.0	1413.0	17	True	BB004_F_112017
BB004_F_112017	183669	Fm001BA051170	1345	2017-11-21 05:53:28	1398.0	1414.0	16	True	BB004_F_112017
BB004_F_112017	183670	Fm001GA051488	1204	2017-11-21 05:53:30	1399.0	1414.0	15	True	BB004_F_112017
BB004_F_112017	183671	Fm002CB050823	1537	2017-11-21 05:53:30	1400.0	1414.0	14	True	BB004_F_112017
BB004_F_112017	183672	Fm002DA051511	1021	2017-11-21 05:53:35	1397.0	1414.0	17	True	BB004_F_112017
BB004_F_112017	183673	Fm002FB051193	1785	2017-11-21 05:53:46	1397.0	1414.0	17	True	BB004_F_112017
BB004_F_112017	183674	Fm001BA050806	1205	2017-11-21 05:53:48	1401.0	1413.0	13	True	BB004_F_112017
BB004_F_112017	183675	Fm001GB051474	1740	2017-11-21 05:53:48	1398.0	1414.0	16	True	BB004_F_112017
BB004_F_112017	183676	Fm001DA051454	1072	2017-11-21 05:53:52	1396.0	1413.0	18	True	BB004_F_112017
BB004_F_112017	183677	Fm002BA051171	2125	2017-11-21 05:54:03	1397.0	1413.0	17	True	BB004_F_112017
BB004_F_112017	183678	Fm002DA050811	1718	2017-11-21 05:54:05	1401.0	1413.0	13	True	BB004_F_112017
BB004_F_112017	183679	Fm001BA051450	1430	2017-11-21 05:54:08	1400.0	1414.0	14	True	BB004_F_112017
BB004_F_112017	183680	Fm002FB051585	1918	2017-11-21 05:54:09	1399.0	1414.0	15	True	BB004_F_112017
BB004_F_112017	183681	Fm001CB051158	1925	2017-11-21 05:54:20	1397.0	1413.0	17	True	BB004_F_112017
BB004_F_112017	183682	Fm001CA050808	1488	2017-11-21 05:54:23	1401.0	1413.0	13	True	BB004_F_112017
BB004_F_112017	183683	Fm002DA051567	1963	2017-11-21 05:54:26	1399.0	1414.0	15	True	BB004_F_112017
BB004_F_112017	183684	Fm002FA051487	1332	2017-11-21 05:54:26	1399.0	1415.0	15	True	BB004_F_112017
BB004_F_112017	183685	Fm002GB051195	2109	2017-11-21 05:54:37	1397.0	1413.0	17	True	BB004_F_112017
BB004_F_112017	183686	Fm002AB050847	2139	2017-11-21 05:54:41	1397.0	1413.0	17	True	BB004_F_112017
BB004_F_112017	183687	Fm001AB051518	1041	2017-11-21 05:54:43	1402.0	1413.0	12	True	BB004_F_112017
BB004_F_112017	183688	Fm002CA051481	1683	2017-11-21 05:54:44	1400.0	1414.0	14	True	BB004_F_112017
BB004_F_112017	183689	Fm002FA051179	1536	2017-11-21 05:54:54	1397.0	1413.0	17	True	BB004_F_112017
BB004_F_112017	183690	Fm001AB050874	2010	2017-11-21 05:54:59	1399.0	1413.0	15	True	BB004_F_112017
BB004_F_112017	183691	Fm001CB051522	1772	2017-11-21 05:54:59	1400.0	1413.0	14	True	BB004_F_112017
BB004_F_112017	183692	Fm002GA051489	1989	2017-11-21 05:55:03	1400.0	1414.0	14	True	BB004_F_112017
BB004_F_112017	183693	Fm001EB051190	1549	2017-11-21 05:55:12	1396.0	1413.0	18	True	BB004_F_112017
BB004_F_112017	183694	Fm001DB051468	1642	2017-11-21 05:55:16	1399.0	1414.0	15	True	BB004_F_112017
BB004_F_112017	183695	Fm002CB050879	1512	2017-11-21 05:55:17	1398.0	1414.0	16	True	BB004_F_112017
BB004_F_112017	183696	Fm002EA051457	1034	2017-11-21 05:55:22	1400.0	1413.0	14	True	BB004_F_112017
BB004_F_112017	183697	Fm001BA051142	1407	2017-11-21 05:55:30	1396.0	1413.0	18	True	BB004_F_112017
BB004_F_112017	183698	Fm002CA051425	1292	2017-11-21 05:55:33	1398.0	1414.0	16	True	BB004_F_112017
BB004_F_112017	183699	Fm002DA050867	1889	2017-11-21 05:55:35	1400.0	1413.0	14	True	BB004_F_112017
BB004_F_112017	183700	Fm002AB051463	2115	2017-11-21 05:55:40	1399.0	1414.0	15	True	BB004_F_112017
BB004_F_112017	183701	Fm001FB051164	2024	2017-11-21 05:55:47	1397.0	1413.0	17	True	BB004_F_112017
BB004_F_112017	183702	Fm002FB051445	1839	2017-11-21 05:55:50	1399.0	1413.0	15	True	BB004_F_112017
BB004_F_112017	183703	Fm001GA050872	2017	2017-11-21 05:55:53	1399.0	1413.0	15	True	BB004_F_112017
BB004_F_112017	183704	Fm002CA051453	1226	2017-11-21 05:55:59	1399.0	1413.0	15	True	BB004_F_112017
BB004_F_112017	183705	Fm001AB051182	1172	2017-11-21 05:56:04	1394.0	1414.0	20	True	BB004_F_112017
BB004_F_112017	183706	Fm001AB051434	2159	2017-11-21 05:56:07	1398.0	1413.0	16	True	BB004_F_112017
BB004_F_112017	183707	Fm002GA050845	1791	2017-11-21 05:56:11	1398.0	1414.0	16	True	BB004_F_112017
BB004_F_112017	183708	Fm002FB051473	2149	2017-11-21 05:56:18	1400.0	1413.0	14	True	BB004_F_112017
BB004_F_112017	183709	Fm002AB051183	2136	2017-11-21 05:56:21	1397.0	1413.0	17	True	BB004_F_112017
BB004_F_112017	183710	Fm001EA051428	1448	2017-11-21 05:56:24	1397.0	1414.0	17	True	BB004_F_112017
BB004_F_112017	183711	Fm001EB050882	2069	2017-11-21 05:56:28	1398.0	1413.0	16	True	BB004_F_112017
BB004_F_112017	183712	Fm001BB051492	2068	2017-11-21 05:56:36	1400.0	1413.0	14	True	BB004_F_112017
BB004_F_112017	183713	Fm001DA050894	1476	2017-11-21 05:56:39	1398.0	1414.0	16	True	BB004_F_112017
BB004_F_112017	183714	Fm002AB051435	1659	2017-11-21 05:56:41	1399.0	1414.0	15	True	BB004_F_112017
BB004_F_112017	183715	Fm001BB050876	1717	2017-11-21 05:56:46	1399.0	1414.0	15	True	BB004_F_112017
BB004_F_112017	183716	Fm002CB051663	2000	2017-11-21 05:56:54	1399.0	1413.0	15	True	BB004_F_112017
BB004_F_112017	183717	Fm002BA050891	1218	2017-11-21 05:56:56	1399.0	1413.0	15	True	BB004_F_112017
BB004_F_112017	183718	Fm003HB051743	1714	2017-11-21 05:56:59	1396.0	1413.0	18	True	BB004_F_112017
BB004_F_112017	183719	Fm001AA050860	1377	2017-11-21 05:57:04	1401.0	1413.0	13	True	BB004_F_112017
BB004_F_112017	183720	Fm001AA051672	1315	2017-11-21 05:57:13	1398.0	1414.0	16	True	BB004_F_112017
BB004_F_112017	183721	Fm002EB050911	1229	2017-11-21 05:57:13	1399.0	1413.0	15	True	BB004_F_112017
BB004_F_112017	183722	Fm002CB051467	1267	2017-11-21 05:57:16	1396.0	1414.0	18	True	BB004_F_112017
BB004_F_112017	183723	Fm001DA050866	1593	2017-11-21 05:57:22	1400.0	1413.0	14	True	BB004_F_112017
BB004_F_112017	183724	Fm001FA050926	1382	2017-11-21 05:57:30	1397.0	1414.0	17	True	BB004_F_112017
BB004_F_112017	183725	Fm001FA051682	1069	2017-11-21 05:57:32	1398.0	1414.0	16	True	BB004_F_112017
BB004_F_112017	183726	Fm002EA051429	1753	2017-11-21 05:57:33	1396.0	1413.0	18	True	BB004_F_112017
BB004_F_112017	183727	Fm001BA050834	2148	2017-11-21 05:57:40	1401.0	1413.0	13	True	BB004_F_112017
BB004_F_112017	183728	Fm002AB050931	1392	2017-11-21 05:57:48	1399.0	1414.0	15	True	BB004_F_112017
BB004_F_112017	183729	Fm001FB051444	1869	2017-11-21 05:57:50	1398.0	1413.0	16	True	BB004_F_112017
BB004_F_112017	183730	Fm001BA051674	1165	2017-11-21 05:57:51	1399.0	1414.0	15	True	BB004_F_112017
BB004_F_112017	183731	Fm001BA050862	1405	2017-11-21 05:57:57	1401.0	1414.0	13	True	BB004_F_112017
BB004_F_112017	183732	Fm002CA050893	1853	2017-11-21 05:58:05	1399.0	1413.0	15	True	BB004_F_112017
BB004_F_112017	183733	Fm001BA051422	1301	2017-11-21 05:58:07	1398.0	1414.0	16	True	BB004_F_112017
BB004_F_112017	183734	Fm001CB051690	1113	2017-11-21 05:58:09	1399.0	1413.0	15	True	BB004_F_112017
BB004_F_112017	183735	Fm001GB050886	1554	2017-11-21 05:58:15	1401.0	1413.0	13	True	BB004_F_112017
BB004_F_112017	183736	Fm001EA050896	1477	2017-11-21 05:58:22	1397.0	1414.0	17	True	BB004_F_112017
BB004_F_112017	183737	Fm002GA051433	1811	2017-11-21 05:58:24	1398.0	1414.0	16	True	BB004_F_112017
BB004_F_112017	183738	Fm001BB051688	1183	2017-11-21 05:58:28	1399.0	1414.0	15	True	BB004_F_112017
BB004_F_112017	183739	Fm001FB050884	1278	2017-11-21 05:58:33	1401.0	1414.0	13	True	BB004_F_112017
BB004_F_112017	183740	Fm002AB050903	1396	2017-11-21 05:58:39	1398.0	1414.0	16	True	BB004_F_112017
BB004_F_112017	183741	Fm003HB051737	1195	2017-11-21 05:58:41	1398.0	1413.0	16	True	BB004_F_112017
BB004_F_112017	183742	Fm001GA051684	1125	2017-11-21 05:58:46	1400.0	1413.0	14	True	BB004_F_112017
BB004_F_112017	183743	Fm002FA050871	1141	2017-11-21 05:58:50	1399.0	1413.0	15	True	BB004_F_112017
BB004_F_112017	183744	Fm002BB050933	1610	2017-11-21 05:58:56	1398.0	1413.0	16	True	BB004_F_112017
BB004_F_112017	183745	Fm002DA051119	1327	2017-11-21 05:58:58	1399.0	1414.0	15	True	BB004_F_112017
BB004_F_112017	183746	Fm002BB051689	1450	2017-11-21 05:59:05	1400.0	1413.0	14	True	BB004_F_112017
BB004_F_112017	183747	Fm001EA050644	1412	2017-11-21 05:59:08	1398.0	1413.0	16	True	BB004_F_112017
BB004_F_112017	183748	Fm001CA050920	1166	2017-11-21 05:59:13	1399.0	1414.0	15	True	BB004_F_112017
BB004_F_112017	183749	Fm001EA051148	1710	2017-11-21 05:59:15	1399.0	1414.0	15	True	BB004_F_112017
BB004_F_112017	183750	Fm002DB051693	1411	2017-11-21 05:59:24	1399.0	1414.0	15	True	BB004_F_112017
BB004_F_112017	183751	Fm001GB050662	1912	2017-11-21 05:59:26	1398.0	1413.0	16	True	BB004_F_112017
BB004_F_112017	183752	Fm002GA050901	1308	2017-11-21 05:59:29	1398.0	1413.0	16	True	BB004_F_112017
BB004_F_112017	183753	Fm001EB051442	1144	2017-11-21 05:59:32	1400.0	1414.0	14	True	BB004_F_112017
BB004_F_112017	183754	Fm001FB051696	1915	2017-11-21 05:59:43	1399.0	1414.0	15	True	BB004_F_112017
BB004_F_112017	183755	Fm002FA050647	1146	2017-11-21 05:59:44	1398.0	1414.0	16	True	BB004_F_112017
BB004_F_112017	183756	Fm001BB050904	2107	2017-11-21 05:59:47	1396.0	1414.0	18	True	BB004_F_112017
BB004_F_112017	183757	Fm001DB051132	2066	2017-11-21 05:59:49	1400.0	1413.0	14	True	BB004_F_112017
BB004_F_112017	183758	Fm003HB051742	1503	2017-11-21 06:00:02	1399.0	1413.0	15	True	BB004_F_112017
BB004_F_112017	183759	Fm002EB050659	1524	2017-11-21 06:00:02	1398.0	1413.0	16	True	BB004_F_112017
BB004_F_112017	183760	Fm002FA050899	1956	2017-11-21 06:00:04	1398.0	1414.0	16	True	BB004_F_112017
BB004_F_112017	183761	Fm001BB051128	2074	2017-11-21 06:00:06	1399.0	1413.0	15	True	BB004_F_112017
BB004_F_112017	183762	Fm001CA050612	1262	2017-11-21 06:00:20	1400.0	1413.0	14	True	BB004_F_112017
BB004_F_112017	183763	Fm002AA051617	1543	2017-11-21 06:00:20	1400.0	1413.0	14	True	BB004_F_112017
BB004_F_112017	183764	Fm001BA050918	1066	2017-11-21 06:00:21	1397.0	1413.0	17	True	BB004_F_112017
BB004_F_112017	183765	Fm001GA051152	2128	2017-11-21 06:00:22	1398.0	1414.0	16	True	BB004_F_112017
BB004_F_112017	183766	Fm001GA050648	1907	2017-11-21 06:00:37	1400.0	1413.0	14	True	BB004_F_112017
BB004_F_112017	183767	Fm001GA050928	1455	2017-11-21 06:00:38	1398.0	1413.0	16	True	BB004_F_112017
BB004_F_112017	183768	Fm002GA051265	1064	2017-11-21 06:00:39	1400.0	1414.0	14	True	BB004_F_112017
BB004_F_112017	183769	Fm002FB051417	1842	2017-11-21 06:00:40	1397.0	1413.0	17	True	BB004_F_112017
BB004_F_112017	183770	Fm002CB051215	1527	2017-11-21 06:00:55	1395.0	1414.0	19	True	BB004_F_112017
BB004_F_112017	183771	Fm001FB050660	1433	2017-11-21 06:00:55	1399.0	1413.0	15	True	BB004_F_112017
BB004_F_112017	183772	Fm001AB051406	1101	2017-11-21 06:00:57	1398.0	1413.0	16	True	BB004_F_112017
BB004_F_112017	183773	Fm002BB051269	1123	2017-11-21 06:00:58	1399.0	1414.0	15	True	BB004_F_112017
BB004_F_112017	183774	Fm002CA051201	1191	2017-11-21 06:01:13	1397.0	1414.0	17	True	BB004_F_112017
BB004_F_112017	183775	Fm001FA050646	1771	2017-11-21 06:01:13	1411.0	1413.0	3	True	BB004_F_112017
BB004_F_112017	183776	Fm001CA051424	1539	2017-11-21 06:01:14	1395.0	1413.0	19	True	BB004_F_112017
BB004_F_112017	183777	Fm001CA051228	1258	2017-11-21 06:01:16	1400.0	1413.0	14	True	BB004_F_112017
BB004_F_112017	183778	Fm001EB050658	1028	2017-11-21 06:01:29	1414.0	1414.0	0	True	BB004_F_112017
BB004_F_112017	183779	Fm001EB051274	2063	2017-11-21 06:01:30	1398.0	1414.0	16	True	BB004_F_112017
BB004_F_112017	183780	Fm002BB051437	2112	2017-11-21 06:01:31	1399.0	1413.0	15	True	BB004_F_112017
BB004_F_112017	183781	Fm002CB051635	1438	2017-11-21 06:01:35	1399.0	1413.0	15	True	BB004_F_112017
BB004_F_112017	183782	Fm001AA050636	1469	2017-11-21 06:01:43	1400.0	1413.0	14	True	BB004_F_112017
BB004_F_112017	183783	Fm001EA051344	1056	2017-11-21 06:01:47	1396.0	1413.0	18	True	BB004_F_112017
BB004_F_112017	183784	Fm001EB051414	1424	2017-11-21 06:01:48	1398.0	1414.0	16	True	BB004_F_112017
BB004_F_112017	183785	Fm002DA051595	1472	2017-11-21 06:01:54	1399.0	1414.0	15	True	BB004_F_112017
BB004_F_112017	183786	Fm002EB050855	1020	2017-11-21 06:02:01	1401.0	1414.0	13	True	BB004_F_112017
BB004_F_112017	183787	Fm002AA051337	1130	2017-11-21 06:02:04	1399.0	1413.0	15	True	BB004_F_112017
BB004_F_112017	183788	Fm002GA051405	1425	2017-11-21 06:02:05	1397.0	1414.0	17	True	BB004_F_112017
BB004_F_112017	183789	Fm001EA051596	1502	2017-11-21 06:02:12	1398.0	1414.0	16	True	BB004_F_112017
BB004_F_112017	183790	Fm002EA050841	1264	2017-11-21 06:02:19	1401.0	1414.0	13	True	BB004_F_112017
BB004_F_112017	183791	Fm001GB051222	2044	2017-11-21 06:02:21	1398.0	1414.0	16	True	BB004_F_112017
BB004_F_112017	183792	Fm002DA051399	1624	2017-11-21 06:02:22	1399.0	1413.0	15	True	BB004_F_112017
BB004_F_112017	183793	Fm001BA051590	1687	2017-11-21 06:02:31	1397.0	1413.0	17	True	BB004_F_112017
BB004_F_112017	183794	Fm002CA050837	1121	2017-11-21 06:02:37	1401.0	1413.0	13	True	BB004_F_112017
BB004_F_112017	183795	Fm002EA051205	1058	2017-11-21 06:02:39	1397.0	1414.0	17	True	BB004_F_112017
BB004_F_112017	183796	Fm001FA051430	1723	2017-11-21 06:02:39	1399.0	1413.0	15	True	BB004_F_112017
BB004_F_112017	183797	Fm001GB051614	1708	2017-11-21 06:02:50	1398.0	1413.0	16	True	BB004_F_112017
BB004_F_112017	183798	Fm001AB050846	2093	2017-11-21 06:02:54	1401.0	1414.0	13	True	BB004_F_112017
BB004_F_112017	183799	Fm001FB051276	1406	2017-11-21 06:02:56	1398.0	1413.0	16	True	BB004_F_112017
BB004_F_112017	183800	Fm001FA051402	1366	2017-11-21 06:02:56	1396.0	1414.0	18	True	BB004_F_112017
BB004_F_112017	183801	Fm001FA051598	1544	2017-11-21 06:03:08	1396.0	1414.0	18	True	BB004_F_112017
BB004_F_112017	183802	Fm001EA050840	1381	2017-11-21 06:03:12	1401.0	1414.0	13	True	BB004_F_112017
BB004_F_112017	183803	Fm002CA051341	1009	2017-11-21 06:03:13	1398.0	1414.0	16	True	BB004_F_112017
BB004_F_112017	183804	Fm002BA051395	1496	2017-11-21 06:03:13	1399.0	1413.0	15	True	BB004_F_112017
BB004_F_112017	183805	Fm001FA051654	1962	2017-11-21 06:03:27	1395.0	1413.0	19	True	BB004_F_112017
BB004_F_112017	183806	Fm002DB050825	1702	2017-11-21 06:03:29	1397.0	1413.0	17	True	BB004_F_112017
BB004_F_112017	183807	Fm001CB051354	1856	2017-11-21 06:03:30	1399.0	1414.0	15	True	BB004_F_112017
BB004_F_112017	183808	Fm002AB051407	1878	2017-11-21 06:03:30	1398.0	1413.0	16	True	BB004_F_112017
BB004_F_112017	183809	Fm001DB051608	1414	2017-11-21 06:03:46	1397.0	1413.0	17	True	BB004_F_112017
BB004_F_112017	183810	Fm002DB051413	1426	2017-11-21 06:03:47	1398.0	1413.0	16	True	BB004_F_112017
BB004_F_112017	183811	Fm002GA051181	1631	2017-11-21 06:03:47	1398.0	1414.0	16	True	BB004_F_112017
BB004_F_112017	183812	Fm002CA050809	1571	2017-11-21 06:03:48	1399.0	1413.0	15	True	BB004_F_112017
BB004_F_112017	183813	Fm002DB051217	1881	2017-11-21 06:04:04	1398.0	1414.0	16	True	BB004_F_112017
BB004_F_112017	183814	Fm002CA051285	1307	2017-11-21 06:04:04	1397.0	1413.0	17	True	BB004_F_112017
BB004_F_112017	183815	Fm001BB051604	1079	2017-11-21 06:04:05	1397.0	1414.0	17	True	BB004_F_112017
[truncated: 46,511 more rows]
