# Supplementary material for: An automated, high-throughput method for standardizing image color profiles to improve image-based plant phenotyping
Source: PeerJ. 2018 Oct 4;6:e5727. doi: 10.7717/peerj.5727 (PMC6174877; doi:10.7717/peerj.5727)
Supplement: Supplemental Information 1 — The supplemental zip file contains 3 folders: data, scripts, and license. The scripts enable denovo analysis of the data contained in the data folder, which was used to generate the figures in the manuscript. The license is GPL version2. [file peerj-06-5727-s001.zip › analysis/data/plant/color_april13.txt]

Shoots/CH_IMAGES/snapshot219717/VIS_SV_90_z1_h1_g0_e65_v500_new_465872_0.png 46 5 8 10 8 5 17 19 23 33 32 49 55 72 74 90 102 119 113 162 201 211 241 367 359 407 478 538 502 604 540 533 664 662 705 783 1038 1246 1707 2205 2920 3505 3964 4837 5725 5281 4288 2962 1818 1190 751 460 282 255 159 142 122 114 80 65 120 45 81 78 49 79 56 60 84 94 91 114 81 100 115 77 110 89 85 84 91 88 63 78 60 46 50 44 39 30 52 19 35 32 34 27 19 24 24 20 8 6 7 2 3 6 2 2 3 5 1 1 0 0 2 2 1 0 0 0 1 0 0 2 1 0 1 0 0 0 0 0 0 0 0 2 0 0 1 0 0 0 0 0 0 0 0 0 0 0 0 0 0 0 0 0 0 0 0 0 0 0 0 0 0 0 0 2 1 0 1 3 0 0 4 2 2 3 6 4 
Shoots/CH_IMAGES/snapshot219719/VIS_SV_90_z1_h1_g0_e65_v500_new_465881_0.png 31 5 8 8 4 6 6 12 16 28 18 30 36 33 39 45 52 69 72 94 106 133 179 177 194 238 246 304 348 326 292 359 355 360 398 488 717 784 1097 1143 1391 1630 2005 2389 2701 2547 1830 1160 607 258 134 64 40 31 21 31 27 31 25 9 39 10 20 21 21 25 17 17 45 29 27 23 30 36 25 26 25 23 35 30 35 24 15 33 21 14 22 12 18 13 41 13 11 8 14 15 11 8 19 6 5 5 6 5 5 2 3 3 2 2 0 1 0 1 1 0 0 0 1 0 1 0 0 0 0 0 0 0 0 0 0 0 0 0 0 2 0 0 0 0 2 0 0 0 0 0 0 0 0 0 1 0 0 0 1 0 0 1 0 0 0 0 0 0 2 0 2 0 0 0 1 3 1 4 1 0 3 2 2 5 
Shoots/CH_IMAGES/snapshot219718/VIS_SV_0_z1_h1_g0_e65_v500_new_465874_0.png 0 0 0 0 0 0 0 0 0 0 0 0 0 0 0 0 0 0 0 0 0 0 0 0 0 0 0 0 0 0 0 0 0 0 0 0 0 0 0 0 0 0 0 0 0 0 0 0 0 0 0 0 0 0 0 0 0 0 0 0 0 0 0 0 0 0 0 0 0 0 0 0 0 0 0 0 0 0 0 0 0 0 0 0 0 0 0 0 0 0 0 0 0 0 0 0 0 0 0 0 0 0 0 0 0 0 0 0 0 0 0 0 0 0 0 0 0 0 0 0 0 0 0 0 0 0 0 0 0 0 0 0 0 0 0 0 0 0 0 0 0 0 0 0 0 0 0 0 0 0 0 0 0 0 0 0 0 0 0 0 0 0 0 0 0 0 0 0 0 0 0 0 0 0 0 0 0 0 0 0 
Shoots/CH_IMAGES/snapshot219718/VIS_SV_90_z1_h1_g0_e65_v500_new_465875_0.png 0 0 0 0 0 0 0 0 0 0 0 0 0 0 0 0 0 0 0 0 0 0 0 0 0 0 0 0 0 0 0 0 0 0 0 0 0 0 0 0 0 0 0 0 0 0 0 0 0 0 0 0 0 0 0 0 0 0 0 0 0 0 0 0 0 0 0 0 0 0 0 0 0 0 0 0 0 0 0 0 0 0 0 0 0 0 0 0 0 0 0 0 0 0 0 0 0 0 0 0 0 0 0 0 0 0 0 0 0 0 0 0 0 0 0 0 0 0 0 0 0 0 0 0 0 0 0 0 0 0 0 0 0 0 0 0 0 0 0 0 0 0 0 0 0 0 0 0 0 0 0 0 0 0 0 0 0 0 0 0 0 0 0 0 0 0 0 0 0 0 0 0 0 0 0 0 0 0 0 0 
Shoots/CH_IMAGES/snapshot219720/VIS_SV_90_z1_h1_g0_e65_v500_new_465890_0.png 74 2 10 14 9 18 32 39 64 77 89 85 84 74 93 106 128 161 201 235 307 337 354 466 519 617 645 648 626 636 578 665 703 815 869 997 1094 1269 1658 1855 2162 2539 2556 2733 2737 2737 1960 1498 951 688 437 274 151 152 83 70 58 59 54 34 91 16 37 47 46 51 53 34 74 50 43 60 49 52 63 54 41 44 41 37 47 44 24 43 29 26 18 29 21 17 104 17 24 27 16 28 24 18 34 17 23 34 24 26 24 28 27 26 29 20 31 30 27 26 15 10 8 5 6 1 12 0 1 2 1 2 5 1 5 1 4 1 2 2 1 0 0 4 3 0 2 0 0 2 1 1 1 0 0 0 6 0 0 0 2 0 2 0 3 3 3 4 1 2 2 9 2 3 2 5 2 2 5 3 5 8 5 8 5 8 
Shoots/CH_IMAGES/snapshot219717/VIS_SV_0_z1_h1_g0_e65_v500_new_465871_0.png 46 8 6 16 15 26 28 35 52 53 81 119 137 166 182 236 295 305 318 288 333 397 407 446 485 524 580 586 610 681 633 613 727 791 753 957 1126 1134 1546 1668 2071 2663 3157 3544 4089 4452 3858 3413 2566 1805 1246 738 450 336 207 187 144 106 106 88 112 52 85 78 89 83 101 79 101 69 61 70 79 81 65 70 40 39 57 35 38 29 18 31 17 15 15 12 14 7 65 7 9 16 18 13 27 11 19 11 13 12 8 12 19 17 12 14 15 11 6 8 2 8 5 2 6 1 1 1 8 0 1 2 2 3 2 2 4 5 2 3 3 1 1 5 1 0 2 0 0 0 0 1 0 1 0 0 0 0 4 0 0 0 0 0 0 0 1 0 1 1 0 2 1 7 2 0 0 1 1 0 0 3 6 0 2 3 4 7 
Shoots/CH_IMAGES/snapshot219719/VIS_SV_0_z1_h1_g0_e65_v500_new_465880_0.png 22 2 6 7 4 12 6 12 18 21 32 23 33 38 53 63 74 90 100 109 137 146 165 218 231 285 340 355 371 394 363 399 424 398 448 541 667 748 985 1109 1329 1475 1717 1976 2075 1691 1111 671 382 222 148 105 52 61 42 45 50 36 27 30 66 13 21 43 37 32 35 30 41 32 19 44 44 42 48 51 44 41 51 37 50 30 29 40 28 28 32 23 23 10 39 13 18 21 17 15 13 11 13 13 9 11 7 2 7 6 1 4 4 0 5 1 0 0 2 2 2 3 0 1 6 3 1 3 1 0 2 1 0 1 0 4 1 1 1 2 0 0 1 0 0 1 1 1 0 0 0 0 0 0 2 0 1 0 1 1 1 1 2 4 0 1 2 2 2 5 2 3 1 2 2 1 2 2 1 1 5 0 7 2 
Shoots/CH_IMAGES/snapshot219720/VIS_SV_0_z1_h1_g0_e65_v500_new_465889_0.png 137 12 13 23 16 36 41 41 35 57 63 87 78 86 87 105 108 141 156 169 192 220 214 321 368 367 369 407 426 436 456 423 437 432 501 551 672 717 925 1107 1251 1574 1881 2149 2366 2486 1788 1693 1120 700 415 238 148 107 60 57 47 31 27 18 57 17 28 30 34 37 31 31 40 41 41 45 41 45 34 50 37 44 49 35 43 41 25 42 33 33 41 16 29 20 98 25 27 28 25 29 37 21 35 32 30 17 34 23 26 25 21 22 21 14 16 7 8 2 4 4 2 6 1 0 11 0 1 1 4 1 3 1 3 2 4 2 2 3 0 4 0 0 0 0 1 0 0 1 4 1 1 0 0 0 3 1 1 1 0 3 0 2 0 1 4 1 3 3 1 5 2 5 8 2 7 5 5 6 19 10 15 9 10 17 
Shoots/CH_IMAGES/snapshot219721/VIS_SV_0_z1_h1_g0_e65_v500_new_465895_0.png 86 18 30 29 50 63 103 117 181 190 176 150 134 135 139 114 102 130 132 145 172 180 222 271 281 329 378 415 449 466 453 540 573 674 634 726 881 1015 1336 1300 1557 2035 2644 3438 3884 3510 2473 1622 818 446 220 116 60 66 40 38 38 25 31 25 56 5 19 28 22 27 32 14 40 32 30 34 41 31 34 33 37 40 34 28 28 41 17 38 23 14 20 26 18 8 78 5 15 21 15 16 25 28 24 20 29 20 27 26 14 24 17 15 20 7 13 9 8 12 4 2 3 5 1 0 16 0 1 2 1 1 4 2 2 3 2 2 1 2 1 7 0 0 3 0 1 2 0 2 1 0 0 0 1 0 3 0 0 1 0 1 0 0 1 1 2 2 1 4 6 5 1 2 0 1 5 10 1 5 4 7 20 10 10 15 
Shoots/CH_IMAGES/snapshot219721/VIS_SV_90_z1_h1_g0_e65_v500_new_465896_0.png 64 7 10 8 19 21 19 31 60 70 69 86 86 89 78 121 160 190 222 271 273 327 355 384 404 432 398 395 435 445 378 458 495 560 522 628 767 839 1144 1363 1693 2113 2440 2665 2977 3276 2669 2098 1266 709 322 156 92 103 59 60 67 44 44 34 63 33 45 54 46 52 37 34 50 60 60 53 52 55 67 70 55 65 67 82 75 49 54 76 56 40 52 50 37 38 66 25 33 19 25 32 28 17 17 23 22 20 11 15 11 11 1 5 4 3 3 5 1 3 3 0 0 0 0 0 1 0 0 0 0 4 0 0 3 1 0 1 0 2 2 0 0 1 0 0 1 1 0 2 0 0 1 0 1 0 2 0 0 0 1 0 0 1 1 0 1 1 2 0 1 3 0 2 1 0 1 2 0 3 6 2 4 0 4 7 
Shoots/CH_IMAGES/snapshot219722/VIS_SV_0_z1_h1_g0_e65_v500_new_465901_0.png 11 0 0 1 1 3 1 5 7 7 8 12 15 12 24 25 25 26 27 26 27 29 41 47 48 83 94 99 107 153 154 156 162 181 186 253 266 317 411 484 668 833 946 1216 1381 1022 740 352 130 51 37 24 25 34 26 13 19 12 11 6 24 7 18 16 10 26 10 16 16 21 13 15 18 21 13 15 11 15 17 15 14 18 9 11 14 11 9 10 14 0 18 3 11 6 6 11 12 8 6 6 9 4 6 6 7 5 3 3 1 1 1 1 0 1 1 1 0 0 0 0 0 0 1 0 0 0 0 1 0 0 0 0 0 0 0 0 0 0 0 0 0 0 0 0 0 0 0 0 0 0 2 0 0 0 0 0 0 0 0 0 0 0 0 0 0 0 0 0 0 0 0 1 0 0 0 0 0 0 0 0 
Shoots/CH_IMAGES/snapshot219722/VIS_SV_90_z1_h1_g0_e65_v500_new_465902_0.png 22 3 2 5 1 5 10 8 19 10 16 31 24 27 28 32 27 43 39 55 62 61 98 127 134 174 182 178 195 243 236 242 256 272 271 336 356 433 497 503 565 634 595 549 421 237 140 94 59 48 48 34 28 24 23 24 27 19 18 12 43 14 14 7 13 22 29 19 22 21 20 26 19 13 17 21 18 16 14 15 16 12 14 12 12 16 15 5 10 4 28 1 10 7 12 11 11 8 8 11 7 9 10 7 5 8 9 11 13 29 37 20 19 19 11 8 1 2 1 2 4 0 0 1 3 4 0 1 1 2 4 0 2 1 1 2 0 1 1 1 1 1 0 2 2 0 0 1 0 0 2 0 0 0 0 0 0 0 2 0 2 0 0 0 0 2 0 2 1 1 0 0 1 1 2 1 1 1 4 2 
Shoots/CH_IMAGES/snapshot219723/VIS_SV_90_z1_h1_g0_e65_v500_new_465908_0.png 0 0 0 0 0 0 0 0 0 0 0 0 0 0 0 0 0 0 0 0 0 0 0 0 0 0 0 0 0 0 0 0 0 0 0 0 0 0 0 0 0 0 0 0 0 0 0 0 0 0 0 0 0 0 0 0 0 0 0 0 0 0 0 0 0 0 0 0 0 0 0 0 0 0 0 0 0 0 0 0 0 0 0 0 0 0 0 0 0 0 0 0 0 0 0 0 0 0 0 0 0 0 0 0 0 0 0 0 0 0 0 0 0 0 0 0 0 0 0 0 0 0 0 0 0 0 0 0 0 0 0 0 0 0 0 0 0 0 0 0 0 0 0 0 0 0 0 0 0 0 0 0 0 0 0 0 0 0 0 0 0 0 0 0 0 0 0 0 0 0 0 0 0 0 0 0 0 0 0 0 
Shoots/CH_IMAGES/snapshot219724/VIS_SV_90_z1_h1_g0_e65_v500_new_465914_0.png 0 0 0 0 0 0 0 0 0 0 0 0 0 0 0 0 0 0 0 0 0 0 0 0 0 0 0 0 0 0 0 0 0 0 0 0 0 0 0 0 0 0 0 0 0 0 0 0 0 0 0 0 0 0 0 0 0 0 0 0 0 0 0 0 0 0 0 0 0 0 0 0 0 0 0 0 0 0 0 0 0 0 0 0 0 0 0 0 0 0 0 0 0 0 0 0 0 0 0 0 0 0 0 0 0 0 0 0 0 0 0 0 0 0 0 0 0 0 0 0 0 0 0 0 0 0 0 0 0 0 0 0 0 0 0 0 0 0 0 0 0 0 0 0 0 0 0 0 0 0 0 0 0 0 0 0 0 0 0 0 0 0 0 0 0 0 0 0 0 0 0 0 0 0 0 0 0 0 0 0 
Shoots/CH_IMAGES/snapshot219723/VIS_SV_0_z1_h1_g0_e65_v500_new_465907_0.png 0 0 0 0 0 0 0 0 0 0 0 0 0 0 0 0 0 0 0 0 0 0 0 0 0 0 0 0 0 0 0 0 0 0 0 0 0 0 0 0 0 0 0 0 0 0 0 0 0 0 0 0 0 0 0 0 0 0 0 0 0 0 0 0 0 0 0 0 0 0 0 0 0 0 0 0 0 0 0 0 0 0 0 0 0 0 0 0 0 0 0 0 0 0 0 0 0 0 0 0 0 0 0 0 0 0 0 0 0 0 0 0 0 0 0 0 0 0 0 0 0 0 0 0 0 0 0 0 0 0 0 0 0 0 0 0 0 0 0 0 0 0 0 0 0 0 0 0 0 0 0 0 0 0 0 0 0 0 0 0 0 0 0 0 0 0 0 0 0 0 0 0 0 0 0 0 0 0 0 0 
Shoots/CH_IMAGES/snapshot219724/VIS_SV_0_z1_h1_g0_e65_v500_new_465913_0.png 0 0 0 0 0 0 0 0 0 0 0 0 0 0 0 0 0 0 0 0 0 0 0 0 0 0 0 0 0 0 0 0 0 0 0 0 0 0 0 0 0 0 0 0 0 0 0 0 0 0 0 0 0 0 0 0 0 0 0 0 0 0 0 0 0 0 0 0 0 0 0 0 0 0 0 0 0 0 0 0 0 0 0 0 0 0 0 0 0 0 0 0 0 0 0 0 0 0 0 0 0 0 0 0 0 0 0 0 0 0 0 0 0 0 0 0 0 0 0 0 0 0 0 0 0 0 0 0 0 0 0 0 0 0 0 0 0 0 0 0 0 0 0 0 0 0 0 0 0 0 0 0 0 0 0 0 0 0 0 0 0 0 0 0 0 0 0 0 0 0 0 0 0 0 0 0 0 0 0 0 
Shoots/CH_IMAGES/snapshot219725/VIS_SV_90_z1_h1_g0_e65_v500_new_465920_0.png 0 0 0 0 0 0 0 0 0 0 0 0 0 0 0 0 0 0 0 0 0 0 0 0 0 0 0 0 0 0 0 0 0 0 0 0 0 0 0 0 0 0 0 0 0 0 0 0 0 0 0 0 0 0 0 0 0 0 0 0 0 0 0 0 0 0 0 0 0 0 0 0 0 0 0 0 0 0 0 0 0 0 0 0 0 0 0 0 0 0 0 0 0 0 0 0 0 0 0 0 0 0 0 0 0 0 0 0 0 0 0 0 0 0 0 0 0 0 0 0 0 0 0 0 0 0 0 0 0 0 0 0 0 0 0 0 0 0 0 0 0 0 0 0 0 0 0 0 0 0 0 0 0 0 0 0 0 0 0 0 0 0 0 0 0 0 0 0 0 0 0 0 0 0 0 0 0 0 0 0 
Shoots/CH_IMAGES/snapshot219725/VIS_SV_0_z1_h1_g0_e65_v500_new_465919_0.png 0 0 0 0 0 0 0 0 0 0 0 0 0 0 0 0 0 0 0 0 0 0 0 0 0 0 0 0 0 0 0 0 0 0 0 0 0 0 0 0 0 0 0 0 0 0 0 0 0 0 0 0 0 0 0 0 0 0 0 0 0 0 0 0 0 0 0 0 0 0 0 0 0 0 0 0 0 0 0 0 0 0 0 0 0 0 0 0 0 0 0 0 0 0 0 0 0 0 0 0 0 0 0 0 0 0 0 0 0 0 0 0 0 0 0 0 0 0 0 0 0 0 0 0 0 0 0 0 0 0 0 0 0 0 0 0 0 0 0 0 0 0 0 0 0 0 0 0 0 0 0 0 0 0 0 0 0 0 0 0 0 0 0 0 0 0 0 0 0 0 0 0 0 0 0 0 0 0 0 0 
Shoots/CH_IMAGES/snapshot219726/VIS_SV_0_z1_h1_g0_e65_v500_new_465925_0.png 26 0 2 4 4 6 5 7 13 13 18 22 31 31 61 68 65 102 98 156 148 161 194 224 280 312 342 360 397 458 378 461 498 525 617 741 868 1098 1145 1181 1171 1353 1226 1306 993 597 362 209 124 86 81 65 50 61 43 41 42 30 32 19 56 23 27 27 35 31 42 26 43 30 21 31 17 34 24 28 18 20 22 16 26 20 10 22 12 10 10 12 8 9 34 2 6 8 8 9 11 4 12 12 10 8 11 5 3 4 7 5 4 3 2 4 0 2 0 1 0 0 1 1 3 0 0 1 0 1 0 0 1 2 2 1 1 1 0 0 0 1 0 0 0 1 0 0 0 2 0 1 0 0 3 0 0 1 0 0 0 0 1 2 2 0 0 2 1 1 0 0 0 0 2 2 0 0 1 0 0 0 1 1 
Shoots/CH_IMAGES/snapshot219726/VIS_SV_90_z1_h1_g0_e65_v500_new_465926_0.png 21 1 1 0 3 2 9 6 11 8 15 19 28 30 29 44 59 60 67 78 108 111 147 169 199 221 254 308 330 363 356 344 380 404 479 592 689 769 940 1152 1464 1978 2401 2745 2374 1444 757 258 136 69 81 52 37 42 38 32 31 31 24 17 46 14 20 31 27 44 33 33 44 30 29 32 28 44 37 33 34 28 29 16 21 16 11 25 17 17 8 8 9 2 34 3 11 8 9 10 4 6 3 9 6 7 8 11 5 6 3 1 3 3 3 0 1 1 2 1 1 0 0 0 2 0 0 0 0 0 0 0 3 0 3 2 1 2 0 2 0 0 0 0 3 0 0 1 1 0 0 0 1 0 1 0 0 1 0 1 0 0 1 1 1 1 0 2 2 0 1 0 1 0 2 2 0 2 2 0 1 0 0 0 
Shoots/CH_IMAGES/snapshot219727/VIS_SV_90_z1_h1_g0_e65_v500_new_465932_0.png 0 0 0 0 0 0 0 0 0 0 0 0 0 0 0 0 0 0 0 0 0 0 0 0 0 0 0 0 0 0 0 0 0 0 0 0 0 0 0 0 0 0 0 0 0 0 0 0 0 0 0 0 0 0 0 0 0 0 0 0 0 0 0 0 0 0 0 0 0 0 0 0 0 0 0 0 0 0 0 0 0 0 0 0 0 0 0 0 0 0 0 0 0 0 0 0 0 0 0 0 0 0 0 0 0 0 0 0 0 0 0 0 0 0 0 0 0 0 0 0 0 0 0 0 0 0 0 0 0 0 0 0 0 0 0 0 0 0 0 0 0 0 0 0 0 0 0 0 0 0 0 0 0 0 0 0 0 0 0 0 0 0 0 0 0 0 0 0 0 0 0 0 0 0 0 0 0 0 0 0 
Shoots/CH_IMAGES/snapshot219727/VIS_SV_0_z1_h1_g0_e65_v500_new_465931_0.png 0 0 0 0 0 0 0 0 0 0 0 0 0 0 0 0 0 0 0 0 0 0 0 0 0 0 0 0 0 0 0 0 0 0 0 0 0 0 0 0 0 0 0 0 0 0 0 0 0 0 0 0 0 0 0 0 0 0 0 0 0 0 0 0 0 0 0 0 0 0 0 0 0 0 0 0 0 0 0 0 0 0 0 0 0 0 0 0 0 0 0 0 0 0 0 0 0 0 0 0 0 0 0 0 0 0 0 0 0 0 0 0 0 0 0 0 0 0 0 0 0 0 0 0 0 0 0 0 0 0 0 0 0 0 0 0 0 0 0 0 0 0 0 0 0 0 0 0 0 0 0 0 0 0 0 0 0 0 0 0 0 0 0 0 0 0 0 0 0 0 0 0 0 0 0 0 0 0 0 0 
Shoots/CH_IMAGES/snapshot219728/VIS_SV_90_z1_h1_g0_e65_v500_new_465935_0.png 0 0 0 0 0 0 0 0 0 0 0 0 0 0 0 0 0 0 0 0 0 0 0 0 0 0 0 0 0 0 0 0 0 0 0 0 0 0 0 0 0 0 0 0 0 0 0 0 0 0 0 0 0 0 0 0 0 0 0 0 0 0 0 0 0 0 0 0 0 0 0 0 0 0 0 0 0 0 0 0 0 0 0 0 0 0 0 0 0 0 0 0 0 0 0 0 0 0 0 0 0 0 0 0 0 0 0 0 0 0 0 0 0 0 0 0 0 0 0 0 0 0 0 0 0 0 0 0 0 0 0 0 0 0 0 0 0 0 0 0 0 0 0 0 0 0 0 0 0 0 0 0 0 0 0 0 0 0 0 0 0 0 0 0 0 0 0 0 0 0 0 0 0 0 0 0 0 0 0 0 
Shoots/CH_IMAGES/snapshot219728/VIS_SV_0_z1_h1_g0_e65_v500_new_465934_0.png 0 0 0 0 0 0 0 0 0 0 0 0 0 0 0 0 0 0 0 0 0 0 0 0 0 0 0 0 0 0 0 0 0 0 0 0 0 0 0 0 0 0 0 0 0 0 0 0 0 0 0 0 0 0 0 0 0 0 0 0 0 0 0 0 0 0 0 0 0 0 0 0 0 0 0 0 0 0 0 0 0 0 0 0 0 0 0 0 0 0 0 0 0 0 0 0 0 0 0 0 0 0 0 0 0 0 0 0 0 0 0 0 0 0 0 0 0 0 0 0 0 0 0 0 0 0 0 0 0 0 0 0 0 0 0 0 0 0 0 0 0 0 0 0 0 0 0 0 0 0 0 0 0 0 0 0 0 0 0 0 0 0 0 0 0 0 0 0 0 0 0 0 0 0 0 0 0 0 0 0 
Shoots/CH_IMAGES/snapshot219729/VIS_SV_0_z1_h1_g0_e65_v500_new_465943_0.png 20 0 2 5 1 3 3 2 2 7 3 7 9 10 16 15 15 20 33 34 41 35 46 61 93 94 131 167 170 222 220 269 236 279 296 324 372 388 495 489 617 698 698 674 547 322 192 92 63 25 36 34 25 29 37 28 20 20 16 11 45 9 17 16 25 19 16 12 20 19 15 20 13 15 19 12 12 17 17 8 10 6 7 21 12 10 7 4 8 4 31 1 10 13 6 7 10 7 15 6 6 6 8 11 6 8 10 4 4 5 6 5 5 5 3 6 6 0 3 4 10 4 1 6 6 1 6 4 3 1 2 3 3 4 1 1 2 2 1 7 2 2 1 5 0 0 3 1 1 0 5 0 0 0 2 4 2 1 1 3 2 4 6 1 6 6 6 5 4 6 2 5 4 4 8 7 3 6 6 1 
Shoots/CH_IMAGES/snapshot219730/VIS_SV_90_z1_h1_g0_e65_v500_new_465950_0.png 51 3 5 6 4 8 9 14 13 27 37 32 38 52 54 89 82 89 103 122 116 149 144 214 226 234 266 311 302 333 290 291 312 360 380 504 590 648 743 793 924 1065 1057 1061 951 745 489 294 148 88 80 60 25 38 27 28 33 21 25 18 39 7 38 26 27 27 21 22 23 21 24 22 24 25 24 20 26 21 25 21 27 23 13 17 15 20 24 15 13 6 69 8 17 22 7 21 15 14 21 16 19 15 8 21 16 26 17 15 17 16 34 26 36 40 19 10 6 5 6 3 10 0 3 2 3 5 2 2 4 1 1 3 3 3 3 2 3 2 0 2 1 1 0 1 0 2 1 0 0 0 5 0 2 0 1 1 1 0 1 0 4 0 0 2 1 3 1 2 0 1 2 3 0 2 4 5 2 2 2 3 
Shoots/CH_IMAGES/snapshot219729/VIS_SV_90_z1_h1_g0_e65_v500_new_465944_0.png 14 3 3 2 3 2 6 1 7 1 6 3 9 5 6 13 4 10 22 24 30 40 78 85 98 100 141 143 147 164 146 155 174 186 189 201 243 263 313 387 465 610 687 790 784 487 398 167 75 56 45 30 17 20 20 17 16 16 18 11 13 8 12 12 14 15 19 26 18 21 26 16 21 23 23 16 20 21 17 13 12 16 14 10 9 5 19 8 8 8 20 9 9 10 11 2 3 3 4 2 6 3 2 2 6 5 7 7 12 19 23 36 49 37 21 14 15 6 7 4 4 2 4 3 0 4 3 1 1 2 0 3 2 3 0 0 1 0 0 0 0 0 1 1 1 1 0 3 0 0 0 0 0 0 1 1 0 0 2 0 1 0 0 1 1 0 2 2 3 0 2 2 2 2 1 2 0 1 3 2 
Shoots/CH_IMAGES/snapshot219730/VIS_SV_0_z1_h1_g0_e65_v500_new_465949_0.png 77 4 7 13 16 13 14 10 19 29 27 39 36 53 86 97 81 65 72 76 78 95 123 187 179 232 242 306 354 379 397 430 423 492 551 665 834 896 1182 1258 1388 1610 1658 1720 1648 1309 730 461 223 118 88 53 33 48 38 36 29 34 32 17 65 9 29 24 31 32 32 23 35 31 30 29 27 26 33 37 28 15 35 30 23 20 24 32 20 32 28 17 24 10 75 10 25 19 17 22 16 17 25 22 27 17 16 17 15 13 17 12 15 5 5 7 4 3 4 5 0 1 3 0 11 0 4 2 3 2 2 0 2 2 2 0 0 0 1 3 3 0 4 2 3 2 1 2 2 1 0 1 1 0 7 2 6 2 0 2 3 1 0 2 4 2 3 4 1 4 2 1 1 5 2 3 2 6 4 2 10 2 7 3 
Shoots/CH_IMAGES/snapshot219731/VIS_SV_90_z1_h1_g0_e65_v500_new_465956_0.png 79 5 7 4 13 18 19 17 18 33 36 43 50 91 72 96 115 114 152 136 178 197 202 237 241 284 292 285 312 360 388 362 429 432 504 565 613 717 967 1118 1419 1818 2295 2873 3243 3080 2238 1845 1370 897 590 340 197 190 105 100 79 60 63 42 93 44 61 64 53 57 60 51 60 63 70 56 55 63 58 59 49 71 62 60 64 64 54 47 34 40 27 33 25 13 78 14 17 26 21 22 16 12 17 18 12 16 10 13 12 20 14 9 11 14 21 20 24 23 28 17 11 14 8 3 17 1 2 5 5 9 7 3 3 2 3 7 4 4 2 5 0 5 6 1 8 3 2 6 5 2 3 2 2 0 16 0 3 3 4 3 6 2 4 1 3 4 3 5 2 3 4 3 6 1 5 7 4 7 4 6 6 7 6 6 
Shoots/CH_IMAGES/snapshot219732/VIS_SV_90_z1_h1_g0_e65_v500_new_465962_0.png 194 0 0 3 4 2 6 4 7 12 6 9 18 19 18 31 43 55 64 69 95 109 116 154 184 192 223 256 256 282 280 286 267 328 381 413 479 490 561 603 685 822 840 849 675 589 405 291 157 86 63 45 30 38 23 29 22 19 17 7 23 9 12 17 13 15 16 13 20 16 13 10 12 10 14 14 8 12 17 10 14 14 10 21 16 8 11 10 7 7 66 5 7 15 12 13 7 7 9 19 14 14 7 13 11 14 11 11 12 34 26 32 21 29 11 12 6 4 3 0 2 0 2 0 0 0 1 0 1 0 0 0 1 0 0 3 0 0 0 0 0 0 0 1 0 0 0 0 0 0 6 0 0 0 1 0 1 0 0 1 1 0 0 0 0 3 0 0 0 0 3 1 0 2 0 0 0 1 1 0 
Shoots/CH_IMAGES/snapshot219732/VIS_SV_0_z1_h1_g0_e65_v500_new_465961_0.png 19 0 0 0 0 0 2 0 1 4 2 2 1 4 12 10 14 24 30 42 55 68 82 144 156 176 181 274 312 324 313 346 352 413 469 496 605 712 852 972 1034 1294 1427 1506 1201 757 395 226 133 75 43 56 34 58 38 30 39 38 31 24 59 25 16 32 31 37 27 28 36 55 44 48 43 33 42 44 34 30 36 27 31 21 14 26 16 17 17 12 10 5 17 6 11 13 5 14 8 6 7 8 3 6 5 2 3 4 4 3 0 2 0 1 0 0 0 0 1 0 1 0 1 0 0 0 0 1 0 0 0 0 0 1 0 1 0 1 1 1 0 0 0 0 0 0 0 0 0 0 0 0 2 0 0 0 0 0 0 0 0 0 0 0 0 0 0 1 1 0 1 0 0 0 0 0 0 0 0 0 0 0 
Shoots/CH_IMAGES/snapshot219731/VIS_SV_0_z1_h1_g0_e65_v500_new_465955_0.png 85 6 10 14 13 16 13 17 15 22 35 29 26 42 63 65 68 79 88 99 137 141 163 236 303 340 362 407 492 511 586 561 655 724 787 886 1037 1173 1523 1677 1898 2306 2482 2644 2353 2029 1662 1206 815 497 346 229 144 129 94 65 51 48 51 23 70 24 33 38 33 50 40 26 48 57 40 54 34 60 39 31 40 22 26 36 30 24 23 23 14 19 22 15 25 6 62 10 11 17 11 14 10 14 15 15 10 7 15 17 11 16 10 6 12 9 11 6 5 6 4 4 2 1 3 0 7 0 0 0 1 1 2 0 2 1 2 2 3 1 0 6 0 0 1 1 0 0 0 1 0 0 1 0 0 0 4 0 0 0 0 0 0 0 0 1 0 1 4 1 2 4 0 3 4 5 5 5 3 8 4 13 2 7 9 0 
Shoots/CH_IMAGES/snapshot219733/VIS_SV_90_z1_h1_g0_e65_v500_new_465966_0.png 33 3 1 1 4 6 13 11 23 34 33 39 32 60 90 98 110 150 170 230 274 315 308 374 400 395 454 368 415 450 364 443 380 478 481 577 711 807 1019 1139 1258 1493 1659 2027 2087 1486 1164 828 560 337 247 153 107 96 83 71 58 59 46 43 78 35 58 48 49 47 45 46 50 56 43 58 42 45 49 42 40 51 37 32 38 46 28 40 33 33 17 20 22 12 38 20 14 11 15 22 13 19 11 8 11 13 11 7 6 10 5 10 4 6 6 5 3 5 3 3 2 5 1 1 5 0 1 1 3 4 1 0 2 1 0 1 0 1 0 2 0 0 0 0 0 0 0 0 0 0 0 0 0 0 3 0 0 0 0 0 0 0 1 0 0 0 0 0 0 0 0 0 0 0 0 0 0 1 0 0 1 2 2 1 
Shoots/CH_IMAGES/snapshot219733/VIS_SV_0_z1_h1_g0_e65_v500_new_465965_0.png 55 5 10 6 16 19 11 29 34 30 38 43 50 60 85 95 94 112 133 154 145 153 168 252 246 309 346 377 446 482 509 505 491 643 675 778 918 974 1223 1387 1848 2621 3367 3636 3110 2020 1078 587 303 173 146 93 59 75 49 42 37 33 29 16 62 24 44 38 32 36 48 42 46 41 36 41 36 29 26 31 28 23 30 21 20 20 7 19 11 12 12 10 10 3 39 1 17 5 7 13 12 5 8 15 12 6 11 5 6 4 8 2 4 1 2 0 0 2 2 3 0 1 0 0 1 0 0 3 1 1 1 0 0 0 0 0 0 2 0 1 0 0 1 0 0 0 0 2 0 2 0 2 0 0 1 0 1 0 0 0 0 0 1 1 2 0 0 2 2 4 0 1 3 0 2 1 1 2 2 2 3 5 2 5 
Shoots/CH_IMAGES/snapshot219734/VIS_SV_90_z1_h1_g0_e65_v500_new_465974_0.png 0 0 0 0 0 0 0 0 0 0 0 0 0 0 0 0 0 0 0 0 0 0 0 0 0 0 0 0 0 0 0 0 0 0 0 0 0 0 0 0 0 0 0 0 0 0 0 0 0 0 0 0 0 0 0 0 0 0 0 0 0 0 0 0 0 0 0 0 0 0 0 0 0 0 0 0 0 0 0 0 0 0 0 0 0 0 0 0 0 0 0 0 0 0 0 0 0 0 0 0 0 0 0 0 0 0 0 0 0 0 0 0 0 0 0 0 0 0 0 0 0 0 0 0 0 0 0 0 0 0 0 0 0 0 0 0 0 0 0 0 0 0 0 0 0 0 0 0 0 0 0 0 0 0 0 0 0 0 0 0 0 0 0 0 0 0 0 0 0 0 0 0 0 0 0 0 0 0 0 0 
Shoots/CH_IMAGES/snapshot219734/VIS_SV_0_z1_h1_g0_e65_v500_new_465973_0.png 0 0 0 0 0 0 0 0 0 0 0 0 0 0 0 0 0 0 0 0 0 0 0 0 0 0 0 0 0 0 0 0 0 0 0 0 0 0 0 0 0 0 0 0 0 0 0 0 0 0 0 0 0 0 0 0 0 0 0 0 0 0 0 0 0 0 0 0 0 0 0 0 0 0 0 0 0 0 0 0 0 0 0 0 0 0 0 0 0 0 0 0 0 0 0 0 0 0 0 0 0 0 0 0 0 0 0 0 0 0 0 0 0 0 0 0 0 0 0 0 0 0 0 0 0 0 0 0 0 0 0 0 0 0 0 0 0 0 0 0 0 0 0 0 0 0 0 0 0 0 0 0 0 0 0 0 0 0 0 0 0 0 0 0 0 0 0 0 0 0 0 0 0 0 0 0 0 0 0 0 
Shoots/CH_IMAGES/snapshot219735/VIS_SV_90_z1_h1_g0_e65_v500_new_465980_0.png 0 0 0 0 0 0 0 0 0 0 0 0 0 0 0 0 0 0 0 0 0 0 0 0 0 0 0 0 0 0 0 0 0 0 0 0 0 0 0 0 0 0 0 0 0 0 0 0 0 0 0 0 0 0 0 0 0 0 0 0 0 0 0 0 0 0 0 0 0 0 0 0 0 0 0 0 0 0 0 0 0 0 0 0 0 0 0 0 0 0 0 0 0 0 0 0 0 0 0 0 0 0 0 0 0 0 0 0 0 0 0 0 0 0 0 0 0 0 0 0 0 0 0 0 0 0 0 0 0 0 0 0 0 0 0 0 0 0 0 0 0 0 0 0 0 0 0 0 0 0 0 0 0 0 0 0 0 0 0 0 0 0 0 0 0 0 0 0 0 0 0 0 0 0 0 0 0 0 0 0 
Shoots/CH_IMAGES/snapshot219736/VIS_SV_90_z1_h1_g0_e65_v500_new_465986_0.png 50 5 4 6 9 4 7 12 19 30 39 49 47 69 91 76 98 128 150 136 160 146 146 210 194 249 254 283 275 356 343 366 361 419 454 572 724 864 1155 1520 2063 2647 3251 3545 2593 1300 512 258 139 105 77 52 37 61 48 45 45 35 35 24 57 17 28 35 35 31 18 17 27 32 29 26 40 21 25 23 24 19 18 23 22 17 6 14 9 15 20 10 13 6 39 6 11 11 15 8 11 7 10 18 15 15 7 5 9 13 9 10 7 4 10 14 7 13 11 3 3 6 1 1 4 3 3 2 4 3 4 2 2 2 1 2 3 0 2 6 0 2 4 3 3 0 2 1 1 3 0 0 2 0 9 0 0 3 1 1 0 0 2 2 0 1 0 2 6 2 2 1 5 4 6 3 2 4 3 1 1 1 2 2 
Shoots/CH_IMAGES/snapshot219735/VIS_SV_0_z1_h1_g0_e65_v500_new_465979_0.png 0 0 0 0 0 0 0 0 0 0 0 0 0 0 0 0 0 0 0 0 0 0 0 0 0 0 0 0 0 0 0 0 0 0 0 0 0 0 0 0 0 0 0 0 0 0 0 0 0 0 0 0 0 0 0 0 0 0 0 0 0 0 0 0 0 0 0 0 0 0 0 0 0 0 0 0 0 0 0 0 0 0 0 0 0 0 0 0 0 0 0 0 0 0 0 0 0 0 0 0 0 0 0 0 0 0 0 0 0 0 0 0 0 0 0 0 0 0 0 0 0 0 0 0 0 0 0 0 0 0 0 0 0 0 0 0 0 0 0 0 0 0 0 0 0 0 0 0 0 0 0 0 0 0 0 0 0 0 0 0 0 0 0 0 0 0 0 0 0 0 0 0 0 0 0 0 0 0 0 0 
Shoots/CH_IMAGES/snapshot219736/VIS_SV_0_z1_h1_g0_e65_v500_new_465985_0.png 53 4 0 3 8 5 16 14 29 19 38 36 37 61 61 108 104 109 120 139 143 201 228 272 328 340 418 419 464 516 475 490 555 645 775 902 1035 1157 1270 1271 1243 1378 1368 1160 844 452 228 137 104 57 61 53 27 66 28 27 23 32 21 20 41 8 21 16 19 31 22 20 34 28 31 18 30 29 25 19 22 19 23 16 20 14 5 24 21 9 16 14 16 3 55 3 14 12 12 10 7 8 6 14 17 15 8 11 13 10 7 8 6 1 2 1 0 0 0 0 0 0 0 0 2 0 0 0 0 0 0 1 1 0 0 0 0 0 0 0 0 1 0 1 1 1 1 0 1 2 0 0 0 0 3 0 0 0 0 0 3 0 0 1 0 0 0 0 0 3 3 1 1 1 2 1 1 2 1 3 3 1 1 3 
Shoots/CH_IMAGES/snapshot219737/VIS_SV_0_z1_h1_g0_e65_v500_new_465991_0.png 0 0 0 0 0 0 0 0 0 0 0 0 0 0 0 0 0 0 0 0 0 0 0 0 0 0 0 0 0 0 0 0 0 0 0 0 0 0 0 0 0 0 0 0 0 0 0 0 0 0 0 0 0 0 0 0 0 0 0 0 0 0 0 0 0 0 0 0 0 0 0 0 0 0 0 0 0 0 0 0 0 0 0 0 0 0 0 0 0 0 0 0 0 0 0 0 0 0 0 0 0 0 0 0 0 0 0 0 0 0 0 0 0 0 0 0 0 0 0 0 0 0 0 0 0 0 0 0 0 0 0 0 0 0 0 0 0 0 0 0 0 0 0 0 0 0 0 0 0 0 0 0 0 0 0 0 0 0 0 0 0 0 0 0 0 0 0 0 0 0 0 0 0 0 0 0 0 0 0 0 
Shoots/CH_IMAGES/snapshot219738/VIS_SV_90_z1_h1_g0_e65_v500_new_465998_0.png 0 0 0 0 0 0 0 0 0 0 0 0 0 0 0 0 0 0 0 0 0 0 0 0 0 0 0 0 0 0 0 0 0 0 0 0 0 0 0 0 0 0 0 0 0 0 0 0 0 0 0 0 0 0 0 0 0 0 0 0 0 0 0 0 0 0 0 0 0 0 0 0 0 0 0 0 0 0 0 0 0 0 0 0 0 0 0 0 0 0 0 0 0 0 0 0 0 0 0 0 0 0 0 0 0 0 0 0 0 0 0 0 0 0 0 0 0 0 0 0 0 0 0 0 0 0 0 0 0 0 0 0 0 0 0 0 0 0 0 0 0 0 0 0 0 0 0 0 0 0 0 0 0 0 0 0 0 0 0 0 0 0 0 0 0 0 0 0 0 0 0 0 0 0 0 0 0 0 0 0 
Shoots/CH_IMAGES/snapshot219738/VIS_SV_0_z1_h1_g0_e65_v500_new_465997_0.png 0 0 0 0 0 0 0 0 0 0 0 0 0 0 0 0 0 0 0 0 0 0 0 0 0 0 0 0 0 0 0 0 0 0 0 0 0 0 0 0 0 0 0 0 0 0 0 0 0 0 0 0 0 0 0 0 0 0 0 0 0 0 0 0 0 0 0 0 0 0 0 0 0 0 0 0 0 0 0 0 0 0 0 0 0 0 0 0 0 0 0 0 0 0 0 0 0 0 0 0 0 0 0 0 0 0 0 0 0 0 0 0 0 0 0 0 0 0 0 0 0 0 0 0 0 0 0 0 0 0 0 0 0 0 0 0 0 0 0 0 0 0 0 0 0 0 0 0 0 0 0 0 0 0 0 0 0 0 0 0 0 0 0 0 0 0 0 0 0 0 0 0 0 0 0 0 0 0 0 0 
Shoots/CH_IMAGES/snapshot219737/VIS_SV_90_z1_h1_g0_e65_v500_new_465992_0.png 0 0 0 0 0 0 0 0 0 0 0 0 0 0 0 0 0 0 0 0 0 0 0 0 0 0 0 0 0 0 0 0 0 0 0 0 0 0 0 0 0 0 0 0 0 0 0 0 0 0 0 0 0 0 0 0 0 0 0 0 0 0 0 0 0 0 0 0 0 0 0 0 0 0 0 0 0 0 0 0 0 0 0 0 0 0 0 0 0 0 0 0 0 0 0 0 0 0 0 0 0 0 0 0 0 0 0 0 0 0 0 0 0 0 0 0 0 0 0 0 0 0 0 0 0 0 0 0 0 0 0 0 0 0 0 0 0 0 0 0 0 0 0 0 0 0 0 0 0 0 0 0 0 0 0 0 0 0 0 0 0 0 0 0 0 0 0 0 0 0 0 0 0 0 0 0 0 0 0 0 
Shoots/CH_IMAGES/snapshot219739/VIS_SV_90_z1_h1_g0_e65_v500_new_466004_0.png 0 0 0 0 0 0 0 0 0 0 0 0 0 0 0 0 0 0 0 0 0 0 0 0 0 0 0 0 0 0 0 0 0 0 0 0 0 0 0 0 0 0 0 0 0 0 0 0 0 0 0 0 0 0 0 0 0 0 0 0 0 0 0 0 0 0 0 0 0 0 0 0 0 0 0 0 0 0 0 0 0 0 0 0 0 0 0 0 0 0 0 0 0 0 0 0 0 0 0 0 0 0 0 0 0 0 0 0 0 0 0 0 0 0 0 0 0 0 0 0 0 0 0 0 0 0 0 0 0 0 0 0 0 0 0 0 0 0 0 0 0 0 0 0 0 0 0 0 0 0 0 0 0 0 0 0 0 0 0 0 0 0 0 0 0 0 0 0 0 0 0 0 0 0 0 0 0 0 0 0 
Shoots/CH_IMAGES/snapshot219739/VIS_SV_0_z1_h1_g0_e65_v500_new_466003_0.png 0 0 0 0 0 0 0 0 0 0 0 0 0 0 0 0 0 0 0 0 0 0 0 0 0 0 0 0 0 0 0 0 0 0 0 0 0 0 0 0 0 0 0 0 0 0 0 0 0 0 0 0 0 0 0 0 0 0 0 0 0 0 0 0 0 0 0 0 0 0 0 0 0 0 0 0 0 0 0 0 0 0 0 0 0 0 0 0 0 0 0 0 0 0 0 0 0 0 0 0 0 0 0 0 0 0 0 0 0 0 0 0 0 0 0 0 0 0 0 0 0 0 0 0 0 0 0 0 0 0 0 0 0 0 0 0 0 0 0 0 0 0 0 0 0 0 0 0 0 0 0 0 0 0 0 0 0 0 0 0 0 0 0 0 0 0 0 0 0 0 0 0 0 0 0 0 0 0 0 0 
Shoots/CH_IMAGES/snapshot219741/VIS_SV_90_z1_h1_g0_e65_v500_new_466016_0.png 48 8 9 11 19 20 21 18 38 41 46 62 75 105 129 144 173 205 212 240 266 266 244 276 310 320 377 360 362 394 448 430 448 583 693 808 993 1137 1422 1630 2002 2611 2860 2567 1817 1074 642 423 257 176 138 99 81 103 77 62 70 60 51 36 79 34 64 52 52 55 51 48 69 43 42 63 51 40 34 36 19 26 28 20 34 21 11 45 26 22 22 26 32 13 83 11 18 22 21 25 29 26 36 42 31 35 33 53 58 72 71 79 101 87 102 94 60 59 49 34 27 20 26 10 37 6 12 19 16 17 18 9 13 14 17 13 12 14 10 14 4 10 13 4 9 2 2 7 6 6 3 2 3 0 11 0 0 8 6 5 4 4 4 1 7 5 4 6 4 11 4 5 4 10 4 7 5 13 6 4 9 6 7 4 
Shoots/CH_IMAGES/snapshot219740/VIS_SV_90_z1_h1_g0_e65_v500_new_466007_0.png 3 0 2 0 1 0 2 2 11 4 2 8 14 29 24 20 19 10 20 16 31 44 57 71 85 94 122 146 161 176 196 184 210 197 233 248 294 278 327 355 373 315 312 197 130 86 71 47 35 33 28 26 24 19 23 17 14 10 16 6 27 12 14 17 13 8 17 6 15 8 13 19 13 8 15 13 7 8 11 14 7 7 5 12 4 4 6 2 2 2 8 3 4 7 6 5 3 2 8 6 5 3 1 2 1 1 0 0 0 2 1 0 0 0 1 0 0 0 0 0 0 0 0 0 1 1 0 0 0 0 1 0 0 1 0 0 0 0 0 0 0 0 0 0 0 0 0 0 0 0 1 0 0 0 0 0 1 1 2 0 2 2 4 2 2 0 1 1 2 2 1 5 1 3 1 1 1 3 1 0 
Shoots/CH_IMAGES/snapshot219740/VIS_SV_0_z1_h1_g0_e65_v500_new_466006_0.png 3 1 4 2 2 6 4 7 4 12 10 8 20 27 25 19 18 17 17 17 14 19 25 38 42 61 86 83 104 129 129 165 191 192 193 239 248 293 340 329 364 423 432 439 359 176 93 45 40 18 32 20 15 23 21 19 13 10 13 8 33 6 14 22 16 10 10 12 4 4 8 10 8 8 8 10 8 7 10 3 4 8 0 7 2 6 4 4 6 0 9 0 6 4 3 2 5 1 3 5 4 3 3 2 0 1 2 0 4 1 0 2 0 2 1 1 1 0 1 0 0 0 0 0 0 0 0 0 0 0 0 0 0 0 0 1 0 0 0 0 0 0 0 0 0 0 0 0 0 0 1 0 0 0 0 0 0 0 1 0 0 1 1 1 2 4 2 2 1 5 3 3 1 1 2 1 4 0 5 1 
Shoots/CH_IMAGES/snapshot219741/VIS_SV_0_z1_h1_g0_e65_v500_new_466015_0.png 36 1 3 3 4 2 8 12 9 11 18 26 34 51 52 63 61 119 139 140 185 170 178 198 208 230 303 356 420 406 483 520 533 593 710 905 1120 1322 1762 2239 2765 2923 2834 2378 1684 1177 688 378 186 87 84 70 48 56 40 39 42 35 34 27 65 17 30 41 26 36 39 30 39 38 36 27 40 37 32 37 27 26 35 32 29 33 27 21 23 15 24 22 21 15 49 7 8 9 15 10 12 7 18 15 8 15 11 14 10 8 8 7 3 1 4 4 2 1 1 1 1 0 0 4 2 0 0 3 2 1 4 2 6 1 4 1 2 3 3 0 2 0 3 0 0 1 0 0 0 1 0 0 1 0 5 1 0 0 0 0 0 0 0 1 0 0 0 2 0 4 1 4 0 0 2 0 1 1 2 1 2 4 1 0 
Shoots/CH_IMAGES/snapshot219742/VIS_SV_90_z1_h1_g0_e65_v500_new_466022_0.png 0 0 0 0 0 0 0 0 0 0 0 0 0 0 0 0 0 0 0 0 0 0 0 0 0 0 0 0 0 0 0 0 0 0 0 0 0 0 0 0 0 0 0 0 0 0 0 0 0 0 0 0 0 0 0 0 0 0 0 0 0 0 0 0 0 0 0 0 0 0 0 0 0 0 0 0 0 0 0 0 0 0 0 0 0 0 0 0 0 0 0 0 0 0 0 0 0 0 0 0 0 0 0 0 0 0 0 0 0 0 0 0 0 0 0 0 0 0 0 0 0 0 0 0 0 0 0 0 0 0 0 0 0 0 0 0 0 0 0 0 0 0 0 0 0 0 0 0 0 0 0 0 0 0 0 0 0 0 0 0 0 0 0 0 0 0 0 0 0 0 0 0 0 0 0 0 0 0 0 0 
Shoots/CH_IMAGES/snapshot219742/VIS_SV_0_z1_h1_g0_e65_v500_new_466021_0.png 0 0 0 0 0 0 0 0 0 0 0 0 0 0 0 0 0 0 0 0 0 0 0 0 0 0 0 0 0 0 0 0 0 0 0 0 0 0 0 0 0 0 0 0 0 0 0 0 0 0 0 0 0 0 0 0 0 0 0 0 0 0 0 0 0 0 0 0 0 0 0 0 0 0 0 0 0 0 0 0 0 0 0 0 0 0 0 0 0 0 0 0 0 0 0 0 0 0 0 0 0 0 0 0 0 0 0 0 0 0 0 0 0 0 0 0 0 0 0 0 0 0 0 0 0 0 0 0 0 0 0 0 0 0 0 0 0 0 0 0 0 0 0 0 0 0 0 0 0 0 0 0 0 0 0 0 0 0 0 0 0 0 0 0 0 0 0 0 0 0 0 0 0 0 0 0 0 0 0 0 
Shoots/CH_IMAGES/snapshot219743/VIS_SV_90_z1_h1_g0_e65_v500_new_466025_0.png 0 0 0 0 0 0 0 0 0 0 0 0 0 0 0 0 0 0 0 0 0 0 0 0 0 0 0 0 0 0 0 0 0 0 0 0 0 0 0 0 0 0 0 0 0 0 0 0 0 0 0 0 0 0 0 0 0 0 0 0 0 0 0 0 0 0 0 0 0 0 0 0 0 0 0 0 0 0 0 0 0 0 0 0 0 0 0 0 0 0 0 0 0 0 0 0 0 0 0 0 0 0 0 0 0 0 0 0 0 0 0 0 0 0 0 0 0 0 0 0 0 0 0 0 0 0 0 0 0 0 0 0 0 0 0 0 0 0 0 0 0 0 0 0 0 0 0 0 0 0 0 0 0 0 0 0 0 0 0 0 0 0 0 0 0 0 0 0 0 0 0 0 0 0 0 0 0 0 0 0 
Shoots/CH_IMAGES/snapshot219745/VIS_SV_90_z1_h1_g0_e65_v500_new_466040_0.png 0 0 0 0 0 0 0 0 0 0 0 0 0 0 0 0 0 0 0 0 0 0 0 0 0 0 0 0 0 0 0 0 0 0 0 0 0 0 0 0 0 0 0 0 0 0 0 0 0 0 0 0 0 0 0 0 0 0 0 0 0 0 0 0 0 0 0 0 0 0 0 0 0 0 0 0 0 0 0 0 0 0 0 0 0 0 0 0 0 0 0 0 0 0 0 0 0 0 0 0 0 0 0 0 0 0 0 0 0 0 0 0 0 0 0 0 0 0 0 0 0 0 0 0 0 0 0 0 0 0 0 0 0 0 0 0 0 0 0 0 0 0 0 0 0 0 0 0 0 0 0 0 0 0 0 0 0 0 0 0 0 0 0 0 0 0 0 0 0 0 0 0 0 0 0 0 0 0 0 0 
Shoots/CH_IMAGES/snapshot219744/VIS_SV_90_z1_h1_g0_e65_v500_new_466034_0.png 0 0 0 0 0 0 0 0 0 0 0 0 0 0 0 0 0 0 0 0 0 0 0 0 0 0 0 0 0 0 0 0 0 0 0 0 0 0 0 0 0 0 0 0 0 0 0 0 0 0 0 0 0 0 0 0 0 0 0 0 0 0 0 0 0 0 0 0 0 0 0 0 0 0 0 0 0 0 0 0 0 0 0 0 0 0 0 0 0 0 0 0 0 0 0 0 0 0 0 0 0 0 0 0 0 0 0 0 0 0 0 0 0 0 0 0 0 0 0 0 0 0 0 0 0 0 0 0 0 0 0 0 0 0 0 0 0 0 0 0 0 0 0 0 0 0 0 0 0 0 0 0 0 0 0 0 0 0 0 0 0 0 0 0 0 0 0 0 0 0 0 0 0 0 0 0 0 0 0 0 
Shoots/CH_IMAGES/snapshot219744/VIS_SV_0_z1_h1_g0_e65_v500_new_466033_0.png 0 0 0 0 0 0 0 0 0 0 0 0 0 0 0 0 0 0 0 0 0 0 0 0 0 0 0 0 0 0 0 0 0 0 0 0 0 0 0 0 0 0 0 0 0 0 0 0 0 0 0 0 0 0 0 0 0 0 0 0 0 0 0 0 0 0 0 0 0 0 0 0 0 0 0 0 0 0 0 0 0 0 0 0 0 0 0 0 0 0 0 0 0 0 0 0 0 0 0 0 0 0 0 0 0 0 0 0 0 0 0 0 0 0 0 0 0 0 0 0 0 0 0 0 0 0 0 0 0 0 0 0 0 0 0 0 0 0 0 0 0 0 0 0 0 0 0 0 0 0 0 0 0 0 0 0 0 0 0 0 0 0 0 0 0 0 0 0 0 0 0 0 0 0 0 0 0 0 0 0 
Shoots/CH_IMAGES/snapshot219743/VIS_SV_0_z1_h1_g0_e65_v500_new_466024_0.png 0 0 0 0 0 0 0 0 0 0 0 0 0 0 0 0 0 0 0 0 0 0 0 0 0 0 0 0 0 0 0 0 0 0 0 0 0 0 0 0 0 0 0 0 0 0 0 0 0 0 0 0 0 0 0 0 0 0 0 0 0 0 0 0 0 0 0 0 0 0 0 0 0 0 0 0 0 0 0 0 0 0 0 0 0 0 0 0 0 0 0 0 0 0 0 0 0 0 0 0 0 0 0 0 0 0 0 0 0 0 0 0 0 0 0 0 0 0 0 0 0 0 0 0 0 0 0 0 0 0 0 0 0 0 0 0 0 0 0 0 0 0 0 0 0 0 0 0 0 0 0 0 0 0 0 0 0 0 0 0 0 0 0 0 0 0 0 0 0 0 0 0 0 0 0 0 0 0 0 0 
Shoots/CH_IMAGES/snapshot219745/VIS_SV_0_z1_h1_g0_e65_v500_new_466039_0.png 0 0 0 0 0 0 0 0 0 0 0 0 0 0 0 0 0 0 0 0 0 0 0 0 0 0 0 0 0 0 0 0 0 0 0 0 0 0 0 0 0 0 0 0 0 0 0 0 0 0 0 0 0 0 0 0 0 0 0 0 0 0 0 0 0 0 0 0 0 0 0 0 0 0 0 0 0 0 0 0 0 0 0 0 0 0 0 0 0 0 0 0 0 0 0 0 0 0 0 0 0 0 0 0 0 0 0 0 0 0 0 0 0 0 0 0 0 0 0 0 0 0 0 0 0 0 0 0 0 0 0 0 0 0 0 0 0 0 0 0 0 0 0 0 0 0 0 0 0 0 0 0 0 0 0 0 0 0 0 0 0 0 0 0 0 0 0 0 0 0 0 0 0 0 0 0 0 0 0 0 
Shoots/CH_IMAGES/snapshot219746/VIS_SV_90_z1_h1_g0_e65_v500_new_466046_0.png 0 0 0 0 0 0 0 0 0 0 0 0 0 0 0 0 0 0 0 0 0 0 0 0 0 0 0 0 0 0 0 0 0 0 0 0 0 0 0 0 0 0 0 0 0 0 0 0 0 0 0 0 0 0 0 0 0 0 0 0 0 0 0 0 0 0 0 0 0 0 0 0 0 0 0 0 0 0 0 0 0 0 0 0 0 0 0 0 0 0 0 0 0 0 0 0 0 0 0 0 0 0 0 0 0 0 0 0 0 0 0 0 0 0 0 0 0 0 0 0 0 0 0 0 0 0 0 0 0 0 0 0 0 0 0 0 0 0 0 0 0 0 0 0 0 0 0 0 0 0 0 0 0 0 0 0 0 0 0 0 0 0 0 0 0 0 0 0 0 0 0 0 0 0 0 0 0 0 0 0 
Shoots/CH_IMAGES/snapshot219746/VIS_SV_0_z1_h1_g0_e65_v500_new_466045_0.png 0 0 0 0 0 0 0 0 0 0 0 0 0 0 0 0 0 0 0 0 0 0 0 0 0 0 0 0 0 0 0 0 0 0 0 0 0 0 0 0 0 0 0 0 0 0 0 0 0 0 0 0 0 0 0 0 0 0 0 0 0 0 0 0 0 0 0 0 0 0 0 0 0 0 0 0 0 0 0 0 0 0 0 0 0 0 0 0 0 0 0 0 0 0 0 0 0 0 0 0 0 0 0 0 0 0 0 0 0 0 0 0 0 0 0 0 0 0 0 0 0 0 0 0 0 0 0 0 0 0 0 0 0 0 0 0 0 0 0 0 0 0 0 0 0 0 0 0 0 0 0 0 0 0 0 0 0 0 0 0 0 0 0 0 0 0 0 0 0 0 0 0 0 0 0 0 0 0 0 0 
Shoots/CH_IMAGES/snapshot219747/VIS_SV_90_z1_h1_g0_e65_v500_new_466052_0.png 5 0 0 1 3 3 0 0 5 5 13 19 28 34 55 54 57 43 53 53 67 64 90 119 176 178 206 263 301 379 324 371 353 483 496 619 760 955 1087 1404 1771 2358 2735 2447 1701 874 451 254 145 102 68 61 49 58 30 39 33 30 33 23 40 19 26 34 38 25 28 23 31 38 20 23 28 21 29 27 18 33 25 13 25 14 11 22 15 22 13 10 9 3 26 8 3 8 7 7 7 8 9 4 3 3 6 7 1 5 0 4 1 0 1 0 2 1 0 0 0 0 2 0 2 0 1 0 0 1 0 0 0 2 0 0 0 0 0 0 2 0 0 1 0 1 0 0 1 0 0 0 0 0 0 0 0 0 0 0 1 0 0 0 0 0 0 0 0 0 0 0 0 0 0 0 0 0 0 0 0 0 0 0 
Shoots/CH_IMAGES/snapshot219747/VIS_SV_0_z1_h1_g0_e65_v500_new_466051_0.png 85 9 15 11 17 21 23 21 25 28 28 35 43 49 86 111 130 151 168 148 177 162 188 228 236 256 309 334 379 391 470 435 468 550 611 722 869 1011 1326 1399 1468 1587 1472 1399 1148 788 480 290 158 119 93 60 53 55 40 45 44 37 37 22 54 22 25 32 32 43 33 33 57 39 36 43 32 35 34 29 27 30 31 28 25 19 17 32 20 25 23 15 22 18 98 14 24 24 24 24 31 23 33 45 33 46 34 35 43 38 35 33 47 37 25 30 15 35 21 20 24 16 16 5 32 3 15 9 16 18 17 14 27 16 15 19 12 11 10 13 14 7 11 7 15 6 3 9 4 7 6 6 13 1 21 1 6 4 11 8 8 6 21 9 12 10 7 13 3 19 3 12 5 8 11 18 5 18 11 19 7 9 11 5 
Shoots/CH_IMAGES/snapshot219748/VIS_SV_0_z1_h1_g0_e65_v500_new_466057_0.png 0 0 0 0 0 0 0 0 0 0 0 0 0 0 0 0 0 0 0 0 0 0 0 0 0 0 0 0 0 0 0 0 0 0 0 0 0 0 0 0 0 0 0 0 0 0 0 0 0 0 0 0 0 0 0 0 0 0 0 0 0 0 0 0 0 0 0 0 0 0 0 0 0 0 0 0 0 0 0 0 0 0 0 0 0 0 0 0 0 0 0 0 0 0 0 0 0 0 0 0 0 0 0 0 0 0 0 0 0 0 0 0 0 0 0 0 0 0 0 0 0 0 0 0 0 0 0 0 0 0 0 0 0 0 0 0 0 0 0 0 0 0 0 0 0 0 0 0 0 0 0 0 0 0 0 0 0 0 0 0 0 0 0 0 0 0 0 0 0 0 0 0 0 0 0 0 0 0 0 0 
Shoots/CH_IMAGES/snapshot219748/VIS_SV_90_z1_h1_g0_e65_v500_new_466058_0.png 0 0 0 0 0 0 0 0 0 0 0 0 0 0 0 0 0 0 0 0 0 0 0 0 0 0 0 0 0 0 0 0 0 0 0 0 0 0 0 0 0 0 0 0 0 0 0 0 0 0 0 0 0 0 0 0 0 0 0 0 0 0 0 0 0 0 0 0 0 0 0 0 0 0 0 0 0 0 0 0 0 0 0 0 0 0 0 0 0 0 0 0 0 0 0 0 0 0 0 0 0 0 0 0 0 0 0 0 0 0 0 0 0 0 0 0 0 0 0 0 0 0 0 0 0 0 0 0 0 0 0 0 0 0 0 0 0 0 0 0 0 0 0 0 0 0 0 0 0 0 0 0 0 0 0 0 0 0 0 0 0 0 0 0 0 0 0 0 0 0 0 0 0 0 0 0 0 0 0 0 
Shoots/CH_IMAGES/snapshot219749/VIS_SV_0_z1_h1_g0_e65_v500_new_466060_0.png 33 6 3 13 14 13 10 15 24 30 37 50 69 75 99 129 169 176 187 249 253 278 275 318 351 379 364 442 502 535 474 550 561 725 763 934 966 1011 1158 1217 1401 1644 1831 2142 1835 1194 709 348 200 114 87 73 57 69 41 44 43 36 30 40 43 22 26 35 37 49 38 53 48 36 44 33 35 34 41 35 35 34 31 27 31 34 19 18 12 17 16 16 17 12 32 10 14 11 8 9 9 4 4 5 8 2 5 3 1 5 3 2 2 1 0 2 1 2 0 0 1 1 4 0 6 1 0 1 0 0 1 0 0 0 1 0 0 0 0 0 0 0 0 0 0 0 0 0 0 0 0 0 0 0 0 0 0 0 0 0 1 0 0 0 2 0 0 0 0 3 0 0 0 3 0 0 0 1 1 0 2 1 3 2 
Shoots/CH_IMAGES/snapshot219749/VIS_SV_90_z1_h1_g0_e65_v500_new_466061_0.png 24 2 2 7 5 12 17 19 17 24 31 43 58 69 93 119 122 159 169 177 223 208 230 247 287 293 355 325 382 399 407 446 479 600 695 854 990 1177 1278 1633 2149 2644 2781 2642 2111 1273 671 297 143 94 66 43 32 52 38 33 33 33 29 19 42 19 29 23 39 35 38 32 35 41 33 30 40 19 30 35 30 22 38 30 31 24 22 25 26 16 17 10 17 6 31 9 15 9 11 11 8 8 12 9 7 9 8 9 7 9 8 6 15 8 11 14 14 10 9 9 4 2 5 0 6 0 4 2 0 1 2 2 2 1 4 0 1 3 1 1 2 1 0 2 2 1 0 1 0 0 1 3 1 0 3 0 0 0 2 0 2 0 1 0 1 1 1 1 0 1 0 2 0 1 4 1 2 3 3 5 5 4 3 1 
Shoots/CH_IMAGES/snapshot219750/VIS_SV_90_z1_h1_g0_e65_v500_new_466070_0.png 31 6 5 4 6 7 6 7 8 19 21 23 41 61 59 107 106 133 133 132 174 202 230 308 322 308 336 382 329 342 311 307 333 360 390 491 591 751 1005 1225 1470 1959 2498 3124 2619 1649 844 445 263 178 145 75 50 59 47 47 55 46 39 37 61 32 31 51 53 49 47 40 56 55 72 77 80 66 76 59 67 56 54 46 55 47 33 28 26 33 25 33 23 18 34 12 13 13 19 18 20 13 11 14 10 9 18 19 14 26 29 49 67 180 335 351 238 133 52 43 42 18 28 11 15 10 7 6 7 7 5 4 8 4 5 4 4 5 3 3 5 6 3 6 4 6 5 6 7 1 2 2 4 0 5 2 2 4 2 5 3 3 3 1 1 2 6 1 2 1 3 1 0 2 1 3 3 7 2 4 2 3 1 3 
Shoots/CH_IMAGES/snapshot219751/VIS_SV_90_z1_h1_g0_e65_v500_new_466076_0.png 48 3 8 8 13 7 9 16 34 26 19 29 39 41 55 63 57 82 88 95 145 200 175 243 293 311 348 359 446 452 437 453 471 538 588 706 881 1000 1476 1566 2045 2721 3523 4570 5121 4835 3189 2082 1134 562 357 204 120 147 96 76 67 57 48 30 102 21 35 30 49 48 54 45 44 59 41 47 52 47 50 39 57 45 52 49 43 44 29 51 43 48 31 41 31 24 75 20 31 26 29 32 37 23 34 35 38 30 32 38 36 43 36 41 37 43 53 74 59 120 100 104 80 45 37 28 41 6 15 18 8 11 12 5 10 9 6 6 4 4 1 11 8 3 4 5 3 2 0 9 2 3 1 1 2 0 19 0 0 4 1 3 4 1 4 2 4 4 1 1 2 4 4 6 5 3 9 4 0 6 8 4 5 4 4 4 
Shoots/CH_IMAGES/snapshot219750/VIS_SV_0_z1_h1_g0_e65_v500_new_466069_0.png 37 1 1 4 9 9 8 6 6 13 12 25 19 31 40 43 43 57 80 93 135 176 225 325 316 423 446 507 516 558 512 513 551 600 733 915 1147 1306 1537 1503 1569 1507 1537 1389 1128 716 399 239 168 107 89 72 42 53 50 40 49 47 25 26 63 36 45 44 34 46 48 34 51 52 53 31 50 37 52 46 48 36 46 32 34 34 28 26 24 15 17 20 23 19 38 13 4 14 12 8 15 13 5 8 7 2 7 6 5 6 1 5 5 2 10 1 0 9 0 1 1 0 0 0 6 0 0 3 0 1 1 1 1 3 2 0 0 1 0 4 0 1 0 1 2 1 0 2 0 0 0 0 0 0 2 0 0 1 0 1 0 0 0 0 0 0 0 0 0 1 1 0 0 1 0 3 1 2 1 1 2 0 1 2 
Shoots/CH_IMAGES/snapshot219751/VIS_SV_0_z1_h1_g0_e65_v500_new_466075_0.png 51 4 4 11 12 17 16 17 19 33 28 42 45 53 73 70 116 115 181 191 258 333 323 429 428 484 543 659 661 649 623 696 742 782 820 976 1245 1394 1818 1990 2260 2744 3030 3449 3607 3394 2970 2375 1578 848 472 289 158 177 108 123 107 91 80 48 114 47 62 63 77 58 57 49 67 67 59 77 73 62 61 56 42 41 53 32 33 33 24 42 28 19 26 21 26 14 78 3 17 12 21 24 26 12 34 28 27 34 28 23 22 22 24 19 12 25 26 30 21 31 21 20 17 11 13 5 19 4 6 5 4 2 4 1 0 2 8 1 1 3 1 4 2 2 3 7 4 5 2 7 5 3 1 6 3 0 6 0 0 1 0 1 1 2 4 2 1 2 2 2 4 3 3 1 5 5 3 3 1 8 6 2 2 3 2 0 
Shoots/CH_IMAGES/snapshot219752/VIS_SV_0_z1_h1_g0_e65_v500_new_466081_0.png 82 6 6 10 11 15 14 21 32 41 55 57 79 90 108 110 152 174 192 233 283 239 291 377 374 431 518 529 531 554 534 537 569 678 715 839 985 1168 1506 1692 1985 2234 2543 2970 2944 2807 2224 1996 1548 1049 720 490 254 247 171 130 122 76 100 73 134 38 59 53 69 70 66 52 66 61 88 82 97 78 96 106 84 81 77 56 48 50 39 38 39 28 31 25 24 19 56 14 11 20 24 16 12 9 12 20 18 10 8 11 6 10 3 6 7 8 4 4 2 4 1 1 2 1 2 0 8 0 0 2 0 2 0 1 4 0 2 1 1 3 0 2 0 2 0 1 2 1 0 1 0 1 0 0 0 0 5 0 0 0 1 0 0 0 2 0 1 0 0 2 0 8 0 0 0 1 7 3 1 2 5 2 6 7 7 2 
Shoots/CH_IMAGES/snapshot219753/VIS_SV_0_z1_h1_g0_e65_v500_new_466087_0.png 0 0 0 0 0 0 0 0 0 0 0 0 0 0 0 0 0 0 0 0 0 0 0 0 0 0 0 0 0 0 0 0 0 0 0 0 0 0 0 0 0 0 0 0 0 0 0 0 0 0 0 0 0 0 0 0 0 0 0 0 0 0 0 0 0 0 0 0 0 0 0 0 0 0 0 0 0 0 0 0 0 0 0 0 0 0 0 0 0 0 0 0 0 0 0 0 0 0 0 0 0 0 0 0 0 0 0 0 0 0 0 0 0 0 0 0 0 0 0 0 0 0 0 0 0 0 0 0 0 0 0 0 0 0 0 0 0 0 0 0 0 0 0 0 0 0 0 0 0 0 0 0 0 0 0 0 0 0 0 0 0 0 0 0 0 0 0 0 0 0 0 0 0 0 0 0 0 0 0 0 
Shoots/CH_IMAGES/snapshot219752/VIS_SV_90_z1_h1_g0_e65_v500_new_466082_0.png 79 0 0 4 1 3 5 1 12 5 9 8 5 18 15 25 34 42 49 55 96 128 123 213 240 271 303 348 399 420 478 519 526 585 666 701 847 998 1420 1572 1969 2275 2457 2500 2601 2296 1553 1272 753 419 255 167 83 119 74 67 61 36 38 18 93 11 48 35 34 44 37 26 63 41 33 48 45 44 52 41 22 49 40 53 28 33 24 41 44 33 40 19 36 21 93 14 24 24 21 32 33 20 36 29 28 25 28 26 25 34 23 13 18 6 8 8 7 15 14 4 5 0 2 0 9 0 0 0 0 2 1 1 2 0 1 2 0 2 0 3 0 0 0 0 1 1 1 0 1 1 1 1 0 0 8 0 0 0 0 0 1 0 0 1 1 0 1 1 0 2 0 1 2 0 1 1 2 3 3 3 0 0 0 0 
Shoots/CH_IMAGES/snapshot219753/VIS_SV_90_z1_h1_g0_e65_v500_new_466088_0.png 0 0 0 0 0 0 0 0 0 0 0 0 0 0 0 0 0 0 0 0 0 0 0 0 0 0 0 0 0 0 0 0 0 0 0 0 0 0 0 0 0 0 0 0 0 0 0 0 0 0 0 0 0 0 0 0 0 0 0 0 0 0 0 0 0 0 0 0 0 0 0 0 0 0 0 0 0 0 0 0 0 0 0 0 0 0 0 0 0 0 0 0 0 0 0 0 0 0 0 0 0 0 0 0 0 0 0 0 0 0 0 0 0 0 0 0 0 0 0 0 0 0 0 0 0 0 0 0 0 0 0 0 0 0 0 0 0 0 0 0 0 0 0 0 0 0 0 0 0 0 0 0 0 0 0 0 0 0 0 0 0 0 0 0 0 0 0 0 0 0 0 0 0 0 0 0 0 0 0 0 
Shoots/CH_IMAGES/snapshot219754/VIS_SV_0_z1_h1_g0_e65_v500_new_466093_0.png 110 1 7 4 5 2 6 6 9 11 15 13 30 27 25 39 52 58 71 85 86 130 136 179 206 221 256 322 301 338 350 319 378 441 459 507 639 705 727 757 956 1172 1110 1164 870 551 324 168 97 56 54 49 51 42 30 21 36 29 23 10 43 12 13 21 35 28 30 24 43 33 37 33 33 43 28 27 23 18 27 25 23 25 12 24 15 9 9 14 10 10 50 9 5 15 5 8 6 10 14 10 12 9 6 8 10 10 6 7 13 8 8 8 4 10 6 13 8 4 15 0 10 1 4 2 3 4 2 1 2 2 0 1 2 1 1 1 2 2 4 2 1 1 1 0 1 1 0 2 0 0 2 0 2 1 3 2 1 0 1 0 1 0 1 1 2 1 0 0 1 0 1 1 0 0 0 2 1 3 1 1 
Shoots/CH_IMAGES/snapshot219754/VIS_SV_90_z1_h1_g0_e65_v500_new_466094_0.png 158 8 8 7 11 3 8 9 8 8 9 18 18 33 38 38 70 73 99 118 130 153 192 217 256 263 274 304 316 328 357 331 331 343 385 474 523 560 750 806 902 1096 1129 1169 1073 733 438 206 136 83 75 65 46 55 52 38 40 23 39 30 60 28 23 35 36 39 44 49 52 56 53 55 41 55 44 54 43 43 38 34 41 30 14 39 24 23 21 20 15 16 85 15 16 26 20 17 17 19 20 22 10 12 20 25 24 33 35 33 48 52 86 103 100 185 159 163 138 109 102 58 74 38 32 25 29 20 25 8 15 10 6 3 5 1 4 7 6 4 6 4 3 6 4 3 4 7 3 5 10 2 14 5 5 10 14 7 14 6 10 11 9 12 15 13 20 8 14 11 15 11 11 20 14 10 12 11 7 9 3 7 
Shoots/CH_IMAGES/snapshot219755/VIS_SV_90_z1_h1_g0_e65_v500_new_466100_0.png 29 0 1 3 1 6 7 6 9 10 25 25 28 50 53 91 103 120 122 135 186 205 217 241 283 279 310 291 330 291 310 349 355 391 447 512 602 666 917 1080 1421 1748 2311 3051 4024 3436 2686 1497 694 315 140 77 55 42 37 40 34 34 28 25 35 16 25 16 21 27 27 31 49 45 37 32 39 51 34 56 44 56 50 39 43 39 32 26 33 20 26 19 19 19 47 14 11 5 10 14 10 6 10 7 3 4 4 2 0 1 1 2 2 0 2 0 0 1 0 0 0 1 0 0 0 0 0 0 0 0 0 0 0 0 0 0 0 0 0 0 0 0 0 0 0 0 0 0 0 0 0 0 0 0 2 0 0 0 0 0 0 0 0 0 0 0 0 0 0 0 0 0 0 0 0 0 0 2 0 0 0 0 0 0 
Shoots/CH_IMAGES/snapshot219755/VIS_SV_0_z1_h1_g0_e65_v500_new_466099_0.png 11 3 4 4 6 6 8 4 14 13 16 24 30 55 75 112 107 106 90 118 125 145 155 243 232 270 280 386 403 399 393 427 443 496 528 639 786 878 1275 1423 1904 2277 2609 2878 3019 3087 2463 1831 1102 598 323 213 88 90 56 52 35 25 42 16 53 17 25 31 29 23 22 18 24 14 18 18 20 14 25 21 14 14 28 22 18 19 23 23 13 20 18 8 13 11 32 6 12 12 12 24 10 11 21 12 12 25 16 17 15 9 13 5 3 7 6 4 1 4 2 2 1 2 2 0 2 0 0 0 0 0 0 0 0 2 1 0 0 1 0 4 0 1 0 0 0 1 0 1 0 0 0 0 0 0 2 0 0 0 1 2 1 0 2 0 0 0 0 0 0 2 1 1 1 1 3 4 1 3 1 2 0 2 2 2 
Shoots/CH_IMAGES/snapshot219756/VIS_SV_0_z1_h1_g0_e65_v500_new_466105_0.png 0 0 0 0 0 0 0 0 0 0 0 0 0 0 0 0 0 0 0 0 0 0 0 0 0 0 0 0 0 0 0 0 0 0 0 0 0 0 0 0 0 0 0 0 0 0 0 0 0 0 0 0 0 0 0 0 0 0 0 0 0 0 0 0 0 0 0 0 0 0 0 0 0 0 0 0 0 0 0 0 0 0 0 0 0 0 0 0 0 0 0 0 0 0 0 0 0 0 0 0 0 0 0 0 0 0 0 0 0 0 0 0 0 0 0 0 0 0 0 0 0 0 0 0 0 0 0 0 0 0 0 0 0 0 0 0 0 0 0 0 0 0 0 0 0 0 0 0 0 0 0 0 0 0 0 0 0 0 0 0 0 0 0 0 0 0 0 0 0 0 0 0 0 0 0 0 0 0 0 0 
Shoots/CH_IMAGES/snapshot219756/VIS_SV_90_z1_h1_g0_e65_v500_new_466106_0.png 0 0 0 0 0 0 0 0 0 0 0 0 0 0 0 0 0 0 0 0 0 0 0 0 0 0 0 0 0 0 0 0 0 0 0 0 0 0 0 0 0 0 0 0 0 0 0 0 0 0 0 0 0 0 0 0 0 0 0 0 0 0 0 0 0 0 0 0 0 0 0 0 0 0 0 0 0 0 0 0 0 0 0 0 0 0 0 0 0 0 0 0 0 0 0 0 0 0 0 0 0 0 0 0 0 0 0 0 0 0 0 0 0 0 0 0 0 0 0 0 0 0 0 0 0 0 0 0 0 0 0 0 0 0 0 0 0 0 0 0 0 0 0 0 0 0 0 0 0 0 0 0 0 0 0 0 0 0 0 0 0 0 0 0 0 0 0 0 0 0 0 0 0 0 0 0 0 0 0 0 
Shoots/CH_IMAGES/snapshot219757/VIS_SV_90_z1_h1_g0_e65_v500_new_466112_0.png 14 4 4 4 7 2 3 6 9 8 16 19 11 24 25 32 48 43 75 110 115 104 178 169 203 217 218 240 230 218 226 224 245 287 322 364 513 659 921 910 1088 1109 1216 1424 1536 1561 1205 931 587 358 183 118 56 70 61 47 43 40 31 26 46 27 36 33 39 45 32 41 36 36 31 41 44 38 44 66 49 42 56 37 35 26 15 30 29 22 23 15 12 13 30 11 12 10 10 8 13 7 7 10 3 4 2 3 3 1 3 1 0 3 2 2 1 5 2 0 0 1 1 0 0 0 1 0 3 2 0 0 0 0 0 0 0 0 0 1 0 0 0 1 0 1 0 1 0 0 0 2 0 0 2 0 0 1 0 0 0 0 0 0 0 0 3 0 1 2 2 1 3 1 1 1 0 2 2 1 4 2 2 1 
Shoots/CH_IMAGES/snapshot219758/VIS_SV_0_z1_h1_g0_e65_v500_new_466117_0.png 11 0 3 2 0 2 0 1 6 7 7 5 5 8 8 26 10 36 22 30 44 40 81 108 114 135 141 170 192 231 192 214 241 209 249 254 262 327 396 592 801 873 672 386 176 117 64 54 37 32 46 24 26 31 19 18 28 16 13 8 32 8 18 16 17 18 14 9 20 21 24 10 13 23 19 25 23 14 17 14 9 17 12 14 6 10 12 10 12 11 29 6 1 9 15 8 10 7 10 4 5 6 9 7 8 9 4 4 3 3 4 4 0 3 1 0 1 0 2 0 3 0 0 1 0 0 0 1 2 1 0 0 1 0 0 2 0 0 0 0 1 1 0 1 1 1 0 0 0 0 4 0 0 0 0 0 1 0 0 0 0 0 0 1 1 1 1 2 0 0 0 0 1 0 1 0 1 0 0 0 
Shoots/CH_IMAGES/snapshot219758/VIS_SV_90_z1_h1_g0_e65_v500_new_466118_0.png 14 1 3 2 3 6 5 4 5 3 6 8 10 16 14 32 28 27 59 59 75 99 98 127 148 168 183 239 280 246 241 248 257 238 244 289 316 294 394 402 396 430 430 457 501 347 170 87 64 50 37 41 27 41 34 26 23 18 27 15 40 10 10 16 21 28 24 25 40 29 31 17 18 23 34 22 31 26 21 19 19 16 18 16 15 9 10 4 11 3 28 0 4 4 6 11 12 4 15 12 6 3 5 9 2 5 4 0 0 0 1 4 0 3 1 1 2 0 1 0 3 0 1 1 2 4 2 0 0 1 0 1 1 0 2 1 0 0 0 1 1 1 0 0 1 0 0 0 0 0 3 0 0 0 1 1 0 1 0 0 1 2 0 1 0 2 0 0 0 1 1 1 1 2 5 0 1 3 0 5 
Shoots/CH_IMAGES/snapshot219757/VIS_SV_0_z1_h1_g0_e65_v500_new_466111_0.png 145 2 2 4 1 2 4 11 10 11 17 24 27 38 41 51 65 94 127 142 211 240 246 285 404 348 423 438 373 390 425 408 431 457 514 613 734 775 1000 1039 1016 1071 1133 1377 1789 2231 1985 1505 791 419 220 120 50 93 79 50 73 71 45 42 92 36 44 52 55 67 46 61 58 52 61 71 64 61 61 70 56 53 43 39 47 50 38 31 33 20 28 15 8 14 76 7 6 17 11 10 10 15 8 5 4 2 1 3 4 4 0 1 2 1 0 1 0 1 1 2 0 0 0 0 2 1 0 0 0 1 0 3 0 0 0 0 0 2 0 2 0 1 1 4 2 0 0 3 2 0 0 0 1 0 2 0 0 0 1 0 0 0 0 0 1 1 0 0 0 0 1 1 2 0 1 2 0 1 2 3 0 1 2 2 
Shoots/CH_IMAGES/snapshot219759/VIS_SV_0_z1_h1_g0_e65_v500_new_466120_0.png 0 0 0 0 0 0 0 0 0 0 0 0 0 0 0 0 0 0 0 0 0 0 0 0 0 0 0 0 0 0 0 0 0 0 0 0 0 0 0 0 0 0 0 0 0 0 0 0 0 0 0 0 0 0 0 0 0 0 0 0 0 0 0 0 0 0 0 0 0 0 0 0 0 0 0 0 0 0 0 0 0 0 0 0 0 0 0 0 0 0 0 0 0 0 0 0 0 0 0 0 0 0 0 0 0 0 0 0 0 0 0 0 0 0 0 0 0 0 0 0 0 0 0 0 0 0 0 0 0 0 0 0 0 0 0 0 0 0 0 0 0 0 0 0 0 0 0 0 0 0 0 0 0 0 0 0 0 0 0 0 0 0 0 0 0 0 0 0 0 0 0 0 0 0 0 0 0 0 0 0 
Shoots/CH_IMAGES/snapshot219759/VIS_SV_90_z1_h1_g0_e65_v500_new_466121_0.png 0 0 0 0 0 0 0 0 0 0 0 0 0 0 0 0 0 0 0 0 0 0 0 0 0 0 0 0 0 0 0 0 0 0 0 0 0 0 0 0 0 0 0 0 0 0 0 0 0 0 0 0 0 0 0 0 0 0 0 0 0 0 0 0 0 0 0 0 0 0 0 0 0 0 0 0 0 0 0 0 0 0 0 0 0 0 0 0 0 0 0 0 0 0 0 0 0 0 0 0 0 0 0 0 0 0 0 0 0 0 0 0 0 0 0 0 0 0 0 0 0 0 0 0 0 0 0 0 0 0 0 0 0 0 0 0 0 0 0 0 0 0 0 0 0 0 0 0 0 0 0 0 0 0 0 0 0 0 0 0 0 0 0 0 0 0 0 0 0 0 0 0 0 0 0 0 0 0 0 0 
Shoots/CH_IMAGES/snapshot219760/VIS_SV_90_z1_h1_g0_e65_v500_new_466130_0.png 0 0 0 0 0 0 0 0 0 0 0 0 0 0 0 0 0 0 0 0 0 0 0 0 0 0 0 0 0 0 0 0 0 0 0 0 0 0 0 0 0 0 0 0 0 0 0 0 0 0 0 0 0 0 0 0 0 0 0 0 0 0 0 0 0 0 0 0 0 0 0 0 0 0 0 0 0 0 0 0 0 0 0 0 0 0 0 0 0 0 0 0 0 0 0 0 0 0 0 0 0 0 0 0 0 0 0 0 0 0 0 0 0 0 0 0 0 0 0 0 0 0 0 0 0 0 0 0 0 0 0 0 0 0 0 0 0 0 0 0 0 0 0 0 0 0 0 0 0 0 0 0 0 0 0 0 0 0 0 0 0 0 0 0 0 0 0 0 0 0 0 0 0 0 0 0 0 0 0 0 
Shoots/CH_IMAGES/snapshot219760/VIS_SV_0_z1_h1_g0_e65_v500_new_466129_0.png 0 0 0 0 0 0 0 0 0 0 0 0 0 0 0 0 0 0 0 0 0 0 0 0 0 0 0 0 0 0 0 0 0 0 0 0 0 0 0 0 0 0 0 0 0 0 0 0 0 0 0 0 0 0 0 0 0 0 0 0 0 0 0 0 0 0 0 0 0 0 0 0 0 0 0 0 0 0 0 0 0 0 0 0 0 0 0 0 0 0 0 0 0 0 0 0 0 0 0 0 0 0 0 0 0 0 0 0 0 0 0 0 0 0 0 0 0 0 0 0 0 0 0 0 0 0 0 0 0 0 0 0 0 0 0 0 0 0 0 0 0 0 0 0 0 0 0 0 0 0 0 0 0 0 0 0 0 0 0 0 0 0 0 0 0 0 0 0 0 0 0 0 0 0 0 0 0 0 0 0 
Shoots/CH_IMAGES/snapshot219761/VIS_SV_0_z1_h1_g0_e65_v500_new_466135_0.png 0 0 0 0 0 0 0 0 0 0 0 0 0 0 0 0 0 0 0 0 0 0 0 0 0 0 0 0 0 0 0 0 0 0 0 0 0 0 0 0 0 0 0 0 0 0 0 0 0 0 0 0 0 0 0 0 0 0 0 0 0 0 0 0 0 0 0 0 0 0 0 0 0 0 0 0 0 0 0 0 0 0 0 0 0 0 0 0 0 0 0 0 0 0 0 0 0 0 0 0 0 0 0 0 0 0 0 0 0 0 0 0 0 0 0 0 0 0 0 0 0 0 0 0 0 0 0 0 0 0 0 0 0 0 0 0 0 0 0 0 0 0 0 0 0 0 0 0 0 0 0 0 0 0 0 0 0 0 0 0 0 0 0 0 0 0 0 0 0 0 0 0 0 0 0 0 0 0 0 0 
Shoots/CH_IMAGES/snapshot219762/VIS_SV_90_z1_h1_g0_e65_v500_new_466139_0.png 35 3 4 5 3 10 9 11 15 15 17 18 29 32 44 59 61 86 83 98 128 151 170 196 198 204 249 259 254 290 281 283 293 301 340 403 486 510 732 920 1325 1843 2260 2074 1501 785 379 234 131 73 73 61 55 48 46 32 30 28 31 23 44 16 32 34 23 20 26 27 31 27 27 33 26 36 28 38 26 22 33 34 29 22 21 28 18 30 15 9 17 13 48 2 12 17 19 25 13 8 24 28 26 13 15 27 25 23 18 35 32 28 39 21 17 33 14 16 20 9 9 4 18 3 3 2 6 4 4 3 2 3 2 3 2 8 2 4 3 3 2 3 2 1 0 2 2 2 2 0 2 0 11 0 3 1 1 4 5 0 2 3 6 2 4 3 2 4 1 2 6 2 3 2 2 9 7 4 3 1 2 1 
Shoots/CH_IMAGES/snapshot219761/VIS_SV_90_z1_h1_g0_e65_v500_new_466136_0.png 0 0 0 0 0 0 0 0 0 0 0 0 0 0 0 0 0 0 0 0 0 0 0 0 0 0 0 0 0 0 0 0 0 0 0 0 0 0 0 0 0 0 0 0 0 0 0 0 0 0 0 0 0 0 0 0 0 0 0 0 0 0 0 0 0 0 0 0 0 0 0 0 0 0 0 0 0 0 0 0 0 0 0 0 0 0 0 0 0 0 0 0 0 0 0 0 0 0 0 0 0 0 0 0 0 0 0 0 0 0 0 0 0 0 0 0 0 0 0 0 0 0 0 0 0 0 0 0 0 0 0 0 0 0 0 0 0 0 0 0 0 0 0 0 0 0 0 0 0 0 0 0 0 0 0 0 0 0 0 0 0 0 0 0 0 0 0 0 0 0 0 0 0 0 0 0 0 0 0 0 
Shoots/CH_IMAGES/snapshot219762/VIS_SV_0_z1_h1_g0_e65_v500_new_466138_0.png 61 1 10 2 4 11 4 14 24 18 21 30 29 28 48 65 76 90 108 125 170 177 215 260 301 338 373 366 396 384 413 408 423 488 484 678 747 872 947 950 967 1030 1117 1224 1026 613 429 221 119 80 75 52 34 62 52 50 45 47 50 47 59 30 45 49 45 41 55 40 53 52 50 49 36 42 44 34 29 42 27 28 36 19 21 20 18 17 26 16 18 14 66 12 12 8 9 13 16 8 9 7 7 8 2 7 3 3 6 3 4 2 5 5 3 3 2 1 1 0 0 0 0 0 0 0 1 0 0 0 1 0 0 0 0 1 0 0 0 0 1 0 0 0 0 1 0 0 0 0 0 0 2 0 0 0 0 0 0 0 0 0 1 0 0 0 0 0 0 0 0 1 0 2 0 0 1 2 0 1 2 3 
Shoots/CH_IMAGES/snapshot219763/VIS_SV_90_z1_h1_g0_e65_v500_new_466148_0.png 13 2 1 2 2 1 3 5 5 7 9 23 28 49 54 92 120 148 169 184 213 262 206 231 242 262 304 289 298 318 268 309 294 390 418 459 496 584 652 747 817 874 749 592 375 206 119 107 72 58 61 49 36 35 33 37 27 23 27 26 32 21 24 32 24 38 12 26 38 30 38 25 36 28 35 25 20 15 17 12 18 19 9 10 6 8 9 6 4 4 11 4 5 6 3 5 1 3 7 1 1 1 0 2 0 0 0 0 0 1 0 0 0 1 0 1 0 0 0 0 1 0 0 0 0 0 0 0 0 1 1 0 0 0 0 0 0 0 0 0 0 0 0 0 0 0 1 1 0 0 0 0 0 0 0 0 1 0 0 0 0 0 0 0 0 0 0 0 1 0 0 0 0 1 0 1 3 1 0 0 
Shoots/CH_IMAGES/snapshot219763/VIS_SV_0_z1_h1_g0_e65_v500_new_466147_0.png 12 0 0 2 4 6 1 1 6 4 12 9 15 22 39 41 40 52 45 57 61 64 73 87 124 146 188 221 231 306 335 351 433 541 574 661 759 911 1137 1281 1499 1804 1797 1641 1442 936 574 324 179 107 69 47 30 35 35 32 32 31 25 10 34 6 21 19 19 20 21 18 17 15 22 10 15 16 20 14 20 17 10 9 13 12 5 9 3 4 11 3 7 3 17 2 3 10 10 6 8 6 6 4 5 4 5 2 3 4 0 0 0 0 1 0 0 0 0 0 0 0 0 0 1 0 0 0 0 1 0 0 0 0 0 0 0 0 0 0 0 0 0 0 0 0 0 0 0 0 0 0 0 0 0 0 0 0 0 0 0 0 0 0 0 0 1 0 0 0 0 0 0 1 0 0 0 0 0 0 0 2 0 1 
Shoots/CH_IMAGES/snapshot219764/VIS_SV_90_z1_h1_g0_e65_v500_new_466151_0.png 0 0 0 0 0 0 0 0 0 0 0 0 0 0 0 0 0 0 0 0 0 0 0 0 0 0 0 0 0 0 0 0 0 0 0 0 0 0 0 0 0 0 0 0 0 0 0 0 0 0 0 0 0 0 0 0 0 0 0 0 0 0 0 0 0 0 0 0 0 0 0 0 0 0 0 0 0 0 0 0 0 0 0 0 0 0 0 0 0 0 0 0 0 0 0 0 0 0 0 0 0 0 0 0 0 0 0 0 0 0 0 0 0 0 0 0 0 0 0 0 0 0 0 0 0 0 0 0 0 0 0 0 0 0 0 0 0 0 0 0 0 0 0 0 0 0 0 0 0 0 0 0 0 0 0 0 0 0 0 0 0 0 0 0 0 0 0 0 0 0 0 0 0 0 0 0 0 0 0 0 
Shoots/CH_IMAGES/snapshot219764/VIS_SV_0_z1_h1_g0_e65_v500_new_466150_0.png 0 0 0 0 0 0 0 0 0 0 0 0 0 0 0 0 0 0 0 0 0 0 0 0 0 0 0 0 0 0 0 0 0 0 0 0 0 0 0 0 0 0 0 0 0 0 0 0 0 0 0 0 0 0 0 0 0 0 0 0 0 0 0 0 0 0 0 0 0 0 0 0 0 0 0 0 0 0 0 0 0 0 0 0 0 0 0 0 0 0 0 0 0 0 0 0 0 0 0 0 0 0 0 0 0 0 0 0 0 0 0 0 0 0 0 0 0 0 0 0 0 0 0 0 0 0 0 0 0 0 0 0 0 0 0 0 0 0 0 0 0 0 0 0 0 0 0 0 0 0 0 0 0 0 0 0 0 0 0 0 0 0 0 0 0 0 0 0 0 0 0 0 0 0 0 0 0 0 0 0 
Shoots/CH_IMAGES/snapshot219765/VIS_SV_0_z1_h1_g0_e65_v500_new_466159_0.png 0 0 0 0 0 0 0 0 0 0 0 0 0 0 0 0 0 0 0 0 0 0 0 0 0 0 0 0 0 0 0 0 0 0 0 0 0 0 0 0 0 0 0 0 0 0 0 0 0 0 0 0 0 0 0 0 0 0 0 0 0 0 0 0 0 0 0 0 0 0 0 0 0 0 0 0 0 0 0 0 0 0 0 0 0 0 0 0 0 0 0 0 0 0 0 0 0 0 0 0 0 0 0 0 0 0 0 0 0 0 0 0 0 0 0 0 0 0 0 0 0 0 0 0 0 0 0 0 0 0 0 0 0 0 0 0 0 0 0 0 0 0 0 0 0 0 0 0 0 0 0 0 0 0 0 0 0 0 0 0 0 0 0 0 0 0 0 0 0 0 0 0 0 0 0 0 0 0 0 0 
Shoots/CH_IMAGES/snapshot219766/VIS_SV_0_z1_h1_g0_e65_v500_new_466165_0.png 0 0 0 0 0 0 0 0 0 0 0 0 0 0 0 0 0 0 0 0 0 0 0 0 0 0 0 0 0 0 0 0 0 0 0 0 0 0 0 0 0 0 0 0 0 0 0 0 0 0 0 0 0 0 0 0 0 0 0 0 0 0 0 0 0 0 0 0 0 0 0 0 0 0 0 0 0 0 0 0 0 0 0 0 0 0 0 0 0 0 0 0 0 0 0 0 0 0 0 0 0 0 0 0 0 0 0 0 0 0 0 0 0 0 0 0 0 0 0 0 0 0 0 0 0 0 0 0 0 0 0 0 0 0 0 0 0 0 0 0 0 0 0 0 0 0 0 0 0 0 0 0 0 0 0 0 0 0 0 0 0 0 0 0 0 0 0 0 0 0 0 0 0 0 0 0 0 0 0 0 
Shoots/CH_IMAGES/snapshot219766/VIS_SV_90_z1_h1_g0_e65_v500_new_466166_0.png 0 0 0 0 0 0 0 0 0 0 0 0 0 0 0 0 0 0 0 0 0 0 0 0 0 0 0 0 0 0 0 0 0 0 0 0 0 0 0 0 0 0 0 0 0 0 0 0 0 0 0 0 0 0 0 0 0 0 0 0 0 0 0 0 0 0 0 0 0 0 0 0 0 0 0 0 0 0 0 0 0 0 0 0 0 0 0 0 0 0 0 0 0 0 0 0 0 0 0 0 0 0 0 0 0 0 0 0 0 0 0 0 0 0 0 0 0 0 0 0 0 0 0 0 0 0 0 0 0 0 0 0 0 0 0 0 0 0 0 0 0 0 0 0 0 0 0 0 0 0 0 0 0 0 0 0 0 0 0 0 0 0 0 0 0 0 0 0 0 0 0 0 0 0 0 0 0 0 0 0 
Shoots/CH_IMAGES/snapshot219767/VIS_SV_90_z1_h1_g0_e65_v500_new_466172_0.png 0 0 0 0 0 0 0 0 0 0 0 0 0 0 0 0 0 0 0 0 0 0 0 0 0 0 0 0 0 0 0 0 0 0 0 0 0 0 0 0 0 0 0 0 0 0 0 0 0 0 0 0 0 0 0 0 0 0 0 0 0 0 0 0 0 0 0 0 0 0 0 0 0 0 0 0 0 0 0 0 0 0 0 0 0 0 0 0 0 0 0 0 0 0 0 0 0 0 0 0 0 0 0 0 0 0 0 0 0 0 0 0 0 0 0 0 0 0 0 0 0 0 0 0 0 0 0 0 0 0 0 0 0 0 0 0 0 0 0 0 0 0 0 0 0 0 0 0 0 0 0 0 0 0 0 0 0 0 0 0 0 0 0 0 0 0 0 0 0 0 0 0 0 0 0 0 0 0 0 0 
Shoots/CH_IMAGES/snapshot219765/VIS_SV_90_z1_h1_g0_e65_v500_new_466160_0.png 0 0 0 0 0 0 0 0 0 0 0 0 0 0 0 0 0 0 0 0 0 0 0 0 0 0 0 0 0 0 0 0 0 0 0 0 0 0 0 0 0 0 0 0 0 0 0 0 0 0 0 0 0 0 0 0 0 0 0 0 0 0 0 0 0 0 0 0 0 0 0 0 0 0 0 0 0 0 0 0 0 0 0 0 0 0 0 0 0 0 0 0 0 0 0 0 0 0 0 0 0 0 0 0 0 0 0 0 0 0 0 0 0 0 0 0 0 0 0 0 0 0 0 0 0 0 0 0 0 0 0 0 0 0 0 0 0 0 0 0 0 0 0 0 0 0 0 0 0 0 0 0 0 0 0 0 0 0 0 0 0 0 0 0 0 0 0 0 0 0 0 0 0 0 0 0 0 0 0 0 
Shoots/CH_IMAGES/snapshot219767/VIS_SV_0_z1_h1_g0_e65_v500_new_466171_0.png 0 0 0 0 0 0 0 0 0 0 0 0 0 0 0 0 0 0 0 0 0 0 0 0 0 0 0 0 0 0 0 0 0 0 0 0 0 0 0 0 0 0 0 0 0 0 0 0 0 0 0 0 0 0 0 0 0 0 0 0 0 0 0 0 0 0 0 0 0 0 0 0 0 0 0 0 0 0 0 0 0 0 0 0 0 0 0 0 0 0 0 0 0 0 0 0 0 0 0 0 0 0 0 0 0 0 0 0 0 0 0 0 0 0 0 0 0 0 0 0 0 0 0 0 0 0 0 0 0 0 0 0 0 0 0 0 0 0 0 0 0 0 0 0 0 0 0 0 0 0 0 0 0 0 0 0 0 0 0 0 0 0 0 0 0 0 0 0 0 0 0 0 0 0 0 0 0 0 0 0 
Shoots/CH_IMAGES/snapshot219768/VIS_SV_90_z1_h1_g0_e65_v500_new_466178_0.png 0 0 0 0 0 0 0 0 0 0 0 0 0 0 0 0 0 0 0 0 0 0 0 0 0 0 0 0 0 0 0 0 0 0 0 0 0 0 0 0 0 0 0 0 0 0 0 0 0 0 0 0 0 0 0 0 0 0 0 0 0 0 0 0 0 0 0 0 0 0 0 0 0 0 0 0 0 0 0 0 0 0 0 0 0 0 0 0 0 0 0 0 0 0 0 0 0 0 0 0 0 0 0 0 0 0 0 0 0 0 0 0 0 0 0 0 0 0 0 0 0 0 0 0 0 0 0 0 0 0 0 0 0 0 0 0 0 0 0 0 0 0 0 0 0 0 0 0 0 0 0 0 0 0 0 0 0 0 0 0 0 0 0 0 0 0 0 0 0 0 0 0 0 0 0 0 0 0 0 0 
Shoots/CH_IMAGES/snapshot219768/VIS_SV_0_z1_h1_g0_e65_v500_new_466177_0.png 0 0 0 0 0 0 0 0 0 0 0 0 0 0 0 0 0 0 0 0 0 0 0 0 0 0 0 0 0 0 0 0 0 0 0 0 0 0 0 0 0 0 0 0 0 0 0 0 0 0 0 0 0 0 0 0 0 0 0 0 0 0 0 0 0 0 0 0 0 0 0 0 0 0 0 0 0 0 0 0 0 0 0 0 0 0 0 0 0 0 0 0 0 0 0 0 0 0 0 0 0 0 0 0 0 0 0 0 0 0 0 0 0 0 0 0 0 0 0 0 0 0 0 0 0 0 0 0 0 0 0 0 0 0 0 0 0 0 0 0 0 0 0 0 0 0 0 0 0 0 0 0 0 0 0 0 0 0 0 0 0 0 0 0 0 0 0 0 0 0 0 0 0 0 0 0 0 0 0 0 
Shoots/CH_IMAGES/snapshot219769/VIS_SV_0_z1_h1_g0_e65_v500_new_466183_0.png 47 6 14 12 5 12 18 10 19 16 17 19 15 17 33 29 30 41 53 51 65 92 106 132 132 177 197 196 252 223 232 209 220 225 249 299 289 299 355 369 358 387 399 446 371 285 144 93 63 59 60 50 29 51 30 37 43 30 24 11 55 8 18 23 34 16 21 15 19 26 20 36 26 27 34 23 22 29 26 16 19 22 14 25 16 27 22 13 11 6 50 12 13 12 22 25 19 21 33 32 36 37 43 61 53 42 50 59 76 64 74 97 100 135 117 105 89 63 36 21 69 4 21 14 23 16 12 9 15 21 18 15 13 16 9 13 9 13 17 10 12 7 4 12 5 5 8 2 7 1 9 3 2 3 6 2 5 4 3 11 4 12 16 9 10 11 9 11 10 8 11 14 6 5 13 13 9 10 18 8 
Shoots/CH_IMAGES/snapshot219769/VIS_SV_90_z1_h1_g0_e65_v500_new_466184_0.png 21 0 0 1 0 0 1 2 2 1 4 3 4 6 4 11 4 15 15 19 32 47 53 102 121 106 116 157 134 122 98 120 124 136 157 179 205 242 307 312 442 552 802 755 629 357 186 64 57 22 22 26 18 17 9 21 6 11 6 8 12 7 15 10 7 14 9 16 17 18 18 23 20 23 20 31 18 28 21 32 20 22 20 33 16 18 24 13 15 21 31 10 7 14 19 9 6 6 10 6 6 6 4 4 6 9 5 3 2 9 10 15 11 20 21 25 23 23 21 16 9 6 5 5 6 7 3 4 5 6 3 3 6 3 3 6 3 0 3 2 1 2 2 1 0 2 1 0 0 0 3 0 0 0 0 3 1 0 0 0 0 1 0 0 0 1 0 0 0 1 1 1 1 1 0 0 0 2 0 1 
Shoots/CH_IMAGES/snapshot219770/VIS_SV_0_z1_h1_g0_e65_v500_new_466189_0.png 75 0 7 5 9 16 8 13 27 31 44 45 69 96 95 133 161 158 228 240 250 281 353 404 441 493 553 605 586 653 584 642 661 751 801 1013 1103 1274 1424 1510 1809 2089 1913 1686 1437 941 633 289 168 90 74 41 42 60 40 39 42 31 29 16 67 17 30 34 28 26 21 19 27 33 20 29 27 18 21 30 28 13 22 21 15 30 23 24 18 15 19 15 12 7 59 4 7 17 10 16 14 3 14 17 15 15 15 18 8 10 8 9 6 4 2 2 1 1 3 1 0 0 0 0 4 0 0 0 0 0 0 1 1 1 2 0 0 0 0 1 0 0 0 0 0 2 0 1 0 0 0 0 0 0 5 0 1 1 2 1 0 0 2 2 1 0 2 2 4 3 4 0 2 2 2 2 1 2 4 1 8 4 1 2 
Shoots/CH_IMAGES/snapshot219771/VIS_SV_90_z1_h1_g0_e65_v500_new_466193_0.png 0 0 0 0 0 0 0 0 0 0 0 0 0 0 0 0 0 0 0 0 0 0 0 0 0 0 0 0 0 0 0 0 0 0 0 0 0 0 0 0 0 0 0 0 0 0 0 0 0 0 0 0 0 0 0 0 0 0 0 0 0 0 0 0 0 0 0 0 0 0 0 0 0 0 0 0 0 0 0 0 0 0 0 0 0 0 0 0 0 0 0 0 0 0 0 0 0 0 0 0 0 0 0 0 0 0 0 0 0 0 0 0 0 0 0 0 0 0 0 0 0 0 0 0 0 0 0 0 0 0 0 0 0 0 0 0 0 0 0 0 0 0 0 0 0 0 0 0 0 0 0 0 0 0 0 0 0 0 0 0 0 0 0 0 0 0 0 0 0 0 0 0 0 0 0 0 0 0 0 0 
Shoots/CH_IMAGES/snapshot219771/VIS_SV_0_z1_h1_g0_e65_v500_new_466192_0.png 0 0 0 0 0 0 0 0 0 0 0 0 0 0 0 0 0 0 0 0 0 0 0 0 0 0 0 0 0 0 0 0 0 0 0 0 0 0 0 0 0 0 0 0 0 0 0 0 0 0 0 0 0 0 0 0 0 0 0 0 0 0 0 0 0 0 0 0 0 0 0 0 0 0 0 0 0 0 0 0 0 0 0 0 0 0 0 0 0 0 0 0 0 0 0 0 0 0 0 0 0 0 0 0 0 0 0 0 0 0 0 0 0 0 0 0 0 0 0 0 0 0 0 0 0 0 0 0 0 0 0 0 0 0 0 0 0 0 0 0 0 0 0 0 0 0 0 0 0 0 0 0 0 0 0 0 0 0 0 0 0 0 0 0 0 0 0 0 0 0 0 0 0 0 0 0 0 0 0 0 
Shoots/CH_IMAGES/snapshot219770/VIS_SV_90_z1_h1_g0_e65_v500_new_466190_0.png 41 0 3 4 3 6 1 3 9 13 14 15 23 41 48 70 67 121 136 124 158 158 226 240 280 315 308 330 299 308 316 320 314 328 381 461 500 558 696 892 1273 2105 2935 3395 3012 1853 1017 468 220 129 91 62 28 44 43 29 27 22 22 19 34 12 25 18 32 25 33 29 27 27 33 44 35 35 34 45 42 53 39 39 34 51 20 29 30 32 30 21 23 21 62 21 15 21 23 11 12 15 15 14 8 11 10 12 7 11 8 13 7 5 10 9 9 12 7 6 2 4 1 0 7 0 3 3 5 0 2 2 2 2 0 1 0 0 0 5 0 1 1 1 0 1 0 1 3 0 1 0 1 0 4 0 1 0 1 0 1 0 1 0 0 0 1 2 1 5 2 2 0 1 1 1 3 4 1 2 3 2 4 0 
Shoots/CH_IMAGES/snapshot219772/VIS_SV_0_z1_h1_g0_e65_v500_new_466201_0.png 0 0 0 0 0 0 0 0 0 0 0 0 0 0 0 0 0 0 0 0 0 0 0 0 0 0 0 0 0 0 0 0 0 0 0 0 0 0 0 0 0 0 0 0 0 0 0 0 0 0 0 0 0 0 0 0 0 0 0 0 0 0 0 0 0 0 0 0 0 0 0 0 0 0 0 0 0 0 0 0 0 0 0 0 0 0 0 0 0 0 0 0 0 0 0 0 0 0 0 0 0 0 0 0 0 0 0 0 0 0 0 0 0 0 0 0 0 0 0 0 0 0 0 0 0 0 0 0 0 0 0 0 0 0 0 0 0 0 0 0 0 0 0 0 0 0 0 0 0 0 0 0 0 0 0 0 0 0 0 0 0 0 0 0 0 0 0 0 0 0 0 0 0 0 0 0 0 0 0 0 
Shoots/CH_IMAGES/snapshot219772/VIS_SV_90_z1_h1_g0_e65_v500_new_466202_0.png 0 0 0 0 0 0 0 0 0 0 0 0 0 0 0 0 0 0 0 0 0 0 0 0 0 0 0 0 0 0 0 0 0 0 0 0 0 0 0 0 0 0 0 0 0 0 0 0 0 0 0 0 0 0 0 0 0 0 0 0 0 0 0 0 0 0 0 0 0 0 0 0 0 0 0 0 0 0 0 0 0 0 0 0 0 0 0 0 0 0 0 0 0 0 0 0 0 0 0 0 0 0 0 0 0 0 0 0 0 0 0 0 0 0 0 0 0 0 0 0 0 0 0 0 0 0 0 0 0 0 0 0 0 0 0 0 0 0 0 0 0 0 0 0 0 0 0 0 0 0 0 0 0 0 0 0 0 0 0 0 0 0 0 0 0 0 0 0 0 0 0 0 0 0 0 0 0 0 0 0 
Shoots/CH_IMAGES/snapshot219773/VIS_SV_90_z1_h1_g0_e65_v500_new_466208_0.png 0 0 0 0 0 0 0 0 0 0 0 0 0 0 0 0 0 0 0 0 0 0 0 0 0 0 0 0 0 0 0 0 0 0 0 0 0 0 0 0 0 0 0 0 0 0 0 0 0 0 0 0 0 0 0 0 0 0 0 0 0 0 0 0 0 0 0 0 0 0 0 0 0 0 0 0 0 0 0 0 0 0 0 0 0 0 0 0 0 0 0 0 0 0 0 0 0 0 0 0 0 0 0 0 0 0 0 0 0 0 0 0 0 0 0 0 0 0 0 0 0 0 0 0 0 0 0 0 0 0 0 0 0 0 0 0 0 0 0 0 0 0 0 0 0 0 0 0 0 0 0 0 0 0 0 0 0 0 0 0 0 0 0 0 0 0 0 0 0 0 0 0 0 0 0 0 0 0 0 0 
Shoots/CH_IMAGES/snapshot219773/VIS_SV_0_z1_h1_g0_e65_v500_new_466207_0.png 0 0 0 0 0 0 0 0 0 0 0 0 0 0 0 0 0 0 0 0 0 0 0 0 0 0 0 0 0 0 0 0 0 0 0 0 0 0 0 0 0 0 0 0 0 0 0 0 0 0 0 0 0 0 0 0 0 0 0 0 0 0 0 0 0 0 0 0 0 0 0 0 0 0 0 0 0 0 0 0 0 0 0 0 0 0 0 0 0 0 0 0 0 0 0 0 0 0 0 0 0 0 0 0 0 0 0 0 0 0 0 0 0 0 0 0 0 0 0 0 0 0 0 0 0 0 0 0 0 0 0 0 0 0 0 0 0 0 0 0 0 0 0 0 0 0 0 0 0 0 0 0 0 0 0 0 0 0 0 0 0 0 0 0 0 0 0 0 0 0 0 0 0 0 0 0 0 0 0 0 
Shoots/CH_IMAGES/snapshot219774/VIS_SV_90_z1_h1_g0_e65_v500_new_466214_0.png 0 0 0 0 0 0 0 0 0 0 0 0 0 0 0 0 0 0 0 0 0 0 0 0 0 0 0 0 0 0 0 0 0 0 0 0 0 0 0 0 0 0 0 0 0 0 0 0 0 0 0 0 0 0 0 0 0 0 0 0 0 0 0 0 0 0 0 0 0 0 0 0 0 0 0 0 0 0 0 0 0 0 0 0 0 0 0 0 0 0 0 0 0 0 0 0 0 0 0 0 0 0 0 0 0 0 0 0 0 0 0 0 0 0 0 0 0 0 0 0 0 0 0 0 0 0 0 0 0 0 0 0 0 0 0 0 0 0 0 0 0 0 0 0 0 0 0 0 0 0 0 0 0 0 0 0 0 0 0 0 0 0 0 0 0 0 0 0 0 0 0 0 0 0 0 0 0 0 0 0 
Shoots/CH_IMAGES/snapshot219774/VIS_SV_0_z1_h1_g0_e65_v500_new_466213_0.png 0 0 0 0 0 0 0 0 0 0 0 0 0 0 0 0 0 0 0 0 0 0 0 0 0 0 0 0 0 0 0 0 0 0 0 0 0 0 0 0 0 0 0 0 0 0 0 0 0 0 0 0 0 0 0 0 0 0 0 0 0 0 0 0 0 0 0 0 0 0 0 0 0 0 0 0 0 0 0 0 0 0 0 0 0 0 0 0 0 0 0 0 0 0 0 0 0 0 0 0 0 0 0 0 0 0 0 0 0 0 0 0 0 0 0 0 0 0 0 0 0 0 0 0 0 0 0 0 0 0 0 0 0 0 0 0 0 0 0 0 0 0 0 0 0 0 0 0 0 0 0 0 0 0 0 0 0 0 0 0 0 0 0 0 0 0 0 0 0 0 0 0 0 0 0 0 0 0 0 0 
Shoots/CH_IMAGES/snapshot219775/VIS_SV_90_z1_h1_g0_e65_v500_new_466220_0.png 77 6 14 18 17 25 35 37 49 56 71 92 85 102 112 138 140 165 188 268 286 304 352 379 472 505 612 555 649 639 583 690 800 885 950 1102 1274 1395 1749 1898 2296 2737 2991 3322 3486 3710 2332 1944 1092 663 351 211 116 137 84 56 71 47 70 44 93 28 71 56 72 83 75 67 69 74 63 92 76 77 67 72 73 65 65 47 66 54 41 43 44 40 45 26 31 21 59 14 22 24 20 11 18 22 27 13 18 10 11 13 10 10 7 8 10 8 17 16 20 24 6 5 9 5 3 1 7 1 1 0 1 4 2 1 2 1 1 2 2 1 0 4 0 0 0 0 1 0 0 1 1 0 0 2 0 0 7 0 0 0 0 0 0 0 1 3 2 0 1 1 1 2 4 3 2 4 5 2 2 10 4 1 3 4 4 4 
Shoots/CH_IMAGES/snapshot219775/VIS_SV_0_z1_h1_g0_e65_v500_new_466219_0.png 34 2 1 4 6 6 9 13 21 21 41 49 61 79 98 123 146 169 190 227 292 305 421 488 506 566 638 662 622 720 574 725 792 882 908 1062 1232 1332 1731 2023 2414 3125 4128 5164 5590 4718 3380 2248 1309 690 355 209 108 116 71 52 54 59 45 40 71 30 50 39 48 49 60 33 59 50 50 43 34 44 63 61 43 64 58 35 37 39 30 40 38 34 39 39 28 15 54 18 19 28 24 28 21 21 13 18 11 9 4 9 5 5 7 2 2 1 0 0 0 1 0 1 0 0 0 0 2 0 0 0 1 0 1 0 0 0 1 0 0 1 0 1 0 0 0 0 1 1 0 0 0 1 2 0 0 0 2 0 0 0 0 1 0 0 1 1 8 2 0 2 2 1 1 2 1 3 5 0 2 0 2 2 2 2 1 1 
Shoots/CH_IMAGES/snapshot219776/VIS_SV_0_z1_h1_g0_e65_v500_new_466225_0.png 0 0 0 0 0 0 0 0 0 0 0 0 0 0 0 0 0 0 0 0 0 0 0 0 0 0 0 0 0 0 0 0 0 0 0 0 0 0 0 0 0 0 0 0 0 0 0 0 0 0 0 0 0 0 0 0 0 0 0 0 0 0 0 0 0 0 0 0 0 0 0 0 0 0 0 0 0 0 0 0 0 0 0 0 0 0 0 0 0 0 0 0 0 0 0 0 0 0 0 0 0 0 0 0 0 0 0 0 0 0 0 0 0 0 0 0 0 0 0 0 0 0 0 0 0 0 0 0 0 0 0 0 0 0 0 0 0 0 0 0 0 0 0 0 0 0 0 0 0 0 0 0 0 0 0 0 0 0 0 0 0 0 0 0 0 0 0 0 0 0 0 0 0 0 0 0 0 0 0 0 
Shoots/CH_IMAGES/snapshot219776/VIS_SV_90_z1_h1_g0_e65_v500_new_466226_0.png 0 0 0 0 0 0 0 0 0 0 0 0 0 0 0 0 0 0 0 0 0 0 0 0 0 0 0 0 0 0 0 0 0 0 0 0 0 0 0 0 0 0 0 0 0 0 0 0 0 0 0 0 0 0 0 0 0 0 0 0 0 0 0 0 0 0 0 0 0 0 0 0 0 0 0 0 0 0 0 0 0 0 0 0 0 0 0 0 0 0 0 0 0 0 0 0 0 0 0 0 0 0 0 0 0 0 0 0 0 0 0 0 0 0 0 0 0 0 0 0 0 0 0 0 0 0 0 0 0 0 0 0 0 0 0 0 0 0 0 0 0 0 0 0 0 0 0 0 0 0 0 0 0 0 0 0 0 0 0 0 0 0 0 0 0 0 0 0 0 0 0 0 0 0 0 0 0 0 0 0 
Shoots/CH_IMAGES/snapshot219777/VIS_SV_90_z1_h1_g0_e65_v500_new_466232_0.png 25 2 6 6 7 9 10 8 18 26 39 54 80 80 78 93 103 100 122 138 131 140 134 176 216 189 255 259 255 276 257 280 288 300 361 431 502 642 707 736 969 1147 1393 1576 1574 1090 698 364 177 117 67 57 46 48 46 42 42 26 22 21 48 27 26 35 34 43 27 37 63 42 33 41 50 41 43 33 31 38 47 16 28 30 21 33 23 14 12 13 23 7 31 7 14 11 13 13 11 10 2 8 6 5 3 4 4 4 5 2 4 3 15 13 8 13 18 22 14 22 21 12 14 3 2 4 4 3 1 1 5 4 0 1 0 1 0 2 3 0 2 0 4 0 0 1 2 0 0 1 0 0 1 0 0 2 0 2 1 0 1 2 4 1 2 3 2 2 1 3 5 3 2 6 3 3 6 2 3 2 3 4 
Shoots/CH_IMAGES/snapshot219777/VIS_SV_0_z1_h1_g0_e65_v500_new_466231_0.png 49 3 8 7 5 8 8 19 27 21 35 41 61 79 102 113 116 138 126 126 160 160 173 222 223 237 263 275 333 404 404 424 437 410 459 577 656 770 957 989 1067 1205 1089 985 876 590 386 251 163 125 67 63 46 55 36 40 37 35 27 24 52 25 41 41 42 32 28 38 38 38 39 30 20 41 25 28 18 26 28 25 23 19 11 25 17 19 18 12 13 7 51 5 12 7 12 14 12 7 12 15 13 8 12 10 8 5 3 2 5 5 4 1 2 1 0 1 1 1 0 0 3 0 0 0 1 0 1 0 1 0 1 2 0 0 1 1 0 1 1 0 0 0 0 1 0 0 0 0 0 0 7 0 1 1 0 0 2 0 2 0 4 3 1 4 0 4 5 1 5 3 7 7 0 2 2 6 5 2 8 2 
Shoots/CH_IMAGES/snapshot219778/VIS_SV_0_z1_h1_g0_e65_v500_new_466237_0.png 0 0 0 0 0 0 0 0 0 0 0 0 0 0 0 0 0 0 0 0 0 0 0 0 0 0 0 0 0 0 0 0 0 0 0 0 0 0 0 0 0 0 0 0 0 0 0 0 0 0 0 0 0 0 0 0 0 0 0 0 0 0 0 0 0 0 0 0 0 0 0 0 0 0 0 0 0 0 0 0 0 0 0 0 0 0 0 0 0 0 0 0 0 0 0 0 0 0 0 0 0 0 0 0 0 0 0 0 0 0 0 0 0 0 0 0 0 0 0 0 0 0 0 0 0 0 0 0 0 0 0 0 0 0 0 0 0 0 0 0 0 0 0 0 0 0 0 0 0 0 0 0 0 0 0 0 0 0 0 0 0 0 0 0 0 0 0 0 0 0 0 0 0 0 0 0 0 0 0 0 
Shoots/CH_IMAGES/snapshot219778/VIS_SV_90_z1_h1_g0_e65_v500_new_466238_0.png 0 0 0 0 0 0 0 0 0 0 0 0 0 0 0 0 0 0 0 0 0 0 0 0 0 0 0 0 0 0 0 0 0 0 0 0 0 0 0 0 0 0 0 0 0 0 0 0 0 0 0 0 0 0 0 0 0 0 0 0 0 0 0 0 0 0 0 0 0 0 0 0 0 0 0 0 0 0 0 0 0 0 0 0 0 0 0 0 0 0 0 0 0 0 0 0 0 0 0 0 0 0 0 0 0 0 0 0 0 0 0 0 0 0 0 0 0 0 0 0 0 0 0 0 0 0 0 0 0 0 0 0 0 0 0 0 0 0 0 0 0 0 0 0 0 0 0 0 0 0 0 0 0 0 0 0 0 0 0 0 0 0 0 0 0 0 0 0 0 0 0 0 0 0 0 0 0 0 0 0 
Shoots/CH_IMAGES/snapshot219779/VIS_SV_0_z1_h1_g0_e65_v500_new_466243_0.png 34 0 4 3 5 7 8 10 20 23 34 47 39 34 30 25 24 18 42 25 49 47 71 92 125 139 136 164 182 196 246 255 249 286 291 351 418 479 569 645 770 851 860 1015 933 635 414 205 93 55 34 31 24 32 28 24 21 29 20 13 25 14 13 21 18 22 22 24 20 30 37 29 26 27 22 36 24 30 19 25 17 20 13 18 14 17 10 16 4 10 39 7 11 6 6 8 6 4 11 5 5 6 3 3 4 2 0 1 1 0 2 1 0 0 0 1 0 1 0 0 1 0 1 1 0 0 0 0 0 0 1 0 0 0 0 0 0 0 0 0 0 0 0 1 0 0 0 0 0 0 1 0 0 0 0 0 0 0 1 1 0 0 1 0 2 0 1 1 1 1 0 0 0 1 1 2 3 1 0 1 
Shoots/CH_IMAGES/snapshot219780/VIS_SV_90_z1_h1_g0_e65_v500_new_466250_0.png 4 2 2 4 4 3 6 6 10 14 21 17 22 21 21 27 28 24 16 20 19 23 19 44 42 62 72 77 100 114 120 125 127 143 138 153 152 158 191 210 230 224 237 265 214 107 84 67 31 14 29 20 16 10 17 13 16 11 10 2 16 2 12 8 10 7 8 6 7 7 5 13 9 4 12 2 8 9 7 5 7 6 4 13 9 3 3 2 7 1 9 2 3 3 4 4 1 5 7 3 4 4 5 2 3 1 2 1 2 0 0 0 0 0 0 0 0 0 0 1 0 0 0 1 0 0 0 0 0 0 0 0 0 0 0 0 0 0 0 0 0 0 0 0 0 0 0 0 0 0 0 0 0 0 0 0 1 0 2 2 1 0 3 5 2 1 3 4 1 2 2 4 1 9 0 8 1 1 5 1 
Shoots/CH_IMAGES/snapshot219779/VIS_SV_90_z1_h1_g0_e65_v500_new_466244_0.png 9 0 1 1 1 6 4 1 2 5 8 9 14 21 46 54 57 98 72 77 78 66 64 95 113 135 167 157 195 251 251 260 290 288 306 362 439 462 619 587 732 842 997 1273 1255 711 453 180 82 48 52 28 27 38 20 22 27 22 27 15 33 14 18 26 13 24 24 21 22 28 30 20 23 22 15 24 29 27 19 17 14 11 8 9 16 7 7 17 10 8 18 7 7 6 4 7 2 3 7 2 6 1 2 0 0 0 3 2 0 0 3 0 0 0 1 1 2 0 4 2 0 1 0 0 0 0 0 2 0 0 1 0 0 0 0 0 0 0 1 0 0 0 0 0 0 0 0 0 0 0 1 0 0 0 0 0 0 0 0 1 1 1 0 0 2 1 0 1 0 2 2 2 0 0 2 1 1 1 2 0 
Shoots/CH_IMAGES/snapshot219780/VIS_SV_0_z1_h1_g0_e65_v500_new_466249_0.png 4 0 2 2 2 0 2 0 5 12 6 8 9 17 13 19 20 20 15 16 22 44 30 56 67 70 78 90 94 114 111 108 135 143 145 169 188 218 220 188 181 162 105 90 64 48 29 27 23 25 27 17 15 17 16 15 16 8 13 4 23 4 16 10 8 10 13 10 12 15 9 7 5 10 8 12 7 11 3 10 5 9 2 4 3 3 11 6 5 3 10 1 3 2 7 5 4 6 8 1 0 7 2 5 3 2 5 4 0 1 1 0 1 1 1 1 0 0 0 0 3 0 0 0 0 0 1 1 1 0 1 0 1 0 0 1 0 0 0 0 0 1 0 0 0 0 0 0 0 0 0 0 0 0 0 1 0 0 0 0 1 2 0 0 0 1 0 3 0 0 1 1 0 1 2 2 4 2 0 0 
Shoots/CH_IMAGES/snapshot219781/VIS_SV_0_z1_h1_g0_e65_v500_new_466252_0.png 70 1 9 8 6 3 8 8 18 19 10 25 20 35 51 46 71 70 66 77 88 142 175 223 227 210 263 332 371 344 311 365 359 418 417 483 605 654 807 879 977 1150 1270 1668 1930 1677 1056 618 296 149 75 66 37 46 25 25 30 34 34 11 46 6 17 21 22 39 24 19 22 29 21 30 26 26 33 29 31 34 34 28 47 42 30 38 28 29 27 19 22 12 65 15 19 25 19 19 16 14 19 27 25 18 19 23 13 17 11 11 14 13 9 2 2 13 7 3 6 2 2 2 9 0 0 2 1 1 0 2 0 1 2 0 2 0 1 2 1 1 1 0 0 0 0 1 0 0 1 0 0 0 2 0 0 0 2 0 0 0 2 0 5 0 0 1 4 4 3 3 3 2 4 5 2 9 6 5 2 6 7 0 
Shoots/CH_IMAGES/snapshot219781/VIS_SV_90_z1_h1_g0_e65_v500_new_466253_0.png 128 0 4 4 6 3 12 12 19 21 25 36 30 66 104 105 102 88 94 99 110 144 152 183 254 216 324 308 338 315 252 311 375 355 398 496 589 648 836 876 1028 1147 1202 1370 1581 1877 1844 1572 1069 573 281 84 43 49 39 27 36 25 37 21 49 10 22 27 30 25 24 27 27 25 21 29 28 12 34 34 28 25 37 25 27 17 16 24 19 31 20 14 29 9 73 13 26 25 17 13 13 14 22 18 26 19 17 26 17 15 14 10 10 15 7 8 4 5 6 1 8 7 0 0 6 0 4 1 1 3 4 1 1 0 0 0 0 2 2 3 1 0 2 0 1 1 0 0 0 0 4 0 0 1 3 0 0 0 2 1 1 1 3 0 1 1 0 0 0 4 1 1 1 1 0 2 0 3 2 5 1 1 1 2 
Shoots/CH_IMAGES/snapshot219782/VIS_SV_90_z1_h1_g0_e65_v500_new_466259_0.png 0 0 0 0 0 0 0 0 0 0 0 0 0 0 0 0 0 0 0 0 0 0 0 0 0 0 0 0 0 0 0 0 0 0 0 0 0 0 0 0 0 0 0 0 0 0 0 0 0 0 0 0 0 0 0 0 0 0 0 0 0 0 0 0 0 0 0 0 0 0 0 0 0 0 0 0 0 0 0 0 0 0 0 0 0 0 0 0 0 0 0 0 0 0 0 0 0 0 0 0 0 0 0 0 0 0 0 0 0 0 0 0 0 0 0 0 0 0 0 0 0 0 0 0 0 0 0 0 0 0 0 0 0 0 0 0 0 0 0 0 0 0 0 0 0 0 0 0 0 0 0 0 0 0 0 0 0 0 0 0 0 0 0 0 0 0 0 0 0 0 0 0 0 0 0 0 0 0 0 0 
Shoots/CH_IMAGES/snapshot219782/VIS_SV_0_z1_h1_g0_e65_v500_new_466258_0.png 0 0 0 0 0 0 0 0 0 0 0 0 0 0 0 0 0 0 0 0 0 0 0 0 0 0 0 0 0 0 0 0 0 0 0 0 0 0 0 0 0 0 0 0 0 0 0 0 0 0 0 0 0 0 0 0 0 0 0 0 0 0 0 0 0 0 0 0 0 0 0 0 0 0 0 0 0 0 0 0 0 0 0 0 0 0 0 0 0 0 0 0 0 0 0 0 0 0 0 0 0 0 0 0 0 0 0 0 0 0 0 0 0 0 0 0 0 0 0 0 0 0 0 0 0 0 0 0 0 0 0 0 0 0 0 0 0 0 0 0 0 0 0 0 0 0 0 0 0 0 0 0 0 0 0 0 0 0 0 0 0 0 0 0 0 0 0 0 0 0 0 0 0 0 0 0 0 0 0 0 
Shoots/CH_IMAGES/snapshot219783/VIS_SV_0_z1_h1_g0_e65_v500_new_466267_0.png 0 0 0 0 0 0 0 0 0 0 0 0 0 0 0 0 0 0 0 0 0 0 0 0 0 0 0 0 0 0 0 0 0 0 0 0 0 0 0 0 0 0 0 0 0 0 0 0 0 0 0 0 0 0 0 0 0 0 0 0 0 0 0 0 0 0 0 0 0 0 0 0 0 0 0 0 0 0 0 0 0 0 0 0 0 0 0 0 0 0 0 0 0 0 0 0 0 0 0 0 0 0 0 0 0 0 0 0 0 0 0 0 0 0 0 0 0 0 0 0 0 0 0 0 0 0 0 0 0 0 0 0 0 0 0 0 0 0 0 0 0 0 0 0 0 0 0 0 0 0 0 0 0 0 0 0 0 0 0 0 0 0 0 0 0 0 0 0 0 0 0 0 0 0 0 0 0 0 0 0 
Shoots/CH_IMAGES/snapshot219785/VIS_SV_90_z1_h1_g0_e65_v500_new_466280_0.png 0 0 0 0 0 0 0 0 0 0 0 0 0 0 0 0 0 0 0 0 0 0 0 0 0 0 0 0 0 0 0 0 0 0 0 0 0 0 0 0 0 0 0 0 0 0 0 0 0 0 0 0 0 0 0 0 0 0 0 0 0 0 0 0 0 0 0 0 0 0 0 0 0 0 0 0 0 0 0 0 0 0 0 0 0 0 0 0 0 0 0 0 0 0 0 0 0 0 0 0 0 0 0 0 0 0 0 0 0 0 0 0 0 0 0 0 0 0 0 0 0 0 0 0 0 0 0 0 0 0 0 0 0 0 0 0 0 0 0 0 0 0 0 0 0 0 0 0 0 0 0 0 0 0 0 0 0 0 0 0 0 0 0 0 0 0 0 0 0 0 0 0 0 0 0 0 0 0 0 0 
Shoots/CH_IMAGES/snapshot219783/VIS_SV_90_z1_h1_g0_e65_v500_new_466268_0.png 0 0 0 0 0 0 0 0 0 0 0 0 0 0 0 0 0 0 0 0 0 0 0 0 0 0 0 0 0 0 0 0 0 0 0 0 0 0 0 0 0 0 0 0 0 0 0 0 0 0 0 0 0 0 0 0 0 0 0 0 0 0 0 0 0 0 0 0 0 0 0 0 0 0 0 0 0 0 0 0 0 0 0 0 0 0 0 0 0 0 0 0 0 0 0 0 0 0 0 0 0 0 0 0 0 0 0 0 0 0 0 0 0 0 0 0 0 0 0 0 0 0 0 0 0 0 0 0 0 0 0 0 0 0 0 0 0 0 0 0 0 0 0 0 0 0 0 0 0 0 0 0 0 0 0 0 0 0 0 0 0 0 0 0 0 0 0 0 0 0 0 0 0 0 0 0 0 0 0 0 
Shoots/CH_IMAGES/snapshot219784/VIS_SV_90_z1_h1_g0_e65_v500_new_466274_0.png 40 3 8 10 5 14 25 39 47 76 106 126 154 151 149 187 199 232 238 233 254 280 297 357 342 350 347 411 441 465 478 518 593 579 656 776 871 1027 1181 1461 1948 2582 3094 3214 2516 1717 952 592 321 178 136 101 72 75 61 58 56 49 26 32 57 35 41 43 40 36 44 38 42 53 44 51 50 25 43 42 36 35 41 33 27 28 20 21 22 12 17 11 14 12 37 11 15 7 8 9 5 6 2 2 6 5 4 3 3 2 9 13 15 11 24 34 20 27 19 10 9 4 10 2 12 1 2 2 3 3 2 1 2 3 1 0 1 0 0 2 0 0 0 0 2 2 0 1 0 0 0 0 1 0 0 0 0 0 0 0 1 1 2 0 2 0 0 1 0 0 3 2 0 4 1 0 1 2 0 3 3 4 3 0 
Shoots/CH_IMAGES/snapshot219784/VIS_SV_0_z1_h1_g0_e65_v500_new_466273_0.png 55 8 18 12 11 25 22 30 33 40 54 68 65 66 81 95 111 126 148 164 172 212 182 268 344 348 444 457 541 592 609 682 740 802 814 890 960 1073 1215 1472 1706 1945 2288 2554 2642 1959 1047 569 272 156 99 68 51 88 60 57 68 50 37 30 46 27 27 33 34 35 27 18 33 23 21 20 23 23 24 25 15 14 15 16 27 16 6 26 16 15 20 7 10 4 40 2 5 14 11 10 15 5 14 12 13 12 14 5 10 9 8 3 4 4 6 4 8 3 3 1 3 1 0 0 5 0 0 0 0 0 3 0 1 1 1 0 3 0 0 6 2 0 2 1 2 0 0 3 2 1 0 1 0 0 5 0 1 1 4 1 0 0 1 2 3 2 1 2 2 3 1 1 4 2 12 8 3 8 6 10 6 14 8 7 
Shoots/CH_IMAGES/snapshot219785/VIS_SV_0_z1_h1_g0_e65_v500_new_466279_0.png 0 0 0 0 0 0 0 0 0 0 0 0 0 0 0 0 0 0 0 0 0 0 0 0 0 0 0 0 0 0 0 0 0 0 0 0 0 0 0 0 0 0 0 0 0 0 0 0 0 0 0 0 0 0 0 0 0 0 0 0 0 0 0 0 0 0 0 0 0 0 0 0 0 0 0 0 0 0 0 0 0 0 0 0 0 0 0 0 0 0 0 0 0 0 0 0 0 0 0 0 0 0 0 0 0 0 0 0 0 0 0 0 0 0 0 0 0 0 0 0 0 0 0 0 0 0 0 0 0 0 0 0 0 0 0 0 0 0 0 0 0 0 0 0 0 0 0 0 0 0 0 0 0 0 0 0 0 0 0 0 0 0 0 0 0 0 0 0 0 0 0 0 0 0 0 0 0 0 0 0 
Shoots/CH_IMAGES/snapshot219786/VIS_SV_0_z1_h1_g0_e65_v500_new_466282_0.png 0 0 0 0 0 0 0 0 0 0 0 0 0 0 0 0 0 0 0 0 0 0 0 0 0 0 0 0 0 0 0 0 0 0 0 0 0 0 0 0 0 0 0 0 0 0 0 0 0 0 0 0 0 0 0 0 0 0 0 0 0 0 0 0 0 0 0 0 0 0 0 0 0 0 0 0 0 0 0 0 0 0 0 0 0 0 0 0 0 0 0 0 0 0 0 0 0 0 0 0 0 0 0 0 0 0 0 0 0 0 0 0 0 0 0 0 0 0 0 0 0 0 0 0 0 0 0 0 0 0 0 0 0 0 0 0 0 0 0 0 0 0 0 0 0 0 0 0 0 0 0 0 0 0 0 0 0 0 0 0 0 0 0 0 0 0 0 0 0 0 0 0 0 0 0 0 0 0 0 0 
Shoots/CH_IMAGES/snapshot219786/VIS_SV_90_z1_h1_g0_e65_v500_new_466283_0.png 0 0 0 0 0 0 0 0 0 0 0 0 0 0 0 0 0 0 0 0 0 0 0 0 0 0 0 0 0 0 0 0 0 0 0 0 0 0 0 0 0 0 0 0 0 0 0 0 0 0 0 0 0 0 0 0 0 0 0 0 0 0 0 0 0 0 0 0 0 0 0 0 0 0 0 0 0 0 0 0 0 0 0 0 0 0 0 0 0 0 0 0 0 0 0 0 0 0 0 0 0 0 0 0 0 0 0 0 0 0 0 0 0 0 0 0 0 0 0 0 0 0 0 0 0 0 0 0 0 0 0 0 0 0 0 0 0 0 0 0 0 0 0 0 0 0 0 0 0 0 0 0 0 0 0 0 0 0 0 0 0 0 0 0 0 0 0 0 0 0 0 0 0 0 0 0 0 0 0 0 
Shoots/CH_IMAGES/snapshot219787/VIS_SV_90_z1_h1_g0_e65_v500_new_466292_0.png 0 0 0 0 0 0 0 0 0 0 0 0 0 0 0 0 0 0 0 0 0 0 0 0 0 0 0 0 0 0 0 0 0 0 0 0 0 0 0 0 0 0 0 0 0 0 0 0 0 0 0 0 0 0 0 0 0 0 0 0 0 0 0 0 0 0 0 0 0 0 0 0 0 0 0 0 0 0 0 0 0 0 0 0 0 0 0 0 0 0 0 0 0 0 0 0 0 0 0 0 0 0 0 0 0 0 0 0 0 0 0 0 0 0 0 0 0 0 0 0 0 0 0 0 0 0 0 0 0 0 0 0 0 0 0 0 0 0 0 0 0 0 0 0 0 0 0 0 0 0 0 0 0 0 0 0 0 0 0 0 0 0 0 0 0 0 0 0 0 0 0 0 0 0 0 0 0 0 0 0 
Shoots/CH_IMAGES/snapshot219788/VIS_SV_0_z1_h1_g0_e65_v500_new_466297_0.png 42 2 4 3 8 7 10 10 9 12 26 23 19 24 39 42 35 42 40 50 44 62 63 78 105 87 114 139 154 156 164 162 142 189 176 172 188 192 242 254 269 281 276 247 201 155 113 74 46 37 38 18 24 29 17 15 19 11 19 11 31 4 16 7 13 12 7 9 17 15 10 15 13 10 10 15 19 12 12 15 12 9 6 10 14 14 9 13 10 9 40 4 6 11 5 11 16 9 18 21 15 20 14 15 13 12 14 7 10 7 7 14 11 16 12 14 13 16 15 6 21 5 9 12 13 9 8 3 10 7 3 5 10 7 3 3 0 1 3 1 6 2 2 6 1 1 2 1 2 0 7 0 0 1 0 0 0 2 2 3 0 0 0 2 1 2 2 1 1 2 3 1 0 1 2 2 4 7 4 3 
Shoots/CH_IMAGES/snapshot219788/VIS_SV_90_z1_h1_g0_e65_v500_new_466298_0.png 24 15 15 18 13 27 26 18 22 33 41 33 38 32 42 40 37 42 36 40 56 57 69 82 89 113 140 127 152 183 161 188 165 190 222 234 264 290 338 355 358 344 359 309 230 147 73 69 34 25 32 19 20 32 20 26 17 21 10 7 28 6 9 9 13 12 16 13 21 10 13 14 13 23 19 23 12 16 19 20 18 18 11 16 13 17 14 18 20 8 30 11 13 16 16 19 17 14 20 26 21 34 32 33 49 59 69 105 110 143 155 199 156 253 194 199 180 94 134 28 130 9 62 39 41 37 29 19 27 24 15 19 22 21 14 25 21 15 16 9 7 13 3 15 5 13 10 6 9 7 14 1 4 9 3 8 8 11 12 7 9 7 7 7 7 9 12 6 11 5 9 12 7 7 15 10 9 11 12 8 
Shoots/CH_IMAGES/snapshot219787/VIS_SV_0_z1_h1_g0_e65_v500_new_466291_0.png 0 0 0 0 0 0 0 0 0 0 0 0 0 0 0 0 0 0 0 0 0 0 0 0 0 0 0 0 0 0 0 0 0 0 0 0 0 0 0 0 0 0 0 0 0 0 0 0 0 0 0 0 0 0 0 0 0 0 0 0 0 0 0 0 0 0 0 0 0 0 0 0 0 0 0 0 0 0 0 0 0 0 0 0 0 0 0 0 0 0 0 0 0 0 0 0 0 0 0 0 0 0 0 0 0 0 0 0 0 0 0 0 0 0 0 0 0 0 0 0 0 0 0 0 0 0 0 0 0 0 0 0 0 0 0 0 0 0 0 0 0 0 0 0 0 0 0 0 0 0 0 0 0 0 0 0 0 0 0 0 0 0 0 0 0 0 0 0 0 0 0 0 0 0 0 0 0 0 0 0 
Shoots/CH_IMAGES/snapshot219789/VIS_SV_90_z1_h1_g0_e65_v500_new_466304_0.png 0 0 0 0 0 0 0 0 0 0 0 0 0 0 0 0 0 0 0 0 0 0 0 0 0 0 0 0 0 0 0 0 0 0 0 0 0 0 0 0 0 0 0 0 0 0 0 0 0 0 0 0 0 0 0 0 0 0 0 0 0 0 0 0 0 0 0 0 0 0 0 0 0 0 0 0 0 0 0 0 0 0 0 0 0 0 0 0 0 0 0 0 0 0 0 0 0 0 0 0 0 0 0 0 0 0 0 0 0 0 0 0 0 0 0 0 0 0 0 0 0 0 0 0 0 0 0 0 0 0 0 0 0 0 0 0 0 0 0 0 0 0 0 0 0 0 0 0 0 0 0 0 0 0 0 0 0 0 0 0 0 0 0 0 0 0 0 0 0 0 0 0 0 0 0 0 0 0 0 0 
Shoots/CH_IMAGES/snapshot219789/VIS_SV_0_z1_h1_g0_e65_v500_new_466303_0.png 0 0 0 0 0 0 0 0 0 0 0 0 0 0 0 0 0 0 0 0 0 0 0 0 0 0 0 0 0 0 0 0 0 0 0 0 0 0 0 0 0 0 0 0 0 0 0 0 0 0 0 0 0 0 0 0 0 0 0 0 0 0 0 0 0 0 0 0 0 0 0 0 0 0 0 0 0 0 0 0 0 0 0 0 0 0 0 0 0 0 0 0 0 0 0 0 0 0 0 0 0 0 0 0 0 0 0 0 0 0 0 0 0 0 0 0 0 0 0 0 0 0 0 0 0 0 0 0 0 0 0 0 0 0 0 0 0 0 0 0 0 0 0 0 0 0 0 0 0 0 0 0 0 0 0 0 0 0 0 0 0 0 0 0 0 0 0 0 0 0 0 0 0 0 0 0 0 0 0 0 
Shoots/CH_IMAGES/snapshot219790/VIS_SV_0_z1_h1_g0_e65_v500_new_466309_0.png 98 9 15 18 18 27 30 32 53 59 51 63 82 107 121 142 164 177 195 217 314 363 400 456 490 561 643 696 678 689 674 761 827 886 1043 1211 1520 1703 2295 2587 2974 3812 4258 4520 4089 3595 2538 1632 949 507 339 210 116 134 110 87 67 77 67 28 105 49 67 77 78 80 63 52 81 89 74 68 55 49 52 54 42 37 43 41 36 30 18 36 24 25 17 24 16 6 74 5 12 25 19 10 16 13 23 16 21 21 12 14 15 21 15 4 18 17 15 18 22 38 24 20 22 11 7 4 25 1 3 4 4 3 3 0 3 1 2 0 3 1 2 2 2 4 1 4 1 1 1 4 0 2 1 0 2 0 4 0 0 4 2 2 1 3 2 2 5 2 1 2 2 7 2 1 6 1 5 7 2 4 6 5 8 11 7 6 
Shoots/CH_IMAGES/snapshot219790/VIS_SV_90_z1_h1_g0_e65_v500_new_466310_0.png 18 5 4 13 12 13 14 12 23 21 33 50 73 98 99 116 123 147 181 218 288 346 310 345 400 413 435 456 463 494 489 472 537 556 656 817 929 1109 1457 1578 2069 2623 2995 3457 3702 3496 2650 2008 1234 850 593 387 221 206 118 91 83 50 42 29 71 13 47 32 39 24 35 23 51 36 43 25 49 40 38 52 44 43 48 31 45 44 24 40 35 35 37 30 31 18 72 7 37 30 26 36 31 23 42 28 45 33 36 51 43 59 49 47 70 50 59 63 44 67 53 50 37 28 43 6 56 0 16 22 20 20 9 10 14 11 10 14 9 8 7 18 1 3 6 4 4 6 2 7 4 3 3 5 3 2 10 1 1 2 1 3 5 3 4 3 2 2 4 7 1 6 1 4 5 6 0 5 1 8 5 3 4 5 5 2 
Shoots/CH_IMAGES/snapshot219791/VIS_SV_90_z1_h1_g0_e65_v500_new_466316_0.png 0 0 0 0 0 0 0 0 0 0 0 0 0 0 0 0 0 0 0 0 0 0 0 0 0 0 0 0 0 0 0 0 0 0 0 0 0 0 0 0 0 0 0 0 0 0 0 0 0 0 0 0 0 0 0 0 0 0 0 0 0 0 0 0 0 0 0 0 0 0 0 0 0 0 0 0 0 0 0 0 0 0 0 0 0 0 0 0 0 0 0 0 0 0 0 0 0 0 0 0 0 0 0 0 0 0 0 0 0 0 0 0 0 0 0 0 0 0 0 0 0 0 0 0 0 0 0 0 0 0 0 0 0 0 0 0 0 0 0 0 0 0 0 0 0 0 0 0 0 0 0 0 0 0 0 0 0 0 0 0 0 0 0 0 0 0 0 0 0 0 0 0 0 0 0 0 0 0 0 0 
Shoots/CH_IMAGES/snapshot219791/VIS_SV_0_z1_h1_g0_e65_v500_new_466315_0.png 0 0 0 0 0 0 0 0 0 0 0 0 0 0 0 0 0 0 0 0 0 0 0 0 0 0 0 0 0 0 0 0 0 0 0 0 0 0 0 0 0 0 0 0 0 0 0 0 0 0 0 0 0 0 0 0 0 0 0 0 0 0 0 0 0 0 0 0 0 0 0 0 0 0 0 0 0 0 0 0 0 0 0 0 0 0 0 0 0 0 0 0 0 0 0 0 0 0 0 0 0 0 0 0 0 0 0 0 0 0 0 0 0 0 0 0 0 0 0 0 0 0 0 0 0 0 0 0 0 0 0 0 0 0 0 0 0 0 0 0 0 0 0 0 0 0 0 0 0 0 0 0 0 0 0 0 0 0 0 0 0 0 0 0 0 0 0 0 0 0 0 0 0 0 0 0 0 0 0 0 
Shoots/CH_IMAGES/snapshot219792/VIS_SV_90_z1_h1_g0_e65_v500_new_466322_0.png 0 0 0 0 0 0 0 0 0 0 0 0 0 0 0 0 0 0 0 0 0 0 0 0 0 0 0 0 0 0 0 0 0 0 0 0 0 0 0 0 0 0 0 0 0 0 0 0 0 0 0 0 0 0 0 0 0 0 0 0 0 0 0 0 0 0 0 0 0 0 0 0 0 0 0 0 0 0 0 0 0 0 0 0 0 0 0 0 0 0 0 0 0 0 0 0 0 0 0 0 0 0 0 0 0 0 0 0 0 0 0 0 0 0 0 0 0 0 0 0 0 0 0 0 0 0 0 0 0 0 0 0 0 0 0 0 0 0 0 0 0 0 0 0 0 0 0 0 0 0 0 0 0 0 0 0 0 0 0 0 0 0 0 0 0 0 0 0 0 0 0 0 0 0 0 0 0 0 0 0 
Shoots/CH_IMAGES/snapshot219793/VIS_SV_0_z1_h1_g0_e65_v500_new_466327_0.png 1 2 0 2 1 2 6 3 4 4 5 14 9 13 10 10 11 20 10 26 32 25 30 48 43 74 75 96 97 109 92 99 122 135 130 143 179 133 145 124 90 88 70 51 48 35 21 24 15 21 12 14 4 9 9 7 7 10 13 3 19 3 9 2 4 6 9 5 12 10 7 12 10 10 10 9 13 5 5 5 4 6 4 3 4 3 2 5 0 1 8 0 6 0 1 4 2 0 3 0 2 3 1 1 1 4 3 0 0 1 0 0 0 0 0 0 0 0 0 0 1 0 0 0 0 0 0 0 0 0 0 0 0 0 0 0 0 0 0 0 0 0 0 0 0 0 0 0 1 0 1 0 1 0 0 0 2 0 0 0 0 0 1 1 1 0 0 0 1 0 0 0 1 0 2 1 1 0 0 0 
Shoots/CH_IMAGES/snapshot219792/VIS_SV_0_z1_h1_g0_e65_v500_new_466321_0.png 0 0 0 0 0 0 0 0 0 0 0 0 0 0 0 0 0 0 0 0 0 0 0 0 0 0 0 0 0 0 0 0 0 0 0 0 0 0 0 0 0 0 0 0 0 0 0 0 0 0 0 0 0 0 0 0 0 0 0 0 0 0 0 0 0 0 0 0 0 0 0 0 0 0 0 0 0 0 0 0 0 0 0 0 0 0 0 0 0 0 0 0 0 0 0 0 0 0 0 0 0 0 0 0 0 0 0 0 0 0 0 0 0 0 0 0 0 0 0 0 0 0 0 0 0 0 0 0 0 0 0 0 0 0 0 0 0 0 0 0 0 0 0 0 0 0 0 0 0 0 0 0 0 0 0 0 0 0 0 0 0 0 0 0 0 0 0 0 0 0 0 0 0 0 0 0 0 0 0 0 
Shoots/CH_IMAGES/snapshot219793/VIS_SV_90_z1_h1_g0_e65_v500_new_466328_0.png 1 0 1 0 1 0 2 0 0 1 2 3 3 5 8 8 7 8 11 10 10 18 23 26 29 58 74 61 97 87 90 98 113 99 121 157 161 162 202 214 220 245 270 275 290 161 109 63 28 21 14 26 18 14 13 14 13 12 8 9 22 1 17 3 8 6 5 4 7 10 4 13 4 18 12 7 16 8 11 5 5 7 3 11 1 8 3 7 4 3 10 1 5 3 4 3 4 0 4 1 2 3 2 2 0 5 2 2 1 0 0 0 1 1 0 0 0 0 0 0 0 0 0 0 0 0 0 0 0 0 1 0 0 0 0 0 0 0 0 0 0 0 0 0 0 0 1 0 0 0 0 0 0 0 0 0 0 0 0 0 0 0 0 0 0 0 0 0 0 0 0 0 0 0 0 0 0 0 0 0 
Shoots/CH_IMAGES/snapshot219794/VIS_SV_0_z1_h1_g0_e65_v500_new_466333_0.png 0 0 0 0 0 0 0 0 0 0 0 0 0 0 0 0 0 0 0 0 0 0 0 0 0 0 0 0 0 0 0 0 0 0 0 0 0 0 0 0 0 0 0 0 0 0 0 0 0 0 0 0 0 0 0 0 0 0 0 0 0 0 0 0 0 0 0 0 0 0 0 0 0 0 0 0 0 0 0 0 0 0 0 0 0 0 0 0 0 0 0 0 0 0 0 0 0 0 0 0 0 0 0 0 0 0 0 0 0 0 0 0 0 0 0 0 0 0 0 0 0 0 0 0 0 0 0 0 0 0 0 0 0 0 0 0 0 0 0 0 0 0 0 0 0 0 0 0 0 0 0 0 0 0 0 0 0 0 0 0 0 0 0 0 0 0 0 0 0 0 0 0 0 0 0 0 0 0 0 0 
Shoots/CH_IMAGES/snapshot219794/VIS_SV_90_z1_h1_g0_e65_v500_new_466334_0.png 0 0 0 0 0 0 0 0 0 0 0 0 0 0 0 0 0 0 0 0 0 0 0 0 0 0 0 0 0 0 0 0 0 0 0 0 0 0 0 0 0 0 0 0 0 0 0 0 0 0 0 0 0 0 0 0 0 0 0 0 0 0 0 0 0 0 0 0 0 0 0 0 0 0 0 0 0 0 0 0 0 0 0 0 0 0 0 0 0 0 0 0 0 0 0 0 0 0 0 0 0 0 0 0 0 0 0 0 0 0 0 0 0 0 0 0 0 0 0 0 0 0 0 0 0 0 0 0 0 0 0 0 0 0 0 0 0 0 0 0 0 0 0 0 0 0 0 0 0 0 0 0 0 0 0 0 0 0 0 0 0 0 0 0 0 0 0 0 0 0 0 0 0 0 0 0 0 0 0 0 
Shoots/CH_IMAGES/snapshot219795/VIS_SV_90_z1_h1_g0_e65_v500_new_466337_0.png 0 0 0 0 0 0 0 0 0 0 0 0 0 0 0 0 0 0 0 0 0 0 0 0 0 0 0 0 0 0 0 0 0 0 0 0 0 0 0 0 0 0 0 0 0 0 0 0 0 0 0 0 0 0 0 0 0 0 0 0 0 0 0 0 0 0 0 0 0 0 0 0 0 0 0 0 0 0 0 0 0 0 0 0 0 0 0 0 0 0 0 0 0 0 0 0 0 0 0 0 0 0 0 0 0 0 0 0 0 0 0 0 0 0 0 0 0 0 0 0 0 0 0 0 0 0 0 0 0 0 0 0 0 0 0 0 0 0 0 0 0 0 0 0 0 0 0 0 0 0 0 0 0 0 0 0 0 0 0 0 0 0 0 0 0 0 0 0 0 0 0 0 0 0 0 0 0 0 0 0 
Shoots/CH_IMAGES/snapshot219795/VIS_SV_0_z1_h1_g0_e65_v500_new_466336_0.png 0 0 0 0 0 0 0 0 0 0 0 0 0 0 0 0 0 0 0 0 0 0 0 0 0 0 0 0 0 0 0 0 0 0 0 0 0 0 0 0 0 0 0 0 0 0 0 0 0 0 0 0 0 0 0 0 0 0 0 0 0 0 0 0 0 0 0 0 0 0 0 0 0 0 0 0 0 0 0 0 0 0 0 0 0 0 0 0 0 0 0 0 0 0 0 0 0 0 0 0 0 0 0 0 0 0 0 0 0 0 0 0 0 0 0 0 0 0 0 0 0 0 0 0 0 0 0 0 0 0 0 0 0 0 0 0 0 0 0 0 0 0 0 0 0 0 0 0 0 0 0 0 0 0 0 0 0 0 0 0 0 0 0 0 0 0 0 0 0 0 0 0 0 0 0 0 0 0 0 0 
Shoots/CH_IMAGES/snapshot219796/VIS_SV_90_z1_h1_g0_e65_v500_new_466346_0.png 0 0 0 0 0 0 0 0 0 0 0 0 0 0 0 0 0 0 0 0 0 0 0 0 0 0 0 0 0 0 0 0 0 0 0 0 0 0 0 0 0 0 0 0 0 0 0 0 0 0 0 0 0 0 0 0 0 0 0 0 0 0 0 0 0 0 0 0 0 0 0 0 0 0 0 0 0 0 0 0 0 0 0 0 0 0 0 0 0 0 0 0 0 0 0 0 0 0 0 0 0 0 0 0 0 0 0 0 0 0 0 0 0 0 0 0 0 0 0 0 0 0 0 0 0 0 0 0 0 0 0 0 0 0 0 0 0 0 0 0 0 0 0 0 0 0 0 0 0 0 0 0 0 0 0 0 0 0 0 0 0 0 0 0 0 0 0 0 0 0 0 0 0 0 0 0 0 0 0 0 
Shoots/CH_IMAGES/snapshot219796/VIS_SV_0_z1_h1_g0_e65_v500_new_466345_0.png 0 0 0 0 0 0 0 0 0 0 0 0 0 0 0 0 0 0 0 0 0 0 0 0 0 0 0 0 0 0 0 0 0 0 0 0 0 0 0 0 0 0 0 0 0 0 0 0 0 0 0 0 0 0 0 0 0 0 0 0 0 0 0 0 0 0 0 0 0 0 0 0 0 0 0 0 0 0 0 0 0 0 0 0 0 0 0 0 0 0 0 0 0 0 0 0 0 0 0 0 0 0 0 0 0 0 0 0 0 0 0 0 0 0 0 0 0 0 0 0 0 0 0 0 0 0 0 0 0 0 0 0 0 0 0 0 0 0 0 0 0 0 0 0 0 0 0 0 0 0 0 0 0 0 0 0 0 0 0 0 0 0 0 0 0 0 0 0 0 0 0 0 0 0 0 0 0 0 0 0 
Shoots/CH_IMAGES/snapshot219797/VIS_SV_0_z1_h1_g0_e65_v500_new_466351_0.png 0 0 0 0 0 0 0 0 0 0 0 0 0 0 0 0 0 0 0 0 0 0 0 0 0 0 0 0 0 0 0 0 0 0 0 0 0 0 0 0 0 0 0 0 0 0 0 0 0 0 0 0 0 0 0 0 0 0 0 0 0 0 0 0 0 0 0 0 0 0 0 0 0 0 0 0 0 0 0 0 0 0 0 0 0 0 0 0 0 0 0 0 0 0 0 0 0 0 0 0 0 0 0 0 0 0 0 0 0 0 0 0 0 0 0 0 0 0 0 0 0 0 0 0 0 0 0 0 0 0 0 0 0 0 0 0 0 0 0 0 0 0 0 0 0 0 0 0 0 0 0 0 0 0 0 0 0 0 0 0 0 0 0 0 0 0 0 0 0 0 0 0 0 0 0 0 0 0 0 0 
Shoots/CH_IMAGES/snapshot219797/VIS_SV_90_z1_h1_g0_e65_v500_new_466352_0.png 0 0 0 0 0 0 0 0 0 0 0 0 0 0 0 0 0 0 0 0 0 0 0 0 0 0 0 0 0 0 0 0 0 0 0 0 0 0 0 0 0 0 0 0 0 0 0 0 0 0 0 0 0 0 0 0 0 0 0 0 0 0 0 0 0 0 0 0 0 0 0 0 0 0 0 0 0 0 0 0 0 0 0 0 0 0 0 0 0 0 0 0 0 0 0 0 0 0 0 0 0 0 0 0 0 0 0 0 0 0 0 0 0 0 0 0 0 0 0 0 0 0 0 0 0 0 0 0 0 0 0 0 0 0 0 0 0 0 0 0 0 0 0 0 0 0 0 0 0 0 0 0 0 0 0 0 0 0 0 0 0 0 0 0 0 0 0 0 0 0 0 0 0 0 0 0 0 0 0 0 
Shoots/CH_IMAGES/snapshot219798/VIS_SV_0_z1_h1_g0_e65_v500_new_466357_0.png 24 2 0 0 0 2 6 6 6 3 5 6 9 10 10 20 15 24 32 38 30 50 48 70 71 107 127 147 173 190 230 246 270 326 355 391 439 489 559 633 632 707 694 658 434 230 159 76 52 49 50 33 26 32 26 24 17 10 13 9 35 7 15 15 13 13 12 10 20 14 8 12 12 14 15 13 14 10 15 11 10 9 5 12 6 11 7 4 5 1 24 1 2 6 6 4 3 6 9 7 5 3 2 6 1 2 1 3 2 2 4 3 1 0 2 1 1 0 0 0 3 0 0 0 1 1 3 0 1 0 0 1 0 0 0 2 0 0 0 0 1 0 0 1 0 0 0 0 0 0 1 0 0 0 0 0 1 0 1 0 1 0 0 2 2 3 2 4 2 3 7 2 2 6 8 1 6 2 7 0 
Shoots/CH_IMAGES/snapshot219798/VIS_SV_90_z1_h1_g0_e65_v500_new_466358_0.png 15 1 2 0 4 3 2 5 6 11 18 24 49 54 35 33 17 21 19 20 25 33 35 58 65 75 83 121 144 153 168 201 212 208 262 292 333 352 417 454 594 819 999 1018 963 677 467 211 89 45 27 27 32 31 12 26 22 21 20 11 25 16 16 13 19 13 17 21 16 19 20 16 15 20 11 10 12 9 5 8 5 3 4 6 8 7 7 9 4 2 20 6 1 6 3 2 4 5 4 8 4 4 10 5 4 1 2 0 2 1 0 0 0 1 1 1 2 0 0 0 2 0 0 0 0 0 1 0 0 0 0 0 0 0 0 0 0 0 0 0 0 0 0 1 0 0 0 0 0 0 3 0 1 0 0 0 0 0 0 0 0 0 0 0 0 1 0 1 0 1 2 0 0 0 0 0 0 0 1 0 
Shoots/CH_IMAGES/snapshot219799/VIS_SV_90_z1_h1_g0_e65_v500_new_466364_0.png 49 7 8 16 16 17 17 13 19 20 22 12 25 29 27 23 18 31 37 45 59 67 63 107 114 134 159 171 204 227 230 244 268 271 305 286 329 326 397 412 518 710 1109 1442 1262 845 415 218 140 83 77 45 37 41 42 35 41 25 23 12 40 14 26 19 23 26 21 27 31 26 28 39 36 28 36 33 25 20 27 30 23 38 22 27 29 20 21 22 23 17 55 11 29 26 23 29 24 20 34 29 22 23 24 25 26 22 30 60 69 77 121 121 119 152 97 111 75 63 40 33 57 9 23 17 16 21 20 15 21 13 18 14 16 17 11 16 16 15 13 6 8 6 2 6 6 7 4 10 3 4 11 0 4 7 9 8 4 3 4 4 8 8 5 11 2 11 6 9 9 6 8 8 12 8 9 11 13 18 8 16 
Shoots/CH_IMAGES/snapshot219799/VIS_SV_0_z1_h1_g0_e65_v500_new_466363_0.png 44 3 8 8 10 11 10 13 18 14 21 17 22 33 34 47 43 48 76 81 95 105 117 161 227 241 301 286 362 417 398 465 450 508 482 478 557 557 693 654 759 768 663 419 283 161 92 74 67 61 54 38 25 35 41 30 33 25 23 14 48 6 22 24 24 25 24 34 39 21 28 24 15 23 22 20 18 10 24 13 22 12 6 10 11 19 13 8 6 5 34 2 13 7 13 7 12 18 19 10 22 13 15 17 18 26 22 23 28 25 24 31 17 42 22 29 20 25 10 9 45 4 12 11 11 12 7 4 10 8 9 6 8 6 4 8 3 8 6 9 8 1 1 3 0 6 1 1 1 3 13 1 2 1 3 3 1 7 2 4 5 2 2 6 3 9 4 4 8 5 7 2 1 4 7 2 7 5 3 6 
Shoots/CH_IMAGES/snapshot219800/VIS_SV_0_z1_h1_g0_e65_v500_new_466369_0.png 0 0 0 0 0 0 0 0 0 0 0 0 0 0 0 0 0 0 0 0 0 0 0 0 0 0 0 0 0 0 0 0 0 0 0 0 0 0 0 0 0 0 0 0 0 0 0 0 0 0 0 0 0 0 0 0 0 0 0 0 0 0 0 0 0 0 0 0 0 0 0 0 0 0 0 0 0 0 0 0 0 0 0 0 0 0 0 0 0 0 0 0 0 0 0 0 0 0 0 0 0 0 0 0 0 0 0 0 0 0 0 0 0 0 0 0 0 0 0 0 0 0 0 0 0 0 0 0 0 0 0 0 0 0 0 0 0 0 0 0 0 0 0 0 0 0 0 0 0 0 0 0 0 0 0 0 0 0 0 0 0 0 0 0 0 0 0 0 0 0 0 0 0 0 0 0 0 0 0 0 
Shoots/CH_IMAGES/snapshot219800/VIS_SV_90_z1_h1_g0_e65_v500_new_466370_0.png 0 0 0 0 0 0 0 0 0 0 0 0 0 0 0 0 0 0 0 0 0 0 0 0 0 0 0 0 0 0 0 0 0 0 0 0 0 0 0 0 0 0 0 0 0 0 0 0 0 0 0 0 0 0 0 0 0 0 0 0 0 0 0 0 0 0 0 0 0 0 0 0 0 0 0 0 0 0 0 0 0 0 0 0 0 0 0 0 0 0 0 0 0 0 0 0 0 0 0 0 0 0 0 0 0 0 0 0 0 0 0 0 0 0 0 0 0 0 0 0 0 0 0 0 0 0 0 0 0 0 0 0 0 0 0 0 0 0 0 0 0 0 0 0 0 0 0 0 0 0 0 0 0 0 0 0 0 0 0 0 0 0 0 0 0 0 0 0 0 0 0 0 0 0 0 0 0 0 0 0 
Shoots/CH_IMAGES/snapshot219801/VIS_SV_90_z1_h1_g0_e65_v500_new_466376_0.png 10 3 5 4 6 15 13 16 18 23 19 23 27 42 39 41 47 56 46 49 64 82 76 85 76 84 85 110 120 97 77 103 83 92 92 115 140 144 170 205 253 290 339 415 423 524 404 332 190 101 53 36 25 20 15 8 11 10 12 4 12 2 6 10 6 14 12 8 22 11 8 9 17 10 21 24 28 21 17 10 14 10 7 7 5 7 5 3 4 1 10 1 0 3 5 1 0 2 3 2 0 2 3 0 0 1 0 0 1 2 1 0 0 0 2 0 0 0 1 0 1 0 0 0 0 0 0 0 1 0 0 0 0 0 0 0 0 1 0 0 1 0 0 0 0 0 0 0 0 0 6 0 0 0 1 1 0 0 1 2 1 1 4 1 1 6 4 6 3 3 1 3 3 5 5 3 2 2 3 5 
Shoots/CH_IMAGES/snapshot219801/VIS_SV_0_z1_h1_g0_e65_v500_new_466375_0.png 4 2 5 5 5 6 20 19 35 41 48 42 54 47 57 42 44 57 45 71 77 55 69 94 105 122 145 139 149 145 139 144 157 147 136 160 144 149 204 219 276 328 410 478 586 456 260 136 89 36 18 19 13 19 13 13 17 11 11 4 34 2 8 11 6 19 2 7 7 13 14 14 9 12 20 13 12 10 17 7 11 11 13 16 14 8 8 17 6 8 22 4 6 13 12 18 9 13 15 15 9 14 12 11 8 7 4 3 6 6 7 4 1 2 0 1 3 1 1 0 4 0 0 2 1 0 0 0 0 0 0 0 0 0 0 1 0 0 0 0 0 0 0 1 0 2 0 0 0 0 2 0 0 0 0 1 1 0 1 0 1 0 1 1 1 2 2 1 1 0 2 1 3 4 1 2 1 1 2 2 
Shoots/CH_IMAGES/snapshot219802/VIS_SV_0_z1_h1_g0_e65_v500_new_466378_0.png 46 4 9 10 10 18 9 21 24 32 32 33 44 51 59 80 99 85 128 143 203 256 313 329 350 400 435 477 447 500 504 462 480 556 551 673 790 1003 1195 1338 1567 2103 2278 2621 2864 2776 1995 1487 849 473 330 213 114 140 99 78 68 54 60 46 107 37 49 52 59 79 49 68 71 54 56 71 66 62 58 85 81 61 59 54 60 72 50 64 35 44 43 44 32 28 92 24 19 35 22 17 25 24 24 22 14 12 12 11 4 10 1 5 4 5 1 1 0 1 2 2 0 1 0 0 3 0 0 0 0 0 0 0 0 1 0 0 0 2 0 1 0 0 0 0 0 0 0 0 0 0 0 0 0 0 1 0 0 1 0 0 0 0 1 1 0 0 1 2 2 1 3 3 3 1 2 1 3 3 4 1 5 8 6 4 
Shoots/CH_IMAGES/snapshot219802/VIS_SV_90_z1_h1_g0_e65_v500_new_466379_0.png 118 6 16 20 17 24 29 35 42 55 49 62 96 116 125 159 199 223 234 239 286 313 365 423 492 482 540 592 655 739 724 715 805 869 949 1089 1276 1398 1849 1990 2300 2624 2974 3770 4211 4231 3171 2420 1535 950 693 411 231 229 147 120 109 90 71 50 103 40 58 60 62 69 63 51 76 64 97 103 72 87 83 81 77 88 81 67 59 44 32 43 37 32 40 26 20 20 103 12 34 27 25 28 35 19 29 28 26 28 24 28 25 30 23 29 21 28 23 29 9 27 9 11 7 4 2 2 14 0 1 2 0 2 1 1 1 1 3 1 0 0 1 3 0 4 2 1 3 0 0 0 0 0 1 0 0 0 6 0 1 0 1 2 1 0 1 3 3 1 1 1 1 6 1 4 3 0 2 1 2 8 5 4 4 6 7 6 
Shoots/CH_IMAGES/snapshot219803/VIS_SV_0_z1_h1_g0_e65_v500_new_466387_0.png 0 0 0 0 0 0 0 0 0 0 0 0 0 0 0 0 0 0 0 0 0 0 0 0 0 0 0 0 0 0 0 0 0 0 0 0 0 0 0 0 0 0 0 0 0 0 0 0 0 0 0 0 0 0 0 0 0 0 0 0 0 0 0 0 0 0 0 0 0 0 0 0 0 0 0 0 0 0 0 0 0 0 0 0 0 0 0 0 0 0 0 0 0 0 0 0 0 0 0 0 0 0 0 0 0 0 0 0 0 0 0 0 0 0 0 0 0 0 0 0 0 0 0 0 0 0 0 0 0 0 0 0 0 0 0 0 0 0 0 0 0 0 0 0 0 0 0 0 0 0 0 0 0 0 0 0 0 0 0 0 0 0 0 0 0 0 0 0 0 0 0 0 0 0 0 0 0 0 0 0 
Shoots/CH_IMAGES/snapshot219803/VIS_SV_90_z1_h1_g0_e65_v500_new_466388_0.png 0 0 0 0 0 0 0 0 0 0 0 0 0 0 0 0 0 0 0 0 0 0 0 0 0 0 0 0 0 0 0 0 0 0 0 0 0 0 0 0 0 0 0 0 0 0 0 0 0 0 0 0 0 0 0 0 0 0 0 0 0 0 0 0 0 0 0 0 0 0 0 0 0 0 0 0 0 0 0 0 0 0 0 0 0 0 0 0 0 0 0 0 0 0 0 0 0 0 0 0 0 0 0 0 0 0 0 0 0 0 0 0 0 0 0 0 0 0 0 0 0 0 0 0 0 0 0 0 0 0 0 0 0 0 0 0 0 0 0 0 0 0 0 0 0 0 0 0 0 0 0 0 0 0 0 0 0 0 0 0 0 0 0 0 0 0 0 0 0 0 0 0 0 0 0 0 0 0 0 0 
Shoots/CH_IMAGES/snapshot219804/VIS_SV_0_z1_h1_g0_e65_v500_new_466393_0.png 73 10 15 20 19 36 37 37 62 66 72 115 132 143 183 156 194 210 257 240 291 310 289 347 403 440 435 519 549 650 624 682 710 798 876 1096 1218 1409 1886 2040 2420 2992 3625 4169 4334 3923 3521 2636 1743 1001 750 379 212 211 122 120 85 101 73 63 88 41 66 82 85 79 68 51 70 81 88 67 65 70 64 49 36 30 46 35 36 38 18 32 17 25 18 12 12 11 74 4 16 20 19 20 24 19 25 24 30 27 24 32 24 24 22 26 31 24 52 66 115 161 145 103 86 90 73 59 61 29 35 28 15 24 14 13 17 18 10 8 8 11 8 13 5 5 9 4 2 5 5 2 7 2 3 2 2 1 12 0 0 2 2 1 0 0 2 3 2 2 0 1 3 3 0 0 2 2 5 4 3 4 3 3 12 11 3 12 
Shoots/CH_IMAGES/snapshot219804/VIS_SV_90_z1_h1_g0_e65_v500_new_466394_0.png 79 9 18 19 25 34 49 41 59 83 100 101 114 126 170 175 196 197 202 196 240 254 253 354 395 402 477 535 534 643 613 679 741 786 873 1054 1240 1436 2031 2269 2819 3370 3890 4257 4299 3799 2637 1999 1227 714 501 294 153 172 116 74 74 70 64 37 110 21 54 54 44 58 64 43 74 52 64 67 54 70 81 84 54 55 53 70 42 37 24 54 28 34 34 30 22 18 111 13 21 24 23 29 24 24 36 35 43 46 29 34 33 37 38 40 57 46 84 62 48 74 41 46 37 19 24 15 33 6 9 6 15 8 7 8 10 7 8 6 6 5 6 6 3 1 5 0 6 5 2 5 4 3 2 6 4 3 17 0 2 0 3 4 4 0 7 2 4 3 2 4 2 9 7 4 4 4 6 3 9 8 6 12 9 7 14 11 
Shoots/CH_IMAGES/snapshot219805/VIS_SV_90_z1_h1_g0_e65_v500_new_466397_0.png 0 0 0 0 0 0 0 0 0 0 0 0 0 0 0 0 0 0 0 0 0 0 0 0 0 0 0 0 0 0 0 0 0 0 0 0 0 0 0 0 0 0 0 0 0 0 0 0 0 0 0 0 0 0 0 0 0 0 0 0 0 0 0 0 0 0 0 0 0 0 0 0 0 0 0 0 0 0 0 0 0 0 0 0 0 0 0 0 0 0 0 0 0 0 0 0 0 0 0 0 0 0 0 0 0 0 0 0 0 0 0 0 0 0 0 0 0 0 0 0 0 0 0 0 0 0 0 0 0 0 0 0 0 0 0 0 0 0 0 0 0 0 0 0 0 0 0 0 0 0 0 0 0 0 0 0 0 0 0 0 0 0 0 0 0 0 0 0 0 0 0 0 0 0 0 0 0 0 0 0 
Shoots/CH_IMAGES/snapshot219805/VIS_SV_0_z1_h1_g0_e65_v500_new_466396_0.png 0 0 0 0 0 0 0 0 0 0 0 0 0 0 0 0 0 0 0 0 0 0 0 0 0 0 0 0 0 0 0 0 0 0 0 0 0 0 0 0 0 0 0 0 0 0 0 0 0 0 0 0 0 0 0 0 0 0 0 0 0 0 0 0 0 0 0 0 0 0 0 0 0 0 0 0 0 0 0 0 0 0 0 0 0 0 0 0 0 0 0 0 0 0 0 0 0 0 0 0 0 0 0 0 0 0 0 0 0 0 0 0 0 0 0 0 0 0 0 0 0 0 0 0 0 0 0 0 0 0 0 0 0 0 0 0 0 0 0 0 0 0 0 0 0 0 0 0 0 0 0 0 0 0 0 0 0 0 0 0 0 0 0 0 0 0 0 0 0 0 0 0 0 0 0 0 0 0 0 0 
Shoots/CH_IMAGES/snapshot219806/VIS_SV_90_z1_h1_g0_e65_v500_new_466403_0.png 62 14 21 18 25 26 33 33 48 61 69 91 121 137 173 192 198 260 299 304 342 407 405 488 520 633 652 670 707 828 757 877 925 1013 1161 1322 1531 1782 2313 2315 2580 3068 3393 3957 4053 4334 3206 2835 1745 1191 635 333 237 191 122 95 99 67 75 47 112 37 81 59 61 63 68 56 64 70 75 65 66 44 61 48 46 46 52 29 36 30 21 25 26 19 24 15 7 11 49 3 21 16 14 16 23 11 23 21 12 20 16 27 13 20 14 14 12 9 11 15 5 10 5 3 6 4 2 0 11 0 1 2 4 0 2 2 1 0 3 0 2 2 0 3 0 1 1 1 1 0 0 4 0 0 1 1 0 0 4 0 0 0 0 0 0 0 0 1 1 0 1 1 0 3 2 3 3 3 6 4 1 9 8 6 6 3 11 6 
Shoots/CH_IMAGES/snapshot219806/VIS_SV_0_z1_h1_g0_e65_v500_new_466402_0.png 61 5 7 11 8 7 14 13 26 26 27 24 39 47 60 67 81 79 103 92 140 161 184 230 278 318 347 376 471 510 496 544 499 617 731 862 993 1151 1494 1615 1950 2417 2952 3500 3724 3467 2363 1700 931 482 244 135 67 87 66 55 42 32 35 28 73 17 25 48 27 45 51 27 50 37 38 41 40 38 41 38 44 41 35 32 45 35 23 51 32 27 30 25 28 15 68 11 37 32 25 27 30 22 22 25 19 20 25 27 20 16 17 6 15 9 9 3 5 6 3 5 2 2 1 1 6 0 1 1 3 0 3 1 0 1 2 1 3 3 0 2 0 1 2 1 1 0 1 2 1 0 1 0 1 0 7 0 1 1 1 1 2 0 1 2 1 2 2 2 1 5 1 5 3 1 4 2 0 3 4 7 7 2 7 6 
Shoots/CH_IMAGES/snapshot219807/VIS_SV_90_z1_h1_g0_e65_v500_new_466412_0.png 0 0 0 0 0 0 0 0 0 0 0 0 0 0 0 0 0 0 0 0 0 0 0 0 0 0 0 0 0 0 0 0 0 0 0 0 0 0 0 0 0 0 0 0 0 0 0 0 0 0 0 0 0 0 0 0 0 0 0 0 0 0 0 0 0 0 0 0 0 0 0 0 0 0 0 0 0 0 0 0 0 0 0 0 0 0 0 0 0 0 0 0 0 0 0 0 0 0 0 0 0 0 0 0 0 0 0 0 0 0 0 0 0 0 0 0 0 0 0 0 0 0 0 0 0 0 0 0 0 0 0 0 0 0 0 0 0 0 0 0 0 0 0 0 0 0 0 0 0 0 0 0 0 0 0 0 0 0 0 0 0 0 0 0 0 0 0 0 0 0 0 0 0 0 0 0 0 0 0 0 
Shoots/CH_IMAGES/snapshot219808/VIS_SV_90_z1_h1_g0_e65_v500_new_466418_0.png 85 6 13 14 15 19 36 50 74 58 73 90 133 179 267 280 277 330 366 356 341 386 386 498 514 538 615 621 598 676 618 736 778 811 915 1083 1278 1434 1785 2138 2737 3470 4004 4259 4120 3799 2449 1752 951 514 301 173 102 126 76 69 65 49 60 37 67 26 41 59 37 37 60 28 60 46 57 48 42 40 54 48 49 32 45 28 37 44 18 37 28 24 37 23 32 15 65 12 19 31 23 20 17 22 24 21 23 22 25 19 19 21 19 11 13 9 7 5 2 8 5 4 7 2 0 0 10 0 1 1 1 3 1 0 2 0 1 0 0 1 0 1 0 2 2 0 0 1 1 2 0 1 0 0 1 0 7 0 0 0 0 0 0 0 0 1 1 0 1 1 1 2 1 1 2 1 3 5 2 2 4 5 2 5 7 5 
Shoots/CH_IMAGES/snapshot219807/VIS_SV_0_z1_h1_g0_e65_v500_new_466411_0.png 0 0 0 0 0 0 0 0 0 0 0 0 0 0 0 0 0 0 0 0 0 0 0 0 0 0 0 0 0 0 0 0 0 0 0 0 0 0 0 0 0 0 0 0 0 0 0 0 0 0 0 0 0 0 0 0 0 0 0 0 0 0 0 0 0 0 0 0 0 0 0 0 0 0 0 0 0 0 0 0 0 0 0 0 0 0 0 0 0 0 0 0 0 0 0 0 0 0 0 0 0 0 0 0 0 0 0 0 0 0 0 0 0 0 0 0 0 0 0 0 0 0 0 0 0 0 0 0 0 0 0 0 0 0 0 0 0 0 0 0 0 0 0 0 0 0 0 0 0 0 0 0 0 0 0 0 0 0 0 0 0 0 0 0 0 0 0 0 0 0 0 0 0 0 0 0 0 0 0 0 
Shoots/CH_IMAGES/snapshot219808/VIS_SV_0_z1_h1_g0_e65_v500_new_466417_0.png 68 5 15 16 23 42 59 45 86 123 172 152 184 215 235 250 233 281 288 266 335 365 388 485 515 537 583 596 708 763 697 801 814 1006 1073 1365 1638 1936 2506 2688 3234 3981 4758 5199 4916 3824 2248 1406 658 331 194 140 88 90 72 68 76 53 62 30 96 24 44 41 44 72 48 37 56 49 47 53 59 65 71 66 59 54 60 35 33 34 25 37 27 26 22 23 15 15 68 8 21 21 14 21 21 11 20 14 21 21 28 21 17 28 11 9 16 8 12 8 1 14 9 1 4 3 5 1 23 1 2 5 2 4 2 6 4 0 7 2 1 2 1 3 1 1 2 2 2 1 0 2 0 0 1 0 0 0 6 0 0 0 1 1 1 1 2 3 4 3 1 5 5 4 1 2 7 4 8 2 0 8 5 11 8 6 7 4 
Shoots/CH_IMAGES/snapshot219809/VIS_SV_0_z1_h1_g0_e65_v500_new_466423_0.png 0 0 0 0 0 0 0 0 0 0 0 0 0 0 0 0 0 0 0 0 0 0 0 0 0 0 0 0 0 0 0 0 0 0 0 0 0 0 0 0 0 0 0 0 0 0 0 0 0 0 0 0 0 0 0 0 0 0 0 0 0 0 0 0 0 0 0 0 0 0 0 0 0 0 0 0 0 0 0 0 0 0 0 0 0 0 0 0 0 0 0 0 0 0 0 0 0 0 0 0 0 0 0 0 0 0 0 0 0 0 0 0 0 0 0 0 0 0 0 0 0 0 0 0 0 0 0 0 0 0 0 0 0 0 0 0 0 0 0 0 0 0 0 0 0 0 0 0 0 0 0 0 0 0 0 0 0 0 0 0 0 0 0 0 0 0 0 0 0 0 0 0 0 0 0 0 0 0 0 0 
Shoots/CH_IMAGES/snapshot219809/VIS_SV_90_z1_h1_g0_e65_v500_new_466424_0.png 0 0 0 0 0 0 0 0 0 0 0 0 0 0 0 0 0 0 0 0 0 0 0 0 0 0 0 0 0 0 0 0 0 0 0 0 0 0 0 0 0 0 0 0 0 0 0 0 0 0 0 0 0 0 0 0 0 0 0 0 0 0 0 0 0 0 0 0 0 0 0 0 0 0 0 0 0 0 0 0 0 0 0 0 0 0 0 0 0 0 0 0 0 0 0 0 0 0 0 0 0 0 0 0 0 0 0 0 0 0 0 0 0 0 0 0 0 0 0 0 0 0 0 0 0 0 0 0 0 0 0 0 0 0 0 0 0 0 0 0 0 0 0 0 0 0 0 0 0 0 0 0 0 0 0 0 0 0 0 0 0 0 0 0 0 0 0 0 0 0 0 0 0 0 0 0 0 0 0 0 
Shoots/CH_IMAGES/snapshot219810/VIS_SV_0_z1_h1_g0_e65_v500_new_466429_0.png 0 0 0 0 0 0 0 0 0 0 0 0 0 0 0 0 0 0 0 0 0 0 0 0 0 0 0 0 0 0 0 0 0 0 0 0 0 0 0 0 0 0 0 0 0 0 0 0 0 0 0 0 0 0 0 0 0 0 0 0 0 0 0 0 0 0 0 0 0 0 0 0 0 0 0 0 0 0 0 0 0 0 0 0 0 0 0 0 0 0 0 0 0 0 0 0 0 0 0 0 0 0 0 0 0 0 0 0 0 0 0 0 0 0 0 0 0 0 0 0 0 0 0 0 0 0 0 0 0 0 0 0 0 0 0 0 0 0 0 0 0 0 0 0 0 0 0 0 0 0 0 0 0 0 0 0 0 0 0 0 0 0 0 0 0 0 0 0 0 0 0 0 0 0 0 0 0 0 0 0 
Shoots/CH_IMAGES/snapshot219810/VIS_SV_90_z1_h1_g0_e65_v500_new_466430_0.png 0 0 0 0 0 0 0 0 0 0 0 0 0 0 0 0 0 0 0 0 0 0 0 0 0 0 0 0 0 0 0 0 0 0 0 0 0 0 0 0 0 0 0 0 0 0 0 0 0 0 0 0 0 0 0 0 0 0 0 0 0 0 0 0 0 0 0 0 0 0 0 0 0 0 0 0 0 0 0 0 0 0 0 0 0 0 0 0 0 0 0 0 0 0 0 0 0 0 0 0 0 0 0 0 0 0 0 0 0 0 0 0 0 0 0 0 0 0 0 0 0 0 0 0 0 0 0 0 0 0 0 0 0 0 0 0 0 0 0 0 0 0 0 0 0 0 0 0 0 0 0 0 0 0 0 0 0 0 0 0 0 0 0 0 0 0 0 0 0 0 0 0 0 0 0 0 0 0 0 0 
Shoots/CH_IMAGES/snapshot219811/VIS_SV_90_z1_h1_g0_e65_v500_new_466436_0.png 12 2 4 4 5 7 3 4 7 4 7 10 15 23 23 29 25 25 28 31 50 67 85 102 137 136 149 167 162 148 145 145 162 157 206 187 219 238 281 299 329 542 685 881 1118 927 754 397 196 83 49 31 24 26 19 18 20 20 20 14 29 12 11 16 19 18 17 11 21 16 19 21 23 24 24 21 25 25 19 23 22 14 14 17 19 13 11 13 11 11 17 7 6 9 5 10 3 5 7 5 1 4 1 2 0 1 0 1 1 1 0 1 0 0 0 0 0 0 0 0 1 0 0 0 0 0 0 1 1 0 2 0 0 0 0 1 0 0 0 0 1 0 0 0 1 1 0 0 0 0 0 0 0 0 0 3 0 0 0 0 1 0 0 0 0 1 1 3 8 1 2 3 2 1 1 2 2 2 2 3 
Shoots/CH_IMAGES/snapshot219811/VIS_SV_0_z1_h1_g0_e65_v500_new_466435_0.png 11 1 1 2 3 2 1 0 7 5 8 7 6 5 13 20 17 19 32 55 66 79 88 101 109 123 128 155 163 163 139 180 154 185 176 224 257 272 339 339 369 440 426 507 475 356 296 208 111 74 77 44 33 36 32 22 25 21 22 16 43 18 19 19 25 40 34 27 33 34 18 30 32 23 18 27 11 16 14 25 14 28 16 29 14 12 16 11 15 8 19 4 7 13 7 9 10 6 6 3 5 4 5 1 1 4 1 3 0 1 1 1 1 1 1 0 1 3 1 0 6 1 0 1 1 2 0 0 0 2 2 0 0 0 1 1 2 0 0 0 1 1 0 1 0 0 0 0 0 0 1 1 1 0 0 1 0 0 0 0 0 1 0 1 0 1 0 0 0 0 0 0 1 2 0 0 1 0 1 0 
Shoots/CH_IMAGES/snapshot219812/VIS_SV_0_z1_h1_g0_e65_v500_new_466438_0.png 63 25 37 43 47 70 84 113 164 198 245 222 216 208 234 215 228 260 287 327 363 385 421 524 527 554 667 670 702 751 635 797 817 899 1036 1126 1243 1415 1746 1715 2034 2586 3360 4102 3852 2405 1306 651 325 173 124 111 55 88 60 60 51 43 42 22 96 13 35 47 44 48 36 26 60 44 36 37 41 31 46 27 34 40 42 28 28 33 24 34 20 23 15 24 25 9 80 4 23 13 20 27 24 11 25 20 22 23 22 22 13 21 13 9 15 7 13 8 3 18 7 6 7 6 6 3 20 4 3 1 1 2 2 0 2 0 1 1 2 1 1 1 0 2 0 1 3 3 1 3 0 2 0 0 0 0 4 0 0 1 0 1 4 0 2 1 1 2 3 3 3 2 0 1 1 2 2 5 6 9 8 10 9 18 14 19 
Shoots/CH_IMAGES/snapshot219812/VIS_SV_90_z1_h1_g0_e65_v500_new_466439_0.png 31 6 3 3 6 11 19 14 25 54 50 48 61 73 106 118 138 179 213 251 361 353 413 477 521 539 568 593 635 675 562 716 739 772 884 1119 1252 1470 1893 2148 2352 2748 2886 3009 3237 3146 2059 1608 871 478 259 158 75 88 48 51 58 44 48 21 78 24 43 37 46 50 36 29 50 54 51 66 61 53 54 57 44 50 40 35 44 45 23 40 36 24 44 20 21 12 69 7 24 21 14 22 11 18 40 11 12 16 25 18 16 22 15 6 7 6 4 2 5 5 2 1 6 3 4 0 6 1 0 1 0 2 1 1 2 2 0 1 3 2 2 5 0 1 1 0 3 0 0 1 0 0 1 0 0 0 4 0 0 0 1 0 2 2 0 0 0 0 1 0 0 3 0 1 1 0 5 1 2 6 1 4 3 2 1 3 
Shoots/CH_IMAGES/snapshot219813/VIS_SV_90_z1_h1_g0_e65_v500_new_466448_0.png 23 0 0 1 3 5 4 6 12 10 19 22 37 45 53 49 64 43 77 84 115 133 151 212 257 268 296 337 336 373 314 363 388 389 426 518 621 713 853 930 1045 1140 1386 1925 2448 2827 2363 1853 1002 513 267 193 92 90 67 38 44 41 32 39 46 23 28 28 27 35 30 29 43 33 25 27 33 31 30 34 26 27 31 22 27 18 25 29 29 21 18 23 26 24 34 16 26 19 16 14 17 14 19 11 13 16 11 12 13 10 11 6 7 5 5 10 3 9 4 2 1 5 2 1 7 0 0 2 2 0 1 0 1 0 2 2 0 1 0 1 0 0 1 0 0 3 0 1 0 0 1 0 1 0 3 0 2 0 0 1 0 0 1 0 0 2 0 3 1 0 2 1 2 2 1 1 1 0 3 2 1 1 0 0 
Shoots/CH_IMAGES/snapshot219813/VIS_SV_0_z1_h1_g0_e65_v500_new_466447_0.png 128 0 4 3 5 5 13 5 18 21 15 29 36 36 67 67 61 81 96 98 146 169 186 255 292 299 339 375 434 453 480 475 497 587 632 791 894 1035 1326 1443 1542 1656 1684 1729 1720 1730 1086 873 486 236 142 95 95 108 81 73 71 44 54 33 59 20 50 39 33 39 38 49 56 41 34 43 46 39 37 47 46 33 38 32 39 30 29 31 23 19 22 24 17 11 95 7 20 23 18 31 17 8 28 24 20 34 19 18 19 22 16 13 9 8 6 7 4 8 3 4 1 3 0 0 2 0 1 0 0 0 1 0 1 0 0 1 0 0 0 2 0 0 0 0 0 0 0 0 1 0 0 0 0 0 2 0 0 0 1 0 0 0 0 0 0 0 1 0 0 2 0 0 0 0 0 0 0 1 0 0 2 1 0 0 
Shoots/CH_IMAGES/snapshot219814/VIS_SV_90_z1_h1_g0_e65_v500_new_466454_0.png 42 2 9 8 8 12 16 12 26 24 35 31 30 31 31 42 33 50 49 61 66 97 117 127 152 177 234 228 251 287 305 312 338 386 388 465 563 623 764 713 833 971 1070 1080 1130 1091 587 419 234 97 74 58 29 42 21 34 22 19 23 7 37 7 17 31 31 22 20 17 25 30 28 22 26 24 29 23 18 26 22 20 18 16 13 25 21 10 7 18 10 6 51 8 13 21 19 13 19 16 12 9 19 6 12 12 16 13 11 12 18 9 14 21 16 23 18 13 20 5 9 3 15 1 4 3 3 4 2 3 3 0 5 6 1 2 1 7 0 1 1 2 2 2 0 3 1 1 0 1 1 0 8 0 1 1 1 1 1 1 0 2 2 3 2 1 2 1 2 1 1 0 2 3 0 6 1 3 1 4 5 1 
Shoots/CH_IMAGES/snapshot219814/VIS_SV_0_z1_h1_g0_e65_v500_new_466453_0.png 66 3 10 4 6 9 10 13 18 15 14 23 28 30 33 37 28 31 34 37 51 87 88 115 165 165 242 228 264 287 302 319 321 370 360 442 558 683 923 911 1108 1302 1417 1605 1963 1835 1708 1086 568 270 120 70 45 55 51 39 40 45 33 24 49 17 28 41 41 39 19 31 45 42 45 37 30 48 31 45 28 36 36 40 31 29 35 36 20 31 23 20 22 10 67 14 23 20 16 13 19 4 15 8 13 7 7 4 4 8 2 3 3 0 6 4 0 1 2 2 2 0 1 0 4 0 0 1 2 0 0 0 1 0 0 1 0 0 0 3 0 0 1 2 0 1 0 0 0 0 0 1 1 0 1 0 0 0 0 0 1 1 2 0 0 2 1 0 2 2 2 1 4 4 4 2 3 4 2 5 4 5 9 4 
Shoots/CH_IMAGES/snapshot219815/VIS_SV_0_z1_h1_g0_e65_v500_new_466459_0.png 0 0 0 0 0 0 0 0 0 0 0 0 0 0 0 0 0 0 0 0 0 0 0 0 0 0 0 0 0 0 0 0 0 0 0 0 0 0 0 0 0 0 0 0 0 0 0 0 0 0 0 0 0 0 0 0 0 0 0 0 0 0 0 0 0 0 0 0 0 0 0 0 0 0 0 0 0 0 0 0 0 0 0 0 0 0 0 0 0 0 0 0 0 0 0 0 0 0 0 0 0 0 0 0 0 0 0 0 0 0 0 0 0 0 0 0 0 0 0 0 0 0 0 0 0 0 0 0 0 0 0 0 0 0 0 0 0 0 0 0 0 0 0 0 0 0 0 0 0 0 0 0 0 0 0 0 0 0 0 0 0 0 0 0 0 0 0 0 0 0 0 0 0 0 0 0 0 0 0 0 
Shoots/CH_IMAGES/snapshot219815/VIS_SV_90_z1_h1_g0_e65_v500_new_466460_0.png 0 0 0 0 0 0 0 0 0 0 0 0 0 0 0 0 0 0 0 0 0 0 0 0 0 0 0 0 0 0 0 0 0 0 0 0 0 0 0 0 0 0 0 0 0 0 0 0 0 0 0 0 0 0 0 0 0 0 0 0 0 0 0 0 0 0 0 0 0 0 0 0 0 0 0 0 0 0 0 0 0 0 0 0 0 0 0 0 0 0 0 0 0 0 0 0 0 0 0 0 0 0 0 0 0 0 0 0 0 0 0 0 0 0 0 0 0 0 0 0 0 0 0 0 0 0 0 0 0 0 0 0 0 0 0 0 0 0 0 0 0 0 0 0 0 0 0 0 0 0 0 0 0 0 0 0 0 0 0 0 0 0 0 0 0 0 0 0 0 0 0 0 0 0 0 0 0 0 0 0 
Shoots/CH_IMAGES/snapshot219816/VIS_SV_90_z1_h1_g0_e65_v500_new_466466_0.png 138 0 4 5 7 2 9 5 11 17 23 34 44 33 62 71 110 144 192 223 276 324 374 410 522 537 601 608 692 770 710 752 811 933 931 1077 1318 1534 1933 2188 2712 3277 3429 3576 3274 2394 1725 1263 867 601 422 281 160 186 118 85 89 53 53 32 118 26 38 50 50 61 43 45 56 68 57 57 80 48 60 56 52 62 56 39 50 66 36 66 39 53 45 59 39 22 146 23 26 19 31 32 24 28 34 36 27 37 29 28 34 27 32 13 27 14 13 8 5 15 11 5 4 3 3 0 7 0 0 3 4 1 1 0 0 2 3 2 2 0 1 6 2 3 0 0 4 0 1 0 3 1 1 0 0 0 11 0 0 0 0 3 1 0 1 2 1 1 1 1 0 5 0 1 1 0 1 3 0 2 0 1 1 1 0 1 
Shoots/CH_IMAGES/snapshot219816/VIS_SV_0_z1_h1_g0_e65_v500_new_466465_0.png 38 4 5 12 9 15 20 25 29 30 48 63 70 107 108 135 172 200 248 230 254 288 319 380 398 468 503 509 557 617 633 663 695 756 827 938 1131 1262 1760 2037 2685 3659 4229 4684 4336 3713 2684 2060 1311 830 549 329 198 172 96 81 70 48 54 53 96 46 48 48 59 76 71 51 66 64 70 66 62 64 73 67 67 70 90 78 85 66 52 60 42 45 47 37 33 31 60 27 18 19 20 14 26 17 17 16 12 12 13 6 9 2 6 5 8 2 4 2 3 4 1 0 3 0 0 0 4 0 1 0 2 0 0 0 1 2 0 0 1 1 0 5 0 1 1 1 3 2 0 2 0 1 0 0 0 0 7 0 2 0 1 2 0 1 3 1 0 2 2 3 4 4 6 5 2 6 2 9 3 10 8 4 5 4 4 2 
Shoots/CH_IMAGES/snapshot219817/VIS_SV_90_z1_h1_g0_e65_v500_new_466472_0.png 0 0 0 0 0 0 0 0 0 0 0 0 0 0 0 0 0 0 0 0 0 0 0 0 0 0 0 0 0 0 0 0 0 0 0 0 0 0 0 0 0 0 0 0 0 0 0 0 0 0 0 0 0 0 0 0 0 0 0 0 0 0 0 0 0 0 0 0 0 0 0 0 0 0 0 0 0 0 0 0 0 0 0 0 0 0 0 0 0 0 0 0 0 0 0 0 0 0 0 0 0 0 0 0 0 0 0 0 0 0 0 0 0 0 0 0 0 0 0 0 0 0 0 0 0 0 0 0 0 0 0 0 0 0 0 0 0 0 0 0 0 0 0 0 0 0 0 0 0 0 0 0 0 0 0 0 0 0 0 0 0 0 0 0 0 0 0 0 0 0 0 0 0 0 0 0 0 0 0 0 
Shoots/CH_IMAGES/snapshot219817/VIS_SV_0_z1_h1_g0_e65_v500_new_466471_0.png 0 0 0 0 0 0 0 0 0 0 0 0 0 0 0 0 0 0 0 0 0 0 0 0 0 0 0 0 0 0 0 0 0 0 0 0 0 0 0 0 0 0 0 0 0 0 0 0 0 0 0 0 0 0 0 0 0 0 0 0 0 0 0 0 0 0 0 0 0 0 0 0 0 0 0 0 0 0 0 0 0 0 0 0 0 0 0 0 0 0 0 0 0 0 0 0 0 0 0 0 0 0 0 0 0 0 0 0 0 0 0 0 0 0 0 0 0 0 0 0 0 0 0 0 0 0 0 0 0 0 0 0 0 0 0 0 0 0 0 0 0 0 0 0 0 0 0 0 0 0 0 0 0 0 0 0 0 0 0 0 0 0 0 0 0 0 0 0 0 0 0 0 0 0 0 0 0 0 0 0 
Shoots/CH_IMAGES/snapshot219818/VIS_SV_0_z1_h1_g0_e65_v500_new_466477_0.png 69 0 3 3 7 5 14 4 20 17 18 23 30 46 42 42 48 79 95 87 127 144 145 193 247 237 283 295 380 394 401 431 490 503 493 563 713 713 899 869 963 1040 1154 1148 1145 1079 678 550 340 202 140 89 65 88 46 65 53 45 49 27 62 25 36 44 35 37 29 19 40 43 33 30 29 27 30 34 26 21 23 21 24 24 11 36 24 22 26 17 19 12 48 7 14 18 12 13 18 10 23 28 20 25 26 19 25 19 17 9 15 16 9 17 3 10 12 10 4 6 2 3 9 4 4 9 7 3 1 4 7 6 6 5 5 4 2 1 2 0 3 0 4 0 1 4 1 2 0 2 2 1 9 0 1 2 4 0 3 1 2 3 4 3 3 4 0 6 2 1 5 4 4 1 1 2 4 4 3 2 3 2 
Shoots/CH_IMAGES/snapshot219818/VIS_SV_90_z1_h1_g0_e65_v500_new_466478_0.png 55 0 0 2 3 1 1 2 3 5 5 15 8 14 27 24 22 36 50 65 82 122 152 200 223 262 302 293 329 322 317 293 300 347 382 477 521 588 606 628 740 932 1115 1568 1852 1322 1048 575 312 197 106 97 59 65 39 44 39 36 34 29 50 24 31 36 35 35 38 42 55 47 52 43 43 41 52 38 31 44 28 27 39 36 22 21 16 19 23 17 14 14 39 7 14 9 6 14 8 7 13 9 8 4 3 3 1 4 1 2 3 2 1 4 2 3 4 2 1 1 0 0 0 0 1 0 2 1 0 0 1 0 0 2 0 0 0 0 0 0 0 0 0 0 0 0 0 0 0 0 0 0 3 0 0 0 0 0 0 0 0 0 1 0 0 0 1 1 0 0 0 0 0 0 0 0 0 1 0 1 0 0 
Shoots/CH_IMAGES/snapshot219819/VIS_SV_90_z1_h1_g0_e65_v500_new_466484_0.png 0 0 0 0 0 0 0 0 0 0 0 0 0 0 0 0 0 0 0 0 0 0 0 0 0 0 0 0 0 0 0 0 0 0 0 0 0 0 0 0 0 0 0 0 0 0 0 0 0 0 0 0 0 0 0 0 0 0 0 0 0 0 0 0 0 0 0 0 0 0 0 0 0 0 0 0 0 0 0 0 0 0 0 0 0 0 0 0 0 0 0 0 0 0 0 0 0 0 0 0 0 0 0 0 0 0 0 0 0 0 0 0 0 0 0 0 0 0 0 0 0 0 0 0 0 0 0 0 0 0 0 0 0 0 0 0 0 0 0 0 0 0 0 0 0 0 0 0 0 0 0 0 0 0 0 0 0 0 0 0 0 0 0 0 0 0 0 0 0 0 0 0 0 0 0 0 0 0 0 0 
Shoots/CH_IMAGES/snapshot219819/VIS_SV_0_z1_h1_g0_e65_v500_new_466483_0.png 0 0 0 0 0 0 0 0 0 0 0 0 0 0 0 0 0 0 0 0 0 0 0 0 0 0 0 0 0 0 0 0 0 0 0 0 0 0 0 0 0 0 0 0 0 0 0 0 0 0 0 0 0 0 0 0 0 0 0 0 0 0 0 0 0 0 0 0 0 0 0 0 0 0 0 0 0 0 0 0 0 0 0 0 0 0 0 0 0 0 0 0 0 0 0 0 0 0 0 0 0 0 0 0 0 0 0 0 0 0 0 0 0 0 0 0 0 0 0 0 0 0 0 0 0 0 0 0 0 0 0 0 0 0 0 0 0 0 0 0 0 0 0 0 0 0 0 0 0 0 0 0 0 0 0 0 0 0 0 0 0 0 0 0 0 0 0 0 0 0 0 0 0 0 0 0 0 0 0 0 
Shoots/CH_IMAGES/snapshot219820/VIS_SV_0_z1_h1_g0_e65_v500_new_466489_0.png 0 0 0 0 0 0 0 0 0 0 0 0 0 0 0 0 0 0 0 0 0 0 0 0 0 0 0 0 0 0 0 0 0 0 0 0 0 0 0 0 0 0 0 0 0 0 0 0 0 0 0 0 0 0 0 0 0 0 0 0 0 0 0 0 0 0 0 0 0 0 0 0 0 0 0 0 0 0 0 0 0 0 0 0 0 0 0 0 0 0 0 0 0 0 0 0 0 0 0 0 0 0 0 0 0 0 0 0 0 0 0 0 0 0 0 0 0 0 0 0 0 0 0 0 0 0 0 0 0 0 0 0 0 0 0 0 0 0 0 0 0 0 0 0 0 0 0 0 0 0 0 0 0 0 0 0 0 0 0 0 0 0 0 0 0 0 0 0 0 0 0 0 0 0 0 0 0 0 0 0 
Shoots/CH_IMAGES/snapshot219820/VIS_SV_90_z1_h1_g0_e65_v500_new_466490_0.png 0 0 0 0 0 0 0 0 0 0 0 0 0 0 0 0 0 0 0 0 0 0 0 0 0 0 0 0 0 0 0 0 0 0 0 0 0 0 0 0 0 0 0 0 0 0 0 0 0 0 0 0 0 0 0 0 0 0 0 0 0 0 0 0 0 0 0 0 0 0 0 0 0 0 0 0 0 0 0 0 0 0 0 0 0 0 0 0 0 0 0 0 0 0 0 0 0 0 0 0 0 0 0 0 0 0 0 0 0 0 0 0 0 0 0 0 0 0 0 0 0 0 0 0 0 0 0 0 0 0 0 0 0 0 0 0 0 0 0 0 0 0 0 0 0 0 0 0 0 0 0 0 0 0 0 0 0 0 0 0 0 0 0 0 0 0 0 0 0 0 0 0 0 0 0 0 0 0 0 0 
Shoots/CH_IMAGES/snapshot219821/VIS_SV_0_z1_h1_g0_e65_v500_new_466495_0.png 0 0 0 0 0 0 0 0 0 0 0 0 0 0 0 0 0 0 0 0 0 0 0 0 0 0 0 0 0 0 0 0 0 0 0 0 0 0 0 0 0 0 0 0 0 0 0 0 0 0 0 0 0 0 0 0 0 0 0 0 0 0 0 0 0 0 0 0 0 0 0 0 0 0 0 0 0 0 0 0 0 0 0 0 0 0 0 0 0 0 0 0 0 0 0 0 0 0 0 0 0 0 0 0 0 0 0 0 0 0 0 0 0 0 0 0 0 0 0 0 0 0 0 0 0 0 0 0 0 0 0 0 0 0 0 0 0 0 0 0 0 0 0 0 0 0 0 0 0 0 0 0 0 0 0 0 0 0 0 0 0 0 0 0 0 0 0 0 0 0 0 0 0 0 0 0 0 0 0 0 
Shoots/CH_IMAGES/snapshot219821/VIS_SV_90_z1_h1_g0_e65_v500_new_466496_0.png 0 0 0 0 0 0 0 0 0 0 0 0 0 0 0 0 0 0 0 0 0 0 0 0 0 0 0 0 0 0 0 0 0 0 0 0 0 0 0 0 0 0 0 0 0 0 0 0 0 0 0 0 0 0 0 0 0 0 0 0 0 0 0 0 0 0 0 0 0 0 0 0 0 0 0 0 0 0 0 0 0 0 0 0 0 0 0 0 0 0 0 0 0 0 0 0 0 0 0 0 0 0 0 0 0 0 0 0 0 0 0 0 0 0 0 0 0 0 0 0 0 0 0 0 0 0 0 0 0 0 0 0 0 0 0 0 0 0 0 0 0 0 0 0 0 0 0 0 0 0 0 0 0 0 0 0 0 0 0 0 0 0 0 0 0 0 0 0 0 0 0 0 0 0 0 0 0 0 0 0 
Shoots/CH_IMAGES/snapshot219822/VIS_SV_0_z1_h1_g0_e65_v500_new_466499_0.png 108 2 8 7 16 16 10 18 32 22 26 41 62 80 98 130 124 171 220 215 261 289 319 369 391 375 424 483 532 517 555 605 650 668 720 892 1082 1089 1525 1654 2002 2478 2817 2964 2900 2548 2046 1733 1220 768 610 371 232 248 123 94 100 65 73 52 97 26 60 67 60 60 52 54 74 57 74 53 64 71 58 64 51 56 44 33 38 40 41 40 33 37 36 24 33 14 75 11 24 28 27 38 26 26 32 27 22 31 29 31 21 22 30 10 19 11 24 7 2 8 5 3 9 4 3 0 12 0 1 0 3 4 2 2 4 2 4 1 1 1 0 3 1 2 2 0 1 3 0 0 0 2 2 0 0 0 11 0 0 0 0 0 1 2 2 0 3 1 0 0 0 5 0 1 3 2 3 3 1 1 1 3 2 1 2 1 
Shoots/CH_IMAGES/snapshot219822/VIS_SV_90_z1_h1_g0_e65_v500_new_466500_0.png 203 1 4 7 5 12 14 19 20 18 26 37 50 78 117 119 132 137 165 189 236 297 273 327 387 421 493 471 490 531 491 462 520 538 637 722 832 917 1203 1296 1509 1854 2328 2786 3293 3170 2682 1659 941 500 295 255 156 174 122 121 106 76 82 34 112 51 50 63 60 67 59 65 66 65 55 56 63 99 68 69 74 82 68 71 60 69 44 64 41 45 53 40 29 34 120 34 44 37 34 32 36 21 42 37 30 36 35 40 41 43 50 41 42 43 47 28 27 20 4 5 5 5 2 3 13 0 3 2 2 3 1 0 0 1 2 1 0 0 1 4 1 0 0 0 0 1 0 1 0 1 0 0 0 0 1 0 0 0 1 0 0 0 0 0 1 0 1 1 0 1 0 1 1 0 0 2 1 2 2 0 3 0 2 0 
Shoots/CH_IMAGES/snapshot219823/VIS_SV_90_z1_h1_g0_e65_v500_new_466508_0.png 61 3 4 6 5 16 8 15 34 39 35 60 66 83 100 125 122 137 165 165 206 283 284 360 393 410 488 510 488 444 427 432 501 539 649 781 903 1095 1308 1453 1763 2502 3126 3656 3198 1902 1086 464 225 116 83 64 49 69 58 54 51 42 35 31 42 24 32 36 49 42 42 42 32 46 34 48 71 44 38 53 35 51 40 33 31 19 20 27 24 23 21 21 13 6 39 7 5 5 13 20 11 7 7 7 3 2 4 2 2 1 1 0 1 2 0 2 0 1 0 0 0 0 1 0 3 0 0 0 1 0 0 0 2 1 1 1 1 1 1 2 0 2 0 0 2 1 0 0 0 0 0 1 0 0 1 0 0 0 0 0 1 0 0 0 0 1 0 0 0 1 0 0 3 0 1 0 0 2 2 0 1 0 2 0 
Shoots/CH_IMAGES/snapshot219823/VIS_SV_0_z1_h1_g0_e65_v500_new_466507_0.png 56 2 8 6 11 7 12 12 26 30 42 48 61 80 118 134 128 124 162 191 237 245 275 326 370 399 475 457 480 576 528 509 539 628 708 884 1163 1415 1584 1811 2479 3158 3750 3398 2447 1551 740 430 202 139 99 59 52 59 55 45 40 38 31 27 74 27 41 27 33 40 36 42 32 40 41 46 41 32 36 27 21 21 28 24 25 18 23 23 9 17 14 19 18 13 54 7 11 17 24 20 14 5 17 18 18 15 19 15 11 7 12 8 9 3 7 2 4 5 1 3 0 1 2 1 4 0 1 0 1 1 1 1 1 2 0 1 0 0 1 3 0 0 1 0 0 0 0 0 1 0 0 1 0 0 5 0 0 0 1 3 1 0 3 0 1 0 0 2 2 4 1 4 4 0 3 1 5 4 4 4 5 0 5 2 
Shoots/CH_IMAGES/snapshot219824/VIS_SV_90_z1_h1_g0_e65_v500_new_466514_0.png 3 0 0 1 0 1 0 1 3 4 4 4 4 4 9 5 8 9 6 10 14 18 24 39 51 52 65 59 44 57 56 68 71 70 71 45 67 58 58 55 51 43 31 27 20 13 12 9 18 6 8 15 8 10 11 5 3 10 5 6 2 6 5 7 9 11 7 7 11 9 6 7 8 13 3 13 5 10 7 8 8 8 3 6 3 2 2 2 3 4 10 1 1 2 3 1 1 1 1 2 1 0 1 0 0 0 1 0 0 0 0 0 0 1 0 0 0 0 0 0 0 0 0 0 1 0 0 0 0 1 0 0 0 1 1 0 0 0 0 0 2 0 0 0 0 0 0 1 0 0 1 0 0 0 0 0 0 0 0 1 0 0 0 0 0 0 0 1 0 1 1 0 1 0 0 0 0 0 0 0 
Shoots/CH_IMAGES/snapshot219824/VIS_SV_0_z1_h1_g0_e65_v500_new_466513_0.png 5 0 0 0 0 0 1 1 4 1 2 2 2 3 4 4 5 9 16 12 14 10 23 30 37 46 49 56 69 85 103 94 94 118 108 102 126 121 145 161 176 181 140 99 70 30 31 29 24 15 25 14 14 11 13 12 19 17 6 6 14 5 8 13 11 11 6 9 11 13 7 17 9 6 8 8 8 9 9 7 8 7 2 6 7 3 7 2 4 3 14 1 5 5 1 6 7 2 8 8 4 3 3 2 2 3 1 1 2 0 1 1 0 0 0 0 0 0 0 0 2 0 0 0 0 0 0 0 0 0 0 1 0 0 0 1 0 0 0 1 0 0 0 0 1 0 0 0 0 0 0 0 0 0 0 0 0 0 1 0 0 0 0 0 0 0 1 0 0 1 0 0 0 0 0 1 0 0 0 0 
Shoots/CH_IMAGES/snapshot219825/VIS_SV_0_z1_h1_g0_e65_v500_new_466519_0.png 0 0 0 0 0 0 0 0 0 0 0 0 0 0 0 0 0 0 0 0 0 0 0 0 0 0 0 0 0 0 0 0 0 0 0 0 0 0 0 0 0 0 0 0 0 0 0 0 0 0 0 0 0 0 0 0 0 0 0 0 0 0 0 0 0 0 0 0 0 0 0 0 0 0 0 0 0 0 0 0 0 0 0 0 0 0 0 0 0 0 0 0 0 0 0 0 0 0 0 0 0 0 0 0 0 0 0 0 0 0 0 0 0 0 0 0 0 0 0 0 0 0 0 0 0 0 0 0 0 0 0 0 0 0 0 0 0 0 0 0 0 0 0 0 0 0 0 0 0 0 0 0 0 0 0 0 0 0 0 0 0 0 0 0 0 0 0 0 0 0 0 0 0 0 0 0 0 0 0 0 
Shoots/CH_IMAGES/snapshot219825/VIS_SV_90_z1_h1_g0_e65_v500_new_466520_0.png 0 0 0 0 0 0 0 0 0 0 0 0 0 0 0 0 0 0 0 0 0 0 0 0 0 0 0 0 0 0 0 0 0 0 0 0 0 0 0 0 0 0 0 0 0 0 0 0 0 0 0 0 0 0 0 0 0 0 0 0 0 0 0 0 0 0 0 0 0 0 0 0 0 0 0 0 0 0 0 0 0 0 0 0 0 0 0 0 0 0 0 0 0 0 0 0 0 0 0 0 0 0 0 0 0 0 0 0 0 0 0 0 0 0 0 0 0 0 0 0 0 0 0 0 0 0 0 0 0 0 0 0 0 0 0 0 0 0 0 0 0 0 0 0 0 0 0 0 0 0 0 0 0 0 0 0 0 0 0 0 0 0 0 0 0 0 0 0 0 0 0 0 0 0 0 0 0 0 0 0 
Shoots/CH_IMAGES/snapshot219826/VIS_SV_0_z1_h1_g0_e65_v500_new_466525_0.png 0 0 0 0 0 0 0 0 0 0 0 0 0 0 0 0 0 0 0 0 0 0 0 0 0 0 0 0 0 0 0 0 0 0 0 0 0 0 0 0 0 0 0 0 0 0 0 0 0 0 0 0 0 0 0 0 0 0 0 0 0 0 0 0 0 0 0 0 0 0 0 0 0 0 0 0 0 0 0 0 0 0 0 0 0 0 0 0 0 0 0 0 0 0 0 0 0 0 0 0 0 0 0 0 0 0 0 0 0 0 0 0 0 0 0 0 0 0 0 0 0 0 0 0 0 0 0 0 0 0 0 0 0 0 0 0 0 0 0 0 0 0 0 0 0 0 0 0 0 0 0 0 0 0 0 0 0 0 0 0 0 0 0 0 0 0 0 0 0 0 0 0 0 0 0 0 0 0 0 0 
Shoots/CH_IMAGES/snapshot219827/VIS_SV_90_z1_h1_g0_e65_v500_new_466532_0.png 0 0 0 0 0 0 0 0 0 0 0 0 0 0 0 0 0 0 0 0 0 0 0 0 0 0 0 0 0 0 0 0 0 0 0 0 0 0 0 0 0 0 0 0 0 0 0 0 0 0 0 0 0 0 0 0 0 0 0 0 0 0 0 0 0 0 0 0 0 0 0 0 0 0 0 0 0 0 0 0 0 0 0 0 0 0 0 0 0 0 0 0 0 0 0 0 0 0 0 0 0 0 0 0 0 0 0 0 0 0 0 0 0 0 0 0 0 0 0 0 0 0 0 0 0 0 0 0 0 0 0 0 0 0 0 0 0 0 0 0 0 0 0 0 0 0 0 0 0 0 0 0 0 0 0 0 0 0 0 0 0 0 0 0 0 0 0 0 0 0 0 0 0 0 0 0 0 0 0 0 
Shoots/CH_IMAGES/snapshot219826/VIS_SV_90_z1_h1_g0_e65_v500_new_466526_0.png 0 0 0 0 0 0 0 0 0 0 0 0 0 0 0 0 0 0 0 0 0 0 0 0 0 0 0 0 0 0 0 0 0 0 0 0 0 0 0 0 0 0 0 0 0 0 0 0 0 0 0 0 0 0 0 0 0 0 0 0 0 0 0 0 0 0 0 0 0 0 0 0 0 0 0 0 0 0 0 0 0 0 0 0 0 0 0 0 0 0 0 0 0 0 0 0 0 0 0 0 0 0 0 0 0 0 0 0 0 0 0 0 0 0 0 0 0 0 0 0 0 0 0 0 0 0 0 0 0 0 0 0 0 0 0 0 0 0 0 0 0 0 0 0 0 0 0 0 0 0 0 0 0 0 0 0 0 0 0 0 0 0 0 0 0 0 0 0 0 0 0 0 0 0 0 0 0 0 0 0 
Shoots/CH_IMAGES/snapshot219827/VIS_SV_0_z1_h1_g0_e65_v500_new_466531_0.png 0 0 0 0 0 0 0 0 0 0 0 0 0 0 0 0 0 0 0 0 0 0 0 0 0 0 0 0 0 0 0 0 0 0 0 0 0 0 0 0 0 0 0 0 0 0 0 0 0 0 0 0 0 0 0 0 0 0 0 0 0 0 0 0 0 0 0 0 0 0 0 0 0 0 0 0 0 0 0 0 0 0 0 0 0 0 0 0 0 0 0 0 0 0 0 0 0 0 0 0 0 0 0 0 0 0 0 0 0 0 0 0 0 0 0 0 0 0 0 0 0 0 0 0 0 0 0 0 0 0 0 0 0 0 0 0 0 0 0 0 0 0 0 0 0 0 0 0 0 0 0 0 0 0 0 0 0 0 0 0 0 0 0 0 0 0 0 0 0 0 0 0 0 0 0 0 0 0 0 0 
Shoots/CH_IMAGES/snapshot219828/VIS_SV_90_z1_h1_g0_e65_v500_new_466535_0.png 0 0 0 0 0 0 0 0 0 0 0 0 0 0 0 0 0 0 0 0 0 0 0 0 0 0 0 0 0 0 0 0 0 0 0 0 0 0 0 0 0 0 0 0 0 0 0 0 0 0 0 0 0 0 0 0 0 0 0 0 0 0 0 0 0 0 0 0 0 0 0 0 0 0 0 0 0 0 0 0 0 0 0 0 0 0 0 0 0 0 0 0 0 0 0 0 0 0 0 0 0 0 0 0 0 0 0 0 0 0 0 0 0 0 0 0 0 0 0 0 0 0 0 0 0 0 0 0 0 0 0 0 0 0 0 0 0 0 0 0 0 0 0 0 0 0 0 0 0 0 0 0 0 0 0 0 0 0 0 0 0 0 0 0 0 0 0 0 0 0 0 0 0 0 0 0 0 0 0 0 
Shoots/CH_IMAGES/snapshot219828/VIS_SV_0_z1_h1_g0_e65_v500_new_466534_0.png 0 0 0 0 0 0 0 0 0 0 0 0 0 0 0 0 0 0 0 0 0 0 0 0 0 0 0 0 0 0 0 0 0 0 0 0 0 0 0 0 0 0 0 0 0 0 0 0 0 0 0 0 0 0 0 0 0 0 0 0 0 0 0 0 0 0 0 0 0 0 0 0 0 0 0 0 0 0 0 0 0 0 0 0 0 0 0 0 0 0 0 0 0 0 0 0 0 0 0 0 0 0 0 0 0 0 0 0 0 0 0 0 0 0 0 0 0 0 0 0 0 0 0 0 0 0 0 0 0 0 0 0 0 0 0 0 0 0 0 0 0 0 0 0 0 0 0 0 0 0 0 0 0 0 0 0 0 0 0 0 0 0 0 0 0 0 0 0 0 0 0 0 0 0 0 0 0 0 0 0 
Shoots/CH_IMAGES/snapshot219829/VIS_SV_90_z1_h1_g0_e65_v500_new_466544_0.png 0 0 0 0 0 0 0 0 0 0 0 0 0 0 0 0 0 0 0 0 0 0 0 0 0 0 0 0 0 0 0 0 0 0 0 0 0 0 0 0 0 0 0 0 0 0 0 0 0 0 0 0 0 0 0 0 0 0 0 0 0 0 0 0 0 0 0 0 0 0 0 0 0 0 0 0 0 0 0 0 0 0 0 0 0 0 0 0 0 0 0 0 0 0 0 0 0 0 0 0 0 0 0 0 0 0 0 0 0 0 0 0 0 0 0 0 0 0 0 0 0 0 0 0 0 0 0 0 0 0 0 0 0 0 0 0 0 0 0 0 0 0 0 0 0 0 0 0 0 0 0 0 0 0 0 0 0 0 0 0 0 0 0 0 0 0 0 0 0 0 0 0 0 0 0 0 0 0 0 0 
Shoots/CH_IMAGES/snapshot219829/VIS_SV_0_z1_h1_g0_e65_v500_new_466543_0.png 0 0 0 0 0 0 0 0 0 0 0 0 0 0 0 0 0 0 0 0 0 0 0 0 0 0 0 0 0 0 0 0 0 0 0 0 0 0 0 0 0 0 0 0 0 0 0 0 0 0 0 0 0 0 0 0 0 0 0 0 0 0 0 0 0 0 0 0 0 0 0 0 0 0 0 0 0 0 0 0 0 0 0 0 0 0 0 0 0 0 0 0 0 0 0 0 0 0 0 0 0 0 0 0 0 0 0 0 0 0 0 0 0 0 0 0 0 0 0 0 0 0 0 0 0 0 0 0 0 0 0 0 0 0 0 0 0 0 0 0 0 0 0 0 0 0 0 0 0 0 0 0 0 0 0 0 0 0 0 0 0 0 0 0 0 0 0 0 0 0 0 0 0 0 0 0 0 0 0 0 
Shoots/CH_IMAGES/snapshot219830/VIS_SV_0_z1_h1_g0_e65_v500_new_466549_0.png 0 0 0 0 0 0 0 0 0 0 0 0 0 0 0 0 0 0 0 0 0 0 0 0 0 0 0 0 0 0 0 0 0 0 0 0 0 0 0 0 0 0 0 0 0 0 0 0 0 0 0 0 0 0 0 0 0 0 0 0 0 0 0 0 0 0 0 0 0 0 0 0 0 0 0 0 0 0 0 0 0 0 0 0 0 0 0 0 0 0 0 0 0 0 0 0 0 0 0 0 0 0 0 0 0 0 0 0 0 0 0 0 0 0 0 0 0 0 0 0 0 0 0 0 0 0 0 0 0 0 0 0 0 0 0 0 0 0 0 0 0 0 0 0 0 0 0 0 0 0 0 0 0 0 0 0 0 0 0 0 0 0 0 0 0 0 0 0 0 0 0 0 0 0 0 0 0 0 0 0 
Shoots/CH_IMAGES/snapshot219830/VIS_SV_90_z1_h1_g0_e65_v500_new_466550_0.png 0 0 0 0 0 0 0 0 0 0 0 0 0 0 0 0 0 0 0 0 0 0 0 0 0 0 0 0 0 0 0 0 0 0 0 0 0 0 0 0 0 0 0 0 0 0 0 0 0 0 0 0 0 0 0 0 0 0 0 0 0 0 0 0 0 0 0 0 0 0 0 0 0 0 0 0 0 0 0 0 0 0 0 0 0 0 0 0 0 0 0 0 0 0 0 0 0 0 0 0 0 0 0 0 0 0 0 0 0 0 0 0 0 0 0 0 0 0 0 0 0 0 0 0 0 0 0 0 0 0 0 0 0 0 0 0 0 0 0 0 0 0 0 0 0 0 0 0 0 0 0 0 0 0 0 0 0 0 0 0 0 0 0 0 0 0 0 0 0 0 0 0 0 0 0 0 0 0 0 0 
Shoots/CH_IMAGES/snapshot219832/VIS_SV_90_z1_h1_g0_e65_v500_new_466562_0.png 0 0 0 0 0 0 0 0 0 0 0 0 0 0 0 0 0 0 0 0 0 0 0 0 0 0 0 0 0 0 0 0 0 0 0 0 0 0 0 0 0 0 0 0 0 0 0 0 0 0 0 0 0 0 0 0 0 0 0 0 0 0 0 0 0 0 0 0 0 0 0 0 0 0 0 0 0 0 0 0 0 0 0 0 0 0 0 0 0 0 0 0 0 0 0 0 0 0 0 0 0 0 0 0 0 0 0 0 0 0 0 0 0 0 0 0 0 0 0 0 0 0 0 0 0 0 0 0 0 0 0 0 0 0 0 0 0 0 0 0 0 0 0 0 0 0 0 0 0 0 0 0 0 0 0 0 0 0 0 0 0 0 0 0 0 0 0 0 0 0 0 0 0 0 0 0 0 0 0 0 
Shoots/CH_IMAGES/snapshot219831/VIS_SV_90_z1_h1_g0_e65_v500_new_466554_0.png 0 0 0 0 0 0 0 0 0 0 0 0 0 0 0 0 0 0 0 0 0 0 0 0 0 0 0 0 0 0 0 0 0 0 0 0 0 0 0 0 0 0 0 0 0 0 0 0 0 0 0 0 0 0 0 0 0 0 0 0 0 0 0 0 0 0 0 0 0 0 0 0 0 0 0 0 0 0 0 0 0 0 0 0 0 0 0 0 0 0 0 0 0 0 0 0 0 0 0 0 0 0 0 0 0 0 0 0 0 0 0 0 0 0 0 0 0 0 0 0 0 0 0 0 0 0 0 0 0 0 0 0 0 0 0 0 0 0 0 0 0 0 0 0 0 0 0 0 0 0 0 0 0 0 0 0 0 0 0 0 0 0 0 0 0 0 0 0 0 0 0 0 0 0 0 0 0 0 0 0 
Shoots/CH_IMAGES/snapshot219831/VIS_SV_0_z1_h1_g0_e65_v500_new_466553_0.png 0 0 0 0 0 0 0 0 0 0 0 0 0 0 0 0 0 0 0 0 0 0 0 0 0 0 0 0 0 0 0 0 0 0 0 0 0 0 0 0 0 0 0 0 0 0 0 0 0 0 0 0 0 0 0 0 0 0 0 0 0 0 0 0 0 0 0 0 0 0 0 0 0 0 0 0 0 0 0 0 0 0 0 0 0 0 0 0 0 0 0 0 0 0 0 0 0 0 0 0 0 0 0 0 0 0 0 0 0 0 0 0 0 0 0 0 0 0 0 0 0 0 0 0 0 0 0 0 0 0 0 0 0 0 0 0 0 0 0 0 0 0 0 0 0 0 0 0 0 0 0 0 0 0 0 0 0 0 0 0 0 0 0 0 0 0 0 0 0 0 0 0 0 0 0 0 0 0 0 0 
Shoots/CH_IMAGES/snapshot219832/VIS_SV_0_z1_h1_g0_e65_v500_new_466561_0.png 0 0 0 0 0 0 0 0 0 0 0 0 0 0 0 0 0 0 0 0 0 0 0 0 0 0 0 0 0 0 0 0 0 0 0 0 0 0 0 0 0 0 0 0 0 0 0 0 0 0 0 0 0 0 0 0 0 0 0 0 0 0 0 0 0 0 0 0 0 0 0 0 0 0 0 0 0 0 0 0 0 0 0 0 0 0 0 0 0 0 0 0 0 0 0 0 0 0 0 0 0 0 0 0 0 0 0 0 0 0 0 0 0 0 0 0 0 0 0 0 0 0 0 0 0 0 0 0 0 0 0 0 0 0 0 0 0 0 0 0 0 0 0 0 0 0 0 0 0 0 0 0 0 0 0 0 0 0 0 0 0 0 0 0 0 0 0 0 0 0 0 0 0 0 0 0 0 0 0 0 
Shoots/CH_IMAGES/snapshot219833/VIS_SV_90_z1_h1_g0_e65_v500_new_466568_0.png 114 10 4 8 12 12 25 17 34 30 52 75 105 123 168 193 244 247 264 228 283 259 330 433 455 430 507 549 664 781 755 798 881 969 1017 1141 1300 1386 1446 1526 1896 2313 2491 2514 1860 1069 697 395 202 140 113 92 54 87 58 48 52 51 51 29 74 26 36 38 41 48 39 35 59 48 41 37 36 35 30 41 23 31 19 26 23 15 15 21 21 28 18 18 13 14 71 2 22 17 19 11 11 15 22 26 13 16 13 13 17 11 12 13 9 9 8 10 7 19 22 14 19 11 9 3 9 0 6 2 3 2 3 0 3 1 0 1 2 1 2 3 0 1 3 0 2 3 1 5 0 1 1 3 1 0 7 0 1 0 3 1 2 0 1 0 3 3 1 0 1 3 2 2 2 2 5 1 0 2 1 1 3 2 3 4 
Shoots/CH_IMAGES/snapshot219833/VIS_SV_0_z1_h1_g0_e65_v500_new_466567_0.png 75 2 2 4 2 10 14 14 23 23 21 40 52 49 63 70 105 88 114 96 123 117 130 157 200 210 263 272 344 383 427 384 453 544 632 822 924 1033 1133 1517 1902 2460 2432 1963 1370 710 403 234 135 103 72 61 29 39 41 35 50 34 34 17 43 23 37 31 48 47 31 26 40 38 36 27 35 32 28 33 18 33 23 24 22 28 18 35 29 30 34 23 12 15 57 18 13 20 21 17 15 14 13 9 9 11 6 10 9 8 1 6 2 2 2 0 1 0 3 0 3 1 0 1 4 2 1 0 0 1 0 0 0 1 3 1 3 0 0 0 0 2 1 0 0 1 1 3 0 0 0 0 0 0 4 0 0 0 0 0 0 1 1 0 1 0 2 1 0 4 0 1 0 2 3 0 1 4 2 2 1 2 1 2 
Shoots/CH_IMAGES/snapshot219834/VIS_SV_90_z1_h1_g0_e65_v500_new_466574_0.png 0 0 0 0 0 0 0 0 0 0 0 0 0 0 0 0 0 0 0 0 0 0 0 0 0 0 0 0 0 0 0 0 0 0 0 0 0 0 0 0 0 0 0 0 0 0 0 0 0 0 0 0 0 0 0 0 0 0 0 0 0 0 0 0 0 0 0 0 0 0 0 0 0 0 0 0 0 0 0 0 0 0 0 0 0 0 0 0 0 0 0 0 0 0 0 0 0 0 0 0 0 0 0 0 0 0 0 0 0 0 0 0 0 0 0 0 0 0 0 0 0 0 0 0 0 0 0 0 0 0 0 0 0 0 0 0 0 0 0 0 0 0 0 0 0 0 0 0 0 0 0 0 0 0 0 0 0 0 0 0 0 0 0 0 0 0 0 0 0 0 0 0 0 0 0 0 0 0 0 0 
Shoots/CH_IMAGES/snapshot219834/VIS_SV_0_z1_h1_g0_e65_v500_new_466573_0.png 0 0 0 0 0 0 0 0 0 0 0 0 0 0 0 0 0 0 0 0 0 0 0 0 0 0 0 0 0 0 0 0 0 0 0 0 0 0 0 0 0 0 0 0 0 0 0 0 0 0 0 0 0 0 0 0 0 0 0 0 0 0 0 0 0 0 0 0 0 0 0 0 0 0 0 0 0 0 0 0 0 0 0 0 0 0 0 0 0 0 0 0 0 0 0 0 0 0 0 0 0 0 0 0 0 0 0 0 0 0 0 0 0 0 0 0 0 0 0 0 0 0 0 0 0 0 0 0 0 0 0 0 0 0 0 0 0 0 0 0 0 0 0 0 0 0 0 0 0 0 0 0 0 0 0 0 0 0 0 0 0 0 0 0 0 0 0 0 0 0 0 0 0 0 0 0 0 0 0 0 
Shoots/CH_IMAGES/snapshot219835/VIS_SV_0_z1_h1_g0_e65_v500_new_466579_0.png 66 6 20 15 24 40 30 34 43 41 50 52 69 81 101 95 89 90 76 76 89 110 98 152 151 156 188 203 239 290 335 294 319 341 386 509 606 635 741 763 898 881 852 786 702 484 292 220 168 99 80 60 39 53 28 45 39 18 39 13 72 20 23 38 40 40 41 17 39 30 34 32 27 39 31 36 31 33 35 30 38 49 27 55 25 28 33 32 40 13 104 15 51 30 45 44 51 35 67 58 40 50 53 39 34 40 38 45 49 45 19 27 23 48 39 28 33 23 15 7 40 4 14 15 17 15 14 12 13 17 10 15 11 10 5 19 2 7 7 5 8 4 3 9 3 13 4 9 2 1 25 4 4 2 7 2 3 3 15 3 13 8 6 12 4 15 9 11 6 11 13 14 7 18 10 8 10 16 17 3 
Shoots/CH_IMAGES/snapshot219835/VIS_SV_90_z1_h1_g0_e65_v500_new_466580_0.png 19 1 1 2 3 4 9 1 7 6 9 20 21 18 27 20 26 27 35 35 46 68 59 91 108 115 150 163 203 235 238 283 317 333 388 437 494 655 779 901 957 1230 1471 1810 1658 854 467 165 73 48 30 35 25 34 22 23 29 22 20 11 35 9 10 10 15 16 27 14 24 18 16 12 15 19 16 17 21 11 14 10 18 21 6 10 14 12 14 9 15 5 31 2 11 14 8 14 12 8 19 19 15 14 17 14 18 34 22 30 50 29 41 65 32 63 51 57 42 38 28 15 47 4 16 15 12 8 3 5 8 7 3 5 6 8 4 8 5 2 3 2 5 5 2 4 3 1 4 0 3 0 3 0 1 2 0 2 2 0 0 1 1 4 2 6 0 4 0 1 3 3 3 2 3 1 2 2 2 1 2 0 
Shoots/CH_IMAGES/snapshot219836/VIS_SV_90_z1_h1_g0_e65_v500_new_466586_0.png 0 0 0 0 0 0 0 0 0 0 0 0 0 0 0 0 0 0 0 0 0 0 0 0 0 0 0 0 0 0 0 0 0 0 0 0 0 0 0 0 0 0 0 0 0 0 0 0 0 0 0 0 0 0 0 0 0 0 0 0 0 0 0 0 0 0 0 0 0 0 0 0 0 0 0 0 0 0 0 0 0 0 0 0 0 0 0 0 0 0 0 0 0 0 0 0 0 0 0 0 0 0 0 0 0 0 0 0 0 0 0 0 0 0 0 0 0 0 0 0 0 0 0 0 0 0 0 0 0 0 0 0 0 0 0 0 0 0 0 0 0 0 0 0 0 0 0 0 0 0 0 0 0 0 0 0 0 0 0 0 0 0 0 0 0 0 0 0 0 0 0 0 0 0 0 0 0 0 0 0 
Shoots/CH_IMAGES/snapshot219836/VIS_SV_0_z1_h1_g0_e65_v500_new_466585_0.png 0 0 0 0 0 0 0 0 0 0 0 0 0 0 0 0 0 0 0 0 0 0 0 0 0 0 0 0 0 0 0 0 0 0 0 0 0 0 0 0 0 0 0 0 0 0 0 0 0 0 0 0 0 0 0 0 0 0 0 0 0 0 0 0 0 0 0 0 0 0 0 0 0 0 0 0 0 0 0 0 0 0 0 0 0 0 0 0 0 0 0 0 0 0 0 0 0 0 0 0 0 0 0 0 0 0 0 0 0 0 0 0 0 0 0 0 0 0 0 0 0 0 0 0 0 0 0 0 0 0 0 0 0 0 0 0 0 0 0 0 0 0 0 0 0 0 0 0 0 0 0 0 0 0 0 0 0 0 0 0 0 0 0 0 0 0 0 0 0 0 0 0 0 0 0 0 0 0 0 0 
Shoots/CH_IMAGES/snapshot219837/VIS_SV_0_z1_h1_g0_e65_v500_new_466588_0.png 0 0 0 0 0 0 0 0 0 0 0 0 0 0 0 0 0 0 0 0 0 0 0 0 0 0 0 0 0 0 0 0 0 0 0 0 0 0 0 0 0 0 0 0 0 0 0 0 0 0 0 0 0 0 0 0 0 0 0 0 0 0 0 0 0 0 0 0 0 0 0 0 0 0 0 0 0 0 0 0 0 0 0 0 0 0 0 0 0 0 0 0 0 0 0 0 0 0 0 0 0 0 0 0 0 0 0 0 0 0 0 0 0 0 0 0 0 0 0 0 0 0 0 0 0 0 0 0 0 0 0 0 0 0 0 0 0 0 0 0 0 0 0 0 0 0 0 0 0 0 0 0 0 0 0 0 0 0 0 0 0 0 0 0 0 0 0 0 0 0 0 0 0 0 0 0 0 0 0 0 
Shoots/CH_IMAGES/snapshot219838/VIS_SV_90_z1_h1_g0_e65_v500_new_466598_0.png 0 0 0 0 0 0 0 0 0 0 0 0 0 0 0 0 0 0 0 0 0 0 0 0 0 0 0 0 0 0 0 0 0 0 0 0 0 0 0 0 0 0 0 0 0 0 0 0 0 0 0 0 0 0 0 0 0 0 0 0 0 0 0 0 0 0 0 0 0 0 0 0 0 0 0 0 0 0 0 0 0 0 0 0 0 0 0 0 0 0 0 0 0 0 0 0 0 0 0 0 0 0 0 0 0 0 0 0 0 0 0 0 0 0 0 0 0 0 0 0 0 0 0 0 0 0 0 0 0 0 0 0 0 0 0 0 0 0 0 0 0 0 0 0 0 0 0 0 0 0 0 0 0 0 0 0 0 0 0 0 0 0 0 0 0 0 0 0 0 0 0 0 0 0 0 0 0 0 0 0 
Shoots/CH_IMAGES/snapshot219839/VIS_SV_90_z1_h1_g0_e65_v500_new_466604_0.png 87 6 8 7 10 15 23 26 32 24 42 54 48 45 52 58 63 58 94 94 109 135 162 200 205 251 248 224 267 250 240 259 266 306 367 387 487 580 723 714 766 756 799 691 645 700 446 463 259 187 128 79 48 75 45 37 39 20 25 16 53 20 22 36 40 37 28 26 48 36 27 35 37 49 26 38 39 46 52 42 61 41 34 48 33 32 27 34 18 26 65 19 20 19 20 27 27 21 32 20 18 10 9 9 6 8 5 7 4 6 6 6 2 0 0 5 3 0 2 1 7 1 0 0 5 2 3 2 5 5 3 0 2 1 1 5 0 1 3 3 2 2 2 2 0 1 1 1 1 0 3 0 0 3 2 1 0 1 4 1 0 2 1 1 2 4 3 2 1 1 4 1 0 2 1 4 8 8 4 8 
Shoots/CH_IMAGES/snapshot219838/VIS_SV_0_z1_h1_g0_e65_v500_new_466597_0.png 0 0 0 0 0 0 0 0 0 0 0 0 0 0 0 0 0 0 0 0 0 0 0 0 0 0 0 0 0 0 0 0 0 0 0 0 0 0 0 0 0 0 0 0 0 0 0 0 0 0 0 0 0 0 0 0 0 0 0 0 0 0 0 0 0 0 0 0 0 0 0 0 0 0 0 0 0 0 0 0 0 0 0 0 0 0 0 0 0 0 0 0 0 0 0 0 0 0 0 0 0 0 0 0 0 0 0 0 0 0 0 0 0 0 0 0 0 0 0 0 0 0 0 0 0 0 0 0 0 0 0 0 0 0 0 0 0 0 0 0 0 0 0 0 0 0 0 0 0 0 0 0 0 0 0 0 0 0 0 0 0 0 0 0 0 0 0 0 0 0 0 0 0 0 0 0 0 0 0 0 
Shoots/CH_IMAGES/snapshot219837/VIS_SV_90_z1_h1_g0_e65_v500_new_466589_0.png 0 0 0 0 0 0 0 0 0 0 0 0 0 0 0 0 0 0 0 0 0 0 0 0 0 0 0 0 0 0 0 0 0 0 0 0 0 0 0 0 0 0 0 0 0 0 0 0 0 0 0 0 0 0 0 0 0 0 0 0 0 0 0 0 0 0 0 0 0 0 0 0 0 0 0 0 0 0 0 0 0 0 0 0 0 0 0 0 0 0 0 0 0 0 0 0 0 0 0 0 0 0 0 0 0 0 0 0 0 0 0 0 0 0 0 0 0 0 0 0 0 0 0 0 0 0 0 0 0 0 0 0 0 0 0 0 0 0 0 0 0 0 0 0 0 0 0 0 0 0 0 0 0 0 0 0 0 0 0 0 0 0 0 0 0 0 0 0 0 0 0 0 0 0 0 0 0 0 0 0 
Shoots/CH_IMAGES/snapshot219839/VIS_SV_0_z1_h1_g0_e65_v500_new_466603_0.png 51 5 15 11 11 16 14 14 31 22 28 37 42 31 49 50 51 61 61 67 86 121 154 161 147 165 218 218 220 212 189 200 208 251 221 314 317 388 518 545 643 697 802 1013 1139 1249 1057 826 439 227 95 55 40 46 36 24 26 30 13 15 39 6 25 23 22 27 33 23 27 46 26 30 35 35 43 36 40 36 24 39 41 39 45 36 32 26 31 25 16 25 41 26 21 10 15 11 12 17 29 15 12 11 6 6 3 3 3 1 2 2 3 1 2 1 0 1 2 1 1 0 6 0 0 2 0 0 1 0 0 2 0 1 0 0 0 0 1 1 0 0 2 1 4 0 0 1 0 0 1 0 0 0 0 1 1 0 0 0 0 2 2 2 3 1 2 3 2 4 7 4 3 6 4 7 6 3 5 6 7 7 
Shoots/CH_IMAGES/snapshot219840/VIS_SV_90_z1_h1_g0_e65_v500_new_466610_0.png 6 1 2 1 2 0 1 3 1 1 1 2 2 3 6 3 9 12 27 24 45 58 66 68 79 100 112 106 109 111 121 110 98 125 123 135 176 167 225 207 212 221 196 233 209 167 107 77 38 24 28 24 18 21 26 16 14 14 10 14 19 7 6 12 8 14 9 14 26 14 17 25 25 27 22 18 19 21 26 23 19 13 12 15 16 10 8 15 12 8 24 7 9 7 3 11 4 5 6 10 3 4 5 3 3 3 1 2 1 4 2 3 5 1 1 2 2 5 0 0 4 2 3 2 2 0 1 2 2 2 1 2 3 1 1 0 0 1 2 1 1 0 1 2 0 1 0 0 2 0 0 0 0 0 0 1 0 1 0 0 2 0 0 0 1 1 0 1 2 1 0 2 2 1 0 2 0 2 0 1 
Shoots/CH_IMAGES/snapshot219841/VIS_SV_0_z1_h1_g0_e65_v500_new_466615_0.png 0 0 0 0 0 0 0 0 0 0 0 0 0 0 0 0 0 0 0 0 0 0 0 0 0 0 0 0 0 0 0 0 0 0 0 0 0 0 0 0 0 0 0 0 0 0 0 0 0 0 0 0 0 0 0 0 0 0 0 0 0 0 0 0 0 0 0 0 0 0 0 0 0 0 0 0 0 0 0 0 0 0 0 0 0 0 0 0 0 0 0 0 0 0 0 0 0 0 0 0 0 0 0 0 0 0 0 0 0 0 0 0 0 0 0 0 0 0 0 0 0 0 0 0 0 0 0 0 0 0 0 0 0 0 0 0 0 0 0 0 0 0 0 0 0 0 0 0 0 0 0 0 0 0 0 0 0 0 0 0 0 0 0 0 0 0 0 0 0 0 0 0 0 0 0 0 0 0 0 0 
Shoots/CH_IMAGES/snapshot219840/VIS_SV_0_z1_h1_g0_e65_v500_new_466609_0.png 3 0 0 0 0 0 2 1 0 1 0 0 2 2 5 2 3 4 13 18 25 35 41 51 81 68 114 119 128 135 111 116 109 117 146 186 202 212 240 305 362 403 431 506 466 394 277 159 97 60 50 24 17 28 23 18 16 9 15 9 18 20 16 12 25 24 13 11 21 32 23 13 24 31 34 28 35 26 28 14 16 16 21 15 11 10 13 15 11 8 12 7 4 5 8 8 4 1 2 1 1 1 0 0 1 1 0 0 0 0 0 0 0 0 0 0 0 0 0 0 0 0 0 0 0 0 0 0 0 0 0 0 0 0 0 0 0 0 0 0 0 0 0 0 0 0 0 0 0 0 0 0 0 0 0 0 0 0 0 0 0 0 0 0 0 0 0 0 0 0 0 0 0 0 0 0 0 0 0 0 
Shoots/CH_IMAGES/snapshot219841/VIS_SV_90_z1_h1_g0_e65_v500_new_466616_0.png 0 0 0 0 0 0 0 0 0 0 0 0 0 0 0 0 0 0 0 0 0 0 0 0 0 0 0 0 0 0 0 0 0 0 0 0 0 0 0 0 0 0 0 0 0 0 0 0 0 0 0 0 0 0 0 0 0 0 0 0 0 0 0 0 0 0 0 0 0 0 0 0 0 0 0 0 0 0 0 0 0 0 0 0 0 0 0 0 0 0 0 0 0 0 0 0 0 0 0 0 0 0 0 0 0 0 0 0 0 0 0 0 0 0 0 0 0 0 0 0 0 0 0 0 0 0 0 0 0 0 0 0 0 0 0 0 0 0 0 0 0 0 0 0 0 0 0 0 0 0 0 0 0 0 0 0 0 0 0 0 0 0 0 0 0 0 0 0 0 0 0 0 0 0 0 0 0 0 0 0 
Shoots/CH_IMAGES/snapshot219843/VIS_SV_90_z1_h1_g0_e65_v500_new_466628_0.png 69 4 6 9 12 21 21 17 35 30 35 58 53 70 95 112 126 185 186 237 312 322 349 460 405 504 515 511 539 528 505 524 579 626 666 793 939 1128 1428 1552 1776 2488 2960 3150 2836 2635 2075 1756 1016 657 367 258 152 121 88 64 56 56 66 40 91 30 54 58 59 75 53 77 89 80 79 62 65 63 75 69 60 56 63 53 63 62 36 39 42 37 18 25 34 13 43 12 15 13 16 21 21 14 24 12 24 13 13 12 8 14 7 3 13 5 8 9 14 17 19 20 15 22 15 6 15 0 11 3 5 5 11 3 7 6 2 2 5 2 2 6 2 2 3 2 1 1 0 0 1 0 0 0 0 1 2 0 1 0 0 1 2 0 2 0 2 1 0 2 0 3 1 4 0 3 5 3 2 9 4 6 8 10 8 6 
Shoots/CH_IMAGES/snapshot219842/VIS_SV_90_z1_h1_g0_e65_v500_new_466619_0.png 0 0 0 0 0 0 0 0 0 0 0 0 0 0 0 0 0 0 0 0 0 0 0 0 0 0 0 0 0 0 0 0 0 0 0 0 0 0 0 0 0 0 0 0 0 0 0 0 0 0 0 0 0 0 0 0 0 0 0 0 0 0 0 0 0 0 0 0 0 0 0 0 0 0 0 0 0 0 0 0 0 0 0 0 0 0 0 0 0 0 0 0 0 0 0 0 0 0 0 0 0 0 0 0 0 0 0 0 0 0 0 0 0 0 0 0 0 0 0 0 0 0 0 0 0 0 0 0 0 0 0 0 0 0 0 0 0 0 0 0 0 0 0 0 0 0 0 0 0 0 0 0 0 0 0 0 0 0 0 0 0 0 0 0 0 0 0 0 0 0 0 0 0 0 0 0 0 0 0 0 
Shoots/CH_IMAGES/snapshot219842/VIS_SV_0_z1_h1_g0_e65_v500_new_466618_0.png 0 0 0 0 0 0 0 0 0 0 0 0 0 0 0 0 0 0 0 0 0 0 0 0 0 0 0 0 0 0 0 0 0 0 0 0 0 0 0 0 0 0 0 0 0 0 0 0 0 0 0 0 0 0 0 0 0 0 0 0 0 0 0 0 0 0 0 0 0 0 0 0 0 0 0 0 0 0 0 0 0 0 0 0 0 0 0 0 0 0 0 0 0 0 0 0 0 0 0 0 0 0 0 0 0 0 0 0 0 0 0 0 0 0 0 0 0 0 0 0 0 0 0 0 0 0 0 0 0 0 0 0 0 0 0 0 0 0 0 0 0 0 0 0 0 0 0 0 0 0 0 0 0 0 0 0 0 0 0 0 0 0 0 0 0 0 0 0 0 0 0 0 0 0 0 0 0 0 0 0 
Shoots/CH_IMAGES/snapshot219843/VIS_SV_0_z1_h1_g0_e65_v500_new_466627_0.png 86 9 12 13 14 10 18 14 19 19 18 29 33 22 35 36 34 45 65 77 123 153 185 198 218 258 258 276 243 246 284 262 262 282 300 334 371 442 606 683 968 1190 1459 1885 2287 2535 2132 1802 1073 619 345 178 113 100 62 54 41 37 53 25 83 13 35 42 46 52 46 43 46 55 55 44 45 48 54 48 57 59 73 52 48 60 47 79 45 55 63 50 45 35 155 26 41 73 55 51 57 48 106 74 55 68 68 68 70 76 88 91 122 113 146 161 112 168 115 93 84 53 51 29 44 11 31 19 34 21 19 17 26 25 12 18 11 11 22 8 3 8 9 5 9 5 7 8 4 4 6 3 7 1 6 1 2 4 6 3 2 2 9 2 4 5 4 5 5 4 6 2 3 6 5 11 7 9 5 10 11 6 6 7 
Shoots/CH_IMAGES/snapshot219844/VIS_SV_0_z1_h1_g0_e65_v500_new_466633_0.png 0 0 0 0 0 0 0 0 0 0 0 0 0 0 0 0 0 0 0 0 0 0 0 0 0 0 0 0 0 0 0 0 0 0 0 0 0 0 0 0 0 0 0 0 0 0 0 0 0 0 0 0 0 0 0 0 0 0 0 0 0 0 0 0 0 0 0 0 0 0 0 0 0 0 0 0 0 0 0 0 0 0 0 0 0 0 0 0 0 0 0 0 0 0 0 0 0 0 0 0 0 0 0 0 0 0 0 0 0 0 0 0 0 0 0 0 0 0 0 0 0 0 0 0 0 0 0 0 0 0 0 0 0 0 0 0 0 0 0 0 0 0 0 0 0 0 0 0 0 0 0 0 0 0 0 0 0 0 0 0 0 0 0 0 0 0 0 0 0 0 0 0 0 0 0 0 0 0 0 0 
Shoots/CH_IMAGES/snapshot219845/VIS_SV_90_z1_h1_g0_e65_v500_new_466640_0.png 0 0 0 0 0 0 0 0 0 0 0 0 0 0 0 0 0 0 0 0 0 0 0 0 0 0 0 0 0 0 0 0 0 0 0 0 0 0 0 0 0 0 0 0 0 0 0 0 0 0 0 0 0 0 0 0 0 0 0 0 0 0 0 0 0 0 0 0 0 0 0 0 0 0 0 0 0 0 0 0 0 0 0 0 0 0 0 0 0 0 0 0 0 0 0 0 0 0 0 0 0 0 0 0 0 0 0 0 0 0 0 0 0 0 0 0 0 0 0 0 0 0 0 0 0 0 0 0 0 0 0 0 0 0 0 0 0 0 0 0 0 0 0 0 0 0 0 0 0 0 0 0 0 0 0 0 0 0 0 0 0 0 0 0 0 0 0 0 0 0 0 0 0 0 0 0 0 0 0 0 
Shoots/CH_IMAGES/snapshot219844/VIS_SV_90_z1_h1_g0_e65_v500_new_466634_0.png 0 0 0 0 0 0 0 0 0 0 0 0 0 0 0 0 0 0 0 0 0 0 0 0 0 0 0 0 0 0 0 0 0 0 0 0 0 0 0 0 0 0 0 0 0 0 0 0 0 0 0 0 0 0 0 0 0 0 0 0 0 0 0 0 0 0 0 0 0 0 0 0 0 0 0 0 0 0 0 0 0 0 0 0 0 0 0 0 0 0 0 0 0 0 0 0 0 0 0 0 0 0 0 0 0 0 0 0 0 0 0 0 0 0 0 0 0 0 0 0 0 0 0 0 0 0 0 0 0 0 0 0 0 0 0 0 0 0 0 0 0 0 0 0 0 0 0 0 0 0 0 0 0 0 0 0 0 0 0 0 0 0 0 0 0 0 0 0 0 0 0 0 0 0 0 0 0 0 0 0 
Shoots/CH_IMAGES/snapshot219845/VIS_SV_0_z1_h1_g0_e65_v500_new_466639_0.png 0 0 0 0 0 0 0 0 0 0 0 0 0 0 0 0 0 0 0 0 0 0 0 0 0 0 0 0 0 0 0 0 0 0 0 0 0 0 0 0 0 0 0 0 0 0 0 0 0 0 0 0 0 0 0 0 0 0 0 0 0 0 0 0 0 0 0 0 0 0 0 0 0 0 0 0 0 0 0 0 0 0 0 0 0 0 0 0 0 0 0 0 0 0 0 0 0 0 0 0 0 0 0 0 0 0 0 0 0 0 0 0 0 0 0 0 0 0 0 0 0 0 0 0 0 0 0 0 0 0 0 0 0 0 0 0 0 0 0 0 0 0 0 0 0 0 0 0 0 0 0 0 0 0 0 0 0 0 0 0 0 0 0 0 0 0 0 0 0 0 0 0 0 0 0 0 0 0 0 0 
Shoots/CH_IMAGES/snapshot219847/VIS_SV_0_z1_h1_g0_e65_v500_new_466649_0.png 0 0 0 0 0 0 0 0 0 0 0 0 0 0 0 0 0 0 0 0 0 0 0 0 0 0 0 0 0 0 0 0 0 0 0 0 0 0 0 0 0 0 0 0 0 0 0 0 0 0 0 0 0 0 0 0 0 0 0 0 0 0 0 0 0 0 0 0 0 0 0 0 0 0 0 0 0 0 0 0 0 0 0 0 0 0 0 0 0 0 0 0 0 0 0 0 0 0 0 0 0 0 0 0 0 0 0 0 0 0 0 0 0 0 0 0 0 0 0 0 0 0 0 0 0 0 0 0 0 0 0 0 0 0 0 0 0 0 0 0 0 0 0 0 0 0 0 0 0 0 0 0 0 0 0 0 0 0 0 0 0 0 0 0 0 0 0 0 0 0 0 0 0 0 0 0 0 0 0 0 
Shoots/CH_IMAGES/snapshot219846/VIS_SV_90_z1_h1_g0_e65_v500_new_466646_0.png 0 0 0 0 0 0 0 0 0 0 0 0 0 0 0 0 0 0 0 0 0 0 0 0 0 0 0 0 0 0 0 0 0 0 0 0 0 0 0 0 0 0 0 0 0 0 0 0 0 0 0 0 0 0 0 0 0 0 0 0 0 0 0 0 0 0 0 0 0 0 0 0 0 0 0 0 0 0 0 0 0 0 0 0 0 0 0 0 0 0 0 0 0 0 0 0 0 0 0 0 0 0 0 0 0 0 0 0 0 0 0 0 0 0 0 0 0 0 0 0 0 0 0 0 0 0 0 0 0 0 0 0 0 0 0 0 0 0 0 0 0 0 0 0 0 0 0 0 0 0 0 0 0 0 0 0 0 0 0 0 0 0 0 0 0 0 0 0 0 0 0 0 0 0 0 0 0 0 0 0 
Shoots/CH_IMAGES/snapshot219846/VIS_SV_0_z1_h1_g0_e65_v500_new_466645_0.png 0 0 0 0 0 0 0 0 0 0 0 0 0 0 0 0 0 0 0 0 0 0 0 0 0 0 0 0 0 0 0 0 0 0 0 0 0 0 0 0 0 0 0 0 0 0 0 0 0 0 0 0 0 0 0 0 0 0 0 0 0 0 0 0 0 0 0 0 0 0 0 0 0 0 0 0 0 0 0 0 0 0 0 0 0 0 0 0 0 0 0 0 0 0 0 0 0 0 0 0 0 0 0 0 0 0 0 0 0 0 0 0 0 0 0 0 0 0 0 0 0 0 0 0 0 0 0 0 0 0 0 0 0 0 0 0 0 0 0 0 0 0 0 0 0 0 0 0 0 0 0 0 0 0 0 0 0 0 0 0 0 0 0 0 0 0 0 0 0 0 0 0 0 0 0 0 0 0 0 0 
Shoots/CH_IMAGES/snapshot219847/VIS_SV_90_z1_h1_g0_e65_v500_new_466650_0.png 0 0 0 0 0 0 0 0 0 0 0 0 0 0 0 0 0 0 0 0 0 0 0 0 0 0 0 0 0 0 0 0 0 0 0 0 0 0 0 0 0 0 0 0 0 0 0 0 0 0 0 0 0 0 0 0 0 0 0 0 0 0 0 0 0 0 0 0 0 0 0 0 0 0 0 0 0 0 0 0 0 0 0 0 0 0 0 0 0 0 0 0 0 0 0 0 0 0 0 0 0 0 0 0 0 0 0 0 0 0 0 0 0 0 0 0 0 0 0 0 0 0 0 0 0 0 0 0 0 0 0 0 0 0 0 0 0 0 0 0 0 0 0 0 0 0 0 0 0 0 0 0 0 0 0 0 0 0 0 0 0 0 0 0 0 0 0 0 0 0 0 0 0 0 0 0 0 0 0 0 
Shoots/CH_IMAGES/snapshot219848/VIS_SV_90_z1_h1_g0_e65_v500_new_466658_0.png 21 8 11 15 19 16 22 34 70 58 73 67 96 78 86 81 65 60 58 78 84 100 98 117 125 136 130 162 176 178 183 223 221 234 242 349 348 384 437 434 508 571 619 709 797 678 450 306 166 97 43 44 22 23 20 20 25 12 16 4 32 4 13 14 16 13 15 16 18 16 13 16 16 23 14 18 17 24 18 21 23 17 11 32 17 30 14 11 9 13 28 5 8 12 10 22 24 12 23 21 16 19 14 15 25 22 19 11 22 15 20 14 9 16 13 15 4 2 1 5 4 0 1 3 2 2 1 3 4 3 5 4 5 1 3 4 2 9 5 2 6 4 3 4 4 1 0 1 3 0 6 0 1 0 3 1 1 0 0 2 2 0 3 2 3 1 3 5 1 4 4 2 4 3 9 4 10 2 10 8 
Shoots/CH_IMAGES/snapshot219848/VIS_SV_0_z1_h1_g0_e65_v500_new_466657_0.png 78 6 9 13 14 25 45 60 90 87 85 92 81 94 75 89 65 74 75 101 102 102 125 126 172 197 217 233 247 282 267 266 271 306 312 348 375 414 534 475 524 566 550 473 414 365 190 132 96 76 41 49 24 37 24 28 31 20 23 6 44 3 18 15 13 28 12 19 27 18 14 24 23 25 22 27 18 24 15 22 23 27 24 25 23 28 22 15 19 11 74 16 17 25 27 30 18 18 22 21 23 28 22 21 22 13 21 16 12 15 10 10 2 7 4 3 4 2 0 0 8 0 1 1 1 2 1 0 3 2 2 1 2 1 0 1 0 1 0 0 3 1 1 0 2 0 1 0 2 0 8 0 0 0 4 3 1 2 6 4 4 8 4 3 4 7 4 5 10 8 4 6 8 8 3 9 10 7 6 2 
Shoots/CH_IMAGES/snapshot219849/VIS_SV_90_z1_h1_g0_e65_v500_new_466664_0.png 0 0 0 0 0 0 0 0 0 0 0 0 0 0 0 0 0 0 0 0 0 0 0 0 0 0 0 0 0 0 0 0 0 0 0 0 0 0 0 0 0 0 0 0 0 0 0 0 0 0 0 0 0 0 0 0 0 0 0 0 0 0 0 0 0 0 0 0 0 0 0 0 0 0 0 0 0 0 0 0 0 0 0 0 0 0 0 0 0 0 0 0 0 0 0 0 0 0 0 0 0 0 0 0 0 0 0 0 0 0 0 0 0 0 0 0 0 0 0 0 0 0 0 0 0 0 0 0 0 0 0 0 0 0 0 0 0 0 0 0 0 0 0 0 0 0 0 0 0 0 0 0 0 0 0 0 0 0 0 0 0 0 0 0 0 0 0 0 0 0 0 0 0 0 0 0 0 0 0 0 
Shoots/CH_IMAGES/snapshot219849/VIS_SV_0_z1_h1_g0_e65_v500_new_466663_0.png 0 0 0 0 0 0 0 0 0 0 0 0 0 0 0 0 0 0 0 0 0 0 0 0 0 0 0 0 0 0 0 0 0 0 0 0 0 0 0 0 0 0 0 0 0 0 0 0 0 0 0 0 0 0 0 0 0 0 0 0 0 0 0 0 0 0 0 0 0 0 0 0 0 0 0 0 0 0 0 0 0 0 0 0 0 0 0 0 0 0 0 0 0 0 0 0 0 0 0 0 0 0 0 0 0 0 0 0 0 0 0 0 0 0 0 0 0 0 0 0 0 0 0 0 0 0 0 0 0 0 0 0 0 0 0 0 0 0 0 0 0 0 0 0 0 0 0 0 0 0 0 0 0 0 0 0 0 0 0 0 0 0 0 0 0 0 0 0 0 0 0 0 0 0 0 0 0 0 0 0 
Shoots/CH_IMAGES/snapshot219850/VIS_SV_0_z1_h1_g0_e65_v500_new_466669_0.png 0 0 0 0 0 0 0 0 0 0 0 0 0 0 0 0 0 0 0 0 0 0 0 0 0 0 0 0 0 0 0 0 0 0 0 0 0 0 0 0 0 0 0 0 0 0 0 0 0 0 0 0 0 0 0 0 0 0 0 0 0 0 0 0 0 0 0 0 0 0 0 0 0 0 0 0 0 0 0 0 0 0 0 0 0 0 0 0 0 0 0 0 0 0 0 0 0 0 0 0 0 0 0 0 0 0 0 0 0 0 0 0 0 0 0 0 0 0 0 0 0 0 0 0 0 0 0 0 0 0 0 0 0 0 0 0 0 0 0 0 0 0 0 0 0 0 0 0 0 0 0 0 0 0 0 0 0 0 0 0 0 0 0 0 0 0 0 0 0 0 0 0 0 0 0 0 0 0 0 0 
Shoots/CH_IMAGES/snapshot219850/VIS_SV_90_z1_h1_g0_e65_v500_new_466670_0.png 0 0 0 0 0 0 0 0 0 0 0 0 0 0 0 0 0 0 0 0 0 0 0 0 0 0 0 0 0 0 0 0 0 0 0 0 0 0 0 0 0 0 0 0 0 0 0 0 0 0 0 0 0 0 0 0 0 0 0 0 0 0 0 0 0 0 0 0 0 0 0 0 0 0 0 0 0 0 0 0 0 0 0 0 0 0 0 0 0 0 0 0 0 0 0 0 0 0 0 0 0 0 0 0 0 0 0 0 0 0 0 0 0 0 0 0 0 0 0 0 0 0 0 0 0 0 0 0 0 0 0 0 0 0 0 0 0 0 0 0 0 0 0 0 0 0 0 0 0 0 0 0 0 0 0 0 0 0 0 0 0 0 0 0 0 0 0 0 0 0 0 0 0 0 0 0 0 0 0 0 
Shoots/CH_IMAGES/snapshot219851/VIS_SV_0_z1_h1_g0_e65_v500_new_466675_0.png 34 0 2 3 3 7 6 7 20 13 18 48 62 72 87 85 100 85 120 121 148 167 176 240 281 337 384 384 467 480 485 586 585 668 770 854 1057 1193 1473 1979 2630 3293 3402 2950 1906 979 496 259 167 102 80 67 41 84 48 39 37 40 28 14 51 13 27 22 25 27 26 24 26 37 24 19 26 18 15 20 15 12 26 14 16 16 7 14 12 13 8 11 8 7 29 1 9 12 4 11 5 11 14 10 7 8 4 10 13 12 4 10 10 3 2 7 5 6 4 1 1 0 2 0 1 0 1 2 0 1 0 0 0 1 0 0 1 0 0 0 1 0 0 1 0 0 0 1 0 0 0 0 0 0 2 0 0 0 0 1 2 0 0 0 1 1 1 0 0 0 0 2 1 0 1 1 0 0 1 1 1 2 0 0 
Shoots/CH_IMAGES/snapshot219851/VIS_SV_90_z1_h1_g0_e65_v500_new_466676_0.png 66 4 2 6 12 15 12 21 29 34 36 54 53 81 76 95 95 88 119 141 146 172 191 299 354 399 466 508 564 682 674 742 826 996 1123 1344 1576 1654 1856 2223 2498 2962 2925 2677 2137 1301 650 318 193 110 99 71 56 75 50 56 50 45 48 18 73 27 35 45 46 38 30 27 26 37 32 30 23 34 24 38 22 20 13 23 22 16 9 21 10 16 17 10 11 5 51 3 6 12 7 11 11 8 17 12 5 8 12 11 10 9 2 5 9 4 2 3 0 1 1 0 0 0 0 0 3 0 1 0 1 1 0 0 1 0 2 0 0 0 0 2 0 0 0 0 0 1 0 0 2 1 1 0 0 0 3 0 0 0 1 0 0 0 0 0 1 1 2 1 1 2 1 0 0 2 1 0 1 3 3 1 3 5 2 2 
Shoots/CH_IMAGES/snapshot219852/VIS_SV_0_z1_h1_g0_e65_v500_new_466681_0.png 123 11 28 18 25 33 35 32 56 47 62 98 107 133 161 195 213 233 284 267 272 326 346 391 446 497 513 555 614 674 701 713 800 904 989 1178 1338 1553 2079 2379 2947 3872 4618 5316 5540 5015 3660 3049 2073 1243 837 474 251 246 129 104 99 71 92 48 107 26 56 56 59 78 59 47 61 67 55 68 61 77 95 91 70 65 91 58 67 56 52 57 51 42 38 34 37 27 113 12 26 48 31 34 26 28 62 46 46 47 59 56 56 55 61 76 60 71 56 62 47 44 28 30 20 16 7 3 23 1 6 10 8 13 11 13 17 9 15 9 15 13 7 8 5 8 11 8 4 6 1 9 3 5 6 2 3 2 20 1 3 3 6 3 7 4 11 6 9 7 12 4 4 9 4 7 12 5 7 9 2 9 8 10 13 14 22 5 
Shoots/CH_IMAGES/snapshot219852/VIS_SV_90_z1_h1_g0_e65_v500_new_466682_0.png 67 3 16 12 16 23 29 42 51 70 96 121 152 177 240 270 234 272 293 303 289 286 356 427 467 520 536 519 665 715 694 729 822 976 1009 1280 1430 1666 2240 2672 3262 4001 4335 5105 5797 5211 4251 3080 2222 1511 1120 685 399 345 213 165 135 136 90 70 125 58 75 90 66 69 78 59 65 72 58 76 52 51 61 73 58 55 70 56 60 52 45 38 32 34 28 35 18 10 78 11 21 21 12 29 18 14 25 25 27 28 17 25 13 20 21 15 20 17 15 14 6 10 6 4 4 1 2 0 5 0 1 1 0 1 2 1 4 2 0 0 0 0 1 2 0 0 0 0 2 1 0 2 0 1 0 0 0 0 8 0 0 1 1 0 0 0 1 0 0 2 6 5 1 6 2 0 6 2 6 5 1 10 3 6 8 9 10 11 
Shoots/CH_IMAGES/snapshot219853/VIS_SV_0_z1_h1_g0_e65_v500_new_466687_0.png 0 0 0 0 0 0 0 0 0 0 0 0 0 0 0 0 0 0 0 0 0 0 0 0 0 0 0 0 0 0 0 0 0 0 0 0 0 0 0 0 0 0 0 0 0 0 0 0 0 0 0 0 0 0 0 0 0 0 0 0 0 0 0 0 0 0 0 0 0 0 0 0 0 0 0 0 0 0 0 0 0 0 0 0 0 0 0 0 0 0 0 0 0 0 0 0 0 0 0 0 0 0 0 0 0 0 0 0 0 0 0 0 0 0 0 0 0 0 0 0 0 0 0 0 0 0 0 0 0 0 0 0 0 0 0 0 0 0 0 0 0 0 0 0 0 0 0 0 0 0 0 0 0 0 0 0 0 0 0 0 0 0 0 0 0 0 0 0 0 0 0 0 0 0 0 0 0 0 0 0 
Shoots/CH_IMAGES/snapshot219854/VIS_SV_90_z1_h1_g0_e65_v500_new_466694_0.png 0 0 0 0 0 0 0 0 0 0 0 0 0 0 0 0 0 0 0 0 0 0 0 0 0 0 0 0 0 0 0 0 0 0 0 0 0 0 0 0 0 0 0 0 0 0 0 0 0 0 0 0 0 0 0 0 0 0 0 0 0 0 0 0 0 0 0 0 0 0 0 0 0 0 0 0 0 0 0 0 0 0 0 0 0 0 0 0 0 0 0 0 0 0 0 0 0 0 0 0 0 0 0 0 0 0 0 0 0 0 0 0 0 0 0 0 0 0 0 0 0 0 0 0 0 0 0 0 0 0 0 0 0 0 0 0 0 0 0 0 0 0 0 0 0 0 0 0 0 0 0 0 0 0 0 0 0 0 0 0 0 0 0 0 0 0 0 0 0 0 0 0 0 0 0 0 0 0 0 0 
Shoots/CH_IMAGES/snapshot219853/VIS_SV_90_z1_h1_g0_e65_v500_new_466688_0.png 0 0 0 0 0 0 0 0 0 0 0 0 0 0 0 0 0 0 0 0 0 0 0 0 0 0 0 0 0 0 0 0 0 0 0 0 0 0 0 0 0 0 0 0 0 0 0 0 0 0 0 0 0 0 0 0 0 0 0 0 0 0 0 0 0 0 0 0 0 0 0 0 0 0 0 0 0 0 0 0 0 0 0 0 0 0 0 0 0 0 0 0 0 0 0 0 0 0 0 0 0 0 0 0 0 0 0 0 0 0 0 0 0 0 0 0 0 0 0 0 0 0 0 0 0 0 0 0 0 0 0 0 0 0 0 0 0 0 0 0 0 0 0 0 0 0 0 0 0 0 0 0 0 0 0 0 0 0 0 0 0 0 0 0 0 0 0 0 0 0 0 0 0 0 0 0 0 0 0 0 
Shoots/CH_IMAGES/snapshot219854/VIS_SV_0_z1_h1_g0_e65_v500_new_466693_0.png 0 0 0 0 0 0 0 0 0 0 0 0 0 0 0 0 0 0 0 0 0 0 0 0 0 0 0 0 0 0 0 0 0 0 0 0 0 0 0 0 0 0 0 0 0 0 0 0 0 0 0 0 0 0 0 0 0 0 0 0 0 0 0 0 0 0 0 0 0 0 0 0 0 0 0 0 0 0 0 0 0 0 0 0 0 0 0 0 0 0 0 0 0 0 0 0 0 0 0 0 0 0 0 0 0 0 0 0 0 0 0 0 0 0 0 0 0 0 0 0 0 0 0 0 0 0 0 0 0 0 0 0 0 0 0 0 0 0 0 0 0 0 0 0 0 0 0 0 0 0 0 0 0 0 0 0 0 0 0 0 0 0 0 0 0 0 0 0 0 0 0 0 0 0 0 0 0 0 0 0 
Shoots/CH_IMAGES/snapshot219855/VIS_SV_0_z1_h1_g0_e65_v500_new_466699_0.png 0 0 0 0 0 0 0 0 0 0 0 0 0 0 0 0 0 0 0 0 0 0 0 0 0 0 0 0 0 0 0 0 0 0 0 0 0 0 0 0 0 0 0 0 0 0 0 0 0 0 0 0 0 0 0 0 0 0 0 0 0 0 0 0 0 0 0 0 0 0 0 0 0 0 0 0 0 0 0 0 0 0 0 0 0 0 0 0 0 0 0 0 0 0 0 0 0 0 0 0 0 0 0 0 0 0 0 0 0 0 0 0 0 0 0 0 0 0 0 0 0 0 0 0 0 0 0 0 0 0 0 0 0 0 0 0 0 0 0 0 0 0 0 0 0 0 0 0 0 0 0 0 0 0 0 0 0 0 0 0 0 0 0 0 0 0 0 0 0 0 0 0 0 0 0 0 0 0 0 0 
Shoots/CH_IMAGES/snapshot219855/VIS_SV_90_z1_h1_g0_e65_v500_new_466700_0.png 0 0 0 0 0 0 0 0 0 0 0 0 0 0 0 0 0 0 0 0 0 0 0 0 0 0 0 0 0 0 0 0 0 0 0 0 0 0 0 0 0 0 0 0 0 0 0 0 0 0 0 0 0 0 0 0 0 0 0 0 0 0 0 0 0 0 0 0 0 0 0 0 0 0 0 0 0 0 0 0 0 0 0 0 0 0 0 0 0 0 0 0 0 0 0 0 0 0 0 0 0 0 0 0 0 0 0 0 0 0 0 0 0 0 0 0 0 0 0 0 0 0 0 0 0 0 0 0 0 0 0 0 0 0 0 0 0 0 0 0 0 0 0 0 0 0 0 0 0 0 0 0 0 0 0 0 0 0 0 0 0 0 0 0 0 0 0 0 0 0 0 0 0 0 0 0 0 0 0 0 
Shoots/CH_IMAGES/snapshot219856/VIS_SV_0_z1_h1_g0_e65_v500_new_466705_0.png 0 0 0 0 0 0 0 0 0 0 0 0 0 0 0 0 0 0 0 0 0 0 0 0 0 0 0 0 0 0 0 0 0 0 0 0 0 0 0 0 0 0 0 0 0 0 0 0 0 0 0 0 0 0 0 0 0 0 0 0 0 0 0 0 0 0 0 0 0 0 0 0 0 0 0 0 0 0 0 0 0 0 0 0 0 0 0 0 0 0 0 0 0 0 0 0 0 0 0 0 0 0 0 0 0 0 0 0 0 0 0 0 0 0 0 0 0 0 0 0 0 0 0 0 0 0 0 0 0 0 0 0 0 0 0 0 0 0 0 0 0 0 0 0 0 0 0 0 0 0 0 0 0 0 0 0 0 0 0 0 0 0 0 0 0 0 0 0 0 0 0 0 0 0 0 0 0 0 0 0 
Shoots/CH_IMAGES/snapshot219856/VIS_SV_90_z1_h1_g0_e65_v500_new_466706_0.png 0 0 0 0 0 0 0 0 0 0 0 0 0 0 0 0 0 0 0 0 0 0 0 0 0 0 0 0 0 0 0 0 0 0 0 0 0 0 0 0 0 0 0 0 0 0 0 0 0 0 0 0 0 0 0 0 0 0 0 0 0 0 0 0 0 0 0 0 0 0 0 0 0 0 0 0 0 0 0 0 0 0 0 0 0 0 0 0 0 0 0 0 0 0 0 0 0 0 0 0 0 0 0 0 0 0 0 0 0 0 0 0 0 0 0 0 0 0 0 0 0 0 0 0 0 0 0 0 0 0 0 0 0 0 0 0 0 0 0 0 0 0 0 0 0 0 0 0 0 0 0 0 0 0 0 0 0 0 0 0 0 0 0 0 0 0 0 0 0 0 0 0 0 0 0 0 0 0 0 0 
Shoots/CH_IMAGES/snapshot219857/VIS_SV_90_z1_h1_g0_e65_v500_new_466712_0.png 0 0 0 0 0 0 0 0 0 0 0 0 0 0 0 0 0 0 0 0 0 0 0 0 0 0 0 0 0 0 0 0 0 0 0 0 0 0 0 0 0 0 0 0 0 0 0 0 0 0 0 0 0 0 0 0 0 0 0 0 0 0 0 0 0 0 0 0 0 0 0 0 0 0 0 0 0 0 0 0 0 0 0 0 0 0 0 0 0 0 0 0 0 0 0 0 0 0 0 0 0 0 0 0 0 0 0 0 0 0 0 0 0 0 0 0 0 0 0 0 0 0 0 0 0 0 0 0 0 0 0 0 0 0 0 0 0 0 0 0 0 0 0 0 0 0 0 0 0 0 0 0 0 0 0 0 0 0 0 0 0 0 0 0 0 0 0 0 0 0 0 0 0 0 0 0 0 0 0 0 
Shoots/CH_IMAGES/snapshot219857/VIS_SV_0_z1_h1_g0_e65_v500_new_466711_0.png 0 0 0 0 0 0 0 0 0 0 0 0 0 0 0 0 0 0 0 0 0 0 0 0 0 0 0 0 0 0 0 0 0 0 0 0 0 0 0 0 0 0 0 0 0 0 0 0 0 0 0 0 0 0 0 0 0 0 0 0 0 0 0 0 0 0 0 0 0 0 0 0 0 0 0 0 0 0 0 0 0 0 0 0 0 0 0 0 0 0 0 0 0 0 0 0 0 0 0 0 0 0 0 0 0 0 0 0 0 0 0 0 0 0 0 0 0 0 0 0 0 0 0 0 0 0 0 0 0 0 0 0 0 0 0 0 0 0 0 0 0 0 0 0 0 0 0 0 0 0 0 0 0 0 0 0 0 0 0 0 0 0 0 0 0 0 0 0 0 0 0 0 0 0 0 0 0 0 0 0 
Shoots/CH_IMAGES/snapshot219858/VIS_SV_90_z1_h1_g0_e65_v500_new_466718_0.png 56 3 1 5 2 3 4 6 6 13 9 18 36 32 56 50 74 61 100 123 192 198 232 278 271 348 309 338 338 325 327 349 395 404 456 483 603 642 846 883 1197 1675 2317 2812 2602 1474 813 360 219 174 154 101 53 73 59 39 55 45 45 24 59 32 41 40 38 45 41 35 53 59 58 44 63 44 57 54 42 47 40 48 47 33 23 25 22 17 17 14 14 19 32 10 10 6 14 8 7 3 11 4 9 3 3 8 5 10 6 4 6 3 4 2 8 6 3 4 2 2 6 0 2 0 5 0 0 2 2 3 1 1 1 0 1 1 0 1 1 0 0 0 0 0 0 0 1 0 0 0 0 0 2 0 0 0 0 0 0 0 0 0 2 0 0 1 1 0 0 0 2 0 2 0 0 2 2 0 2 0 2 2 
Shoots/CH_IMAGES/snapshot219858/VIS_SV_0_z1_h1_g0_e65_v500_new_466717_0.png 188 6 1 4 3 4 9 7 12 18 21 31 33 44 46 69 80 104 106 102 133 158 188 210 261 279 339 387 465 495 627 580 638 715 808 868 1067 1115 1335 1367 1519 1766 1941 1847 1382 824 458 241 171 142 103 95 80 97 59 50 48 42 43 22 77 31 40 48 42 41 40 40 45 38 38 39 29 27 23 24 28 26 31 26 26 27 15 25 15 17 17 21 19 5 126 11 18 18 17 27 18 11 18 18 18 25 22 20 15 12 10 7 4 1 5 0 1 0 0 0 0 0 0 0 2 0 0 0 1 0 0 0 0 0 1 0 0 0 0 0 0 0 0 0 0 0 0 0 1 0 1 0 0 0 3 0 0 0 0 2 0 0 0 0 1 0 0 0 0 3 0 0 1 0 4 0 0 1 0 1 2 0 1 1 
Shoots/CH_IMAGES/snapshot219859/VIS_SV_0_z1_h1_g0_e65_v500_new_466723_0.png 17 0 1 4 5 4 4 5 5 14 16 32 35 59 68 88 96 105 98 95 88 121 151 185 183 224 259 272 318 294 370 356 348 407 445 573 656 781 936 1084 1270 1449 1391 1407 1168 810 567 436 265 132 99 49 47 37 27 26 28 21 24 9 50 10 22 23 23 28 24 19 31 36 28 34 27 29 29 26 23 16 16 13 21 15 10 18 19 12 15 17 9 7 40 4 9 6 4 5 7 2 19 13 12 7 6 11 5 3 5 2 1 4 1 2 2 2 2 0 2 4 1 1 2 0 1 3 0 0 4 3 2 2 1 1 1 0 0 3 2 0 2 2 1 0 1 2 1 2 0 2 1 1 1 0 0 0 0 0 0 1 0 2 0 1 0 2 1 1 2 2 4 1 2 4 3 2 1 0 2 1 2 0 
Shoots/CH_IMAGES/snapshot219859/VIS_SV_90_z1_h1_g0_e65_v500_new_466724_0.png 14 0 3 0 6 3 3 4 8 15 24 24 62 73 93 121 130 141 170 150 186 200 260 264 311 315 314 411 375 401 374 434 450 437 533 558 617 656 726 869 1106 1388 1354 1065 685 409 269 169 111 80 65 49 42 39 35 44 30 34 39 29 38 15 26 37 24 26 26 25 49 40 13 33 28 33 26 21 19 15 20 12 12 7 10 8 9 3 6 9 4 5 16 8 5 7 4 7 4 4 2 1 2 4 2 2 3 6 3 6 14 24 23 33 24 20 15 5 3 0 2 0 4 0 3 1 4 2 0 2 1 1 0 2 1 1 0 1 0 0 1 1 1 1 0 0 0 0 1 0 0 0 0 0 0 0 0 1 0 0 0 0 0 0 0 1 1 0 0 0 0 2 1 0 0 1 1 1 0 0 1 0 
Shoots/CH_IMAGES/snapshot219860/VIS_SV_90_z1_h1_g0_e65_v500_new_466730_0.png 0 0 0 0 0 0 0 0 0 0 0 0 0 0 0 0 0 0 0 0 0 0 0 0 0 0 0 0 0 0 0 0 0 0 0 0 0 0 0 0 0 0 0 0 0 0 0 0 0 0 0 0 0 0 0 0 0 0 0 0 0 0 0 0 0 0 0 0 0 0 0 0 0 0 0 0 0 0 0 0 0 0 0 0 0 0 0 0 0 0 0 0 0 0 0 0 0 0 0 0 0 0 0 0 0 0 0 0 0 0 0 0 0 0 0 0 0 0 0 0 0 0 0 0 0 0 0 0 0 0 0 0 0 0 0 0 0 0 0 0 0 0 0 0 0 0 0 0 0 0 0 0 0 0 0 0 0 0 0 0 0 0 0 0 0 0 0 0 0 0 0 0 0 0 0 0 0 0 0 0 
Shoots/CH_IMAGES/snapshot219860/VIS_SV_0_z1_h1_g0_e65_v500_new_466729_0.png 0 0 0 0 0 0 0 0 0 0 0 0 0 0 0 0 0 0 0 0 0 0 0 0 0 0 0 0 0 0 0 0 0 0 0 0 0 0 0 0 0 0 0 0 0 0 0 0 0 0 0 0 0 0 0 0 0 0 0 0 0 0 0 0 0 0 0 0 0 0 0 0 0 0 0 0 0 0 0 0 0 0 0 0 0 0 0 0 0 0 0 0 0 0 0 0 0 0 0 0 0 0 0 0 0 0 0 0 0 0 0 0 0 0 0 0 0 0 0 0 0 0 0 0 0 0 0 0 0 0 0 0 0 0 0 0 0 0 0 0 0 0 0 0 0 0 0 0 0 0 0 0 0 0 0 0 0 0 0 0 0 0 0 0 0 0 0 0 0 0 0 0 0 0 0 0 0 0 0 0 
Shoots/CH_IMAGES/snapshot219861/VIS_SV_0_z1_h1_g0_e65_v500_new_466735_0.png 0 0 0 0 0 0 0 0 0 0 0 0 0 0 0 0 0 0 0 0 0 0 0 0 0 0 0 0 0 0 0 0 0 0 0 0 0 0 0 0 0 0 0 0 0 0 0 0 0 0 0 0 0 0 0 0 0 0 0 0 0 0 0 0 0 0 0 0 0 0 0 0 0 0 0 0 0 0 0 0 0 0 0 0 0 0 0 0 0 0 0 0 0 0 0 0 0 0 0 0 0 0 0 0 0 0 0 0 0 0 0 0 0 0 0 0 0 0 0 0 0 0 0 0 0 0 0 0 0 0 0 0 0 0 0 0 0 0 0 0 0 0 0 0 0 0 0 0 0 0 0 0 0 0 0 0 0 0 0 0 0 0 0 0 0 0 0 0 0 0 0 0 0 0 0 0 0 0 0 0 
Shoots/CH_IMAGES/snapshot219861/VIS_SV_90_z1_h1_g0_e65_v500_new_466736_0.png 0 0 0 0 0 0 0 0 0 0 0 0 0 0 0 0 0 0 0 0 0 0 0 0 0 0 0 0 0 0 0 0 0 0 0 0 0 0 0 0 0 0 0 0 0 0 0 0 0 0 0 0 0 0 0 0 0 0 0 0 0 0 0 0 0 0 0 0 0 0 0 0 0 0 0 0 0 0 0 0 0 0 0 0 0 0 0 0 0 0 0 0 0 0 0 0 0 0 0 0 0 0 0 0 0 0 0 0 0 0 0 0 0 0 0 0 0 0 0 0 0 0 0 0 0 0 0 0 0 0 0 0 0 0 0 0 0 0 0 0 0 0 0 0 0 0 0 0 0 0 0 0 0 0 0 0 0 0 0 0 0 0 0 0 0 0 0 0 0 0 0 0 0 0 0 0 0 0 0 0 
Shoots/CH_IMAGES/snapshot219862/VIS_SV_0_z1_h1_g0_e65_v500_new_466741_0.png 0 0 0 0 0 0 0 0 0 0 0 0 0 0 0 0 0 0 0 0 0 0 0 0 0 0 0 0 0 0 0 0 0 0 0 0 0 0 0 0 0 0 0 0 0 0 0 0 0 0 0 0 0 0 0 0 0 0 0 0 0 0 0 0 0 0 0 0 0 0 0 0 0 0 0 0 0 0 0 0 0 0 0 0 0 0 0 0 0 0 0 0 0 0 0 0 0 0 0 0 0 0 0 0 0 0 0 0 0 0 0 0 0 0 0 0 0 0 0 0 0 0 0 0 0 0 0 0 0 0 0 0 0 0 0 0 0 0 0 0 0 0 0 0 0 0 0 0 0 0 0 0 0 0 0 0 0 0 0 0 0 0 0 0 0 0 0 0 0 0 0 0 0 0 0 0 0 0 0 0 
Shoots/CH_IMAGES/snapshot219862/VIS_SV_90_z1_h1_g0_e65_v500_new_466742_0.png 0 0 0 0 0 0 0 0 0 0 0 0 0 0 0 0 0 0 0 0 0 0 0 0 0 0 0 0 0 0 0 0 0 0 0 0 0 0 0 0 0 0 0 0 0 0 0 0 0 0 0 0 0 0 0 0 0 0 0 0 0 0 0 0 0 0 0 0 0 0 0 0 0 0 0 0 0 0 0 0 0 0 0 0 0 0 0 0 0 0 0 0 0 0 0 0 0 0 0 0 0 0 0 0 0 0 0 0 0 0 0 0 0 0 0 0 0 0 0 0 0 0 0 0 0 0 0 0 0 0 0 0 0 0 0 0 0 0 0 0 0 0 0 0 0 0 0 0 0 0 0 0 0 0 0 0 0 0 0 0 0 0 0 0 0 0 0 0 0 0 0 0 0 0 0 0 0 0 0 0 
Shoots/CH_IMAGES/snapshot219863/VIS_SV_90_z1_h1_g0_e65_v500_new_466748_0.png 36 1 0 3 6 3 6 6 11 8 14 12 18 17 22 40 47 83 90 97 119 147 158 231 238 272 295 300 331 324 292 274 276 302 350 435 559 639 868 941 1134 1583 1933 2216 1982 1353 864 437 240 135 113 86 55 52 39 34 32 33 30 36 48 19 30 44 53 33 39 38 41 40 53 65 52 69 50 72 49 50 37 41 43 50 41 29 27 35 38 20 21 21 37 7 15 10 16 14 16 18 16 11 6 7 12 11 8 6 9 14 8 6 7 5 5 6 8 2 6 7 2 2 4 1 2 0 1 4 2 1 0 2 0 0 2 0 0 1 0 0 1 0 1 0 1 0 0 0 0 0 1 0 3 0 0 0 2 1 0 0 1 0 0 0 0 1 1 1 0 0 1 1 1 1 0 0 0 0 1 1 3 1 
Shoots/CH_IMAGES/snapshot219864/VIS_SV_0_z1_h1_g0_e65_v500_new_466753_0.png 36 0 0 0 1 0 7 7 13 18 22 27 43 68 76 89 115 125 140 186 203 265 279 356 337 365 449 484 473 509 428 529 474 553 549 636 804 975 1157 1129 1070 1138 1391 1477 1453 966 523 322 166 102 78 71 61 77 63 59 62 47 63 39 72 28 36 47 36 43 36 37 25 41 47 32 25 30 21 38 28 22 35 25 30 21 15 22 18 7 13 11 10 9 55 8 8 10 16 8 8 2 14 24 12 10 4 8 7 14 8 3 5 4 3 2 0 1 0 2 0 1 1 0 5 0 0 0 1 1 1 0 0 1 2 0 0 1 0 0 0 0 1 0 0 0 1 0 1 1 1 0 0 0 3 0 0 0 0 0 0 0 0 0 1 0 0 0 0 0 0 0 1 0 1 0 1 1 1 1 1 1 0 1 
Shoots/CH_IMAGES/snapshot219863/VIS_SV_0_z1_h1_g0_e65_v500_new_466747_0.png 77 2 6 5 9 6 6 7 17 30 19 32 45 60 55 72 105 97 136 153 172 218 254 324 347 409 454 492 558 610 543 659 634 697 764 878 1016 1174 1362 1290 1334 1560 1781 1759 1406 910 479 334 207 145 96 86 57 74 70 63 63 61 50 33 61 25 32 43 29 48 25 31 26 20 29 22 26 19 18 26 17 16 15 14 12 13 7 11 15 13 10 13 9 3 49 5 10 7 6 14 8 11 15 5 13 4 14 9 13 9 10 7 8 3 5 4 2 2 2 1 1 1 0 0 7 0 0 0 3 0 1 0 3 0 0 1 0 2 1 4 0 0 0 1 0 0 0 1 0 2 0 1 0 0 3 0 0 0 0 0 1 0 1 1 2 1 1 0 1 2 0 1 1 1 0 0 1 1 1 1 1 2 1 1 
Shoots/CH_IMAGES/snapshot219864/VIS_SV_90_z1_h1_g0_e65_v500_new_466754_0.png 23 0 3 2 3 3 2 3 2 7 15 15 13 20 20 28 27 41 44 49 59 91 112 160 153 195 236 265 298 307 248 331 315 324 426 413 522 578 688 745 920 1239 1740 2282 2254 1405 800 328 151 73 51 39 37 35 28 25 28 22 16 15 48 19 27 27 36 34 31 30 42 42 42 44 38 44 37 51 33 31 36 31 36 27 19 30 25 24 20 22 12 16 31 8 15 8 11 15 17 15 13 14 14 12 5 6 4 2 0 1 0 1 0 1 0 0 0 1 1 0 1 0 2 0 1 0 0 2 1 0 0 0 0 0 0 2 0 1 0 2 0 0 1 0 0 3 0 0 0 0 0 0 3 0 0 0 0 0 0 1 0 0 0 0 1 1 0 1 0 1 0 0 0 1 0 0 0 2 1 0 1 0 
Shoots/CH_IMAGES/snapshot219865/VIS_SV_90_z1_h1_g0_e65_v500_new_466760_0.png 0 0 0 0 0 0 0 0 0 0 0 0 0 0 0 0 0 0 0 0 0 0 0 0 0 0 0 0 0 0 0 0 0 0 0 0 0 0 0 0 0 0 0 0 0 0 0 0 0 0 0 0 0 0 0 0 0 0 0 0 0 0 0 0 0 0 0 0 0 0 0 0 0 0 0 0 0 0 0 0 0 0 0 0 0 0 0 0 0 0 0 0 0 0 0 0 0 0 0 0 0 0 0 0 0 0 0 0 0 0 0 0 0 0 0 0 0 0 0 0 0 0 0 0 0 0 0 0 0 0 0 0 0 0 0 0 0 0 0 0 0 0 0 0 0 0 0 0 0 0 0 0 0 0 0 0 0 0 0 0 0 0 0 0 0 0 0 0 0 0 0 0 0 0 0 0 0 0 0 0 
Shoots/CH_IMAGES/snapshot219866/VIS_SV_90_z1_h1_g0_e65_v500_new_466766_0.png 28 2 10 10 4 14 5 10 13 19 26 26 25 40 49 77 93 100 130 157 189 204 242 312 362 347 397 394 420 462 442 467 520 509 546 600 684 806 1032 1275 1789 2346 2910 3661 3784 3310 2313 1550 865 582 342 235 132 150 118 110 95 81 66 56 105 44 47 69 49 66 41 39 77 41 37 45 26 37 50 29 44 31 28 32 38 24 20 33 26 36 22 18 31 8 80 5 18 25 26 32 26 19 34 31 28 29 34 28 32 36 37 40 51 42 51 45 32 34 36 27 22 21 15 3 33 4 7 9 4 8 8 6 9 3 5 8 4 5 5 9 5 4 0 1 9 0 2 5 1 1 0 2 0 1 8 0 2 1 3 2 2 1 1 2 1 0 2 0 1 6 1 3 5 3 3 3 2 7 1 2 3 3 3 2 
Shoots/CH_IMAGES/snapshot219865/VIS_SV_0_z1_h1_g0_e65_v500_new_466759_0.png 0 0 0 0 0 0 0 0 0 0 0 0 0 0 0 0 0 0 0 0 0 0 0 0 0 0 0 0 0 0 0 0 0 0 0 0 0 0 0 0 0 0 0 0 0 0 0 0 0 0 0 0 0 0 0 0 0 0 0 0 0 0 0 0 0 0 0 0 0 0 0 0 0 0 0 0 0 0 0 0 0 0 0 0 0 0 0 0 0 0 0 0 0 0 0 0 0 0 0 0 0 0 0 0 0 0 0 0 0 0 0 0 0 0 0 0 0 0 0 0 0 0 0 0 0 0 0 0 0 0 0 0 0 0 0 0 0 0 0 0 0 0 0 0 0 0 0 0 0 0 0 0 0 0 0 0 0 0 0 0 0 0 0 0 0 0 0 0 0 0 0 0 0 0 0 0 0 0 0 0 
Shoots/CH_IMAGES/snapshot219866/VIS_SV_0_z1_h1_g0_e65_v500_new_466765_0.png 147 10 17 15 20 31 40 34 50 49 52 55 68 68 91 93 117 144 189 242 302 342 371 444 497 465 595 576 575 564 580 557 601 651 708 971 1095 1345 1648 1994 2247 2518 2877 2844 3129 3426 2422 1801 1104 678 470 293 154 175 126 104 120 75 77 43 128 40 73 68 68 70 51 63 80 66 58 62 56 51 43 56 34 44 51 46 37 32 12 29 21 19 24 15 19 9 67 12 13 19 12 19 23 17 17 15 13 20 11 9 7 13 8 9 5 5 9 1 3 3 1 1 2 1 0 0 1 0 2 1 0 2 2 0 0 0 1 1 1 1 0 2 0 1 0 0 1 1 0 0 0 0 0 0 1 0 6 0 0 3 0 3 2 0 3 1 2 4 5 2 6 4 3 4 2 5 6 4 6 2 4 8 17 7 10 9 
Shoots/CH_IMAGES/snapshot219867/VIS_SV_0_z1_h1_g0_e65_v500_new_466771_0.png 0 0 0 0 0 0 0 0 0 0 0 0 0 0 0 0 0 0 0 0 0 0 0 0 0 0 0 0 0 0 0 0 0 0 0 0 0 0 0 0 0 0 0 0 0 0 0 0 0 0 0 0 0 0 0 0 0 0 0 0 0 0 0 0 0 0 0 0 0 0 0 0 0 0 0 0 0 0 0 0 0 0 0 0 0 0 0 0 0 0 0 0 0 0 0 0 0 0 0 0 0 0 0 0 0 0 0 0 0 0 0 0 0 0 0 0 0 0 0 0 0 0 0 0 0 0 0 0 0 0 0 0 0 0 0 0 0 0 0 0 0 0 0 0 0 0 0 0 0 0 0 0 0 0 0 0 0 0 0 0 0 0 0 0 0 0 0 0 0 0 0 0 0 0 0 0 0 0 0 0 
Shoots/CH_IMAGES/snapshot219867/VIS_SV_90_z1_h1_g0_e65_v500_new_466772_0.png 0 0 0 0 0 0 0 0 0 0 0 0 0 0 0 0 0 0 0 0 0 0 0 0 0 0 0 0 0 0 0 0 0 0 0 0 0 0 0 0 0 0 0 0 0 0 0 0 0 0 0 0 0 0 0 0 0 0 0 0 0 0 0 0 0 0 0 0 0 0 0 0 0 0 0 0 0 0 0 0 0 0 0 0 0 0 0 0 0 0 0 0 0 0 0 0 0 0 0 0 0 0 0 0 0 0 0 0 0 0 0 0 0 0 0 0 0 0 0 0 0 0 0 0 0 0 0 0 0 0 0 0 0 0 0 0 0 0 0 0 0 0 0 0 0 0 0 0 0 0 0 0 0 0 0 0 0 0 0 0 0 0 0 0 0 0 0 0 0 0 0 0 0 0 0 0 0 0 0 0 
Shoots/CH_IMAGES/snapshot219868/VIS_SV_90_z1_h1_g0_e65_v500_new_466775_0.png 0 0 0 0 0 0 0 0 0 0 0 0 0 0 0 0 0 0 0 0 0 0 0 0 0 0 0 0 0 0 0 0 0 0 0 0 0 0 0 0 0 0 0 0 0 0 0 0 0 0 0 0 0 0 0 0 0 0 0 0 0 0 0 0 0 0 0 0 0 0 0 0 0 0 0 0 0 0 0 0 0 0 0 0 0 0 0 0 0 0 0 0 0 0 0 0 0 0 0 0 0 0 0 0 0 0 0 0 0 0 0 0 0 0 0 0 0 0 0 0 0 0 0 0 0 0 0 0 0 0 0 0 0 0 0 0 0 0 0 0 0 0 0 0 0 0 0 0 0 0 0 0 0 0 0 0 0 0 0 0 0 0 0 0 0 0 0 0 0 0 0 0 0 0 0 0 0 0 0 0 
Shoots/CH_IMAGES/snapshot219869/VIS_SV_90_z1_h1_g0_e65_v500_new_466784_0.png 0 0 0 0 0 0 0 0 0 0 0 0 0 0 0 0 0 0 0 0 0 0 0 0 0 0 0 0 0 0 0 0 0 0 0 0 0 0 0 0 0 0 0 0 0 0 0 0 0 0 0 0 0 0 0 0 0 0 0 0 0 0 0 0 0 0 0 0 0 0 0 0 0 0 0 0 0 0 0 0 0 0 0 0 0 0 0 0 0 0 0 0 0 0 0 0 0 0 0 0 0 0 0 0 0 0 0 0 0 0 0 0 0 0 0 0 0 0 0 0 0 0 0 0 0 0 0 0 0 0 0 0 0 0 0 0 0 0 0 0 0 0 0 0 0 0 0 0 0 0 0 0 0 0 0 0 0 0 0 0 0 0 0 0 0 0 0 0 0 0 0 0 0 0 0 0 0 0 0 0 
Shoots/CH_IMAGES/snapshot219868/VIS_SV_0_z1_h1_g0_e65_v500_new_466774_0.png 0 0 0 0 0 0 0 0 0 0 0 0 0 0 0 0 0 0 0 0 0 0 0 0 0 0 0 0 0 0 0 0 0 0 0 0 0 0 0 0 0 0 0 0 0 0 0 0 0 0 0 0 0 0 0 0 0 0 0 0 0 0 0 0 0 0 0 0 0 0 0 0 0 0 0 0 0 0 0 0 0 0 0 0 0 0 0 0 0 0 0 0 0 0 0 0 0 0 0 0 0 0 0 0 0 0 0 0 0 0 0 0 0 0 0 0 0 0 0 0 0 0 0 0 0 0 0 0 0 0 0 0 0 0 0 0 0 0 0 0 0 0 0 0 0 0 0 0 0 0 0 0 0 0 0 0 0 0 0 0 0 0 0 0 0 0 0 0 0 0 0 0 0 0 0 0 0 0 0 0 
Shoots/CH_IMAGES/snapshot219869/VIS_SV_0_z1_h1_g0_e65_v500_new_466783_0.png 0 0 0 0 0 0 0 0 0 0 0 0 0 0 0 0 0 0 0 0 0 0 0 0 0 0 0 0 0 0 0 0 0 0 0 0 0 0 0 0 0 0 0 0 0 0 0 0 0 0 0 0 0 0 0 0 0 0 0 0 0 0 0 0 0 0 0 0 0 0 0 0 0 0 0 0 0 0 0 0 0 0 0 0 0 0 0 0 0 0 0 0 0 0 0 0 0 0 0 0 0 0 0 0 0 0 0 0 0 0 0 0 0 0 0 0 0 0 0 0 0 0 0 0 0 0 0 0 0 0 0 0 0 0 0 0 0 0 0 0 0 0 0 0 0 0 0 0 0 0 0 0 0 0 0 0 0 0 0 0 0 0 0 0 0 0 0 0 0 0 0 0 0 0 0 0 0 0 0 0 
Shoots/CH_IMAGES/snapshot219870/VIS_SV_0_z1_h1_g0_e65_v500_new_466789_0.png 30 1 5 4 4 4 7 3 7 7 10 15 13 18 33 43 43 68 71 114 126 151 143 200 235 283 295 342 312 353 363 340 363 419 430 519 583 711 784 901 934 982 945 838 715 533 337 202 115 89 76 59 44 44 25 22 34 20 25 19 38 15 21 24 24 34 25 17 29 24 22 23 20 36 28 23 23 31 27 23 15 23 25 21 20 21 12 9 11 9 34 6 10 11 9 13 8 12 9 9 4 4 16 12 9 16 10 6 10 21 38 60 38 24 15 9 7 5 7 7 6 2 5 5 2 2 4 2 0 1 0 1 1 0 0 1 1 0 1 1 2 1 0 0 1 0 0 0 0 0 2 0 1 0 0 0 1 1 2 0 0 0 1 2 0 3 0 0 0 0 2 2 0 4 2 3 2 0 1 0 
Shoots/CH_IMAGES/snapshot219870/VIS_SV_90_z1_h1_g0_e65_v500_new_466790_0.png 49 0 0 0 0 0 2 2 4 2 7 6 12 18 23 25 25 46 63 56 81 97 119 165 193 248 250 276 323 329 303 340 364 410 432 529 634 687 795 834 791 918 891 901 660 477 291 187 110 61 62 52 35 42 28 38 36 35 24 13 50 21 45 36 27 30 31 29 37 31 33 26 27 17 19 18 18 12 17 8 15 10 8 19 8 4 12 6 14 2 26 5 8 6 7 6 8 6 4 6 4 3 5 7 6 4 6 7 0 0 1 1 0 0 0 1 0 0 0 0 2 0 0 0 0 0 0 0 0 0 0 0 1 0 0 1 0 0 0 0 0 0 0 0 0 0 0 0 0 0 1 0 0 0 0 0 0 0 0 0 0 1 0 0 0 0 0 0 0 0 0 0 0 0 1 1 0 0 0 0 
Shoots/CH_IMAGES/snapshot219871/VIS_SV_0_z1_h1_g0_e65_v500_new_466795_0.png 0 0 0 0 0 0 0 0 0 0 0 0 0 0 0 0 0 0 0 0 0 0 0 0 0 0 0 0 0 0 0 0 0 0 0 0 0 0 0 0 0 0 0 0 0 0 0 0 0 0 0 0 0 0 0 0 0 0 0 0 0 0 0 0 0 0 0 0 0 0 0 0 0 0 0 0 0 0 0 0 0 0 0 0 0 0 0 0 0 0 0 0 0 0 0 0 0 0 0 0 0 0 0 0 0 0 0 0 0 0 0 0 0 0 0 0 0 0 0 0 0 0 0 0 0 0 0 0 0 0 0 0 0 0 0 0 0 0 0 0 0 0 0 0 0 0 0 0 0 0 0 0 0 0 0 0 0 0 0 0 0 0 0 0 0 0 0 0 0 0 0 0 0 0 0 0 0 0 0 0 
Shoots/CH_IMAGES/snapshot219871/VIS_SV_90_z1_h1_g0_e65_v500_new_466796_0.png 0 0 0 0 0 0 0 0 0 0 0 0 0 0 0 0 0 0 0 0 0 0 0 0 0 0 0 0 0 0 0 0 0 0 0 0 0 0 0 0 0 0 0 0 0 0 0 0 0 0 0 0 0 0 0 0 0 0 0 0 0 0 0 0 0 0 0 0 0 0 0 0 0 0 0 0 0 0 0 0 0 0 0 0 0 0 0 0 0 0 0 0 0 0 0 0 0 0 0 0 0 0 0 0 0 0 0 0 0 0 0 0 0 0 0 0 0 0 0 0 0 0 0 0 0 0 0 0 0 0 0 0 0 0 0 0 0 0 0 0 0 0 0 0 0 0 0 0 0 0 0 0 0 0 0 0 0 0 0 0 0 0 0 0 0 0 0 0 0 0 0 0 0 0 0 0 0 0 0 0 
Shoots/CH_IMAGES/snapshot219872/VIS_SV_90_z1_h1_g0_e65_v500_new_466799_0.png 0 0 0 0 0 0 0 0 0 0 0 0 0 0 0 0 0 0 0 0 0 0 0 0 0 0 0 0 0 0 0 0 0 0 0 0 0 0 0 0 0 0 0 0 0 0 0 0 0 0 0 0 0 0 0 0 0 0 0 0 0 0 0 0 0 0 0 0 0 0 0 0 0 0 0 0 0 0 0 0 0 0 0 0 0 0 0 0 0 0 0 0 0 0 0 0 0 0 0 0 0 0 0 0 0 0 0 0 0 0 0 0 0 0 0 0 0 0 0 0 0 0 0 0 0 0 0 0 0 0 0 0 0 0 0 0 0 0 0 0 0 0 0 0 0 0 0 0 0 0 0 0 0 0 0 0 0 0 0 0 0 0 0 0 0 0 0 0 0 0 0 0 0 0 0 0 0 0 0 0 
Shoots/CH_IMAGES/snapshot219873/VIS_SV_0_z1_h1_g0_e65_v500_new_466807_0.png 0 0 0 0 0 0 0 0 0 0 0 0 0 0 0 0 0 0 0 0 0 0 0 0 0 0 0 0 0 0 0 0 0 0 0 0 0 0 0 0 0 0 0 0 0 0 0 0 0 0 0 0 0 0 0 0 0 0 0 0 0 0 0 0 0 0 0 0 0 0 0 0 0 0 0 0 0 0 0 0 0 0 0 0 0 0 0 0 0 0 0 0 0 0 0 0 0 0 0 0 0 0 0 0 0 0 0 0 0 0 0 0 0 0 0 0 0 0 0 0 0 0 0 0 0 0 0 0 0 0 0 0 0 0 0 0 0 0 0 0 0 0 0 0 0 0 0 0 0 0 0 0 0 0 0 0 0 0 0 0 0 0 0 0 0 0 0 0 0 0 0 0 0 0 0 0 0 0 0 0 
Shoots/CH_IMAGES/snapshot219872/VIS_SV_0_z1_h1_g0_e65_v500_new_466798_0.png 0 0 0 0 0 0 0 0 0 0 0 0 0 0 0 0 0 0 0 0 0 0 0 0 0 0 0 0 0 0 0 0 0 0 0 0 0 0 0 0 0 0 0 0 0 0 0 0 0 0 0 0 0 0 0 0 0 0 0 0 0 0 0 0 0 0 0 0 0 0 0 0 0 0 0 0 0 0 0 0 0 0 0 0 0 0 0 0 0 0 0 0 0 0 0 0 0 0 0 0 0 0 0 0 0 0 0 0 0 0 0 0 0 0 0 0 0 0 0 0 0 0 0 0 0 0 0 0 0 0 0 0 0 0 0 0 0 0 0 0 0 0 0 0 0 0 0 0 0 0 0 0 0 0 0 0 0 0 0 0 0 0 0 0 0 0 0 0 0 0 0 0 0 0 0 0 0 0 0 0 
Shoots/CH_IMAGES/snapshot219874/VIS_SV_90_z1_h1_g0_e65_v500_new_466814_0.png 0 0 0 0 0 0 0 0 0 0 0 0 0 0 0 0 0 0 0 0 0 0 0 0 0 0 0 0 0 0 0 0 0 0 0 0 0 0 0 0 0 0 0 0 0 0 0 0 0 0 0 0 0 0 0 0 0 0 0 0 0 0 0 0 0 0 0 0 0 0 0 0 0 0 0 0 0 0 0 0 0 0 0 0 0 0 0 0 0 0 0 0 0 0 0 0 0 0 0 0 0 0 0 0 0 0 0 0 0 0 0 0 0 0 0 0 0 0 0 0 0 0 0 0 0 0 0 0 0 0 0 0 0 0 0 0 0 0 0 0 0 0 0 0 0 0 0 0 0 0 0 0 0 0 0 0 0 0 0 0 0 0 0 0 0 0 0 0 0 0 0 0 0 0 0 0 0 0 0 0 
Shoots/CH_IMAGES/snapshot219873/VIS_SV_90_z1_h1_g0_e65_v500_new_466808_0.png 0 0 0 0 0 0 0 0 0 0 0 0 0 0 0 0 0 0 0 0 0 0 0 0 0 0 0 0 0 0 0 0 0 0 0 0 0 0 0 0 0 0 0 0 0 0 0 0 0 0 0 0 0 0 0 0 0 0 0 0 0 0 0 0 0 0 0 0 0 0 0 0 0 0 0 0 0 0 0 0 0 0 0 0 0 0 0 0 0 0 0 0 0 0 0 0 0 0 0 0 0 0 0 0 0 0 0 0 0 0 0 0 0 0 0 0 0 0 0 0 0 0 0 0 0 0 0 0 0 0 0 0 0 0 0 0 0 0 0 0 0 0 0 0 0 0 0 0 0 0 0 0 0 0 0 0 0 0 0 0 0 0 0 0 0 0 0 0 0 0 0 0 0 0 0 0 0 0 0 0 
Shoots/CH_IMAGES/snapshot219874/VIS_SV_0_z1_h1_g0_e65_v500_new_466813_0.png 0 0 0 0 0 0 0 0 0 0 0 0 0 0 0 0 0 0 0 0 0 0 0 0 0 0 0 0 0 0 0 0 0 0 0 0 0 0 0 0 0 0 0 0 0 0 0 0 0 0 0 0 0 0 0 0 0 0 0 0 0 0 0 0 0 0 0 0 0 0 0 0 0 0 0 0 0 0 0 0 0 0 0 0 0 0 0 0 0 0 0 0 0 0 0 0 0 0 0 0 0 0 0 0 0 0 0 0 0 0 0 0 0 0 0 0 0 0 0 0 0 0 0 0 0 0 0 0 0 0 0 0 0 0 0 0 0 0 0 0 0 0 0 0 0 0 0 0 0 0 0 0 0 0 0 0 0 0 0 0 0 0 0 0 0 0 0 0 0 0 0 0 0 0 0 0 0 0 0 0 
Shoots/CH_IMAGES/snapshot219875/VIS_SV_0_z1_h1_g0_e65_v500_new_466819_0.png 68 2 10 18 14 25 14 27 38 40 51 70 86 96 86 125 166 147 167 181 192 225 258 335 376 412 444 475 524 563 519 532 580 566 693 742 916 1016 1383 1740 2263 3124 3764 4432 4529 4765 3575 2873 1602 987 515 282 142 135 81 66 68 44 48 33 73 16 49 58 40 48 42 45 49 53 60 58 58 64 51 63 38 51 71 50 54 43 37 70 41 47 50 34 40 27 126 21 34 32 32 59 25 39 41 39 30 43 41 42 25 32 26 26 49 56 80 70 45 30 19 17 9 7 7 8 19 5 7 6 8 10 3 1 7 4 7 3 2 3 2 3 0 2 2 2 3 0 1 0 1 0 0 1 1 0 10 0 0 0 0 1 3 1 0 1 3 2 6 3 3 8 10 4 8 7 10 7 2 7 9 8 12 8 7 7 
Shoots/CH_IMAGES/snapshot219875/VIS_SV_90_z1_h1_g0_e65_v500_new_466820_0.png 83 3 10 14 13 21 27 19 38 41 67 79 109 102 162 156 202 220 245 278 324 366 364 414 424 383 379 359 335 374 317 348 406 472 476 588 677 693 999 1092 1525 1888 2412 2765 3019 3275 2551 2247 1664 1201 851 527 321 273 170 104 81 80 61 52 99 29 59 61 48 69 50 47 53 49 44 52 52 73 68 78 63 83 75 76 59 64 65 67 63 28 41 31 36 24 48 15 43 35 30 41 28 41 30 35 33 49 25 44 31 35 44 63 104 158 158 119 58 28 14 6 11 7 7 2 4 1 3 2 2 0 0 1 5 2 2 2 1 1 1 1 0 0 3 0 1 1 3 1 2 0 0 1 1 0 4 0 2 0 2 1 4 1 1 0 1 1 2 1 4 2 3 1 0 2 2 4 1 3 6 2 5 3 4 6 
Shoots/CH_IMAGES/snapshot219876/VIS_SV_90_z1_h1_g0_e65_v500_new_466823_0.png 0 0 0 0 0 0 0 0 1 0 1 0 4 1 1 0 5 4 1 2 3 4 10 17 19 21 19 25 28 40 16 25 29 30 20 31 42 36 61 54 37 48 41 27 16 10 9 10 9 5 4 2 3 7 6 1 1 2 2 3 1 4 5 7 4 7 7 1 7 5 8 7 5 3 0 5 4 0 2 1 0 1 0 0 1 0 0 0 1 0 2 0 0 0 0 0 0 0 0 0 0 0 0 1 0 0 0 0 0 0 0 0 0 1 0 0 0 0 0 0 0 0 0 0 1 0 1 0 0 0 0 0 0 0 0 0 0 0 0 0 0 0 0 0 0 0 0 0 0 0 0 0 0 0 0 0 0 0 0 0 0 0 0 0 0 0 0 0 0 0 0 0 0 0 0 0 0 0 0 0 
Shoots/CH_IMAGES/snapshot219876/VIS_SV_0_z1_h1_g0_e65_v500_new_466822_0.png 1 0 0 0 0 0 0 1 1 0 2 1 2 3 2 6 4 4 8 8 11 20 10 17 31 28 30 30 34 41 38 48 42 48 46 43 42 37 32 21 34 23 15 14 13 15 7 5 8 3 6 7 4 7 3 5 8 6 7 0 10 0 3 6 6 2 4 1 1 5 3 6 1 4 4 5 1 3 2 1 2 2 1 3 3 5 2 2 1 0 2 0 1 3 0 3 0 2 2 3 1 2 1 0 0 0 0 1 0 0 0 0 0 0 1 1 0 0 0 0 0 0 0 0 0 0 0 0 0 0 0 0 0 0 0 1 0 0 0 0 0 0 0 0 0 0 0 0 0 0 0 0 0 1 0 0 0 0 0 0 0 0 0 0 0 0 0 1 0 0 0 0 0 0 0 0 0 0 1 0 
Shoots/CH_IMAGES/snapshot219877/VIS_SV_0_z1_h1_g0_e65_v500_new_466831_0.png 64 3 5 11 12 15 13 24 30 30 30 55 63 86 110 106 115 167 218 258 284 284 308 416 421 430 445 494 523 552 492 585 646 739 814 1031 1206 1435 2040 2361 3364 4511 5245 6254 6930 6058 4766 3174 1895 1069 568 326 183 174 121 81 78 70 45 33 69 22 56 49 60 58 56 47 55 72 68 67 54 54 71 59 58 66 74 52 46 51 44 44 38 44 51 26 31 24 70 14 30 18 19 30 16 19 24 29 30 17 14 11 13 13 4 14 8 7 8 10 4 2 1 1 6 3 3 0 10 0 0 1 1 1 1 0 0 1 0 2 0 0 0 0 1 0 1 0 3 0 0 0 3 0 1 0 0 0 3 0 0 0 0 1 3 0 3 2 1 3 1 3 2 5 3 2 5 2 2 1 5 2 4 5 7 2 8 0 
Shoots/CH_IMAGES/snapshot219877/VIS_SV_90_z1_h1_g0_e65_v500_new_466832_0.png 73 6 8 9 9 20 21 26 34 54 86 108 147 166 188 177 242 240 318 344 373 367 378 485 485 488 541 505 527 544 488 548 567 653 686 866 1023 1106 1500 1724 2156 2757 3307 4118 4518 4617 3951 3387 2472 1633 1197 737 376 336 178 117 95 80 67 53 88 46 70 66 57 61 71 56 81 83 55 67 63 72 63 67 52 53 61 56 54 46 52 45 47 34 33 27 30 31 65 17 24 31 22 17 19 13 20 18 32 17 16 18 8 9 11 10 12 4 11 10 4 9 5 2 3 5 3 0 8 0 0 3 3 4 0 0 2 2 2 0 0 1 1 2 0 0 0 1 2 0 0 0 1 0 1 0 0 0 4 0 0 0 0 1 1 0 2 1 3 0 1 0 0 0 1 0 2 1 2 2 0 4 0 1 3 2 2 3 
Shoots/CH_IMAGES/snapshot219878/VIS_SV_0_z1_h1_g0_e65_v500_new_466837_0.png 0 0 0 0 0 0 0 0 0 0 0 0 0 0 0 0 0 0 0 0 0 0 0 0 0 0 0 0 0 0 0 0 0 0 0 0 0 0 0 0 0 0 0 0 0 0 0 0 0 0 0 0 0 0 0 0 0 0 0 0 0 0 0 0 0 0 0 0 0 0 0 0 0 0 0 0 0 0 0 0 0 0 0 0 0 0 0 0 0 0 0 0 0 0 0 0 0 0 0 0 0 0 0 0 0 0 0 0 0 0 0 0 0 0 0 0 0 0 0 0 0 0 0 0 0 0 0 0 0 0 0 0 0 0 0 0 0 0 0 0 0 0 0 0 0 0 0 0 0 0 0 0 0 0 0 0 0 0 0 0 0 0 0 0 0 0 0 0 0 0 0 0 0 0 0 0 0 0 0 0 
Shoots/CH_IMAGES/snapshot219878/VIS_SV_90_z1_h1_g0_e65_v500_new_466838_0.png 0 0 0 0 0 0 0 0 0 0 0 0 0 0 0 0 0 0 0 0 0 0 0 0 0 0 0 0 0 0 0 0 0 0 0 0 0 0 0 0 0 0 0 0 0 0 0 0 0 0 0 0 0 0 0 0 0 0 0 0 0 0 0 0 0 0 0 0 0 0 0 0 0 0 0 0 0 0 0 0 0 0 0 0 0 0 0 0 0 0 0 0 0 0 0 0 0 0 0 0 0 0 0 0 0 0 0 0 0 0 0 0 0 0 0 0 0 0 0 0 0 0 0 0 0 0 0 0 0 0 0 0 0 0 0 0 0 0 0 0 0 0 0 0 0 0 0 0 0 0 0 0 0 0 0 0 0 0 0 0 0 0 0 0 0 0 0 0 0 0 0 0 0 0 0 0 0 0 0 0 
Shoots/CH_IMAGES/snapshot219879/VIS_SV_90_z1_h1_g0_e65_v500_new_466844_0.png 43 6 1 7 4 9 6 11 14 22 13 24 27 54 50 48 67 86 127 151 198 210 232 258 277 324 332 319 347 333 284 295 361 385 424 531 597 591 832 802 1046 1276 1632 1834 1926 2078 1483 1263 774 452 270 182 107 114 65 67 47 41 54 34 58 29 38 39 55 41 41 52 60 56 65 62 53 87 76 73 68 55 75 68 47 49 42 64 36 33 30 38 22 20 35 23 16 32 14 14 22 18 16 18 19 23 15 18 10 13 4 9 2 4 11 5 4 5 5 2 2 2 0 1 1 0 0 0 1 0 2 1 2 1 2 0 0 0 0 1 1 0 4 0 0 2 2 1 0 1 1 0 0 0 5 0 0 0 0 0 0 0 0 0 0 0 1 0 0 1 0 2 1 1 1 1 1 3 1 3 6 1 2 1 
Shoots/CH_IMAGES/snapshot219879/VIS_SV_0_z1_h1_g0_e65_v500_new_466843_0.png 62 1 2 0 2 5 3 8 7 6 19 19 24 30 24 32 36 43 64 59 97 120 138 186 195 214 282 320 352 389 336 361 372 446 464 504 627 804 1030 1088 1140 1254 1277 1520 1735 1637 1196 821 459 232 129 81 41 71 39 45 46 27 37 21 50 20 34 31 31 37 36 31 46 31 37 32 33 39 45 57 37 34 40 39 41 46 22 39 28 26 32 32 17 18 74 14 24 22 24 27 24 18 24 14 23 28 21 15 14 12 14 11 14 5 8 5 2 10 1 2 2 2 0 0 3 0 0 1 2 1 1 0 1 0 1 0 1 0 0 0 0 2 0 0 3 0 0 1 0 0 0 1 1 0 4 0 0 0 0 0 0 0 0 1 2 0 2 1 1 2 0 1 2 0 1 2 0 2 1 1 2 0 2 1 
Shoots/CH_IMAGES/snapshot219880/VIS_SV_90_z1_h1_g0_e65_v500_new_466850_0.png 45 4 5 5 4 11 7 7 11 10 13 15 15 22 31 48 50 40 47 57 85 97 127 196 182 206 230 239 289 316 289 272 356 394 392 449 508 489 579 524 590 646 647 665 621 493 292 159 115 76 77 49 40 50 41 43 38 35 28 24 59 15 24 34 25 34 24 13 29 24 18 33 21 20 22 20 20 17 22 25 13 9 5 24 15 13 14 8 13 8 40 3 8 8 12 6 11 7 12 8 14 8 6 13 8 19 5 2 8 2 7 5 2 4 4 1 4 2 2 0 6 2 2 0 1 0 3 0 1 3 2 2 2 2 0 0 0 0 1 0 2 0 1 5 1 0 1 0 0 0 7 0 0 0 0 0 2 2 0 1 1 0 1 0 0 1 0 1 2 2 3 2 2 2 4 2 0 2 3 3 
Shoots/CH_IMAGES/snapshot219880/VIS_SV_0_z1_h1_g0_e65_v500_new_466849_0.png 21 0 2 4 1 8 8 3 5 5 10 8 11 23 20 30 27 33 40 47 62 69 106 148 137 151 174 188 190 237 203 210 202 222 254 268 310 341 468 487 601 701 801 825 775 523 368 224 135 72 69 49 28 61 29 29 33 18 21 15 46 13 22 19 17 19 32 16 32 22 23 22 35 37 40 36 32 28 28 25 33 22 15 19 13 17 10 12 11 3 33 15 6 9 8 4 5 6 8 4 2 3 0 0 1 4 1 2 2 1 1 5 0 1 1 0 1 0 0 0 1 0 0 0 0 0 0 0 1 1 0 2 0 0 0 0 0 0 0 0 1 0 0 0 0 0 0 0 0 0 4 0 0 0 0 0 0 0 3 1 1 0 1 1 0 4 1 0 1 2 2 5 1 0 2 0 0 0 4 1 
Shoots/CH_IMAGES/snapshot219881/VIS_SV_90_z1_h1_g0_e65_v500_new_466856_0.png 0 0 0 0 0 0 0 0 0 0 0 0 0 0 0 0 0 0 0 0 0 0 0 0 0 0 0 0 0 0 0 0 0 0 0 0 0 0 0 0 0 0 0 0 0 0 0 0 0 0 0 0 0 0 0 0 0 0 0 0 0 0 0 0 0 0 0 0 0 0 0 0 0 0 0 0 0 0 0 0 0 0 0 0 0 0 0 0 0 0 0 0 0 0 0 0 0 0 0 0 0 0 0 0 0 0 0 0 0 0 0 0 0 0 0 0 0 0 0 0 0 0 0 0 0 0 0 0 0 0 0 0 0 0 0 0 0 0 0 0 0 0 0 0 0 0 0 0 0 0 0 0 0 0 0 0 0 0 0 0 0 0 0 0 0 0 0 0 0 0 0 0 0 0 0 0 0 0 0 0 
Shoots/CH_IMAGES/snapshot219881/VIS_SV_0_z1_h1_g0_e65_v500_new_466855_0.png 0 0 0 0 0 0 0 0 0 0 0 0 0 0 0 0 0 0 0 0 0 0 0 0 0 0 0 0 0 0 0 0 0 0 0 0 0 0 0 0 0 0 0 0 0 0 0 0 0 0 0 0 0 0 0 0 0 0 0 0 0 0 0 0 0 0 0 0 0 0 0 0 0 0 0 0 0 0 0 0 0 0 0 0 0 0 0 0 0 0 0 0 0 0 0 0 0 0 0 0 0 0 0 0 0 0 0 0 0 0 0 0 0 0 0 0 0 0 0 0 0 0 0 0 0 0 0 0 0 0 0 0 0 0 0 0 0 0 0 0 0 0 0 0 0 0 0 0 0 0 0 0 0 0 0 0 0 0 0 0 0 0 0 0 0 0 0 0 0 0 0 0 0 0 0 0 0 0 0 0 
Shoots/CH_IMAGES/snapshot219882/VIS_SV_0_z1_h1_g0_e65_v500_new_466858_0.png 1 0 1 0 0 0 0 2 1 3 1 2 1 2 0 1 5 6 6 9 14 14 10 23 32 28 18 28 33 41 40 43 37 49 46 64 57 71 66 73 73 63 41 31 20 12 18 16 8 11 8 7 6 6 3 4 5 10 4 8 5 2 2 6 4 7 8 3 10 8 4 5 6 6 11 7 12 7 10 3 6 3 3 3 2 2 3 3 0 2 1 1 2 1 0 2 2 0 0 0 0 0 1 0 1 0 0 0 0 0 0 0 0 0 0 0 0 0 1 0 1 0 0 0 0 0 0 0 0 0 0 0 0 0 0 0 0 0 0 0 0 0 0 0 0 0 0 0 0 0 0 0 0 0 0 0 0 0 0 1 0 0 1 1 1 2 1 0 0 1 1 3 0 0 1 1 1 1 2 0 
Shoots/CH_IMAGES/snapshot219883/VIS_SV_0_z1_h1_g0_e65_v500_new_466867_0.png 56 0 1 0 0 1 3 1 7 3 6 2 9 14 22 21 24 30 58 62 86 116 141 183 169 186 268 313 310 358 309 370 395 396 452 455 558 583 703 657 764 1017 1184 1499 1552 1186 744 412 197 129 88 56 51 55 39 36 33 40 31 26 61 27 33 42 29 33 32 40 50 53 35 36 34 50 54 43 36 43 25 28 27 18 24 34 22 20 16 24 17 21 35 8 8 13 13 17 7 12 6 8 4 1 4 0 2 1 0 0 0 1 0 0 0 1 0 0 0 0 0 0 3 0 0 0 0 1 0 0 0 1 1 1 0 0 0 1 1 0 0 1 1 1 0 0 0 0 0 0 0 0 2 0 0 0 1 0 0 1 2 1 2 2 1 3 0 2 1 2 1 2 2 1 1 1 0 0 1 3 0 0 
Shoots/CH_IMAGES/snapshot219882/VIS_SV_90_z1_h1_g0_e65_v500_new_466859_0.png 0 0 0 1 1 0 0 0 0 3 0 3 3 6 3 3 9 5 9 5 9 11 24 26 34 25 39 50 45 42 32 47 42 48 40 33 34 25 33 18 16 13 12 15 16 10 11 13 7 4 10 4 3 12 3 2 3 4 5 5 7 1 2 4 3 4 5 0 6 1 3 8 6 6 1 3 2 4 1 0 2 0 3 0 3 1 6 1 2 1 3 0 1 1 1 0 0 1 4 1 0 2 0 0 0 0 0 0 0 1 0 0 0 1 0 0 0 0 0 0 0 0 0 0 0 0 0 0 0 0 0 0 0 0 0 0 0 0 1 0 0 0 0 0 0 0 0 0 0 0 0 0 0 0 0 0 0 0 0 0 0 0 0 0 0 1 0 0 0 0 0 0 0 0 0 0 1 0 0 0 
Shoots/CH_IMAGES/snapshot219883/VIS_SV_90_z1_h1_g0_e65_v500_new_466868_0.png 55 0 3 1 1 2 4 1 5 3 2 3 11 11 9 22 36 48 61 80 106 146 166 212 217 226 254 274 298 287 254 282 264 293 316 412 459 534 742 922 1052 1234 1249 1236 1119 752 482 299 141 102 77 63 30 52 43 48 41 43 41 28 54 25 30 29 32 32 27 49 67 49 45 44 44 52 65 41 47 40 44 40 42 35 31 36 34 17 28 20 14 12 49 20 12 15 15 11 9 9 8 7 4 5 1 1 2 1 0 0 1 1 0 0 0 0 0 0 0 0 0 0 1 0 0 0 1 0 0 0 0 0 0 0 0 0 0 0 0 0 0 0 0 0 0 0 0 0 0 0 0 0 0 0 2 0 3 0 3 1 2 0 1 3 1 1 2 4 0 1 0 1 0 1 0 0 0 1 0 0 2 0 
Shoots/CH_IMAGES/snapshot219884/VIS_SV_0_z1_h1_g0_e65_v500_new_466873_0.png 0 0 0 0 0 0 0 0 0 0 0 0 0 0 0 0 0 0 0 0 0 0 0 0 0 0 0 0 0 0 0 0 0 0 0 0 0 0 0 0 0 0 0 0 0 0 0 0 0 0 0 0 0 0 0 0 0 0 0 0 0 0 0 0 0 0 0 0 0 0 0 0 0 0 0 0 0 0 0 0 0 0 0 0 0 0 0 0 0 0 0 0 0 0 0 0 0 0 0 0 0 0 0 0 0 0 0 0 0 0 0 0 0 0 0 0 0 0 0 0 0 0 0 0 0 0 0 0 0 0 0 0 0 0 0 0 0 0 0 0 0 0 0 0 0 0 0 0 0 0 0 0 0 0 0 0 0 0 0 0 0 0 0 0 0 0 0 0 0 0 0 0 0 0 0 0 0 0 0 0 
Shoots/CH_IMAGES/snapshot219884/VIS_SV_90_z1_h1_g0_e65_v500_new_466874_0.png 0 0 0 0 0 0 0 0 0 0 0 0 0 0 0 0 0 0 0 0 0 0 0 0 0 0 0 0 0 0 0 0 0 0 0 0 0 0 0 0 0 0 0 0 0 0 0 0 0 0 0 0 0 0 0 0 0 0 0 0 0 0 0 0 0 0 0 0 0 0 0 0 0 0 0 0 0 0 0 0 0 0 0 0 0 0 0 0 0 0 0 0 0 0 0 0 0 0 0 0 0 0 0 0 0 0 0 0 0 0 0 0 0 0 0 0 0 0 0 0 0 0 0 0 0 0 0 0 0 0 0 0 0 0 0 0 0 0 0 0 0 0 0 0 0 0 0 0 0 0 0 0 0 0 0 0 0 0 0 0 0 0 0 0 0 0 0 0 0 0 0 0 0 0 0 0 0 0 0 0 
Shoots/CH_IMAGES/snapshot219885/VIS_SV_0_z1_h1_g0_e65_v500_new_466879_0.png 92 13 7 21 30 26 26 25 54 65 70 85 100 116 141 182 200 229 273 284 331 368 407 472 554 556 623 655 616 727 687 722 738 801 867 998 1196 1285 1715 1839 2206 2589 2944 3311 3380 3081 2309 1709 1114 660 497 318 158 192 111 88 88 66 67 42 127 46 64 59 74 69 58 54 117 73 70 79 86 69 73 76 77 70 78 51 66 64 37 62 51 37 39 23 30 20 99 24 24 25 33 42 21 19 24 30 36 45 37 44 48 38 49 37 46 31 32 19 11 18 7 5 8 7 4 2 12 0 2 5 4 3 1 3 7 4 6 7 4 3 1 8 2 1 2 4 4 4 0 2 0 2 0 0 2 0 11 0 1 1 3 2 2 1 3 2 5 1 8 7 8 7 7 5 7 8 11 7 6 16 9 8 10 9 13 5 
Shoots/CH_IMAGES/snapshot219885/VIS_SV_90_z1_h1_g0_e65_v500_new_466880_0.png 107 12 16 27 25 21 23 25 47 45 43 71 81 107 110 114 136 118 149 160 183 211 234 314 341 330 408 455 398 429 463 436 489 542 578 739 882 1044 1319 1481 1847 2480 3096 3917 4631 3877 2982 2126 1575 924 662 364 205 175 105 83 77 62 62 35 81 24 39 53 38 75 54 46 57 48 57 57 60 53 60 63 55 71 74 86 87 82 56 97 70 87 67 77 62 61 160 51 54 56 48 52 50 56 52 43 52 61 63 61 103 75 93 79 98 95 102 67 65 57 40 23 15 10 8 2 23 0 9 11 8 9 5 7 8 8 4 5 8 6 7 11 4 4 3 1 7 2 0 2 2 1 0 2 0 0 5 0 0 0 1 0 1 1 2 0 0 1 1 1 2 4 1 1 3 2 4 7 2 5 6 3 4 5 10 7 
Shoots/CH_IMAGES/snapshot219886/VIS_SV_0_z1_h1_g0_e65_v500_new_466885_0.png 16 0 0 4 4 6 4 3 10 12 15 14 17 21 26 41 39 49 67 60 65 82 91 112 122 137 158 168 211 195 196 199 176 192 206 214 268 309 363 408 486 494 404 314 193 134 74 55 56 30 26 32 22 26 19 19 23 20 18 12 25 5 14 16 17 22 23 16 23 11 18 24 31 21 17 16 20 15 14 10 14 17 5 7 4 14 8 6 8 4 16 5 4 2 7 6 1 1 7 6 4 6 4 8 4 8 8 2 4 5 6 9 2 9 4 2 4 0 1 2 7 2 0 1 2 0 4 2 2 2 2 2 2 3 4 4 3 4 5 1 3 2 0 1 1 0 1 0 1 0 2 0 1 0 1 0 1 1 1 3 8 5 3 7 3 4 4 2 2 2 2 1 1 5 3 2 2 1 2 1 
Shoots/CH_IMAGES/snapshot219886/VIS_SV_90_z1_h1_g0_e65_v500_new_466886_0.png 16 0 1 1 1 1 0 3 1 0 3 3 4 5 9 21 9 18 22 47 37 58 68 98 131 146 161 186 213 209 203 195 204 229 195 230 285 262 376 289 359 428 391 306 227 127 59 40 34 24 27 22 11 17 15 17 10 14 12 8 20 6 15 9 18 12 20 16 14 16 21 17 26 19 11 24 37 14 17 22 11 15 10 10 15 16 9 8 7 5 20 4 6 7 5 9 7 1 5 5 2 3 5 0 6 3 2 1 1 3 1 1 0 2 0 0 2 0 2 0 1 0 0 0 0 1 0 0 0 0 1 0 0 0 0 0 0 0 0 0 0 0 0 0 0 0 0 1 0 0 0 0 0 0 0 0 0 0 0 0 0 0 0 0 0 0 0 0 0 0 0 0 0 0 1 0 0 0 0 0 
Shoots/CH_IMAGES/snapshot219887/VIS_SV_90_z1_h1_g0_e65_v500_new_466892_0.png 137 8 6 11 15 14 21 19 30 49 38 72 62 67 85 117 139 160 187 198 283 291 307 360 395 416 438 397 425 463 486 467 521 559 545 681 755 784 1071 1245 1565 2270 3216 4559 5654 5204 3842 2477 1415 773 466 262 155 136 79 63 56 50 63 25 93 26 36 51 50 54 39 40 59 66 73 64 60 53 64 77 58 57 62 58 55 55 47 44 62 38 46 39 27 32 104 30 27 29 20 27 31 22 24 24 17 19 18 15 20 21 10 17 13 12 15 12 7 6 7 9 10 6 4 1 14 0 3 4 2 4 4 2 5 2 3 1 3 5 2 10 0 3 2 1 3 1 1 2 2 1 1 1 1 0 4 0 1 1 4 4 0 1 3 5 1 1 4 0 1 3 2 2 2 4 4 1 0 3 5 6 3 4 2 5 
Shoots/CH_IMAGES/snapshot219888/VIS_SV_90_z1_h1_g0_e65_v500_new_466898_0.png 0 0 0 0 0 0 0 0 0 0 0 0 0 0 0 0 0 0 0 0 0 0 0 0 0 0 0 0 0 0 0 0 0 0 0 0 0 0 0 0 0 0 0 0 0 0 0 0 0 0 0 0 0 0 0 0 0 0 0 0 0 0 0 0 0 0 0 0 0 0 0 0 0 0 0 0 0 0 0 0 0 0 0 0 0 0 0 0 0 0 0 0 0 0 0 0 0 0 0 0 0 0 0 0 0 0 0 0 0 0 0 0 0 0 0 0 0 0 0 0 0 0 0 0 0 0 0 0 0 0 0 0 0 0 0 0 0 0 0 0 0 0 0 0 0 0 0 0 0 0 0 0 0 0 0 0 0 0 0 0 0 0 0 0 0 0 0 0 0 0 0 0 0 0 0 0 0 0 0 0 
Shoots/CH_IMAGES/snapshot219888/VIS_SV_0_z1_h1_g0_e65_v500_new_466897_0.png 0 0 0 0 0 0 0 0 0 0 0 0 0 0 0 0 0 0 0 0 0 0 0 0 0 0 0 0 0 0 0 0 0 0 0 0 0 0 0 0 0 0 0 0 0 0 0 0 0 0 0 0 0 0 0 0 0 0 0 0 0 0 0 0 0 0 0 0 0 0 0 0 0 0 0 0 0 0 0 0 0 0 0 0 0 0 0 0 0 0 0 0 0 0 0 0 0 0 0 0 0 0 0 0 0 0 0 0 0 0 0 0 0 0 0 0 0 0 0 0 0 0 0 0 0 0 0 0 0 0 0 0 0 0 0 0 0 0 0 0 0 0 0 0 0 0 0 0 0 0 0 0 0 0 0 0 0 0 0 0 0 0 0 0 0 0 0 0 0 0 0 0 0 0 0 0 0 0 0 0 
Shoots/CH_IMAGES/snapshot219887/VIS_SV_0_z1_h1_g0_e65_v500_new_466891_0.png 105 5 10 8 8 18 21 29 38 54 76 90 91 145 185 215 202 242 290 253 317 328 375 497 449 525 601 553 704 752 705 785 847 943 1041 1242 1577 1765 2317 2607 3351 4077 4148 4210 4158 3475 2699 2149 1483 884 588 336 195 187 77 91 64 68 61 40 115 28 46 40 61 49 56 38 67 54 46 54 60 58 72 63 50 80 71 50 45 42 38 48 23 28 30 19 20 16 71 13 17 16 11 22 18 9 19 16 18 16 15 11 19 13 9 12 7 9 5 4 0 2 2 1 1 0 0 0 8 0 0 1 2 0 1 0 1 1 0 0 1 0 0 0 0 0 0 1 0 1 0 0 0 0 0 0 0 0 4 0 0 0 1 3 0 0 2 0 1 1 0 0 0 3 1 0 4 4 1 4 3 6 7 3 4 4 8 2 
Shoots/CH_IMAGES/snapshot219889/VIS_SV_90_z1_h1_g0_e65_v500_new_466904_0.png 23 1 3 1 4 1 5 6 3 5 9 15 15 22 24 15 35 36 45 51 89 111 147 150 185 192 263 248 266 283 271 322 284 316 338 359 412 481 569 621 705 919 1094 1257 1212 818 579 309 138 92 54 57 47 46 40 29 29 23 37 16 54 18 31 31 24 31 29 25 41 34 30 35 47 54 50 52 38 55 40 27 32 28 27 28 17 23 23 15 14 12 53 13 14 9 7 19 9 6 10 6 11 5 6 10 8 7 7 11 3 12 8 17 11 18 9 14 5 5 1 4 7 0 2 1 1 0 1 1 0 2 3 2 1 2 4 0 0 5 0 5 0 1 1 1 2 1 0 0 0 0 5 0 1 3 1 0 1 0 0 1 1 3 0 2 0 2 2 2 0 0 0 1 1 1 0 0 0 0 1 0 
Shoots/CH_IMAGES/snapshot219889/VIS_SV_0_z1_h1_g0_e65_v500_new_466903_0.png 59 2 3 0 2 0 2 4 5 6 9 11 14 11 26 40 48 61 80 100 128 164 193 252 253 262 289 311 306 283 248 288 283 333 377 432 519 555 675 670 787 849 860 814 573 337 192 138 81 73 64 48 36 45 41 34 40 39 30 29 46 24 36 25 29 40 46 33 46 33 34 36 32 35 37 45 35 46 35 36 32 37 20 33 28 30 23 18 15 15 41 9 9 14 14 11 7 8 14 6 3 3 1 0 3 2 4 1 2 0 2 1 1 1 2 2 0 1 0 0 3 0 1 1 0 1 2 0 1 0 0 1 1 1 0 1 0 0 4 1 0 0 0 0 0 0 1 0 0 0 0 0 0 1 0 0 0 0 0 0 1 0 0 0 0 0 0 1 1 1 1 0 0 0 2 0 1 0 1 0 
Shoots/CH_IMAGES/snapshot219890/VIS_SV_90_z1_h1_g0_e65_v500_new_466910_0.png 0 0 0 0 0 0 0 0 0 0 0 0 0 0 0 0 0 0 0 0 0 0 0 0 0 0 0 0 0 0 0 0 0 0 0 0 0 0 0 0 0 0 0 0 0 0 0 0 0 0 0 0 0 0 0 0 0 0 0 0 0 0 0 0 0 0 0 0 0 0 0 0 0 0 0 0 0 0 0 0 0 0 0 0 0 0 0 0 0 0 0 0 0 0 0 0 0 0 0 0 0 0 0 0 0 0 0 0 0 0 0 0 0 0 0 0 0 0 0 0 0 0 0 0 0 0 0 0 0 0 0 0 0 0 0 0 0 0 0 0 0 0 0 0 0 0 0 0 0 0 0 0 0 0 0 0 0 0 0 0 0 0 0 0 0 0 0 0 0 0 0 0 0 0 0 0 0 0 0 0 
Shoots/CH_IMAGES/snapshot219890/VIS_SV_0_z1_h1_g0_e65_v500_new_466909_0.png 0 0 0 0 0 0 0 0 0 0 0 0 0 0 0 0 0 0 0 0 0 0 0 0 0 0 0 0 0 0 0 0 0 0 0 0 0 0 0 0 0 0 0 0 0 0 0 0 0 0 0 0 0 0 0 0 0 0 0 0 0 0 0 0 0 0 0 0 0 0 0 0 0 0 0 0 0 0 0 0 0 0 0 0 0 0 0 0 0 0 0 0 0 0 0 0 0 0 0 0 0 0 0 0 0 0 0 0 0 0 0 0 0 0 0 0 0 0 0 0 0 0 0 0 0 0 0 0 0 0 0 0 0 0 0 0 0 0 0 0 0 0 0 0 0 0 0 0 0 0 0 0 0 0 0 0 0 0 0 0 0 0 0 0 0 0 0 0 0 0 0 0 0 0 0 0 0 0 0 0 
Shoots/CH_IMAGES/snapshot219891/VIS_SV_90_z1_h1_g0_e65_v500_new_466916_0.png 0 0 0 0 0 0 0 0 0 0 0 0 0 0 0 0 0 0 0 0 0 0 0 0 0 0 0 0 0 0 0 0 0 0 0 0 0 0 0 0 0 0 0 0 0 0 0 0 0 0 0 0 0 0 0 0 0 0 0 0 0 0 0 0 0 0 0 0 0 0 0 0 0 0 0 0 0 0 0 0 0 0 0 0 0 0 0 0 0 0 0 0 0 0 0 0 0 0 0 0 0 0 0 0 0 0 0 0 0 0 0 0 0 0 0 0 0 0 0 0 0 0 0 0 0 0 0 0 0 0 0 0 0 0 0 0 0 0 0 0 0 0 0 0 0 0 0 0 0 0 0 0 0 0 0 0 0 0 0 0 0 0 0 0 0 0 0 0 0 0 0 0 0 0 0 0 0 0 0 0 
Shoots/CH_IMAGES/snapshot219893/VIS_SV_0_z1_h1_g0_e65_v500_new_466927_0.png 70 5 19 10 11 17 22 17 34 28 40 50 54 61 82 95 100 130 141 185 208 206 252 345 342 413 470 485 487 519 545 562 599 731 835 1069 1301 1415 1748 1980 2340 2733 3067 3340 3292 3342 2552 2243 1599 1032 682 366 182 236 114 92 111 67 53 65 104 34 64 77 65 71 53 48 85 63 53 68 50 48 48 60 50 48 43 48 40 50 21 36 18 24 20 21 19 9 53 9 11 8 20 15 10 20 18 11 17 19 10 14 9 20 12 7 7 8 9 10 4 6 2 3 5 3 0 8 5 0 2 3 2 0 0 1 1 3 1 1 2 0 1 1 1 0 2 2 5 3 0 3 2 5 2 2 3 0 7 2 1 2 1 2 3 2 10 4 4 3 1 1 2 8 2 4 8 1 7 7 3 14 7 7 10 5 5 4 
Shoots/CH_IMAGES/snapshot219891/VIS_SV_0_z1_h1_g0_e65_v500_new_466915_0.png 0 0 0 0 0 0 0 0 0 0 0 0 0 0 0 0 0 0 0 0 0 0 0 0 0 0 0 0 0 0 0 0 0 0 0 0 0 0 0 0 0 0 0 0 0 0 0 0 0 0 0 0 0 0 0 0 0 0 0 0 0 0 0 0 0 0 0 0 0 0 0 0 0 0 0 0 0 0 0 0 0 0 0 0 0 0 0 0 0 0 0 0 0 0 0 0 0 0 0 0 0 0 0 0 0 0 0 0 0 0 0 0 0 0 0 0 0 0 0 0 0 0 0 0 0 0 0 0 0 0 0 0 0 0 0 0 0 0 0 0 0 0 0 0 0 0 0 0 0 0 0 0 0 0 0 0 0 0 0 0 0 0 0 0 0 0 0 0 0 0 0 0 0 0 0 0 0 0 0 0 
Shoots/CH_IMAGES/snapshot219892/VIS_SV_90_z1_h1_g0_e65_v500_new_466922_0.png 74 2 6 18 21 18 27 17 34 37 61 75 101 111 96 157 152 206 207 229 296 298 351 436 457 526 564 618 693 789 693 803 896 982 1023 1274 1507 1752 2419 2569 3220 3828 4312 4444 4390 4048 2822 2417 1591 1167 781 419 257 242 119 94 79 67 72 37 128 32 53 56 58 77 60 48 68 72 56 54 67 68 69 73 59 69 60 47 50 43 25 39 23 32 30 24 20 15 108 10 24 33 31 23 25 23 43 26 31 29 32 28 24 20 16 22 16 10 21 14 4 10 4 4 5 0 1 0 6 0 1 2 1 3 1 1 0 1 4 4 1 0 0 4 0 0 0 3 2 1 0 0 1 3 0 0 0 0 7 0 0 0 1 0 1 0 4 1 3 1 0 1 0 7 0 2 3 3 1 2 1 4 4 1 2 0 3 2 
Shoots/CH_IMAGES/snapshot219892/VIS_SV_0_z1_h1_g0_e65_v500_new_466921_0.png 33 1 3 5 8 11 17 17 19 32 29 52 66 76 132 144 157 194 276 257 283 317 325 378 398 384 429 483 462 467 476 515 556 628 668 760 899 1027 1293 1551 1967 2613 3312 3992 4445 4293 3248 2576 1662 1087 763 523 252 235 137 78 89 59 64 52 73 47 55 67 54 73 53 48 78 92 66 87 68 77 67 85 68 68 69 56 69 74 56 57 54 39 24 28 22 19 36 15 21 15 23 15 9 9 13 8 5 9 5 7 0 2 1 4 5 1 0 4 0 1 0 0 1 1 1 0 3 0 0 0 0 0 0 0 2 2 2 1 0 2 0 0 0 2 0 0 0 0 0 0 0 0 1 0 0 0 2 0 0 0 0 0 2 1 1 0 3 0 1 0 0 3 2 2 1 2 3 1 0 0 3 0 7 1 5 1 
Shoots/CH_IMAGES/snapshot219893/VIS_SV_90_z1_h1_g0_e65_v500_new_466928_0.png 32 2 5 8 2 13 10 9 17 15 20 31 26 44 48 80 78 110 171 219 222 274 312 326 328 356 408 366 364 382 282 359 398 399 453 518 554 596 858 996 1338 1719 2240 2712 3204 3654 2962 2458 1601 1020 643 393 243 202 119 100 61 67 66 41 73 33 59 60 48 59 51 40 55 53 44 56 65 52 62 69 50 63 56 42 63 54 38 32 47 29 31 27 38 29 61 13 16 22 16 20 20 21 19 11 15 14 8 11 11 5 7 6 9 2 5 5 6 11 4 2 3 1 0 1 8 0 1 0 1 0 0 0 0 0 0 0 0 1 0 0 0 0 1 2 0 0 0 0 0 0 1 0 0 0 3 0 0 0 0 1 0 0 0 0 1 1 0 1 2 4 1 1 1 1 6 0 3 5 0 1 5 4 4 1 
Shoots/CH_IMAGES/snapshot219894/VIS_SV_0_z1_h1_g0_e65_v500_new_466933_0.png 78 0 3 3 3 10 10 2 13 18 28 35 60 102 120 150 148 172 162 235 258 330 375 438 511 526 546 509 491 483 494 494 560 605 711 917 1104 1310 1467 1783 2398 3166 3791 4110 3031 1534 755 365 197 137 90 82 54 64 50 54 41 47 48 36 65 31 40 51 61 45 38 57 62 57 41 55 63 54 60 45 52 68 72 39 56 46 42 45 37 27 11 28 21 20 73 18 21 29 20 14 14 10 11 6 11 4 12 7 8 10 8 5 6 3 6 6 9 7 3 4 2 2 2 3 3 0 1 3 2 3 1 1 2 0 1 3 1 4 0 2 0 0 0 5 1 4 0 1 1 0 0 1 0 0 5 0 0 0 0 1 2 0 1 1 3 4 1 1 2 1 1 3 2 3 4 1 1 2 1 2 3 3 1 3 
Shoots/CH_IMAGES/snapshot219894/VIS_SV_90_z1_h1_g0_e65_v500_new_466934_0.png 42 2 4 6 2 6 15 11 18 19 34 74 111 114 121 105 112 140 146 146 183 189 261 289 310 355 401 461 509 494 553 535 542 633 778 938 1177 1329 1504 1658 2147 2672 2926 2910 2404 1367 811 433 228 148 108 90 69 77 74 62 65 34 33 39 55 30 42 44 37 47 41 49 58 53 54 60 68 64 54 51 56 51 49 26 47 38 34 43 38 32 34 31 22 20 61 7 22 23 15 29 26 19 33 16 20 18 33 25 23 41 32 19 29 42 40 28 30 37 31 19 23 17 16 10 23 4 11 13 13 3 8 6 7 3 2 11 4 9 2 10 0 5 2 0 5 5 0 0 3 2 0 0 1 0 7 0 0 0 2 2 3 2 2 1 0 4 0 2 1 2 0 3 1 3 1 2 0 3 2 2 1 0 2 0 
Shoots/CH_IMAGES/snapshot219895/VIS_SV_90_z1_h1_g0_e65_v500_new_466940_0.png 0 0 0 0 0 0 0 0 0 0 0 0 0 0 0 0 0 0 0 0 0 0 0 0 0 0 0 0 0 0 0 0 0 0 0 0 0 0 0 0 0 0 0 0 0 0 0 0 0 0 0 0 0 0 0 0 0 0 0 0 0 0 0 0 0 0 0 0 0 0 0 0 0 0 0 0 0 0 0 0 0 0 0 0 0 0 0 0 0 0 0 0 0 0 0 0 0 0 0 0 0 0 0 0 0 0 0 0 0 0 0 0 0 0 0 0 0 0 0 0 0 0 0 0 0 0 0 0 0 0 0 0 0 0 0 0 0 0 0 0 0 0 0 0 0 0 0 0 0 0 0 0 0 0 0 0 0 0 0 0 0 0 0 0 0 0 0 0 0 0 0 0 0 0 0 0 0 0 0 0 
Shoots/CH_IMAGES/snapshot219896/VIS_SV_0_z1_h1_g0_e65_v500_new_466945_0.png 45 3 6 3 7 5 14 12 17 16 33 48 69 77 56 62 63 57 89 118 140 179 183 215 238 215 238 258 304 292 241 296 316 326 382 423 511 627 791 859 927 1108 1180 1071 935 695 418 290 170 102 83 50 43 48 35 35 46 28 27 18 30 14 29 23 15 31 18 16 29 36 40 29 34 27 38 42 28 29 34 27 24 18 14 20 16 19 9 16 9 6 43 8 5 10 6 16 10 7 14 8 14 6 8 9 8 10 12 8 6 2 3 4 0 0 0 0 0 4 1 1 1 0 0 0 0 1 0 0 0 0 1 0 0 2 0 0 1 0 1 0 0 1 0 0 0 0 0 1 0 0 0 1 1 0 0 1 0 0 2 0 1 0 0 0 1 3 0 2 1 2 1 3 2 2 3 1 2 1 2 5 
Shoots/CH_IMAGES/snapshot219895/VIS_SV_0_z1_h1_g0_e65_v500_new_466939_0.png 0 0 0 0 0 0 0 0 0 0 0 0 0 0 0 0 0 0 0 0 0 0 0 0 0 0 0 0 0 0 0 0 0 0 0 0 0 0 0 0 0 0 0 0 0 0 0 0 0 0 0 0 0 0 0 0 0 0 0 0 0 0 0 0 0 0 0 0 0 0 0 0 0 0 0 0 0 0 0 0 0 0 0 0 0 0 0 0 0 0 0 0 0 0 0 0 0 0 0 0 0 0 0 0 0 0 0 0 0 0 0 0 0 0 0 0 0 0 0 0 0 0 0 0 0 0 0 0 0 0 0 0 0 0 0 0 0 0 0 0 0 0 0 0 0 0 0 0 0 0 0 0 0 0 0 0 0 0 0 0 0 0 0 0 0 0 0 0 0 0 0 0 0 0 0 0 0 0 0 0 
Shoots/CH_IMAGES/snapshot219897/VIS_SV_0_z1_h1_g0_e65_v500_new_466951_0.png 0 0 0 0 0 0 0 0 0 0 0 0 0 0 0 0 0 0 0 0 0 0 0 0 0 0 0 0 0 0 0 0 0 0 0 0 0 0 0 0 0 0 0 0 0 0 0 0 0 0 0 0 0 0 0 0 0 0 0 0 0 0 0 0 0 0 0 0 0 0 0 0 0 0 0 0 0 0 0 0 0 0 0 0 0 0 0 0 0 0 0 0 0 0 0 0 0 0 0 0 0 0 0 0 0 0 0 0 0 0 0 0 0 0 0 0 0 0 0 0 0 0 0 0 0 0 0 0 0 0 0 0 0 0 0 0 0 0 0 0 0 0 0 0 0 0 0 0 0 0 0 0 0 0 0 0 0 0 0 0 0 0 0 0 0 0 0 0 0 0 0 0 0 0 0 0 0 0 0 0 
Shoots/CH_IMAGES/snapshot219897/VIS_SV_90_z1_h1_g0_e65_v500_new_466952_0.png 0 0 0 0 0 0 0 0 0 0 0 0 0 0 0 0 0 0 0 0 0 0 0 0 0 0 0 0 0 0 0 0 0 0 0 0 0 0 0 0 0 0 0 0 0 0 0 0 0 0 0 0 0 0 0 0 0 0 0 0 0 0 0 0 0 0 0 0 0 0 0 0 0 0 0 0 0 0 0 0 0 0 0 0 0 0 0 0 0 0 0 0 0 0 0 0 0 0 0 0 0 0 0 0 0 0 0 0 0 0 0 0 0 0 0 0 0 0 0 0 0 0 0 0 0 0 0 0 0 0 0 0 0 0 0 0 0 0 0 0 0 0 0 0 0 0 0 0 0 0 0 0 0 0 0 0 0 0 0 0 0 0 0 0 0 0 0 0 0 0 0 0 0 0 0 0 0 0 0 0 
Shoots/CH_IMAGES/snapshot219898/VIS_SV_0_z1_h1_g0_e65_v500_new_466957_0.png 4 2 5 1 3 11 13 14 16 23 37 29 66 100 142 173 181 185 298 316 393 432 513 556 589 675 730 717 732 778 751 810 927 1018 1173 1296 1568 1638 2069 2192 2425 2770 3028 3484 3841 3713 2696 2199 1570 1005 779 470 250 250 140 128 114 104 96 50 139 36 71 57 64 82 67 58 82 92 68 88 88 106 85 95 95 84 85 80 97 80 56 86 79 48 38 36 27 26 61 24 28 34 34 29 31 16 31 18 17 11 18 28 16 14 13 5 9 10 15 4 4 3 3 2 3 3 2 0 7 0 0 1 0 1 0 0 0 1 1 0 0 0 0 1 0 0 2 0 0 0 0 1 0 0 0 1 0 0 7 0 0 0 1 2 2 0 0 1 2 2 0 0 1 4 2 0 1 0 3 3 2 5 4 2 0 2 7 2 
Shoots/CH_IMAGES/snapshot219896/VIS_SV_90_z1_h1_g0_e65_v500_new_466946_0.png 54 4 3 5 12 12 13 13 22 35 32 57 43 44 56 64 70 85 114 108 149 181 216 226 254 252 277 286 312 334 291 301 360 342 409 515 643 824 1033 1213 1432 1723 1973 2112 1876 1364 868 563 308 167 131 91 67 52 60 45 49 47 48 32 52 24 43 34 37 37 40 26 52 41 28 36 45 28 41 37 28 40 46 41 45 36 28 31 22 21 36 18 27 11 58 17 21 19 20 18 20 14 20 13 15 14 12 12 13 5 3 4 8 14 32 21 25 14 17 5 6 8 3 2 5 1 1 1 1 2 1 0 1 1 2 2 1 4 2 2 0 2 1 0 2 0 0 0 1 2 0 0 1 0 5 1 0 3 0 1 2 2 2 1 2 2 2 3 0 4 1 1 2 0 3 2 1 3 1 4 2 2 3 1 
Shoots/CH_IMAGES/snapshot219898/VIS_SV_90_z1_h1_g0_e65_v500_new_466958_0.png 30 1 9 18 15 16 19 17 25 29 38 43 37 52 81 66 101 110 173 183 242 284 277 349 363 431 508 556 613 706 701 777 758 817 879 1046 1261 1404 1890 1965 2321 3051 3802 4740 5592 5554 4113 2915 1640 842 525 277 138 142 69 51 45 37 42 18 91 15 34 22 40 41 28 26 36 49 43 31 34 38 22 40 30 30 35 37 48 38 31 35 30 31 36 29 26 18 61 16 29 29 26 31 20 24 17 27 27 21 24 25 30 26 25 13 26 12 17 16 10 17 12 11 6 7 5 1 10 1 2 4 6 2 3 1 3 5 5 4 2 2 0 5 3 2 2 2 6 1 0 0 1 0 1 0 0 0 9 0 1 0 0 0 0 1 2 1 2 0 0 1 1 5 2 3 6 3 6 3 1 4 5 2 3 3 8 1 
Shoots/CH_IMAGES/snapshot219899/VIS_SV_0_z1_h1_g0_e65_v500_new_466963_0.png 0 0 0 0 0 0 0 0 0 0 0 0 0 0 0 0 0 0 0 0 0 0 0 0 0 0 0 0 0 0 0 0 0 0 0 0 0 0 0 0 0 0 0 0 0 0 0 0 0 0 0 0 0 0 0 0 0 0 0 0 0 0 0 0 0 0 0 0 0 0 0 0 0 0 0 0 0 0 0 0 0 0 0 0 0 0 0 0 0 0 0 0 0 0 0 0 0 0 0 0 0 0 0 0 0 0 0 0 0 0 0 0 0 0 0 0 0 0 0 0 0 0 0 0 0 0 0 0 0 0 0 0 0 0 0 0 0 0 0 0 0 0 0 0 0 0 0 0 0 0 0 0 0 0 0 0 0 0 0 0 0 0 0 0 0 0 0 0 0 0 0 0 0 0 0 0 0 0 0 0 
Shoots/CH_IMAGES/snapshot219899/VIS_SV_90_z1_h1_g0_e65_v500_new_466964_0.png 0 0 0 0 0 0 0 0 0 0 0 0 0 0 0 0 0 0 0 0 0 0 0 0 0 0 0 0 0 0 0 0 0 0 0 0 0 0 0 0 0 0 0 0 0 0 0 0 0 0 0 0 0 0 0 0 0 0 0 0 0 0 0 0 0 0 0 0 0 0 0 0 0 0 0 0 0 0 0 0 0 0 0 0 0 0 0 0 0 0 0 0 0 0 0 0 0 0 0 0 0 0 0 0 0 0 0 0 0 0 0 0 0 0 0 0 0 0 0 0 0 0 0 0 0 0 0 0 0 0 0 0 0 0 0 0 0 0 0 0 0 0 0 0 0 0 0 0 0 0 0 0 0 0 0 0 0 0 0 0 0 0 0 0 0 0 0 0 0 0 0 0 0 0 0 0 0 0 0 0 
Shoots/CH_IMAGES/snapshot219900/VIS_SV_90_z1_h1_g0_e65_v500_new_466967_0.png 0 0 0 0 0 0 0 0 0 0 0 0 0 0 0 0 0 0 0 0 0 0 0 0 0 0 0 0 0 0 0 0 0 0 0 0 0 0 0 0 0 0 0 0 0 0 0 0 0 0 0 0 0 0 0 0 0 0 0 0 0 0 0 0 0 0 0 0 0 0 0 0 0 0 0 0 0 0 0 0 0 0 0 0 0 0 0 0 0 0 0 0 0 0 0 0 0 0 0 0 0 0 0 0 0 0 0 0 0 0 0 0 0 0 0 0 0 0 0 0 0 0 0 0 0 0 0 0 0 0 0 0 0 0 0 0 0 0 0 0 0 0 0 0 0 0 0 0 0 0 0 0 0 0 0 0 0 0 0 0 0 0 0 0 0 0 0 0 0 0 0 0 0 0 0 0 0 0 0 0 
Shoots/CH_IMAGES/snapshot219900/VIS_SV_0_z1_h1_g0_e65_v500_new_466966_0.png 0 0 0 0 0 0 0 0 0 0 0 0 0 0 0 0 0 0 0 0 0 0 0 0 0 0 0 0 0 0 0 0 0 0 0 0 0 0 0 0 0 0 0 0 0 0 0 0 0 0 0 0 0 0 0 0 0 0 0 0 0 0 0 0 0 0 0 0 0 0 0 0 0 0 0 0 0 0 0 0 0 0 0 0 0 0 0 0 0 0 0 0 0 0 0 0 0 0 0 0 0 0 0 0 0 0 0 0 0 0 0 0 0 0 0 0 0 0 0 0 0 0 0 0 0 0 0 0 0 0 0 0 0 0 0 0 0 0 0 0 0 0 0 0 0 0 0 0 0 0 0 0 0 0 0 0 0 0 0 0 0 0 0 0 0 0 0 0 0 0 0 0 0 0 0 0 0 0 0 0 
Shoots/CH_IMAGES/snapshot219901/VIS_SV_90_z1_h1_g0_e65_v500_new_466976_0.png 0 0 0 0 0 0 0 0 0 0 0 0 0 0 0 0 0 0 0 0 0 0 0 0 0 0 0 0 0 0 0 0 0 0 0 0 0 0 0 0 0 0 0 0 0 0 0 0 0 0 0 0 0 0 0 0 0 0 0 0 0 0 0 0 0 0 0 0 0 0 0 0 0 0 0 0 0 0 0 0 0 0 0 0 0 0 0 0 0 0 0 0 0 0 0 0 0 0 0 0 0 0 0 0 0 0 0 0 0 0 0 0 0 0 0 0 0 0 0 0 0 0 0 0 0 0 0 0 0 0 0 0 0 0 0 0 0 0 0 0 0 0 0 0 0 0 0 0 0 0 0 0 0 0 0 0 0 0 0 0 0 0 0 0 0 0 0 0 0 0 0 0 0 0 0 0 0 0 0 0 
Shoots/CH_IMAGES/snapshot219901/VIS_SV_0_z1_h1_g0_e65_v500_new_466975_0.png 0 0 0 0 0 0 0 0 0 0 0 0 0 0 0 0 0 0 0 0 0 0 0 0 0 0 0 0 0 0 0 0 0 0 0 0 0 0 0 0 0 0 0 0 0 0 0 0 0 0 0 0 0 0 0 0 0 0 0 0 0 0 0 0 0 0 0 0 0 0 0 0 0 0 0 0 0 0 0 0 0 0 0 0 0 0 0 0 0 0 0 0 0 0 0 0 0 0 0 0 0 0 0 0 0 0 0 0 0 0 0 0 0 0 0 0 0 0 0 0 0 0 0 0 0 0 0 0 0 0 0 0 0 0 0 0 0 0 0 0 0 0 0 0 0 0 0 0 0 0 0 0 0 0 0 0 0 0 0 0 0 0 0 0 0 0 0 0 0 0 0 0 0 0 0 0 0 0 0 0 
Shoots/CH_IMAGES/snapshot219902/VIS_SV_90_z1_h1_g0_e65_v500_new_466982_0.png 29 1 1 0 2 2 1 0 5 8 4 5 8 10 9 14 24 18 35 29 51 51 61 84 105 110 125 121 156 186 192 185 206 192 207 213 196 214 273 259 279 255 225 153 94 49 34 29 21 31 31 15 15 19 20 12 17 15 19 4 35 5 5 13 16 13 11 18 24 19 15 18 12 18 16 18 9 13 15 9 13 12 3 10 8 4 4 6 5 1 26 6 2 8 4 8 2 8 9 6 6 6 2 8 5 7 7 4 3 3 4 0 0 1 0 0 0 0 0 0 2 0 0 0 0 0 0 0 1 0 0 0 1 0 0 2 0 0 0 0 0 0 0 1 0 0 0 0 0 0 2 0 0 0 0 0 0 0 0 0 0 0 0 0 0 1 0 0 1 0 1 0 0 0 0 0 0 1 0 0 
Shoots/CH_IMAGES/snapshot219902/VIS_SV_0_z1_h1_g0_e65_v500_new_466981_0.png 41 0 1 0 2 3 4 2 0 4 6 11 4 8 10 6 16 13 17 19 31 39 55 75 75 98 131 123 141 143 146 114 116 158 147 155 182 197 221 272 343 311 290 176 116 48 31 19 22 18 15 14 13 25 18 17 14 11 12 4 17 6 9 10 10 9 13 17 11 17 15 26 11 13 9 11 20 7 9 8 14 3 4 5 6 8 4 2 5 0 22 3 7 3 6 5 6 3 6 4 10 8 4 5 8 7 5 1 2 1 2 3 2 4 1 1 3 1 1 0 1 0 0 2 0 3 3 0 0 2 0 1 3 0 0 0 0 1 0 1 0 0 0 1 0 0 0 0 0 0 2 0 0 0 0 1 0 0 0 0 0 1 2 0 2 1 1 4 2 0 4 0 2 1 2 2 4 4 0 0 
Shoots/CH_IMAGES/snapshot219903/VIS_SV_90_z1_h1_g0_e65_v500_new_466988_0.png 0 0 0 0 0 0 0 0 0 0 0 0 0 0 0 0 0 0 0 0 0 0 0 0 0 0 0 0 0 0 0 0 0 0 0 0 0 0 0 0 0 0 0 0 0 0 0 0 0 0 0 0 0 0 0 0 0 0 0 0 0 0 0 0 0 0 0 0 0 0 0 0 0 0 0 0 0 0 0 0 0 0 0 0 0 0 0 0 0 0 0 0 0 0 0 0 0 0 0 0 0 0 0 0 0 0 0 0 0 0 0 0 0 0 0 0 0 0 0 0 0 0 0 0 0 0 0 0 0 0 0 0 0 0 0 0 0 0 0 0 0 0 0 0 0 0 0 0 0 0 0 0 0 0 0 0 0 0 0 0 0 0 0 0 0 0 0 0 0 0 0 0 0 0 0 0 0 0 0 0 
Shoots/CH_IMAGES/snapshot219903/VIS_SV_0_z1_h1_g0_e65_v500_new_466987_0.png 0 0 0 0 0 0 0 0 0 0 0 0 0 0 0 0 0 0 0 0 0 0 0 0 0 0 0 0 0 0 0 0 0 0 0 0 0 0 0 0 0 0 0 0 0 0 0 0 0 0 0 0 0 0 0 0 0 0 0 0 0 0 0 0 0 0 0 0 0 0 0 0 0 0 0 0 0 0 0 0 0 0 0 0 0 0 0 0 0 0 0 0 0 0 0 0 0 0 0 0 0 0 0 0 0 0 0 0 0 0 0 0 0 0 0 0 0 0 0 0 0 0 0 0 0 0 0 0 0 0 0 0 0 0 0 0 0 0 0 0 0 0 0 0 0 0 0 0 0 0 0 0 0 0 0 0 0 0 0 0 0 0 0 0 0 0 0 0 0 0 0 0 0 0 0 0 0 0 0 0 
Shoots/CH_IMAGES/snapshot219904/VIS_SV_90_z1_h1_g0_e65_v500_new_466991_0.png 57 2 9 14 16 19 27 36 36 42 46 50 72 88 108 108 168 201 194 229 244 315 325 376 420 421 393 469 465 489 494 534 547 595 675 782 912 1084 1603 1819 2444 3181 3842 4158 4125 3520 3117 2581 1736 963 697 373 211 226 126 102 86 92 72 39 94 35 36 48 57 40 55 41 61 57 47 61 52 66 65 85 55 77 66 71 70 57 45 64 41 38 36 33 30 19 81 12 26 33 32 19 21 22 31 33 37 30 28 24 35 36 29 24 16 12 14 13 7 20 6 3 10 2 6 0 14 0 2 5 3 1 2 3 3 1 1 1 1 1 0 3 0 0 2 1 1 0 0 0 0 0 1 0 2 0 4 0 1 2 0 0 0 1 1 0 0 2 1 3 3 4 2 1 0 2 3 1 1 3 5 3 11 2 5 4 
Shoots/CH_IMAGES/snapshot219905/VIS_SV_0_z1_h1_g0_e65_v500_new_466999_0.png 0 0 0 0 0 0 0 0 0 0 0 0 0 0 0 0 0 0 0 0 0 0 0 0 0 0 0 0 0 0 0 0 0 0 0 0 0 0 0 0 0 0 0 0 0 0 0 0 0 0 0 0 0 0 0 0 0 0 0 0 0 0 0 0 0 0 0 0 0 0 0 0 0 0 0 0 0 0 0 0 0 0 0 0 0 0 0 0 0 0 0 0 0 0 0 0 0 0 0 0 0 0 0 0 0 0 0 0 0 0 0 0 0 0 0 0 0 0 0 0 0 0 0 0 0 0 0 0 0 0 0 0 0 0 0 0 0 0 0 0 0 0 0 0 0 0 0 0 0 0 0 0 0 0 0 0 0 0 0 0 0 0 0 0 0 0 0 0 0 0 0 0 0 0 0 0 0 0 0 0 
Shoots/CH_IMAGES/snapshot219904/VIS_SV_0_z1_h1_g0_e65_v500_new_466990_0.png 91 16 17 14 21 22 23 34 75 50 88 96 96 153 174 189 202 254 285 295 300 277 322 384 399 404 471 538 553 607 580 652 728 799 899 1045 1258 1343 1861 2106 2580 3010 3295 3462 3392 3196 2307 1839 1212 815 611 372 204 211 144 96 92 70 74 54 94 48 57 56 63 65 56 62 92 67 60 61 56 85 88 82 69 68 77 62 73 70 57 65 55 56 26 40 24 14 82 15 24 24 25 28 28 20 39 29 32 20 20 34 25 22 23 25 28 19 27 18 9 13 7 15 12 5 1 2 14 1 4 3 7 3 5 6 10 3 6 2 2 1 2 8 1 2 0 2 3 2 0 3 2 1 1 1 1 1 5 0 1 1 2 1 2 1 3 1 6 5 1 4 2 8 5 6 6 4 6 3 0 7 4 5 8 10 8 8 
Shoots/CH_IMAGES/snapshot219905/VIS_SV_90_z1_h1_g0_e65_v500_new_467000_0.png 0 0 0 0 0 0 0 0 0 0 0 0 0 0 0 0 0 0 0 0 0 0 0 0 0 0 0 0 0 0 0 0 0 0 0 0 0 0 0 0 0 0 0 0 0 0 0 0 0 0 0 0 0 0 0 0 0 0 0 0 0 0 0 0 0 0 0 0 0 0 0 0 0 0 0 0 0 0 0 0 0 0 0 0 0 0 0 0 0 0 0 0 0 0 0 0 0 0 0 0 0 0 0 0 0 0 0 0 0 0 0 0 0 0 0 0 0 0 0 0 0 0 0 0 0 0 0 0 0 0 0 0 0 0 0 0 0 0 0 0 0 0 0 0 0 0 0 0 0 0 0 0 0 0 0 0 0 0 0 0 0 0 0 0 0 0 0 0 0 0 0 0 0 0 0 0 0 0 0 0 
Shoots/CH_IMAGES/snapshot219906/VIS_SV_0_z1_h1_g0_e65_v500_new_467005_0.png 122 7 6 25 20 22 29 24 48 58 44 76 69 80 132 124 174 174 189 238 257 306 318 399 390 436 546 579 626 683 675 747 808 862 917 1138 1398 1585 2099 2359 2798 3563 4124 5067 5589 5141 4053 3108 2145 1375 1044 597 290 304 162 146 127 87 86 47 117 41 72 72 77 66 76 70 78 89 86 95 73 68 81 87 89 77 70 59 46 44 29 42 39 27 44 26 24 19 75 11 18 28 22 22 24 23 17 31 26 21 21 16 16 20 9 10 9 7 8 1 5 3 4 3 3 3 2 1 3 0 1 0 2 1 0 0 1 0 2 0 1 1 0 5 0 0 0 0 3 1 0 0 0 0 0 0 0 0 4 0 0 0 0 0 1 0 1 0 1 2 0 1 1 3 4 0 4 3 3 9 7 8 15 17 11 10 12 9 
Shoots/CH_IMAGES/snapshot219907/VIS_SV_90_z1_h1_g0_e65_v500_new_467012_0.png 19 0 2 4 4 11 7 6 11 33 35 39 57 71 79 73 51 52 50 56 68 80 74 119 141 134 158 188 232 243 217 252 258 271 341 389 452 515 669 795 987 1273 1653 1948 1957 1641 905 612 301 178 114 70 37 44 23 33 24 23 34 20 44 14 21 27 29 27 20 25 23 29 26 26 27 18 22 40 29 33 19 35 24 25 15 26 16 23 15 18 16 7 44 6 14 8 6 12 16 8 9 17 16 11 10 10 12 8 10 4 0 5 8 7 12 26 12 10 15 5 12 6 25 0 5 4 4 1 3 2 6 0 0 1 0 1 1 3 0 1 1 2 3 1 0 3 0 0 0 2 0 0 4 0 0 0 0 2 0 0 1 0 0 0 0 1 1 2 1 2 3 2 0 0 1 1 0 0 2 3 3 0 
Shoots/CH_IMAGES/snapshot219906/VIS_SV_90_z1_h1_g0_e65_v500_new_467006_0.png 152 7 7 7 7 8 16 13 25 24 36 43 40 72 74 83 114 140 179 204 262 257 254 320 370 397 404 425 453 408 422 437 424 512 537 621 788 947 1372 1592 2276 2983 3692 4388 4803 4553 3138 2437 1591 971 551 364 188 193 133 95 81 60 79 42 83 34 56 61 65 53 67 60 71 81 74 68 74 61 79 71 81 65 58 72 60 74 51 59 48 41 58 44 51 33 131 35 29 44 44 40 33 25 21 31 32 29 26 26 20 20 16 19 21 12 17 14 13 18 13 14 8 7 8 6 18 1 8 6 2 6 2 4 3 5 1 2 0 3 1 2 2 0 1 1 0 0 1 1 0 0 3 0 0 0 6 0 1 2 0 0 0 3 0 1 1 0 4 3 1 3 0 1 0 2 2 2 0 5 2 6 2 5 3 1 
Shoots/CH_IMAGES/snapshot219907/VIS_SV_0_z1_h1_g0_e65_v500_new_467011_0.png 33 4 2 7 11 12 18 20 28 25 34 37 41 55 57 57 67 86 93 92 107 117 170 279 226 249 267 322 388 357 340 376 358 443 476 560 735 706 826 800 854 898 898 850 769 543 287 142 81 78 43 43 19 56 26 30 33 29 44 6 58 11 20 23 29 27 29 23 34 28 32 21 29 30 34 29 26 22 28 25 19 19 18 31 22 19 20 16 6 7 38 3 18 15 12 10 10 10 21 14 18 10 23 16 11 11 9 7 4 9 8 5 6 17 8 12 6 5 5 0 4 1 1 2 5 4 0 0 3 2 1 2 3 1 0 1 0 1 0 0 0 0 0 0 0 0 0 1 0 0 6 0 0 0 1 1 1 1 1 0 1 0 0 1 0 0 1 1 5 0 4 2 2 1 3 4 5 4 2 5 
Shoots/CH_IMAGES/snapshot219908/VIS_SV_0_z1_h1_g0_e65_v500_new_467017_0.png 0 0 0 0 0 0 0 0 0 0 0 0 0 0 0 0 0 0 0 0 0 0 0 0 0 0 0 0 0 0 0 0 0 0 0 0 0 0 0 0 0 0 0 0 0 0 0 0 0 0 0 0 0 0 0 0 0 0 0 0 0 0 0 0 0 0 0 0 0 0 0 0 0 0 0 0 0 0 0 0 0 0 0 0 0 0 0 0 0 0 0 0 0 0 0 0 0 0 0 0 0 0 0 0 0 0 0 0 0 0 0 0 0 0 0 0 0 0 0 0 0 0 0 0 0 0 0 0 0 0 0 0 0 0 0 0 0 0 0 0 0 0 0 0 0 0 0 0 0 0 0 0 0 0 0 0 0 0 0 0 0 0 0 0 0 0 0 0 0 0 0 0 0 0 0 0 0 0 0 0 
Shoots/CH_IMAGES/snapshot219908/VIS_SV_90_z1_h1_g0_e65_v500_new_467018_0.png 0 0 0 0 0 0 0 0 0 0 0 0 0 0 0 0 0 0 0 0 0 0 0 0 0 0 0 0 0 0 0 0 0 0 0 0 0 0 0 0 0 0 0 0 0 0 0 0 0 0 0 0 0 0 0 0 0 0 0 0 0 0 0 0 0 0 0 0 0 0 0 0 0 0 0 0 0 0 0 0 0 0 0 0 0 0 0 0 0 0 0 0 0 0 0 0 0 0 0 0 0 0 0 0 0 0 0 0 0 0 0 0 0 0 0 0 0 0 0 0 0 0 0 0 0 0 0 0 0 0 0 0 0 0 0 0 0 0 0 0 0 0 0 0 0 0 0 0 0 0 0 0 0 0 0 0 0 0 0 0 0 0 0 0 0 0 0 0 0 0 0 0 0 0 0 0 0 0 0 0 
Shoots/CH_IMAGES/snapshot219909/VIS_SV_90_z1_h1_g0_e65_v500_new_467024_0.png 50 0 1 1 2 3 2 0 3 4 5 4 5 10 14 13 34 45 57 67 104 142 154 158 211 229 280 257 274 245 218 274 254 294 319 406 450 504 651 734 908 1108 1328 1582 2018 2188 1910 1597 1006 565 305 191 94 86 51 49 41 22 20 23 43 14 38 17 21 34 30 34 43 33 35 31 38 51 47 47 40 48 40 50 54 46 31 56 39 29 35 33 39 26 59 23 15 19 18 23 23 14 17 17 8 11 14 7 7 6 2 4 0 2 2 1 1 1 2 0 0 0 1 0 4 0 0 1 0 1 0 1 0 0 1 0 0 0 0 1 0 0 0 1 1 0 0 3 0 0 0 1 0 0 1 0 0 0 0 0 0 0 0 0 1 0 1 1 0 1 0 0 0 0 1 0 0 0 0 2 0 1 0 0 
Shoots/CH_IMAGES/snapshot219910/VIS_SV_90_z1_h1_g0_e65_v500_new_467030_0.png 0 0 0 0 0 0 0 0 0 0 0 0 0 0 0 0 0 0 0 0 0 0 0 0 0 0 0 0 0 0 0 0 0 0 0 0 0 0 0 0 0 0 0 0 0 0 0 0 0 0 0 0 0 0 0 0 0 0 0 0 0 0 0 0 0 0 0 0 0 0 0 0 0 0 0 0 0 0 0 0 0 0 0 0 0 0 0 0 0 0 0 0 0 0 0 0 0 0 0 0 0 0 0 0 0 0 0 0 0 0 0 0 0 0 0 0 0 0 0 0 0 0 0 0 0 0 0 0 0 0 0 0 0 0 0 0 0 0 0 0 0 0 0 0 0 0 0 0 0 0 0 0 0 0 0 0 0 0 0 0 0 0 0 0 0 0 0 0 0 0 0 0 0 0 0 0 0 0 0 0 
Shoots/CH_IMAGES/snapshot219910/VIS_SV_0_z1_h1_g0_e65_v500_new_467029_0.png 0 0 0 0 0 0 0 0 0 0 0 0 0 0 0 0 0 0 0 0 0 0 0 0 0 0 0 0 0 0 0 0 0 0 0 0 0 0 0 0 0 0 0 0 0 0 0 0 0 0 0 0 0 0 0 0 0 0 0 0 0 0 0 0 0 0 0 0 0 0 0 0 0 0 0 0 0 0 0 0 0 0 0 0 0 0 0 0 0 0 0 0 0 0 0 0 0 0 0 0 0 0 0 0 0 0 0 0 0 0 0 0 0 0 0 0 0 0 0 0 0 0 0 0 0 0 0 0 0 0 0 0 0 0 0 0 0 0 0 0 0 0 0 0 0 0 0 0 0 0 0 0 0 0 0 0 0 0 0 0 0 0 0 0 0 0 0 0 0 0 0 0 0 0 0 0 0 0 0 0 
Shoots/CH_IMAGES/snapshot219911/VIS_SV_90_z1_h1_g0_e65_v500_new_467036_0.png 18 3 2 2 1 1 3 2 4 6 8 14 6 19 27 40 27 37 23 25 34 38 37 67 78 109 109 116 160 164 189 179 206 237 270 297 302 364 492 644 789 1074 1313 1620 1591 1291 932 556 298 113 79 58 22 44 27 31 26 19 15 18 31 15 11 18 14 25 18 17 19 21 14 26 19 23 15 19 15 12 26 19 18 14 13 15 14 16 10 13 12 9 25 7 18 12 10 9 11 13 15 12 13 7 11 13 11 6 2 3 2 5 6 4 2 7 4 5 8 4 4 0 6 0 4 3 0 1 2 1 1 0 2 1 0 2 0 3 2 0 1 1 0 1 1 1 1 0 0 0 0 0 2 0 1 0 2 0 0 0 0 1 1 0 1 2 0 1 1 2 2 1 0 2 1 2 3 0 0 3 2 0 
Shoots/CH_IMAGES/snapshot219911/VIS_SV_0_z1_h1_g0_e65_v500_new_467035_0.png 41 0 3 2 2 0 4 7 6 7 12 13 12 13 16 20 29 31 32 55 81 83 129 140 197 231 242 277 325 337 328 385 388 375 404 477 580 639 771 709 750 641 523 470 380 259 215 140 111 92 63 56 37 45 29 34 38 20 21 16 43 13 22 14 27 19 28 22 39 38 26 25 32 26 40 29 26 21 23 25 13 11 16 21 20 9 15 17 16 15 30 12 16 15 18 20 14 17 16 8 7 17 8 14 14 7 2 4 1 2 1 2 2 3 3 5 2 2 3 1 5 1 2 1 0 1 1 0 1 0 1 1 0 1 0 0 0 0 0 0 0 0 0 1 0 0 0 0 0 0 0 0 0 0 0 0 0 0 0 0 0 0 0 1 0 1 0 1 2 0 3 0 0 0 0 0 1 1 2 0 
Shoots/CH_IMAGES/snapshot219909/VIS_SV_0_z1_h1_g0_e65_v500_new_467023_0.png 87 1 2 3 2 4 4 11 6 15 20 28 20 38 45 54 77 96 122 157 210 196 250 305 328 338 385 384 418 475 475 498 581 618 688 800 973 1048 1336 1335 1522 1791 2027 2185 2285 2456 1996 1481 829 377 223 133 75 73 60 57 59 59 27 32 60 14 46 40 46 43 46 35 48 57 46 47 56 56 53 40 34 44 42 37 38 33 21 23 16 16 14 10 15 3 67 3 12 10 12 19 10 19 20 11 19 17 14 7 13 9 5 7 6 5 8 5 5 8 3 2 4 3 1 6 7 4 5 3 2 3 2 1 1 1 5 1 3 0 2 5 1 3 1 1 0 1 0 4 1 3 0 0 0 0 3 0 0 0 0 4 0 1 0 2 1 2 3 3 0 1 1 1 1 1 1 0 0 5 2 0 0 1 4 0 
Shoots/CH_IMAGES/snapshot219912/VIS_SV_0_z1_h1_g0_e65_v500_new_467038_0.png 0 0 0 0 0 0 0 0 0 0 0 0 0 0 0 0 0 0 0 0 0 0 0 0 0 0 0 0 0 0 0 0 0 0 0 0 0 0 0 0 0 0 0 0 0 0 0 0 0 0 0 0 0 0 0 0 0 0 0 0 0 0 0 0 0 0 0 0 0 0 0 0 0 0 0 0 0 0 0 0 0 0 0 0 0 0 0 0 0 0 0 0 0 0 0 0 0 0 0 0 0 0 0 0 0 0 0 0 0 0 0 0 0 0 0 0 0 0 0 0 0 0 0 0 0 0 0 0 0 0 0 0 0 0 0 0 0 0 0 0 0 0 0 0 0 0 0 0 0 0 0 0 0 0 0 0 0 0 0 0 0 0 0 0 0 0 0 0 0 0 0 0 0 0 0 0 0 0 0 0 
Shoots/CH_IMAGES/snapshot219913/VIS_SV_0_z1_h1_g0_e65_v500_new_467047_0.png 0 0 0 0 0 0 0 0 0 0 0 0 0 0 0 0 0 0 0 0 0 0 0 0 0 0 0 0 0 0 0 0 0 0 0 0 0 0 0 0 0 0 0 0 0 0 0 0 0 0 0 0 0 0 0 0 0 0 0 0 0 0 0 0 0 0 0 0 0 0 0 0 0 0 0 0 0 0 0 0 0 0 0 0 0 0 0 0 0 0 0 0 0 0 0 0 0 0 0 0 0 0 0 0 0 0 0 0 0 0 0 0 0 0 0 0 0 0 0 0 0 0 0 0 0 0 0 0 0 0 0 0 0 0 0 0 0 0 0 0 0 0 0 0 0 0 0 0 0 0 0 0 0 0 0 0 0 0 0 0 0 0 0 0 0 0 0 0 0 0 0 0 0 0 0 0 0 0 0 0 
Shoots/CH_IMAGES/snapshot219912/VIS_SV_90_z1_h1_g0_e65_v500_new_467039_0.png 0 0 0 0 0 0 0 0 0 0 0 0 0 0 0 0 0 0 0 0 0 0 0 0 0 0 0 0 0 0 0 0 0 0 0 0 0 0 0 0 0 0 0 0 0 0 0 0 0 0 0 0 0 0 0 0 0 0 0 0 0 0 0 0 0 0 0 0 0 0 0 0 0 0 0 0 0 0 0 0 0 0 0 0 0 0 0 0 0 0 0 0 0 0 0 0 0 0 0 0 0 0 0 0 0 0 0 0 0 0 0 0 0 0 0 0 0 0 0 0 0 0 0 0 0 0 0 0 0 0 0 0 0 0 0 0 0 0 0 0 0 0 0 0 0 0 0 0 0 0 0 0 0 0 0 0 0 0 0 0 0 0 0 0 0 0 0 0 0 0 0 0 0 0 0 0 0 0 0 0 
Shoots/CH_IMAGES/snapshot219913/VIS_SV_90_z1_h1_g0_e65_v500_new_467048_0.png 0 0 0 0 0 0 0 0 0 0 0 0 0 0 0 0 0 0 0 0 0 0 0 0 0 0 0 0 0 0 0 0 0 0 0 0 0 0 0 0 0 0 0 0 0 0 0 0 0 0 0 0 0 0 0 0 0 0 0 0 0 0 0 0 0 0 0 0 0 0 0 0 0 0 0 0 0 0 0 0 0 0 0 0 0 0 0 0 0 0 0 0 0 0 0 0 0 0 0 0 0 0 0 0 0 0 0 0 0 0 0 0 0 0 0 0 0 0 0 0 0 0 0 0 0 0 0 0 0 0 0 0 0 0 0 0 0 0 0 0 0 0 0 0 0 0 0 0 0 0 0 0 0 0 0 0 0 0 0 0 0 0 0 0 0 0 0 0 0 0 0 0 0 0 0 0 0 0 0 0 
Shoots/CH_IMAGES/snapshot219914/VIS_SV_0_z1_h1_g0_e65_v500_new_467053_0.png 85 2 3 2 9 6 7 12 13 23 29 46 49 68 103 147 138 169 186 202 236 227 269 305 286 331 398 415 432 446 451 507 597 670 778 932 1083 1132 1239 1256 1431 1832 1905 1836 1644 1106 782 397 202 100 101 53 48 70 60 55 53 39 44 32 56 39 40 34 31 42 33 39 41 47 28 26 29 17 25 29 17 20 19 15 15 14 11 16 13 11 12 10 7 1 50 6 7 12 10 17 10 3 17 6 14 7 10 15 11 6 7 8 6 3 1 3 0 5 7 4 4 7 5 1 10 1 4 2 4 3 5 4 4 4 4 6 1 7 3 4 2 5 5 3 3 2 2 0 0 0 1 0 2 0 2 0 0 1 0 2 1 1 0 2 2 3 2 1 2 3 3 2 2 0 4 2 0 3 1 3 4 1 2 3 
Shoots/CH_IMAGES/snapshot219915/VIS_SV_90_z1_h1_g0_e65_v500_new_467060_0.png 0 0 0 0 0 0 0 0 0 0 0 0 0 0 0 0 0 0 0 0 0 0 0 0 0 0 0 0 0 0 0 0 0 0 0 0 0 0 0 0 0 0 0 0 0 0 0 0 0 0 0 0 0 0 0 0 0 0 0 0 0 0 0 0 0 0 0 0 0 0 0 0 0 0 0 0 0 0 0 0 0 0 0 0 0 0 0 0 0 0 0 0 0 0 0 0 0 0 0 0 0 0 0 0 0 0 0 0 0 0 0 0 0 0 0 0 0 0 0 0 0 0 0 0 0 0 0 0 0 0 0 0 0 0 0 0 0 0 0 0 0 0 0 0 0 0 0 0 0 0 0 0 0 0 0 0 0 0 0 0 0 0 0 0 0 0 0 0 0 0 0 0 0 0 0 0 0 0 0 0 
Shoots/CH_IMAGES/snapshot219914/VIS_SV_90_z1_h1_g0_e65_v500_new_467054_0.png 22 0 2 3 5 11 3 9 19 17 27 39 22 35 47 69 63 100 112 136 126 146 143 172 210 233 276 272 332 367 354 405 394 489 575 658 683 826 926 1235 1694 2486 3103 2978 1970 1096 501 312 163 97 76 75 55 73 43 42 37 38 40 20 44 23 24 27 33 37 31 25 33 24 30 31 25 28 32 35 29 34 29 24 24 20 25 25 22 17 26 8 18 7 51 5 14 15 12 18 15 10 15 11 11 13 9 6 3 10 6 3 1 2 2 0 0 0 1 0 0 0 0 0 4 0 0 0 0 0 0 0 0 0 1 1 0 0 0 2 0 1 0 0 0 1 0 0 0 1 0 1 0 0 4 0 0 1 1 1 0 0 3 0 0 1 1 0 0 2 0 0 2 0 1 3 0 4 2 2 2 1 1 0 
Shoots/CH_IMAGES/snapshot219915/VIS_SV_0_z1_h1_g0_e65_v500_new_467059_0.png 0 0 0 0 0 0 0 0 0 0 0 0 0 0 0 0 0 0 0 0 0 0 0 0 0 0 0 0 0 0 0 0 0 0 0 0 0 0 0 0 0 0 0 0 0 0 0 0 0 0 0 0 0 0 0 0 0 0 0 0 0 0 0 0 0 0 0 0 0 0 0 0 0 0 0 0 0 0 0 0 0 0 0 0 0 0 0 0 0 0 0 0 0 0 0 0 0 0 0 0 0 0 0 0 0 0 0 0 0 0 0 0 0 0 0 0 0 0 0 0 0 0 0 0 0 0 0 0 0 0 0 0 0 0 0 0 0 0 0 0 0 0 0 0 0 0 0 0 0 0 0 0 0 0 0 0 0 0 0 0 0 0 0 0 0 0 0 0 0 0 0 0 0 0 0 0 0 0 0 0 
Shoots/CH_IMAGES/snapshot219916/VIS_SV_0_z1_h1_g0_e65_v500_new_467065_0.png 0 0 0 0 0 0 0 0 0 0 0 0 0 0 0 0 0 0 0 0 0 0 0 0 0 0 0 0 0 0 0 0 0 0 0 0 0 0 0 0 0 0 0 0 0 0 0 0 0 0 0 0 0 0 0 0 0 0 0 0 0 0 0 0 0 0 0 0 0 0 0 0 0 0 0 0 0 0 0 0 0 0 0 0 0 0 0 0 0 0 0 0 0 0 0 0 0 0 0 0 0 0 0 0 0 0 0 0 0 0 0 0 0 0 0 0 0 0 0 0 0 0 0 0 0 0 0 0 0 0 0 0 0 0 0 0 0 0 0 0 0 0 0 0 0 0 0 0 0 0 0 0 0 0 0 0 0 0 0 0 0 0 0 0 0 0 0 0 0 0 0 0 0 0 0 0 0 0 0 0 
Shoots/CH_IMAGES/snapshot219916/VIS_SV_90_z1_h1_g0_e65_v500_new_467066_0.png 0 0 0 0 0 0 0 0 0 0 0 0 0 0 0 0 0 0 0 0 0 0 0 0 0 0 0 0 0 0 0 0 0 0 0 0 0 0 0 0 0 0 0 0 0 0 0 0 0 0 0 0 0 0 0 0 0 0 0 0 0 0 0 0 0 0 0 0 0 0 0 0 0 0 0 0 0 0 0 0 0 0 0 0 0 0 0 0 0 0 0 0 0 0 0 0 0 0 0 0 0 0 0 0 0 0 0 0 0 0 0 0 0 0 0 0 0 0 0 0 0 0 0 0 0 0 0 0 0 0 0 0 0 0 0 0 0 0 0 0 0 0 0 0 0 0 0 0 0 0 0 0 0 0 0 0 0 0 0 0 0 0 0 0 0 0 0 0 0 0 0 0 0 0 0 0 0 0 0 0 
Shoots/CH_IMAGES/snapshot219917/VIS_SV_0_z1_h1_g0_e65_v500_new_467071_0.png 0 0 0 0 0 0 0 0 0 0 0 0 0 0 0 0 0 0 0 0 0 0 0 0 0 0 0 0 0 0 0 0 0 0 0 0 0 0 0 0 0 0 0 0 0 0 0 0 0 0 0 0 0 0 0 0 0 0 0 0 0 0 0 0 0 0 0 0 0 0 0 0 0 0 0 0 0 0 0 0 0 0 0 0 0 0 0 0 0 0 0 0 0 0 0 0 0 0 0 0 0 0 0 0 0 0 0 0 0 0 0 0 0 0 0 0 0 0 0 0 0 0 0 0 0 0 0 0 0 0 0 0 0 0 0 0 0 0 0 0 0 0 0 0 0 0 0 0 0 0 0 0 0 0 0 0 0 0 0 0 0 0 0 0 0 0 0 0 0 0 0 0 0 0 0 0 0 0 0 0 
Shoots/CH_IMAGES/snapshot219917/VIS_SV_90_z1_h1_g0_e65_v500_new_467072_0.png 0 0 0 0 0 0 0 0 0 0 0 0 0 0 0 0 0 0 0 0 0 0 0 0 0 0 0 0 0 0 0 0 0 0 0 0 0 0 0 0 0 0 0 0 0 0 0 0 0 0 0 0 0 0 0 0 0 0 0 0 0 0 0 0 0 0 0 0 0 0 0 0 0 0 0 0 0 0 0 0 0 0 0 0 0 0 0 0 0 0 0 0 0 0 0 0 0 0 0 0 0 0 0 0 0 0 0 0 0 0 0 0 0 0 0 0 0 0 0 0 0 0 0 0 0 0 0 0 0 0 0 0 0 0 0 0 0 0 0 0 0 0 0 0 0 0 0 0 0 0 0 0 0 0 0 0 0 0 0 0 0 0 0 0 0 0 0 0 0 0 0 0 0 0 0 0 0 0 0 0 
Shoots/CH_IMAGES/snapshot219918/VIS_SV_90_z1_h1_g0_e65_v500_new_467078_0.png 0 0 0 0 0 0 0 0 0 0 0 0 0 0 0 0 0 0 0 0 0 0 0 0 0 0 0 0 0 0 0 0 0 0 0 0 0 0 0 0 0 0 0 0 0 0 0 0 0 0 0 0 0 0 0 0 0 0 0 0 0 0 0 0 0 0 0 0 0 0 0 0 0 0 0 0 0 0 0 0 0 0 0 0 0 0 0 0 0 0 0 0 0 0 0 0 0 0 0 0 0 0 0 0 0 0 0 0 0 0 0 0 0 0 0 0 0 0 0 0 0 0 0 0 0 0 0 0 0 0 0 0 0 0 0 0 0 0 0 0 0 0 0 0 0 0 0 0 0 0 0 0 0 0 0 0 0 0 0 0 0 0 0 0 0 0 0 0 0 0 0 0 0 0 0 0 0 0 0 0 
Shoots/CH_IMAGES/snapshot219918/VIS_SV_0_z1_h1_g0_e65_v500_new_467077_0.png 0 0 0 0 0 0 0 0 0 0 0 0 0 0 0 0 0 0 0 0 0 0 0 0 0 0 0 0 0 0 0 0 0 0 0 0 0 0 0 0 0 0 0 0 0 0 0 0 0 0 0 0 0 0 0 0 0 0 0 0 0 0 0 0 0 0 0 0 0 0 0 0 0 0 0 0 0 0 0 0 0 0 0 0 0 0 0 0 0 0 0 0 0 0 0 0 0 0 0 0 0 0 0 0 0 0 0 0 0 0 0 0 0 0 0 0 0 0 0 0 0 0 0 0 0 0 0 0 0 0 0 0 0 0 0 0 0 0 0 0 0 0 0 0 0 0 0 0 0 0 0 0 0 0 0 0 0 0 0 0 0 0 0 0 0 0 0 0 0 0 0 0 0 0 0 0 0 0 0 0 
Shoots/CH_IMAGES/snapshot219919/VIS_SV_0_z1_h1_g0_e65_v500_new_467083_0.png 139 7 17 11 11 16 24 21 35 33 38 62 64 93 121 146 160 260 283 310 342 368 379 461 498 497 540 529 546 551 518 595 611 637 695 836 842 1050 1403 1700 1978 2463 2846 3297 4259 4989 4601 3301 1939 1012 587 341 226 200 128 99 93 78 82 74 107 54 64 70 59 72 68 66 88 88 91 99 80 99 88 122 97 95 85 90 92 65 50 73 61 54 61 55 42 31 93 18 32 28 34 33 27 23 34 16 17 18 15 14 13 11 6 9 3 1 1 2 0 3 1 0 1 0 1 0 3 0 0 0 0 0 0 0 0 0 1 0 0 0 0 1 0 0 0 0 0 0 0 1 0 0 0 0 0 0 1 0 0 0 0 1 0 1 0 0 0 1 1 0 0 1 1 1 0 1 2 1 1 4 1 2 4 4 6 9 
Shoots/CH_IMAGES/snapshot219920/VIS_SV_90_z1_h1_g0_e65_v500_new_467090_0.png 0 0 0 0 0 0 0 0 0 0 0 0 0 0 0 0 0 0 0 0 0 0 0 0 0 0 0 0 0 0 0 0 0 0 0 0 0 0 0 0 0 0 0 0 0 0 0 0 0 0 0 0 0 0 0 0 0 0 0 0 0 0 0 0 0 0 0 0 0 0 0 0 0 0 0 0 0 0 0 0 0 0 0 0 0 0 0 0 0 0 0 0 0 0 0 0 0 0 0 0 0 0 0 0 0 0 0 0 0 0 0 0 0 0 0 0 0 0 0 0 0 0 0 0 0 0 0 0 0 0 0 0 0 0 0 0 0 0 0 0 0 0 0 0 0 0 0 0 0 0 0 0 0 0 0 0 0 0 0 0 0 0 0 0 0 0 0 0 0 0 0 0 0 0 0 0 0 0 0 0 
Shoots/CH_IMAGES/snapshot219919/VIS_SV_90_z1_h1_g0_e65_v500_new_467084_0.png 124 6 4 14 18 22 22 24 29 28 40 48 62 64 70 58 63 84 133 133 144 165 227 299 296 341 403 448 517 547 554 559 558 660 651 713 860 1019 1392 1451 1893 2172 2536 3106 3336 3501 2825 2049 1296 691 451 284 174 194 117 99 98 61 81 41 95 32 47 50 52 37 45 41 53 60 21 42 46 43 47 51 47 58 64 46 48 53 34 58 40 34 38 30 38 27 96 14 27 17 39 32 32 29 42 26 32 37 37 33 47 40 53 47 58 58 67 78 47 98 67 59 57 44 24 7 36 4 6 10 5 12 11 6 8 13 3 8 9 12 14 8 11 9 8 4 4 6 1 5 1 1 1 0 0 0 1 0 0 2 1 1 2 0 1 2 1 0 0 2 1 6 2 1 3 1 4 2 0 0 2 3 1 5 4 2 
Shoots/CH_IMAGES/snapshot219920/VIS_SV_0_z1_h1_g0_e65_v500_new_467089_0.png 0 0 0 0 0 0 0 0 0 0 0 0 0 0 0 0 0 0 0 0 0 0 0 0 0 0 0 0 0 0 0 0 0 0 0 0 0 0 0 0 0 0 0 0 0 0 0 0 0 0 0 0 0 0 0 0 0 0 0 0 0 0 0 0 0 0 0 0 0 0 0 0 0 0 0 0 0 0 0 0 0 0 0 0 0 0 0 0 0 0 0 0 0 0 0 0 0 0 0 0 0 0 0 0 0 0 0 0 0 0 0 0 0 0 0 0 0 0 0 0 0 0 0 0 0 0 0 0 0 0 0 0 0 0 0 0 0 0 0 0 0 0 0 0 0 0 0 0 0 0 0 0 0 0 0 0 0 0 0 0 0 0 0 0 0 0 0 0 0 0 0 0 0 0 0 0 0 0 0 0 
Shoots/CH_IMAGES/snapshot219921/VIS_SV_0_z1_h1_g0_e65_v500_new_467095_0.png 12 4 5 6 9 10 17 19 24 25 37 38 51 80 87 130 116 133 167 188 218 266 266 351 408 402 429 456 495 493 446 538 581 614 665 725 828 1014 1401 1634 2002 2565 2723 2816 2841 2213 1482 858 426 210 119 83 49 59 30 38 37 28 26 17 52 16 28 34 29 30 34 21 43 43 30 49 37 47 39 38 39 45 50 28 39 27 29 35 25 25 31 13 19 15 30 15 14 12 17 17 11 8 21 13 14 8 6 7 2 2 4 3 1 0 0 0 1 1 0 0 0 1 0 0 1 0 0 0 0 0 0 0 0 0 0 0 1 0 0 0 0 0 0 0 0 0 0 0 0 0 0 0 0 0 0 0 0 0 1 1 0 0 0 1 0 0 0 0 0 1 1 0 0 0 3 0 0 5 2 3 2 3 1 3 
Shoots/CH_IMAGES/snapshot219921/VIS_SV_90_z1_h1_g0_e65_v500_new_467096_0.png 39 4 7 10 9 15 20 8 30 33 33 45 36 52 57 72 102 128 151 186 209 229 258 291 318 342 394 383 441 461 424 501 462 549 581 686 856 910 1258 1357 1774 2234 2435 2751 2637 2347 1456 970 509 222 151 85 52 64 35 47 37 22 32 17 62 23 21 30 26 24 33 20 49 29 40 29 32 32 39 43 26 28 27 24 40 31 19 38 17 18 21 19 22 12 62 7 14 15 20 15 16 12 17 8 16 14 6 14 8 16 10 5 7 6 8 0 2 2 3 4 3 1 4 0 6 0 0 1 0 0 1 0 0 1 3 1 0 1 1 1 1 0 0 0 1 0 0 1 0 0 1 0 0 0 3 0 0 0 1 0 1 1 1 1 0 1 1 3 1 1 3 3 7 3 3 2 1 7 4 4 4 0 6 7 
Shoots/CH_IMAGES/snapshot219922/VIS_SV_0_z1_h1_g0_e65_v500_new_467101_0.png 19 0 0 0 0 1 2 3 2 2 4 14 13 19 17 16 30 22 15 30 27 50 84 102 142 156 176 223 260 284 257 319 357 333 418 511 609 696 767 855 922 964 936 923 803 609 385 273 144 96 60 40 32 27 34 14 22 21 21 11 22 10 15 17 23 18 21 19 25 15 21 19 23 23 18 24 17 15 25 10 14 10 14 15 6 7 12 6 8 5 21 3 5 6 8 8 6 5 6 5 4 10 4 5 10 3 3 1 1 0 0 0 0 0 0 0 1 0 0 0 0 0 0 0 0 0 0 0 0 0 0 0 0 0 0 0 0 0 0 0 0 0 0 0 0 0 0 0 0 0 3 0 0 0 0 0 0 0 0 0 1 0 0 0 0 0 0 0 0 0 0 0 0 1 0 0 0 1 0 0 
Shoots/CH_IMAGES/snapshot219922/VIS_SV_90_z1_h1_g0_e65_v500_new_467102_0.png 20 3 1 1 1 2 1 5 8 10 13 17 18 21 22 26 21 32 33 27 63 83 108 134 186 206 264 270 325 378 390 381 362 453 494 587 760 837 1025 1131 1206 1342 1287 951 659 367 224 125 96 59 52 52 23 42 29 29 28 26 27 16 30 18 30 22 37 39 24 13 28 37 29 24 28 28 23 13 19 28 22 17 19 15 8 13 11 10 7 9 7 6 28 1 8 3 7 6 9 8 10 3 6 4 3 4 2 6 1 1 1 0 3 1 0 2 1 0 0 0 0 0 1 0 0 0 0 0 0 0 0 0 0 1 0 1 0 0 0 0 0 0 0 0 0 0 0 0 0 0 0 0 1 0 0 0 0 3 0 0 0 0 2 0 0 0 0 2 0 0 0 0 0 0 0 1 0 0 0 0 1 0 
Shoots/CH_IMAGES/snapshot219923/VIS_SV_90_z1_h1_g0_e65_v500_new_467108_0.png 0 0 0 0 0 0 0 0 0 0 0 0 0 0 0 0 0 0 0 0 0 0 0 0 0 0 0 0 0 0 0 0 0 0 0 0 0 0 0 0 0 0 0 0 0 0 0 0 0 0 0 0 0 0 0 0 0 0 0 0 0 0 0 0 0 0 0 0 0 0 0 0 0 0 0 0 0 0 0 0 0 0 0 0 0 0 0 0 0 0 0 0 0 0 0 0 0 0 0 0 0 0 0 0 0 0 0 0 0 0 0 0 0 0 0 0 0 0 0 0 0 0 0 0 0 0 0 0 0 0 0 0 0 0 0 0 0 0 0 0 0 0 0 0 0 0 0 0 0 0 0 0 0 0 0 0 0 0 0 0 0 0 0 0 0 0 0 0 0 0 0 0 0 0 0 0 0 0 0 0 
Shoots/CH_IMAGES/snapshot219923/VIS_SV_0_z1_h1_g0_e65_v500_new_467107_0.png 0 0 0 0 0 0 0 0 0 0 0 0 0 0 0 0 0 0 0 0 0 0 0 0 0 0 0 0 0 0 0 0 0 0 0 0 0 0 0 0 0 0 0 0 0 0 0 0 0 0 0 0 0 0 0 0 0 0 0 0 0 0 0 0 0 0 0 0 0 0 0 0 0 0 0 0 0 0 0 0 0 0 0 0 0 0 0 0 0 0 0 0 0 0 0 0 0 0 0 0 0 0 0 0 0 0 0 0 0 0 0 0 0 0 0 0 0 0 0 0 0 0 0 0 0 0 0 0 0 0 0 0 0 0 0 0 0 0 0 0 0 0 0 0 0 0 0 0 0 0 0 0 0 0 0 0 0 0 0 0 0 0 0 0 0 0 0 0 0 0 0 0 0 0 0 0 0 0 0 0 
Shoots/CH_IMAGES/snapshot219924/VIS_SV_90_z1_h1_g0_e65_v500_new_467114_0.png 69 8 5 9 21 33 26 25 57 45 57 66 95 92 154 169 217 229 255 301 347 372 368 402 462 450 475 463 413 540 462 546 563 602 657 689 843 934 1342 1603 2061 2644 3266 3766 4184 4282 2993 2289 1396 799 481 318 183 203 123 118 108 92 102 59 121 41 74 92 76 91 70 52 90 92 79 95 99 90 96 115 95 106 94 67 84 80 66 80 53 45 53 48 39 23 99 15 21 28 24 25 28 19 31 20 21 19 29 18 11 29 18 10 8 12 9 10 4 9 6 7 6 3 2 1 10 1 1 3 4 6 2 2 4 3 7 4 1 4 1 1 5 2 4 4 2 1 0 2 5 0 1 1 1 0 8 0 2 2 3 1 3 0 1 3 1 1 0 2 0 2 0 2 2 2 0 0 1 4 4 4 8 4 1 1 
Shoots/CH_IMAGES/snapshot219924/VIS_SV_0_z1_h1_g0_e65_v500_new_467113_0.png 131 0 1 2 3 8 10 23 24 45 44 77 88 148 162 207 217 271 307 329 337 370 363 387 471 461 526 532 541 572 555 617 611 808 857 965 1191 1287 1744 2083 2570 2978 3522 4293 4884 4985 4059 3329 2157 1300 803 469 288 245 157 125 115 89 78 77 117 63 71 71 77 99 83 69 102 105 84 89 73 78 90 75 91 106 73 70 83 77 56 71 57 45 47 42 34 30 123 29 41 27 19 34 35 22 24 15 14 16 8 11 6 12 6 2 2 1 5 3 4 2 0 2 4 1 0 0 3 0 2 1 0 4 0 0 1 0 0 0 0 0 0 0 0 0 2 0 0 0 0 0 0 0 1 0 0 0 2 0 1 0 0 0 0 0 1 0 0 0 0 0 0 0 0 0 0 0 0 3 0 3 0 1 1 2 2 0 
Shoots/CH_IMAGES/snapshot219925/VIS_SV_90_z1_h1_g0_e65_v500_new_467120_0.png 54 2 2 2 5 3 4 9 15 12 22 40 45 62 88 102 99 142 145 159 223 234 296 378 405 403 504 537 545 542 503 548 564 602 700 838 1046 1207 1306 1395 1682 1911 2165 2130 1590 865 435 227 139 84 85 69 62 68 62 53 53 52 39 31 63 34 52 51 38 42 42 61 55 55 60 80 54 55 65 42 39 35 36 32 21 21 14 27 16 12 22 13 15 4 31 4 4 2 4 9 9 8 5 8 1 3 2 3 1 2 0 1 0 1 1 2 0 1 0 0 1 1 1 0 1 0 0 0 1 1 1 0 0 0 0 0 0 0 0 0 0 0 0 0 0 0 0 0 0 0 0 1 0 0 0 0 0 0 0 0 0 0 0 0 0 0 1 1 0 1 0 0 1 2 0 0 2 1 0 3 1 0 4 3 
Shoots/CH_IMAGES/snapshot219925/VIS_SV_0_z1_h1_g0_e65_v500_new_467119_0.png 32 2 5 5 2 7 6 1 8 9 11 11 20 26 38 29 39 53 65 70 83 101 94 127 189 210 220 265 314 349 298 353 323 376 422 429 525 633 839 1164 1863 3190 3511 2687 1461 700 364 201 135 75 50 45 42 56 48 32 34 46 33 35 39 21 25 30 17 26 24 24 37 41 46 37 32 25 32 30 36 33 36 37 35 27 20 21 18 16 12 7 14 15 33 7 13 7 4 4 3 4 4 8 1 4 4 3 5 4 2 3 9 3 7 2 4 4 2 2 4 1 1 3 3 0 1 3 5 1 3 4 2 2 4 0 4 6 3 6 4 3 2 2 3 1 1 3 4 6 2 1 2 2 1 1 0 1 1 1 2 1 1 3 2 0 3 0 0 1 0 0 1 0 1 0 0 2 2 1 0 1 1 1 
Shoots/CH_IMAGES/snapshot219926/VIS_SV_0_z1_h1_g0_e65_v500_new_467125_0.png 0 0 0 1 0 0 3 4 8 7 14 19 26 22 32 19 20 26 20 29 38 35 34 48 57 70 66 88 124 116 162 150 141 178 191 183 203 249 229 318 420 593 605 493 293 150 72 40 34 20 21 11 12 14 12 9 11 9 16 3 22 9 11 14 17 12 17 10 11 6 7 6 7 7 7 5 5 9 7 2 9 3 3 4 5 4 5 3 1 0 3 2 1 3 1 4 3 3 2 0 1 2 1 1 1 2 3 0 1 1 1 0 0 1 0 0 0 0 0 0 0 0 0 0 1 0 0 0 0 0 0 0 0 0 0 0 0 0 1 0 0 0 0 0 0 0 0 0 1 0 3 0 0 0 0 0 0 1 0 0 0 0 0 1 0 1 0 0 0 0 0 0 0 0 0 0 0 0 1 0 
Shoots/CH_IMAGES/snapshot219926/VIS_SV_90_z1_h1_g0_e65_v500_new_467126_0.png 4 0 1 0 1 1 0 1 0 0 5 6 4 6 10 17 14 20 21 25 28 31 47 73 68 104 94 119 128 160 149 169 173 158 166 221 246 251 278 316 321 324 276 194 120 90 70 39 26 24 21 23 12 13 18 12 16 10 11 6 13 6 15 13 12 14 12 10 11 16 7 12 6 8 10 6 7 12 10 7 3 5 3 10 4 1 3 3 1 1 5 0 1 3 2 3 1 3 2 0 0 4 0 2 0 0 2 1 0 0 1 1 0 0 1 0 0 0 0 0 0 0 0 0 0 0 0 0 0 0 1 0 0 1 0 1 0 0 0 0 0 0 0 0 0 0 0 0 0 0 1 0 0 0 0 0 0 0 1 0 0 0 0 0 0 0 0 0 0 0 0 0 0 1 0 0 0 0 0 0 
Shoots/CH_IMAGES/snapshot219927/VIS_SV_0_z1_h1_g0_e65_v500_new_467131_0.png 0 0 0 0 0 0 0 0 0 0 0 0 0 0 0 0 0 0 0 0 0 0 0 0 0 0 0 0 0 0 0 0 0 0 0 0 0 0 0 0 0 0 0 0 0 0 0 0 0 0 0 0 0 0 0 0 0 0 0 0 0 0 0 0 0 0 0 0 0 0 0 0 0 0 0 0 0 0 0 0 0 0 0 0 0 0 0 0 0 0 0 0 0 0 0 0 0 0 0 0 0 0 0 0 0 0 0 0 0 0 0 0 0 0 0 0 0 0 0 0 0 0 0 0 0 0 0 0 0 0 0 0 0 0 0 0 0 0 0 0 0 0 0 0 0 0 0 0 0 0 0 0 0 0 0 0 0 0 0 0 0 0 0 0 0 0 0 0 0 0 0 0 0 0 0 0 0 0 0 0 
Shoots/CH_IMAGES/snapshot219927/VIS_SV_90_z1_h1_g0_e65_v500_new_467132_0.png 0 0 0 0 0 0 0 0 0 0 0 0 0 0 0 0 0 0 0 0 0 0 0 0 0 0 0 0 0 0 0 0 0 0 0 0 0 0 0 0 0 0 0 0 0 0 0 0 0 0 0 0 0 0 0 0 0 0 0 0 0 0 0 0 0 0 0 0 0 0 0 0 0 0 0 0 0 0 0 0 0 0 0 0 0 0 0 0 0 0 0 0 0 0 0 0 0 0 0 0 0 0 0 0 0 0 0 0 0 0 0 0 0 0 0 0 0 0 0 0 0 0 0 0 0 0 0 0 0 0 0 0 0 0 0 0 0 0 0 0 0 0 0 0 0 0 0 0 0 0 0 0 0 0 0 0 0 0 0 0 0 0 0 0 0 0 0 0 0 0 0 0 0 0 0 0 0 0 0 0 
Shoots/CH_IMAGES/snapshot219928/VIS_SV_0_z1_h1_g0_e65_v500_new_467134_0.png 32 0 4 4 3 2 10 8 13 16 21 15 27 32 34 51 40 69 78 71 92 129 164 190 260 280 295 353 413 501 451 468 518 611 703 872 979 1168 1279 1471 1637 1831 1703 1398 1004 615 321 191 117 77 80 64 50 60 49 49 50 37 32 26 52 24 31 38 35 42 39 29 44 20 32 30 30 22 15 13 20 17 14 13 12 8 7 11 10 10 9 9 10 5 32 2 10 13 9 11 12 5 9 5 8 8 7 9 5 4 3 3 3 4 3 5 2 9 2 1 1 0 0 1 5 1 0 1 0 1 0 0 1 0 0 0 0 1 0 0 1 0 1 0 2 0 0 1 0 0 0 1 0 0 3 0 0 0 0 0 2 0 1 1 0 0 1 1 0 2 0 1 0 0 2 1 0 4 2 2 0 2 0 0 
Shoots/CH_IMAGES/snapshot219928/VIS_SV_90_z1_h1_g0_e65_v500_new_467135_0.png 94 0 6 8 7 3 13 12 19 17 20 30 35 33 43 81 79 102 112 129 184 201 246 261 302 290 333 332 355 371 346 356 375 420 532 594 719 822 972 1094 1357 1663 2042 2414 2017 1375 746 436 224 178 114 88 68 65 53 65 50 42 46 39 46 26 47 47 40 41 53 62 78 84 63 68 71 54 74 62 55 44 35 31 33 33 19 25 21 23 27 16 14 15 34 12 8 9 15 6 10 7 14 5 10 5 4 6 3 7 5 6 4 6 1 3 1 12 4 0 0 1 4 0 5 0 1 1 3 1 2 0 0 0 1 2 0 2 0 0 1 0 1 0 0 0 0 1 0 0 2 0 0 0 1 0 0 0 1 0 0 0 2 0 0 1 0 0 0 1 2 0 3 0 1 2 0 1 0 1 1 2 6 1 
Shoots/CH_IMAGES/snapshot219929/VIS_SV_0_z1_h1_g0_e65_v500_new_467140_0.png 77 1 2 2 3 5 11 9 11 8 26 28 35 44 50 68 72 92 108 142 159 184 216 272 325 347 356 400 464 506 477 489 548 595 628 731 871 913 1052 954 1005 1037 1126 1088 971 673 365 214 133 80 91 60 48 41 47 46 38 32 34 20 70 18 33 28 40 41 29 33 43 45 36 36 33 25 33 29 17 15 24 22 16 22 9 14 21 14 19 21 15 10 56 6 4 16 17 10 10 9 12 6 15 18 12 18 15 12 9 17 12 2 3 0 1 5 1 2 1 2 2 0 8 0 0 0 0 0 0 0 3 1 0 0 0 0 0 0 1 3 1 1 0 0 0 3 0 0 0 0 1 0 2 0 0 0 0 0 2 0 1 3 1 0 0 1 1 0 2 0 1 0 0 0 0 1 1 3 2 0 0 0 
Shoots/CH_IMAGES/snapshot219929/VIS_SV_90_z1_h1_g0_e65_v500_new_467141_0.png 25 2 2 3 5 2 3 3 9 18 20 19 25 52 60 51 54 53 85 87 102 127 111 163 160 175 224 239 240 223 215 243 253 279 260 355 434 517 615 773 1067 1503 2100 2745 2716 1704 910 350 153 68 73 48 39 59 46 43 50 25 17 16 37 15 32 25 27 36 32 29 43 50 41 28 38 45 50 38 45 38 41 32 48 56 44 46 45 36 29 20 22 13 44 23 18 23 21 14 16 19 23 23 15 9 12 13 14 11 8 7 11 12 19 31 21 31 13 14 12 6 5 3 8 3 1 1 3 3 3 3 3 3 2 3 2 2 1 2 5 2 1 1 0 1 2 3 1 1 1 0 0 0 4 0 1 0 0 2 0 0 1 0 1 1 2 1 3 2 2 1 2 1 1 2 2 5 2 1 4 1 0 2 
Shoots/CH_IMAGES/snapshot219930/VIS_SV_0_z1_h1_g0_e65_v500_new_467149_0.png 0 0 0 0 0 0 0 0 0 0 0 0 0 0 0 0 0 0 0 0 0 0 0 0 0 0 0 0 0 0 0 0 0 0 0 0 0 0 0 0 0 0 0 0 0 0 0 0 0 0 0 0 0 0 0 0 0 0 0 0 0 0 0 0 0 0 0 0 0 0 0 0 0 0 0 0 0 0 0 0 0 0 0 0 0 0 0 0 0 0 0 0 0 0 0 0 0 0 0 0 0 0 0 0 0 0 0 0 0 0 0 0 0 0 0 0 0 0 0 0 0 0 0 0 0 0 0 0 0 0 0 0 0 0 0 0 0 0 0 0 0 0 0 0 0 0 0 0 0 0 0 0 0 0 0 0 0 0 0 0 0 0 0 0 0 0 0 0 0 0 0 0 0 0 0 0 0 0 0 0 
Shoots/CH_IMAGES/snapshot219930/VIS_SV_90_z1_h1_g0_e65_v500_new_467150_0.png 0 0 0 0 0 0 0 0 0 0 0 0 0 0 0 0 0 0 0 0 0 0 0 0 0 0 0 0 0 0 0 0 0 0 0 0 0 0 0 0 0 0 0 0 0 0 0 0 0 0 0 0 0 0 0 0 0 0 0 0 0 0 0 0 0 0 0 0 0 0 0 0 0 0 0 0 0 0 0 0 0 0 0 0 0 0 0 0 0 0 0 0 0 0 0 0 0 0 0 0 0 0 0 0 0 0 0 0 0 0 0 0 0 0 0 0 0 0 0 0 0 0 0 0 0 0 0 0 0 0 0 0 0 0 0 0 0 0 0 0 0 0 0 0 0 0 0 0 0 0 0 0 0 0 0 0 0 0 0 0 0 0 0 0 0 0 0 0 0 0 0 0 0 0 0 0 0 0 0 0 
Shoots/CH_IMAGES/snapshot219931/VIS_SV_90_z1_h1_g0_e65_v500_new_467156_0.png 0 0 0 0 0 0 0 0 0 0 0 0 0 0 0 0 0 0 0 0 0 0 0 0 0 0 0 0 0 0 0 0 0 0 0 0 0 0 0 0 0 0 0 0 0 0 0 0 0 0 0 0 0 0 0 0 0 0 0 0 0 0 0 0 0 0 0 0 0 0 0 0 0 0 0 0 0 0 0 0 0 0 0 0 0 0 0 0 0 0 0 0 0 0 0 0 0 0 0 0 0 0 0 0 0 0 0 0 0 0 0 0 0 0 0 0 0 0 0 0 0 0 0 0 0 0 0 0 0 0 0 0 0 0 0 0 0 0 0 0 0 0 0 0 0 0 0 0 0 0 0 0 0 0 0 0 0 0 0 0 0 0 0 0 0 0 0 0 0 0 0 0 0 0 0 0 0 0 0 0 
Shoots/CH_IMAGES/snapshot219932/VIS_SV_90_z1_h1_g0_e65_v500_new_467162_0.png 0 0 0 0 0 0 0 0 0 0 0 0 0 0 0 0 0 0 0 0 0 0 0 0 0 0 0 0 0 0 0 0 0 0 0 0 0 0 0 0 0 0 0 0 0 0 0 0 0 0 0 0 0 0 0 0 0 0 0 0 0 0 0 0 0 0 0 0 0 0 0 0 0 0 0 0 0 0 0 0 0 0 0 0 0 0 0 0 0 0 0 0 0 0 0 0 0 0 0 0 0 0 0 0 0 0 0 0 0 0 0 0 0 0 0 0 0 0 0 0 0 0 0 0 0 0 0 0 0 0 0 0 0 0 0 0 0 0 0 0 0 0 0 0 0 0 0 0 0 0 0 0 0 0 0 0 0 0 0 0 0 0 0 0 0 0 0 0 0 0 0 0 0 0 0 0 0 0 0 0 
Shoots/CH_IMAGES/snapshot219931/VIS_SV_0_z1_h1_g0_e65_v500_new_467155_0.png 0 0 0 0 0 0 0 0 0 0 0 0 0 0 0 0 0 0 0 0 0 0 0 0 0 0 0 0 0 0 0 0 0 0 0 0 0 0 0 0 0 0 0 0 0 0 0 0 0 0 0 0 0 0 0 0 0 0 0 0 0 0 0 0 0 0 0 0 0 0 0 0 0 0 0 0 0 0 0 0 0 0 0 0 0 0 0 0 0 0 0 0 0 0 0 0 0 0 0 0 0 0 0 0 0 0 0 0 0 0 0 0 0 0 0 0 0 0 0 0 0 0 0 0 0 0 0 0 0 0 0 0 0 0 0 0 0 0 0 0 0 0 0 0 0 0 0 0 0 0 0 0 0 0 0 0 0 0 0 0 0 0 0 0 0 0 0 0 0 0 0 0 0 0 0 0 0 0 0 0 
Shoots/CH_IMAGES/snapshot219932/VIS_SV_0_z1_h1_g0_e65_v500_new_467161_0.png 0 0 0 0 0 0 0 0 0 0 0 0 0 0 0 0 0 0 0 0 0 0 0 0 0 0 0 0 0 0 0 0 0 0 0 0 0 0 0 0 0 0 0 0 0 0 0 0 0 0 0 0 0 0 0 0 0 0 0 0 0 0 0 0 0 0 0 0 0 0 0 0 0 0 0 0 0 0 0 0 0 0 0 0 0 0 0 0 0 0 0 0 0 0 0 0 0 0 0 0 0 0 0 0 0 0 0 0 0 0 0 0 0 0 0 0 0 0 0 0 0 0 0 0 0 0 0 0 0 0 0 0 0 0 0 0 0 0 0 0 0 0 0 0 0 0 0 0 0 0 0 0 0 0 0 0 0 0 0 0 0 0 0 0 0 0 0 0 0 0 0 0 0 0 0 0 0 0 0 0 
Shoots/CH_IMAGES/snapshot219933/VIS_SV_0_z1_h1_g0_e65_v500_new_467167_0.png 42 3 13 17 12 10 27 19 31 29 31 47 41 61 66 58 61 66 71 80 91 85 96 158 130 142 145 164 226 204 260 253 256 298 321 398 450 527 611 623 766 843 824 956 947 795 530 339 193 109 64 43 24 41 38 30 29 23 25 13 72 11 18 30 20 31 26 23 28 34 26 41 32 32 29 38 42 28 42 36 32 31 22 47 36 38 32 27 36 22 71 22 41 39 45 40 45 37 43 53 49 62 48 57 33 46 48 41 45 27 26 14 21 16 10 8 12 6 9 7 19 2 12 5 6 14 9 2 10 8 5 14 3 6 2 10 2 6 8 7 2 5 5 8 1 4 2 3 2 2 8 1 3 6 3 8 5 2 4 3 5 5 7 9 5 12 3 6 5 7 11 5 3 13 11 10 4 11 10 7 
Shoots/CH_IMAGES/snapshot219933/VIS_SV_90_z1_h1_g0_e65_v500_new_467168_0.png 36 6 9 11 16 12 23 34 49 57 66 84 74 73 67 62 56 68 48 57 54 67 92 111 136 148 207 169 204 234 290 253 254 302 338 366 463 492 596 572 677 686 692 609 362 275 158 97 61 48 46 24 22 39 35 32 27 26 27 11 40 7 21 29 24 22 17 15 30 23 13 21 18 28 14 28 11 8 21 18 15 8 11 20 16 17 15 7 11 10 53 1 11 10 11 13 8 7 14 9 15 9 8 9 2 7 6 5 5 5 5 0 1 2 3 2 0 2 2 0 6 0 1 1 1 0 1 1 2 0 1 1 1 1 2 2 0 2 1 1 2 1 0 1 2 0 1 0 0 0 3 1 0 2 0 3 0 0 6 4 3 1 0 2 5 1 2 3 3 3 1 8 4 6 3 5 8 2 7 6 
Shoots/CH_IMAGES/snapshot219934/VIS_SV_90_z1_h1_g0_e65_v500_new_467174_0.png 0 0 0 0 0 0 0 0 0 0 0 0 0 0 0 0 0 0 0 0 0 0 0 0 0 0 0 0 0 0 0 0 0 0 0 0 0 0 0 0 0 0 0 0 0 0 0 0 0 0 0 0 0 0 0 0 0 0 0 0 0 0 0 0 0 0 0 0 0 0 0 0 0 0 0 0 0 0 0 0 0 0 0 0 0 0 0 0 0 0 0 0 0 0 0 0 0 0 0 0 0 0 0 0 0 0 0 0 0 0 0 0 0 0 0 0 0 0 0 0 0 0 0 0 0 0 0 0 0 0 0 0 0 0 0 0 0 0 0 0 0 0 0 0 0 0 0 0 0 0 0 0 0 0 0 0 0 0 0 0 0 0 0 0 0 0 0 0 0 0 0 0 0 0 0 0 0 0 0 0 
Shoots/CH_IMAGES/snapshot219934/VIS_SV_0_z1_h1_g0_e65_v500_new_467173_0.png 0 0 0 0 0 0 0 0 0 0 0 0 0 0 0 0 0 0 0 0 0 0 0 0 0 0 0 0 0 0 0 0 0 0 0 0 0 0 0 0 0 0 0 0 0 0 0 0 0 0 0 0 0 0 0 0 0 0 0 0 0 0 0 0 0 0 0 0 0 0 0 0 0 0 0 0 0 0 0 0 0 0 0 0 0 0 0 0 0 0 0 0 0 0 0 0 0 0 0 0 0 0 0 0 0 0 0 0 0 0 0 0 0 0 0 0 0 0 0 0 0 0 0 0 0 0 0 0 0 0 0 0 0 0 0 0 0 0 0 0 0 0 0 0 0 0 0 0 0 0 0 0 0 0 0 0 0 0 0 0 0 0 0 0 0 0 0 0 0 0 0 0 0 0 0 0 0 0 0 0 
Shoots/CH_IMAGES/snapshot219935/VIS_SV_0_z1_h1_g0_e65_v500_new_467176_0.png 0 0 0 0 0 0 0 0 0 0 0 0 0 0 0 0 0 0 0 0 0 0 0 0 0 0 0 0 0 0 0 0 0 0 0 0 0 0 0 0 0 0 0 0 0 0 0 0 0 0 0 0 0 0 0 0 0 0 0 0 0 0 0 0 0 0 0 0 0 0 0 0 0 0 0 0 0 0 0 0 0 0 0 0 0 0 0 0 0 0 0 0 0 0 0 0 0 0 0 0 0 0 0 0 0 0 0 0 0 0 0 0 0 0 0 0 0 0 0 0 0 0 0 0 0 0 0 0 0 0 0 0 0 0 0 0 0 0 0 0 0 0 0 0 0 0 0 0 0 0 0 0 0 0 0 0 0 0 0 0 0 0 0 0 0 0 0 0 0 0 0 0 0 0 0 0 0 0 0 0 
Shoots/CH_IMAGES/snapshot219935/VIS_SV_90_z1_h1_g0_e65_v500_new_467177_0.png 0 0 0 0 0 0 0 0 0 0 0 0 0 0 0 0 0 0 0 0 0 0 0 0 0 0 0 0 0 0 0 0 0 0 0 0 0 0 0 0 0 0 0 0 0 0 0 0 0 0 0 0 0 0 0 0 0 0 0 0 0 0 0 0 0 0 0 0 0 0 0 0 0 0 0 0 0 0 0 0 0 0 0 0 0 0 0 0 0 0 0 0 0 0 0 0 0 0 0 0 0 0 0 0 0 0 0 0 0 0 0 0 0 0 0 0 0 0 0 0 0 0 0 0 0 0 0 0 0 0 0 0 0 0 0 0 0 0 0 0 0 0 0 0 0 0 0 0 0 0 0 0 0 0 0 0 0 0 0 0 0 0 0 0 0 0 0 0 0 0 0 0 0 0 0 0 0 0 0 0 
Shoots/CH_IMAGES/snapshot219936/VIS_SV_90_z1_h1_g0_e65_v500_new_467186_0.png 0 0 0 0 0 0 0 0 0 0 0 0 0 0 0 0 0 0 0 0 0 0 0 0 0 0 0 0 0 0 0 0 0 0 0 0 0 0 0 0 0 0 0 0 0 0 0 0 0 0 0 0 0 0 0 0 0 0 0 0 0 0 0 0 0 0 0 0 0 0 0 0 0 0 0 0 0 0 0 0 0 0 0 0 0 0 0 0 0 0 0 0 0 0 0 0 0 0 0 0 0 0 0 0 0 0 0 0 0 0 0 0 0 0 0 0 0 0 0 0 0 0 0 0 0 0 0 0 0 0 0 0 0 0 0 0 0 0 0 0 0 0 0 0 0 0 0 0 0 0 0 0 0 0 0 0 0 0 0 0 0 0 0 0 0 0 0 0 0 0 0 0 0 0 0 0 0 0 0 0 
Shoots/CH_IMAGES/snapshot219936/VIS_SV_0_z1_h1_g0_e65_v500_new_467185_0.png 0 0 0 0 0 0 0 0 0 0 0 0 0 0 0 0 0 0 0 0 0 0 0 0 0 0 0 0 0 0 0 0 0 0 0 0 0 0 0 0 0 0 0 0 0 0 0 0 0 0 0 0 0 0 0 0 0 0 0 0 0 0 0 0 0 0 0 0 0 0 0 0 0 0 0 0 0 0 0 0 0 0 0 0 0 0 0 0 0 0 0 0 0 0 0 0 0 0 0 0 0 0 0 0 0 0 0 0 0 0 0 0 0 0 0 0 0 0 0 0 0 0 0 0 0 0 0 0 0 0 0 0 0 0 0 0 0 0 0 0 0 0 0 0 0 0 0 0 0 0 0 0 0 0 0 0 0 0 0 0 0 0 0 0 0 0 0 0 0 0 0 0 0 0 0 0 0 0 0 0 
Shoots/CH_IMAGES/snapshot219937/VIS_SV_0_z1_h1_g0_e65_v500_new_467191_0.png 112 1 2 3 7 4 2 10 17 12 24 22 41 31 56 54 75 106 118 140 162 195 196 275 313 361 356 383 425 498 445 504 535 605 691 852 964 1086 1213 1321 1644 2103 2258 2047 1390 733 396 216 147 114 103 92 49 79 57 51 55 55 56 42 78 34 45 50 42 46 49 45 60 45 55 58 37 40 49 48 26 22 18 18 15 24 7 14 20 19 14 15 12 13 63 9 11 15 12 16 14 17 15 13 16 14 7 13 8 10 12 9 4 4 8 11 5 3 0 5 2 3 1 0 2 1 4 0 3 1 0 0 2 2 1 0 1 1 2 1 0 0 2 1 0 0 0 1 0 0 0 2 1 0 1 0 1 0 0 0 1 1 0 0 0 0 2 1 1 2 1 1 2 0 1 1 1 4 3 0 1 2 1 3 
Shoots/CH_IMAGES/snapshot219937/VIS_SV_90_z1_h1_g0_e65_v500_new_467192_0.png 36 1 3 0 3 1 1 6 13 8 25 29 45 36 37 64 58 54 84 88 141 161 192 281 307 362 415 358 430 450 454 499 529 593 584 772 862 1006 1185 1379 1973 2578 3031 2659 1815 1044 448 228 164 113 73 68 57 65 47 46 50 43 54 32 51 24 40 42 48 39 48 49 63 58 51 60 67 48 47 48 38 45 41 35 35 19 24 27 23 15 18 14 14 11 25 6 12 8 4 11 13 4 8 10 11 8 6 7 9 10 16 19 13 10 11 11 9 10 9 4 4 1 1 0 3 0 3 2 0 5 2 0 1 0 0 0 0 0 3 0 0 0 1 0 1 0 0 0 0 0 0 2 1 0 0 0 0 1 0 0 0 0 0 0 0 0 0 0 1 0 0 0 0 0 0 0 0 1 1 1 1 0 2 1 
Shoots/CH_IMAGES/snapshot219938/VIS_SV_90_z1_h1_g0_e65_v500_new_467198_0.png 0 0 0 0 0 0 0 0 0 0 0 0 0 0 0 0 0 0 0 0 0 0 0 0 0 0 0 0 0 0 0 0 0 0 0 0 0 0 0 0 0 0 0 0 0 0 0 0 0 0 0 0 0 0 0 0 0 0 0 0 0 0 0 0 0 0 0 0 0 0 0 0 0 0 0 0 0 0 0 0 0 0 0 0 0 0 0 0 0 0 0 0 0 0 0 0 0 0 0 0 0 0 0 0 0 0 0 0 0 0 0 0 0 0 0 0 0 0 0 0 0 0 0 0 0 0 0 0 0 0 0 0 0 0 0 0 0 0 0 0 0 0 0 0 0 0 0 0 0 0 0 0 0 0 0 0 0 0 0 0 0 0 0 0 0 0 0 0 0 0 0 0 0 0 0 0 0 0 0 0 
Shoots/CH_IMAGES/snapshot219938/VIS_SV_0_z1_h1_g0_e65_v500_new_467197_0.png 0 0 0 0 0 0 0 0 0 0 0 0 0 0 0 0 0 0 0 0 0 0 0 0 0 0 0 0 0 0 0 0 0 0 0 0 0 0 0 0 0 0 0 0 0 0 0 0 0 0 0 0 0 0 0 0 0 0 0 0 0 0 0 0 0 0 0 0 0 0 0 0 0 0 0 0 0 0 0 0 0 0 0 0 0 0 0 0 0 0 0 0 0 0 0 0 0 0 0 0 0 0 0 0 0 0 0 0 0 0 0 0 0 0 0 0 0 0 0 0 0 0 0 0 0 0 0 0 0 0 0 0 0 0 0 0 0 0 0 0 0 0 0 0 0 0 0 0 0 0 0 0 0 0 0 0 0 0 0 0 0 0 0 0 0 0 0 0 0 0 0 0 0 0 0 0 0 0 0 0 
Shoots/CH_IMAGES/snapshot219939/VIS_SV_90_z1_h1_g0_e65_v500_new_467204_0.png 0 0 0 0 0 0 0 0 0 0 0 0 0 0 0 0 0 0 0 0 0 0 0 0 0 0 0 0 0 0 0 0 0 0 0 0 0 0 0 0 0 0 0 0 0 0 0 0 0 0 0 0 0 0 0 0 0 0 0 0 0 0 0 0 0 0 0 0 0 0 0 0 0 0 0 0 0 0 0 0 0 0 0 0 0 0 0 0 0 0 0 0 0 0 0 0 0 0 0 0 0 0 0 0 0 0 0 0 0 0 0 0 0 0 0 0 0 0 0 0 0 0 0 0 0 0 0 0 0 0 0 0 0 0 0 0 0 0 0 0 0 0 0 0 0 0 0 0 0 0 0 0 0 0 0 0 0 0 0 0 0 0 0 0 0 0 0 0 0 0 0 0 0 0 0 0 0 0 0 0 
Shoots/CH_IMAGES/snapshot219939/VIS_SV_0_z1_h1_g0_e65_v500_new_467203_0.png 0 0 0 0 0 0 0 0 0 0 0 0 0 0 0 0 0 0 0 0 0 0 0 0 0 0 0 0 0 0 0 0 0 0 0 0 0 0 0 0 0 0 0 0 0 0 0 0 0 0 0 0 0 0 0 0 0 0 0 0 0 0 0 0 0 0 0 0 0 0 0 0 0 0 0 0 0 0 0 0 0 0 0 0 0 0 0 0 0 0 0 0 0 0 0 0 0 0 0 0 0 0 0 0 0 0 0 0 0 0 0 0 0 0 0 0 0 0 0 0 0 0 0 0 0 0 0 0 0 0 0 0 0 0 0 0 0 0 0 0 0 0 0 0 0 0 0 0 0 0 0 0 0 0 0 0 0 0 0 0 0 0 0 0 0 0 0 0 0 0 0 0 0 0 0 0 0 0 0 0 
Shoots/CH_IMAGES/snapshot219941/VIS_SV_90_z1_h1_g0_e65_v500_new_467216_0.png 0 0 0 0 0 0 0 0 0 0 0 0 0 0 0 0 0 0 0 0 0 0 0 0 0 0 0 0 0 0 0 0 0 0 0 0 0 0 0 0 0 0 0 0 0 0 0 0 0 0 0 0 0 0 0 0 0 0 0 0 0 0 0 0 0 0 0 0 0 0 0 0 0 0 0 0 0 0 0 0 0 0 0 0 0 0 0 0 0 0 0 0 0 0 0 0 0 0 0 0 0 0 0 0 0 0 0 0 0 0 0 0 0 0 0 0 0 0 0 0 0 0 0 0 0 0 0 0 0 0 0 0 0 0 0 0 0 0 0 0 0 0 0 0 0 0 0 0 0 0 0 0 0 0 0 0 0 0 0 0 0 0 0 0 0 0 0 0 0 0 0 0 0 0 0 0 0 0 0 0 
Shoots/CH_IMAGES/snapshot219940/VIS_SV_0_z1_h1_g0_e65_v500_new_467209_0.png 88 0 2 1 1 0 7 6 10 13 27 42 59 88 109 123 145 178 206 203 264 266 331 390 404 451 491 533 527 602 617 610 639 713 804 993 1235 1387 1591 2042 2605 3378 3459 3346 2317 1187 561 286 160 113 96 61 61 60 43 60 42 46 29 36 36 26 26 40 32 46 51 48 42 54 46 43 41 40 29 31 29 27 29 11 22 19 21 21 17 9 19 12 10 9 41 3 4 5 2 7 14 8 10 6 4 0 1 1 2 2 1 1 3 1 2 0 0 1 1 0 0 0 1 0 0 0 0 0 1 1 0 0 0 0 0 0 0 0 0 0 0 0 0 0 2 0 0 0 0 0 1 0 0 0 2 0 0 0 0 0 0 0 0 0 1 0 0 0 0 1 0 0 0 0 0 0 0 1 1 0 0 0 0 1 
Shoots/CH_IMAGES/snapshot219940/VIS_SV_90_z1_h1_g0_e65_v500_new_467210_0.png 58 5 6 7 4 8 10 6 9 8 14 25 28 58 45 69 94 111 135 160 168 197 236 271 285 272 331 279 295 335 330 374 398 429 451 540 648 787 1153 1608 2114 2750 3270 3454 2731 1491 877 444 228 121 99 83 74 61 49 44 48 42 30 39 39 30 41 35 41 32 37 34 35 40 38 33 30 32 33 36 29 32 28 28 23 23 16 24 16 16 14 11 7 5 42 12 10 10 9 9 6 11 9 10 9 5 6 12 4 7 11 7 8 7 7 11 9 6 4 6 11 4 3 1 9 2 2 3 2 4 3 2 2 4 4 4 5 4 2 4 1 2 2 1 2 2 4 2 3 3 0 0 2 1 5 0 1 0 1 1 2 3 3 3 1 0 4 0 3 3 2 0 1 1 1 3 3 1 1 4 5 4 4 3 
Shoots/CH_IMAGES/snapshot219941/VIS_SV_0_z1_h1_g0_e65_v500_new_467215_0.png 0 0 0 0 0 0 0 0 0 0 0 0 0 0 0 0 0 0 0 0 0 0 0 0 0 0 0 0 0 0 0 0 0 0 0 0 0 0 0 0 0 0 0 0 0 0 0 0 0 0 0 0 0 0 0 0 0 0 0 0 0 0 0 0 0 0 0 0 0 0 0 0 0 0 0 0 0 0 0 0 0 0 0 0 0 0 0 0 0 0 0 0 0 0 0 0 0 0 0 0 0 0 0 0 0 0 0 0 0 0 0 0 0 0 0 0 0 0 0 0 0 0 0 0 0 0 0 0 0 0 0 0 0 0 0 0 0 0 0 0 0 0 0 0 0 0 0 0 0 0 0 0 0 0 0 0 0 0 0 0 0 0 0 0 0 0 0 0 0 0 0 0 0 0 0 0 0 0 0 0 
Shoots/CH_IMAGES/snapshot219942/VIS_SV_0_z1_h1_g0_e65_v500_new_467221_0.png 62 4 4 4 8 7 19 20 36 63 63 68 73 95 88 104 111 115 118 133 137 166 170 252 251 245 266 333 311 337 277 332 369 380 457 519 582 682 811 869 1016 1322 1604 1976 1813 1101 541 277 117 62 52 53 33 44 29 30 30 19 29 22 35 9 30 29 29 16 19 13 41 24 37 26 34 31 38 39 35 31 35 24 31 25 17 25 22 27 34 11 24 12 48 5 17 12 14 18 15 12 13 6 12 5 9 10 10 7 9 3 4 2 3 4 1 1 3 0 0 0 0 0 1 0 0 0 0 0 1 0 1 0 1 0 1 0 0 0 0 0 0 0 0 0 0 1 0 0 0 0 0 0 0 0 0 0 0 0 0 0 0 0 0 1 0 2 0 0 0 0 1 1 2 0 0 0 2 0 0 4 2 7 
Shoots/CH_IMAGES/snapshot219942/VIS_SV_90_z1_h1_g0_e65_v500_new_467222_0.png 53 2 13 7 9 20 31 38 57 63 106 129 109 102 114 123 108 96 119 106 119 142 158 154 181 208 245 232 261 291 232 270 272 311 312 375 439 546 690 734 930 1102 1387 1800 2315 2453 1992 1428 750 383 179 97 72 70 39 33 33 22 30 22 43 16 21 29 26 32 31 28 39 31 41 29 42 32 48 46 42 46 38 24 29 25 33 33 35 23 32 25 24 16 62 16 17 21 19 18 21 11 14 17 14 13 12 11 9 15 10 7 9 21 31 29 27 36 25 16 15 11 3 0 8 0 5 5 3 0 1 1 3 2 2 1 0 3 0 2 1 1 1 1 2 0 1 1 4 1 1 0 1 1 1 0 0 0 2 2 3 0 2 1 3 3 0 1 1 2 1 2 3 0 1 3 3 2 5 3 7 2 3 2 
Shoots/CH_IMAGES/snapshot219943/VIS_SV_90_z1_h1_g0_e65_v500_new_467228_0.png 52 2 2 6 10 17 9 8 30 36 55 66 63 81 83 83 75 79 104 118 140 186 195 254 268 283 326 361 359 409 427 461 454 503 520 647 787 896 1063 1111 1210 1515 1809 2080 2085 2147 1575 1398 835 491 281 173 82 67 72 41 57 43 38 25 64 22 32 50 40 61 44 30 45 35 46 37 47 35 31 34 35 43 53 36 41 46 29 34 28 41 32 36 29 14 61 8 22 21 31 27 24 30 24 33 15 28 23 19 15 19 12 11 3 6 4 3 4 4 0 1 1 0 2 0 4 0 0 1 0 0 0 0 0 0 0 0 0 1 0 1 0 0 0 0 0 0 0 2 1 0 0 1 0 0 2 0 0 0 0 0 0 0 0 0 1 0 0 0 0 1 0 2 2 1 5 0 0 2 0 1 2 1 0 3 
Shoots/CH_IMAGES/snapshot219943/VIS_SV_0_z1_h1_g0_e65_v500_new_467227_0.png 46 1 8 10 8 4 10 7 24 30 27 34 57 63 96 88 77 104 120 145 166 167 169 215 206 234 261 286 300 318 305 350 370 411 478 547 701 844 1064 1095 1104 1176 1020 1132 1412 1657 1554 1291 814 501 310 197 119 127 73 59 53 35 38 28 68 18 37 40 39 27 44 39 63 54 37 56 41 41 52 41 43 42 44 44 39 30 40 30 23 25 32 20 25 12 49 15 18 16 11 21 10 15 15 19 18 10 13 13 18 14 9 18 16 10 5 10 3 16 6 4 5 3 8 4 9 3 3 5 5 7 5 4 7 4 6 0 5 1 2 4 2 4 1 1 1 0 0 1 1 4 6 0 0 0 8 0 4 0 1 0 2 0 0 3 4 1 2 5 3 8 4 4 2 3 3 4 4 7 2 3 3 3 4 1 
Shoots/CH_IMAGES/snapshot219945/VIS_SV_90_z1_h1_g0_e65_v500_new_467240_0.png 137 27 31 33 38 63 78 90 104 88 102 96 125 133 149 165 161 151 158 181 208 235 280 302 327 329 341 431 458 461 465 458 480 544 606 744 912 1003 1129 1073 1228 1276 1220 1089 746 538 288 184 147 84 93 72 58 64 46 49 31 41 40 19 62 17 30 33 41 41 33 28 43 31 38 39 29 34 21 41 29 38 29 28 22 31 15 27 27 18 31 23 19 9 122 15 30 30 20 27 30 10 26 15 21 19 19 30 25 24 14 8 13 10 10 6 3 4 9 7 2 4 2 2 8 0 1 3 5 3 2 2 0 1 2 1 1 0 1 4 1 0 0 2 2 0 0 2 1 0 2 0 0 0 0 0 1 0 0 1 1 1 4 3 2 1 0 6 4 6 5 1 9 7 12 14 11 8 8 10 23 18 20 18 
Shoots/CH_IMAGES/snapshot219944/VIS_SV_90_z1_h1_g0_e65_v500_new_467234_0.png 48 1 2 3 3 5 6 6 13 24 30 40 50 69 84 111 129 133 205 220 257 262 264 286 297 319 324 331 334 313 280 357 375 359 470 506 638 678 968 1115 1502 2039 2607 3339 3984 4423 3612 3318 2192 1535 1035 639 318 292 157 122 116 57 60 53 88 30 36 62 48 64 39 43 55 61 61 64 69 66 68 75 49 64 67 65 60 51 58 64 48 45 29 36 28 28 59 16 20 19 14 19 20 16 18 20 20 20 13 14 11 14 17 19 23 15 23 20 13 5 5 3 4 5 3 1 6 0 1 3 2 1 0 0 1 1 1 2 0 0 0 0 0 2 0 0 0 0 0 1 0 0 0 0 0 1 5 0 2 0 0 0 0 1 0 0 2 1 1 2 0 1 4 2 4 3 2 3 0 2 3 3 2 1 2 0 
Shoots/CH_IMAGES/snapshot219944/VIS_SV_0_z1_h1_g0_e65_v500_new_467233_0.png 74 2 12 7 17 23 24 25 42 34 63 75 80 109 134 153 173 150 213 232 284 359 383 434 457 491 567 668 652 694 661 747 786 811 880 1030 1178 1223 1591 1815 2155 2623 2973 3312 3757 3877 3174 2914 2071 1259 869 482 288 247 156 102 106 57 55 49 110 39 61 69 48 68 58 57 73 76 54 65 46 65 57 49 60 56 54 39 36 31 28 46 23 33 28 21 19 16 62 7 17 14 15 18 17 16 20 18 12 16 18 18 16 16 9 19 10 9 8 6 1 8 5 4 7 4 1 1 8 0 2 1 0 0 1 0 2 0 0 2 2 1 0 5 0 0 0 1 4 0 0 3 1 0 1 0 0 0 5 0 0 2 0 2 2 0 0 0 3 1 0 2 0 2 1 1 1 1 5 3 2 6 5 4 12 5 4 0 
Shoots/CH_IMAGES/snapshot219945/VIS_SV_0_z1_h1_g0_e65_v500_new_467239_0.png 87 9 16 29 34 36 44 53 75 73 81 88 98 111 127 113 134 117 132 138 173 171 163 231 212 228 259 307 302 276 295 301 350 371 438 494 562 625 740 763 942 1249 1526 1570 1594 1519 976 802 520 307 211 120 70 74 37 37 30 9 15 9 36 4 11 17 18 17 13 8 16 11 23 14 15 28 17 18 25 16 28 18 17 24 16 27 23 15 24 16 21 13 58 8 12 9 14 24 14 15 15 17 15 23 17 22 5 16 9 13 10 4 8 7 4 3 5 7 3 3 2 4 15 3 2 1 1 1 6 1 5 4 4 3 1 2 2 6 3 3 4 3 4 4 2 4 4 3 4 4 1 3 11 2 1 4 3 4 8 1 6 4 7 10 4 4 3 6 2 2 5 4 9 7 6 11 4 16 8 8 10 7 
Shoots/CH_IMAGES/snapshot219946/VIS_SV_0_z1_h1_g0_e65_v500_new_467242_0.png 3 3 3 5 5 6 5 7 15 19 35 32 62 69 82 77 75 55 63 72 89 100 88 113 117 74 94 132 96 84 86 121 103 135 105 136 149 115 150 121 104 108 101 80 78 66 55 44 38 32 22 12 15 16 10 9 22 18 4 4 23 5 5 13 10 10 14 3 15 11 13 12 13 23 19 13 13 16 17 12 14 13 11 18 11 11 8 2 14 6 15 5 8 4 2 3 3 7 7 4 1 5 3 1 2 2 1 2 2 4 2 1 0 1 1 1 0 1 1 0 1 0 0 0 1 1 1 0 1 0 1 1 2 1 1 0 0 0 0 1 0 0 0 0 0 0 0 0 0 0 0 0 0 0 0 1 0 0 0 0 0 0 0 0 0 1 0 0 0 2 1 0 0 0 1 0 1 1 1 2 
Shoots/CH_IMAGES/snapshot219946/VIS_SV_90_z1_h1_g0_e65_v500_new_467243_0.png 13 2 6 8 9 13 14 22 27 24 41 64 81 79 81 75 65 77 69 69 56 82 66 69 67 77 69 89 96 91 74 84 73 69 62 79 71 81 87 106 155 244 267 353 368 374 287 235 133 81 52 50 24 37 26 19 21 13 18 13 35 11 17 15 15 18 23 19 18 20 11 12 18 16 20 25 9 10 18 23 27 29 19 35 26 22 16 17 20 12 30 10 17 12 15 11 13 13 13 20 16 15 14 13 18 15 18 18 28 30 30 28 16 29 30 15 10 16 7 1 17 1 6 8 6 6 4 3 7 3 0 7 5 5 4 9 3 4 6 4 4 5 3 7 3 4 5 1 5 1 13 0 3 2 1 5 5 2 3 2 3 3 4 4 2 2 4 6 3 4 3 7 2 4 3 4 1 1 3 6 
Shoots/CH_IMAGES/snapshot219947/VIS_SV_0_z1_h1_g0_e65_v500_new_467251_0.png 58 0 1 4 3 1 0 5 8 9 14 18 21 37 37 53 49 46 43 46 53 77 83 123 147 199 232 240 304 323 424 403 452 495 566 683 750 858 1050 1121 1145 1290 1466 1772 1953 1334 838 398 183 71 67 54 24 35 36 19 39 21 22 25 55 11 28 38 39 36 31 18 28 46 26 29 25 27 21 34 15 8 19 20 15 17 10 19 10 15 15 14 16 6 56 3 5 12 10 6 6 12 12 11 18 11 11 8 5 10 2 4 3 1 1 2 0 3 0 2 0 0 0 0 3 0 0 0 0 1 0 0 0 0 0 1 0 0 0 2 0 0 0 0 0 0 0 0 0 1 0 0 0 0 3 0 0 1 1 0 0 0 0 0 1 0 1 0 0 1 0 0 1 0 2 0 0 0 0 0 0 1 0 0 
Shoots/CH_IMAGES/snapshot219947/VIS_SV_90_z1_h1_g0_e65_v500_new_467252_0.png 26 1 2 1 2 1 2 0 8 5 8 20 24 58 85 92 74 60 66 56 55 65 97 140 180 183 210 221 307 329 373 411 409 502 526 672 749 827 972 1038 1147 1261 1220 1069 913 707 399 268 141 61 56 41 33 49 30 26 24 22 22 7 43 9 21 26 25 18 30 15 23 25 27 25 28 13 26 42 25 17 31 25 15 25 16 23 10 25 21 9 22 16 44 8 15 15 12 18 8 7 20 15 13 17 11 11 7 8 8 6 6 3 2 9 2 6 2 3 1 2 4 0 1 2 3 1 1 3 2 0 3 1 1 4 3 2 4 1 0 0 1 0 2 0 0 1 1 0 0 1 0 0 4 0 1 0 0 0 1 0 0 2 0 0 0 3 0 2 0 0 0 3 1 0 1 0 1 3 0 1 1 1 
Shoots/CH_IMAGES/snapshot219948/VIS_SV_0_z1_h1_g0_e65_v500_new_467257_0.png 0 0 0 0 0 0 0 0 0 0 0 0 0 0 0 0 0 0 0 0 0 0 0 0 0 0 0 0 0 0 0 0 0 0 0 0 0 0 0 0 0 0 0 0 0 0 0 0 0 0 0 0 0 0 0 0 0 0 0 0 0 0 0 0 0 0 0 0 0 0 0 0 0 0 0 0 0 0 0 0 0 0 0 0 0 0 0 0 0 0 0 0 0 0 0 0 0 0 0 0 0 0 0 0 0 0 0 0 0 0 0 0 0 0 0 0 0 0 0 0 0 0 0 0 0 0 0 0 0 0 0 0 0 0 0 0 0 0 0 0 0 0 0 0 0 0 0 0 0 0 0 0 0 0 0 0 0 0 0 0 0 0 0 0 0 0 0 0 0 0 0 0 0 0 0 0 0 0 0 0 
Shoots/CH_IMAGES/snapshot219950/VIS_SV_90_z1_h1_g0_e65_v500_new_467270_0.png 0 0 0 0 0 0 0 0 0 0 0 0 0 0 0 0 0 0 0 0 0 0 0 0 0 0 0 0 0 0 0 0 0 0 0 0 0 0 0 0 0 0 0 0 0 0 0 0 0 0 0 0 0 0 0 0 0 0 0 0 0 0 0 0 0 0 0 0 0 0 0 0 0 0 0 0 0 0 0 0 0 0 0 0 0 0 0 0 0 0 0 0 0 0 0 0 0 0 0 0 0 0 0 0 0 0 0 0 0 0 0 0 0 0 0 0 0 0 0 0 0 0 0 0 0 0 0 0 0 0 0 0 0 0 0 0 0 0 0 0 0 0 0 0 0 0 0 0 0 0 0 0 0 0 0 0 0 0 0 0 0 0 0 0 0 0 0 0 0 0 0 0 0 0 0 0 0 0 0 0 
Shoots/CH_IMAGES/snapshot219949/VIS_SV_0_z1_h1_g0_e65_v500_new_467263_0.png 116 4 9 16 18 10 31 22 29 43 47 49 62 79 91 106 125 115 165 187 226 285 304 394 406 432 491 488 563 580 560 616 654 716 864 984 1190 1336 1800 2059 2417 3005 3530 3954 4073 4128 2986 2312 1485 956 582 353 197 176 102 83 65 63 64 38 99 41 62 68 50 69 53 65 50 63 59 65 73 57 58 52 38 50 51 44 42 38 30 40 32 48 35 23 33 12 94 14 19 32 35 16 18 22 40 39 32 30 35 31 28 31 28 27 18 17 12 8 6 13 3 2 4 0 1 0 7 0 0 0 1 2 0 0 1 0 0 2 1 1 0 2 0 0 1 0 1 1 0 1 0 2 0 0 1 0 6 0 0 2 1 0 1 0 7 1 5 1 1 2 2 6 0 1 3 3 5 1 2 6 2 6 4 3 8 1 
Shoots/CH_IMAGES/snapshot219949/VIS_SV_90_z1_h1_g0_e65_v500_new_467264_0.png 28 5 4 5 8 10 13 19 26 33 30 49 61 68 109 145 186 158 206 212 283 307 344 409 422 491 595 580 578 599 562 605 670 726 816 925 1138 1332 1694 1955 2530 3342 3996 4739 5322 4719 3616 2567 1613 1033 615 378 208 196 133 67 94 75 55 37 77 39 55 69 53 62 61 53 81 81 77 84 79 67 83 76 72 79 77 64 71 79 55 72 44 40 43 43 34 39 51 23 25 35 23 23 35 18 20 12 20 12 15 8 15 6 8 3 5 5 4 2 1 2 2 1 2 3 0 0 4 0 0 0 0 1 0 0 1 0 0 1 0 0 0 0 0 0 0 1 1 0 0 0 0 0 0 0 0 0 7 0 0 0 0 0 0 0 0 0 1 0 0 1 2 0 1 0 2 0 5 1 0 1 4 1 3 2 9 1 
Shoots/CH_IMAGES/snapshot219948/VIS_SV_90_z1_h1_g0_e65_v500_new_467258_0.png 0 0 0 0 0 0 0 0 0 0 0 0 0 0 0 0 0 0 0 0 0 0 0 0 0 0 0 0 0 0 0 0 0 0 0 0 0 0 0 0 0 0 0 0 0 0 0 0 0 0 0 0 0 0 0 0 0 0 0 0 0 0 0 0 0 0 0 0 0 0 0 0 0 0 0 0 0 0 0 0 0 0 0 0 0 0 0 0 0 0 0 0 0 0 0 0 0 0 0 0 0 0 0 0 0 0 0 0 0 0 0 0 0 0 0 0 0 0 0 0 0 0 0 0 0 0 0 0 0 0 0 0 0 0 0 0 0 0 0 0 0 0 0 0 0 0 0 0 0 0 0 0 0 0 0 0 0 0 0 0 0 0 0 0 0 0 0 0 0 0 0 0 0 0 0 0 0 0 0 0 
Shoots/CH_IMAGES/snapshot219950/VIS_SV_0_z1_h1_g0_e65_v500_new_467269_0.png 0 0 0 0 0 0 0 0 0 0 0 0 0 0 0 0 0 0 0 0 0 0 0 0 0 0 0 0 0 0 0 0 0 0 0 0 0 0 0 0 0 0 0 0 0 0 0 0 0 0 0 0 0 0 0 0 0 0 0 0 0 0 0 0 0 0 0 0 0 0 0 0 0 0 0 0 0 0 0 0 0 0 0 0 0 0 0 0 0 0 0 0 0 0 0 0 0 0 0 0 0 0 0 0 0 0 0 0 0 0 0 0 0 0 0 0 0 0 0 0 0 0 0 0 0 0 0 0 0 0 0 0 0 0 0 0 0 0 0 0 0 0 0 0 0 0 0 0 0 0 0 0 0 0 0 0 0 0 0 0 0 0 0 0 0 0 0 0 0 0 0 0 0 0 0 0 0 0 0 0 
Shoots/CH_IMAGES/snapshot219951/VIS_SV_90_z1_h1_g0_e65_v500_new_467276_0.png 0 0 0 0 0 0 0 0 0 0 0 0 0 0 0 0 0 0 0 0 0 0 0 0 0 0 0 0 0 0 0 0 0 0 0 0 0 0 0 0 0 0 0 0 0 0 0 0 0 0 0 0 0 0 0 0 0 0 0 0 0 0 0 0 0 0 0 0 0 0 0 0 0 0 0 0 0 0 0 0 0 0 0 0 0 0 0 0 0 0 0 0 0 0 0 0 0 0 0 0 0 0 0 0 0 0 0 0 0 0 0 0 0 0 0 0 0 0 0 0 0 0 0 0 0 0 0 0 0 0 0 0 0 0 0 0 0 0 0 0 0 0 0 0 0 0 0 0 0 0 0 0 0 0 0 0 0 0 0 0 0 0 0 0 0 0 0 0 0 0 0 0 0 0 0 0 0 0 0 0 
Shoots/CH_IMAGES/snapshot219951/VIS_SV_0_z1_h1_g0_e65_v500_new_467275_0.png 0 0 0 0 0 0 0 0 0 0 0 0 0 0 0 0 0 0 0 0 0 0 0 0 0 0 0 0 0 0 0 0 0 0 0 0 0 0 0 0 0 0 0 0 0 0 0 0 0 0 0 0 0 0 0 0 0 0 0 0 0 0 0 0 0 0 0 0 0 0 0 0 0 0 0 0 0 0 0 0 0 0 0 0 0 0 0 0 0 0 0 0 0 0 0 0 0 0 0 0 0 0 0 0 0 0 0 0 0 0 0 0 0 0 0 0 0 0 0 0 0 0 0 0 0 0 0 0 0 0 0 0 0 0 0 0 0 0 0 0 0 0 0 0 0 0 0 0 0 0 0 0 0 0 0 0 0 0 0 0 0 0 0 0 0 0 0 0 0 0 0 0 0 0 0 0 0 0 0 0 
Shoots/CH_IMAGES/snapshot219952/VIS_SV_90_z1_h1_g0_e65_v500_new_467282_0.png 3 1 0 1 0 0 1 2 3 2 3 7 6 11 13 15 18 21 30 29 33 30 35 40 43 66 72 92 80 113 121 116 102 146 150 182 225 262 305 308 336 380 404 431 411 346 247 149 68 25 23 19 20 16 18 19 17 7 17 1 25 1 12 7 8 16 8 9 8 8 21 16 18 14 12 9 12 12 13 8 10 8 10 19 16 9 5 6 11 5 16 4 11 6 6 9 3 7 12 4 11 5 0 3 7 2 1 1 0 1 0 1 0 0 0 0 0 0 0 0 1 0 0 0 0 0 0 0 0 0 0 0 0 0 0 1 0 0 0 0 0 0 0 0 0 0 0 0 0 0 0 0 0 0 0 0 0 0 0 0 0 0 0 0 0 0 0 0 1 0 0 0 0 0 0 0 0 1 0 0 
Shoots/CH_IMAGES/snapshot219953/VIS_SV_0_z1_h1_g0_e65_v500_new_467284_0.png 76 1 5 9 15 12 17 22 27 49 50 50 81 93 119 142 144 177 174 202 254 265 318 398 373 362 463 509 513 579 542 565 620 652 707 847 991 1069 1443 1517 1694 1865 2011 2487 3020 3450 2895 2494 1560 870 431 261 132 125 92 69 65 60 53 32 78 36 54 51 43 54 37 45 39 48 28 58 54 57 59 55 46 57 44 29 28 29 14 19 20 13 18 14 14 7 74 5 10 11 12 14 12 14 13 22 14 16 15 13 12 6 15 6 10 12 7 19 12 27 22 23 8 9 2 1 6 0 0 1 4 3 2 2 4 2 6 0 0 2 0 2 2 0 3 0 1 1 0 3 1 0 0 0 0 0 5 0 1 0 0 1 1 1 0 0 0 0 1 2 1 3 0 2 1 0 3 3 2 1 2 2 3 1 2 2 
Shoots/CH_IMAGES/snapshot219954/VIS_SV_0_z1_h1_g0_e65_v500_new_467293_0.png 71 0 3 7 10 8 8 9 27 22 32 49 51 78 89 114 156 168 190 271 264 356 357 404 454 466 530 598 623 614 563 678 724 768 823 940 1122 1331 1784 1882 2251 2550 2947 3522 3952 3931 3021 2171 1414 932 578 373 189 192 100 106 121 66 48 53 100 43 65 77 55 90 66 53 87 79 70 90 74 66 79 75 83 77 92 97 78 61 43 62 60 50 36 26 43 19 62 23 26 22 32 30 35 15 21 30 19 22 14 13 10 14 11 16 12 13 15 10 7 10 4 11 6 8 10 4 16 2 6 5 7 3 3 1 4 1 5 3 3 7 1 1 1 3 2 1 6 4 2 2 1 2 1 1 0 1 7 0 0 4 2 1 2 1 2 1 1 1 2 1 1 5 3 1 4 4 4 1 0 6 1 4 2 3 1 0 
Shoots/CH_IMAGES/snapshot219953/VIS_SV_90_z1_h1_g0_e65_v500_new_467285_0.png 40 5 3 2 9 7 8 8 11 19 16 34 31 39 61 67 88 96 96 119 139 179 188 217 272 304 296 339 369 376 373 435 448 438 475 615 612 775 1032 1189 1323 1625 1856 2501 2906 3214 2761 2060 1246 763 475 299 197 174 125 77 69 66 39 39 76 25 35 48 43 47 49 55 65 50 59 65 55 55 67 52 56 46 60 50 51 52 38 43 37 36 38 37 25 17 43 15 14 13 14 14 16 13 14 7 2 9 3 1 3 6 0 2 3 2 3 7 8 9 9 8 7 5 1 1 7 0 1 2 0 1 1 0 0 2 2 0 1 0 0 1 0 1 0 0 1 0 0 0 0 0 0 0 0 0 0 0 0 1 0 0 0 0 1 0 1 0 1 1 1 1 1 0 3 0 1 2 0 2 1 1 1 0 1 2 
Shoots/CH_IMAGES/snapshot219954/VIS_SV_90_z1_h1_g0_e65_v500_new_467294_0.png 38 5 7 9 18 14 20 13 27 24 36 46 47 64 59 85 89 125 126 174 161 195 206 305 338 351 408 404 464 527 481 452 524 586 576 728 845 968 1245 1486 1685 2071 2643 3341 4011 4215 3707 3077 2238 1323 757 346 174 141 76 62 60 53 56 25 80 23 47 48 51 52 47 40 58 50 32 48 56 47 55 64 31 46 51 43 31 33 27 43 30 33 40 21 28 18 52 10 29 20 20 25 23 19 27 20 21 22 18 21 25 15 12 14 12 13 10 7 6 7 3 1 3 5 3 2 5 0 0 0 2 1 1 0 0 0 2 1 0 0 0 1 0 0 2 1 2 0 0 2 0 1 0 0 0 0 5 0 0 0 1 0 1 2 2 4 4 4 0 3 1 4 4 5 2 4 2 4 3 7 2 6 6 2 6 3 
Shoots/CH_IMAGES/snapshot219952/VIS_SV_0_z1_h1_g0_e65_v500_new_467281_0.png 72 9 19 19 23 23 18 25 42 30 33 40 48 72 68 98 77 91 100 98 99 118 103 131 114 124 123 116 161 113 222 134 148 194 178 229 232 253 349 375 463 396 364 255 155 88 51 37 31 24 25 34 16 26 25 23 11 12 22 2 48 2 8 10 9 20 11 9 22 19 32 17 19 21 15 26 12 25 20 26 27 22 10 38 12 22 26 21 22 14 72 9 22 25 26 42 32 26 41 38 32 35 29 32 24 32 42 36 39 31 24 25 23 31 22 13 21 11 21 6 40 3 8 10 12 18 16 7 14 14 11 10 11 16 7 13 7 5 7 3 8 7 2 11 7 4 3 8 3 0 10 0 6 5 5 2 5 2 8 3 7 5 4 6 4 14 8 6 9 7 15 14 9 17 13 13 13 13 12 7 
Shoots/CH_IMAGES/snapshot219955/VIS_SV_0_z1_h1_g0_e65_v500_new_467299_0.png 5 0 1 1 1 0 0 2 3 6 4 6 2 10 4 11 11 8 15 14 26 19 25 36 41 57 49 64 88 103 80 88 82 90 80 87 90 105 168 162 175 160 104 49 40 29 22 15 16 16 16 17 5 16 10 13 9 11 10 2 20 5 9 7 10 14 5 9 10 9 7 9 3 7 9 8 5 2 12 3 6 3 5 9 8 3 1 5 2 1 18 0 4 3 1 3 1 4 7 3 5 0 4 6 3 4 2 3 1 0 1 0 0 1 1 1 0 0 0 0 0 0 0 0 1 0 0 0 0 0 1 0 0 0 0 0 0 0 0 0 1 0 0 0 1 0 0 0 0 0 2 0 0 0 0 1 0 0 1 0 0 0 1 0 0 0 2 1 0 0 2 1 0 1 2 2 0 2 0 0 
Shoots/CH_IMAGES/snapshot219956/VIS_SV_0_z1_h1_g0_e65_v500_new_467305_0.png 95 4 5 5 13 7 10 11 13 10 26 27 34 35 28 50 54 58 58 66 70 84 108 127 155 194 182 229 250 297 302 315 335 389 421 490 651 709 957 989 1211 1486 1567 1804 1926 1847 1135 838 413 243 144 95 49 58 39 16 28 27 14 6 54 12 11 27 21 28 18 19 29 36 18 14 24 25 15 36 26 23 32 21 25 27 18 31 23 11 17 21 16 11 71 12 14 16 17 16 20 11 26 21 16 19 15 16 25 17 15 11 10 10 3 2 0 5 1 0 1 0 1 0 2 0 0 1 1 1 3 0 0 0 1 0 0 1 1 0 0 0 0 0 2 0 0 0 0 0 0 0 0 0 5 0 0 1 1 0 1 0 2 2 4 5 5 4 6 9 8 6 7 3 3 7 2 7 3 7 8 6 5 4 
Shoots/CH_IMAGES/snapshot219955/VIS_SV_90_z1_h1_g0_e65_v500_new_467300_0.png 0 0 1 0 0 1 0 0 2 4 4 2 3 4 3 4 5 10 17 13 27 32 36 43 69 78 85 108 93 115 103 106 85 104 87 97 96 93 93 117 100 116 90 62 39 25 27 24 16 15 12 19 8 20 7 9 9 13 5 3 13 5 4 7 15 10 6 10 14 14 12 7 13 14 6 12 12 14 6 9 10 7 2 11 6 9 4 1 4 2 7 3 3 4 3 3 5 1 6 3 2 1 3 1 1 2 1 1 1 0 0 0 0 1 0 0 1 0 0 0 0 0 0 0 0 0 1 0 0 0 0 0 0 0 0 0 0 0 1 0 0 0 0 1 0 0 0 0 0 0 0 0 0 0 0 0 1 0 0 0 0 0 0 0 0 1 0 0 0 0 0 0 0 0 1 0 0 1 0 0 
Shoots/CH_IMAGES/snapshot219956/VIS_SV_90_z1_h1_g0_e65_v500_new_467306_0.png 79 1 5 6 6 4 8 7 10 13 18 30 22 46 32 47 53 56 64 83 95 139 166 179 224 237 276 306 341 338 315 350 370 476 486 635 759 844 1081 1008 1261 1519 1662 1893 1787 1348 772 468 223 131 68 59 34 51 30 28 20 22 27 10 49 14 17 24 16 28 21 7 26 25 26 20 15 9 26 25 22 31 25 22 13 20 19 24 19 15 25 13 19 9 68 5 19 16 21 16 13 9 26 20 24 17 19 10 17 15 8 17 7 7 12 6 1 4 3 2 3 0 0 0 3 0 0 1 2 0 1 1 5 0 2 1 3 0 1 3 0 0 0 1 0 0 0 0 0 1 0 2 0 0 7 0 1 0 2 0 0 0 1 0 2 0 1 1 1 3 2 2 4 0 2 2 2 3 3 1 5 1 3 2 
Shoots/CH_IMAGES/snapshot219957/VIS_SV_0_z1_h1_g0_e65_v500_new_467311_0.png 0 0 0 0 0 0 0 0 0 0 0 0 0 0 0 0 0 0 0 0 0 0 0 0 0 0 0 0 0 0 0 0 0 0 0 0 0 0 0 0 0 0 0 0 0 0 0 0 0 0 0 0 0 0 0 0 0 0 0 0 0 0 0 0 0 0 0 0 0 0 0 0 0 0 0 0 0 0 0 0 0 0 0 0 0 0 0 0 0 0 0 0 0 0 0 0 0 0 0 0 0 0 0 0 0 0 0 0 0 0 0 0 0 0 0 0 0 0 0 0 0 0 0 0 0 0 0 0 0 0 0 0 0 0 0 0 0 0 0 0 0 0 0 0 0 0 0 0 0 0 0 0 0 0 0 0 0 0 0 0 0 0 0 0 0 0 0 0 0 0 0 0 0 0 0 0 0 0 0 0 
Shoots/CH_IMAGES/snapshot219958/VIS_SV_0_z1_h1_g0_e65_v500_new_467317_0.png 0 0 0 0 0 0 0 0 0 0 0 0 0 0 0 0 0 0 0 0 0 0 0 0 0 0 0 0 0 0 0 0 0 0 0 0 0 0 0 0 0 0 0 0 0 0 0 0 0 0 0 0 0 0 0 0 0 0 0 0 0 0 0 0 0 0 0 0 0 0 0 0 0 0 0 0 0 0 0 0 0 0 0 0 0 0 0 0 0 0 0 0 0 0 0 0 0 0 0 0 0 0 0 0 0 0 0 0 0 0 0 0 0 0 0 0 0 0 0 0 0 0 0 0 0 0 0 0 0 0 0 0 0 0 0 0 0 0 0 0 0 0 0 0 0 0 0 0 0 0 0 0 0 0 0 0 0 0 0 0 0 0 0 0 0 0 0 0 0 0 0 0 0 0 0 0 0 0 0 0 
Shoots/CH_IMAGES/snapshot219957/VIS_SV_90_z1_h1_g0_e65_v500_new_467312_0.png 0 0 0 0 0 0 0 0 0 0 0 0 0 0 0 0 0 0 0 0 0 0 0 0 0 0 0 0 0 0 0 0 0 0 0 0 0 0 0 0 0 0 0 0 0 0 0 0 0 0 0 0 0 0 0 0 0 0 0 0 0 0 0 0 0 0 0 0 0 0 0 0 0 0 0 0 0 0 0 0 0 0 0 0 0 0 0 0 0 0 0 0 0 0 0 0 0 0 0 0 0 0 0 0 0 0 0 0 0 0 0 0 0 0 0 0 0 0 0 0 0 0 0 0 0 0 0 0 0 0 0 0 0 0 0 0 0 0 0 0 0 0 0 0 0 0 0 0 0 0 0 0 0 0 0 0 0 0 0 0 0 0 0 0 0 0 0 0 0 0 0 0 0 0 0 0 0 0 0 0 
Shoots/CH_IMAGES/snapshot219958/VIS_SV_90_z1_h1_g0_e65_v500_new_467318_0.png 0 0 0 0 0 0 0 0 0 0 0 0 0 0 0 0 0 0 0 0 0 0 0 0 0 0 0 0 0 0 0 0 0 0 0 0 0 0 0 0 0 0 0 0 0 0 0 0 0 0 0 0 0 0 0 0 0 0 0 0 0 0 0 0 0 0 0 0 0 0 0 0 0 0 0 0 0 0 0 0 0 0 0 0 0 0 0 0 0 0 0 0 0 0 0 0 0 0 0 0 0 0 0 0 0 0 0 0 0 0 0 0 0 0 0 0 0 0 0 0 0 0 0 0 0 0 0 0 0 0 0 0 0 0 0 0 0 0 0 0 0 0 0 0 0 0 0 0 0 0 0 0 0 0 0 0 0 0 0 0 0 0 0 0 0 0 0 0 0 0 0 0 0 0 0 0 0 0 0 0 
Shoots/CH_IMAGES/snapshot219959/VIS_SV_0_z1_h1_g0_e65_v500_new_467323_0.png 0 0 0 0 0 0 0 0 0 0 0 0 0 0 0 0 0 0 0 0 0 0 0 0 0 0 0 0 0 0 0 0 0 0 0 0 0 0 0 0 0 0 0 0 0 0 0 0 0 0 0 0 0 0 0 0 0 0 0 0 0 0 0 0 0 0 0 0 0 0 0 0 0 0 0 0 0 0 0 0 0 0 0 0 0 0 0 0 0 0 0 0 0 0 0 0 0 0 0 0 0 0 0 0 0 0 0 0 0 0 0 0 0 0 0 0 0 0 0 0 0 0 0 0 0 0 0 0 0 0 0 0 0 0 0 0 0 0 0 0 0 0 0 0 0 0 0 0 0 0 0 0 0 0 0 0 0 0 0 0 0 0 0 0 0 0 0 0 0 0 0 0 0 0 0 0 0 0 0 0 
Shoots/CH_IMAGES/snapshot219959/VIS_SV_90_z1_h1_g0_e65_v500_new_467324_0.png 0 0 0 0 0 0 0 0 0 0 0 0 0 0 0 0 0 0 0 0 0 0 0 0 0 0 0 0 0 0 0 0 0 0 0 0 0 0 0 0 0 0 0 0 0 0 0 0 0 0 0 0 0 0 0 0 0 0 0 0 0 0 0 0 0 0 0 0 0 0 0 0 0 0 0 0 0 0 0 0 0 0 0 0 0 0 0 0 0 0 0 0 0 0 0 0 0 0 0 0 0 0 0 0 0 0 0 0 0 0 0 0 0 0 0 0 0 0 0 0 0 0 0 0 0 0 0 0 0 0 0 0 0 0 0 0 0 0 0 0 0 0 0 0 0 0 0 0 0 0 0 0 0 0 0 0 0 0 0 0 0 0 0 0 0 0 0 0 0 0 0 0 0 0 0 0 0 0 0 0 
Shoots/CH_IMAGES/snapshot219960/VIS_SV_0_z1_h1_g0_e65_v500_new_467329_0.png 26 3 1 8 3 1 6 6 11 26 26 39 58 61 68 86 82 90 94 115 136 131 153 174 178 232 259 323 325 399 415 452 440 544 656 741 861 996 1202 1503 1973 2605 2880 2478 1499 669 311 163 121 72 43 44 43 55 49 33 44 29 34 27 42 22 37 24 38 47 28 36 46 35 32 38 35 38 37 33 31 28 33 31 24 27 18 16 11 8 16 9 12 10 38 5 6 4 6 9 8 11 8 6 7 7 3 9 8 2 2 1 3 3 2 1 2 4 5 1 1 0 5 1 6 1 1 0 1 4 0 1 3 4 2 4 2 5 2 3 5 0 0 3 1 0 1 0 2 1 0 0 0 1 1 0 0 1 2 1 1 0 3 2 3 1 2 1 3 6 0 1 4 0 1 4 0 4 0 1 1 1 0 0 
Shoots/CH_IMAGES/snapshot219960/VIS_SV_90_z1_h1_g0_e65_v500_new_467330_0.png 58 1 0 5 2 9 10 17 22 30 54 57 111 100 138 163 153 194 202 189 241 247 306 308 367 404 477 537 590 613 646 630 708 768 891 1085 1180 1224 1429 1610 2166 2685 2417 1939 1257 811 488 292 194 119 115 78 69 84 74 63 63 54 46 35 76 22 39 35 34 43 33 34 45 31 27 42 30 35 25 22 26 32 22 23 27 22 12 31 18 25 17 15 15 16 103 10 17 24 23 30 24 22 26 23 20 17 22 21 18 11 3 12 7 2 5 1 0 2 0 1 0 0 0 0 3 0 0 0 0 0 0 0 1 1 0 0 1 0 0 2 0 0 0 0 0 1 0 3 1 0 1 1 1 0 4 0 1 0 1 1 2 0 1 1 1 0 1 2 1 3 2 0 1 1 2 1 0 2 0 1 1 2 3 0 
Shoots/CH_IMAGES/snapshot219961/VIS_SV_0_z1_h1_g0_e65_v500_new_467335_0.png 70 7 11 10 20 23 20 19 51 90 67 99 145 166 212 203 186 158 164 204 252 275 310 431 397 430 468 527 551 558 509 533 551 573 653 792 926 921 1061 1033 1177 1374 1420 1491 1286 862 507 290 143 79 67 54 39 54 41 30 44 27 18 18 59 9 23 23 24 45 29 24 45 31 41 33 28 27 32 26 27 32 34 30 27 23 17 30 21 13 18 17 23 7 58 2 12 16 8 18 13 13 24 15 16 19 18 17 9 19 11 14 4 5 7 5 4 5 7 1 3 1 1 0 4 0 1 1 3 0 0 2 2 3 2 0 2 2 0 4 3 0 0 2 3 2 0 0 1 3 0 0 0 0 3 0 0 3 3 1 1 1 0 1 1 2 0 1 1 4 0 1 1 0 3 2 0 1 1 4 3 3 2 5 
Shoots/CH_IMAGES/snapshot219962/VIS_SV_90_z1_h1_g0_e65_v500_new_467342_0.png 115 6 5 6 6 11 12 15 18 24 34 44 60 75 96 77 108 89 118 134 121 189 216 253 292 333 389 389 424 509 452 563 534 647 713 757 874 1071 1342 1616 2074 2787 3305 3074 2168 1178 611 349 213 130 78 66 56 59 51 42 36 31 24 14 38 12 41 43 29 39 34 36 52 45 48 39 49 52 37 41 25 23 23 20 26 21 13 18 13 11 14 12 11 13 69 8 14 12 23 10 15 7 20 14 15 24 7 19 19 17 9 6 11 5 4 5 3 6 4 4 0 2 2 0 2 0 0 1 0 0 0 2 1 0 1 0 0 0 1 1 1 0 1 1 0 1 1 0 1 1 0 0 0 0 1 0 0 0 0 0 0 0 0 0 0 0 1 0 0 4 0 1 1 0 2 1 0 3 1 0 2 2 4 6 
Shoots/CH_IMAGES/snapshot219963/VIS_SV_90_z1_h1_g0_e65_v500_new_467348_0.png 63 7 22 17 20 34 44 64 98 128 161 200 178 172 174 182 178 183 221 256 254 341 347 446 461 478 526 611 548 556 595 550 538 632 696 823 927 914 996 867 1031 1194 1394 1543 1410 904 476 249 133 89 76 52 39 63 35 40 41 30 36 23 43 24 33 27 34 35 37 27 48 33 36 32 41 39 38 40 45 45 45 40 55 28 25 56 25 28 22 29 25 10 76 13 17 13 22 19 11 15 20 18 14 9 10 14 6 6 9 10 2 6 10 2 3 4 4 2 4 2 0 0 8 0 0 1 0 1 3 0 1 2 2 1 0 0 0 3 0 0 1 1 2 0 1 3 0 0 0 0 0 0 4 0 1 0 0 0 1 0 1 3 1 2 0 3 2 3 3 2 1 2 2 5 2 7 5 7 9 8 9 7 
Shoots/CH_IMAGES/snapshot219962/VIS_SV_0_z1_h1_g0_e65_v500_new_467341_0.png 29 0 2 5 3 5 10 19 33 58 70 86 78 96 106 106 140 126 167 163 197 202 254 334 299 348 388 435 403 518 481 556 576 628 703 846 1034 1303 1572 1815 2138 2562 2587 2050 1469 880 467 280 177 123 82 75 52 46 48 50 52 34 56 36 46 19 38 47 26 51 37 32 47 44 34 38 27 33 32 40 29 25 34 25 21 24 6 13 17 15 15 8 13 11 33 5 6 8 3 4 4 6 7 7 11 8 7 7 5 2 2 2 1 4 2 1 1 2 1 0 2 1 2 0 0 0 0 1 0 1 0 0 0 1 1 1 0 0 0 3 2 0 0 0 2 0 0 1 1 0 0 0 1 0 0 0 0 2 0 0 0 0 0 1 0 0 0 1 0 2 0 0 0 0 2 0 0 0 1 0 0 2 1 0 
Shoots/CH_IMAGES/snapshot219961/VIS_SV_90_z1_h1_g0_e65_v500_new_467336_0.png 77 2 4 4 4 2 9 15 24 31 58 46 79 56 85 92 77 126 106 131 150 166 153 185 213 189 247 255 299 276 263 260 308 340 414 452 598 586 738 859 1131 1513 1892 2243 1867 1021 465 174 90 63 56 29 24 28 23 21 29 21 30 8 35 17 19 20 18 30 20 13 22 26 29 30 25 19 18 19 21 14 19 16 12 17 18 18 12 10 12 17 9 6 53 2 8 7 6 11 14 2 13 8 8 10 4 4 5 6 5 2 7 2 0 1 2 5 1 2 2 2 0 0 6 1 1 1 2 7 5 2 1 3 1 2 2 2 2 2 2 0 0 2 0 0 0 2 3 0 1 0 1 0 3 0 1 1 0 2 0 1 1 2 0 1 2 3 0 4 0 3 6 2 1 2 1 1 0 1 5 1 3 3 
Shoots/CH_IMAGES/snapshot219964/VIS_SV_0_z1_h1_g0_e65_v500_new_467350_0.png 0 0 0 0 0 0 0 0 0 0 0 0 0 0 0 0 0 0 0 0 0 0 0 0 0 0 0 0 0 0 0 0 0 0 0 0 0 0 0 0 0 0 0 0 0 0 0 0 0 0 0 0 0 0 0 0 0 0 0 0 0 0 0 0 0 0 0 0 0 0 0 0 0 0 0 0 0 0 0 0 0 0 0 0 0 0 0 0 0 0 0 0 0 0 0 0 0 0 0 0 0 0 0 0 0 0 0 0 0 0 0 0 0 0 0 0 0 0 0 0 0 0 0 0 0 0 0 0 0 0 0 0 0 0 0 0 0 0 0 0 0 0 0 0 0 0 0 0 0 0 0 0 0 0 0 0 0 0 0 0 0 0 0 0 0 0 0 0 0 0 0 0 0 0 0 0 0 0 0 0 
Shoots/CH_IMAGES/snapshot219964/VIS_SV_90_z1_h1_g0_e65_v500_new_467351_0.png 0 0 0 0 0 0 0 0 0 0 0 0 0 0 0 0 0 0 0 0 0 0 0 0 0 0 0 0 0 0 0 0 0 0 0 0 0 0 0 0 0 0 0 0 0 0 0 0 0 0 0 0 0 0 0 0 0 0 0 0 0 0 0 0 0 0 0 0 0 0 0 0 0 0 0 0 0 0 0 0 0 0 0 0 0 0 0 0 0 0 0 0 0 0 0 0 0 0 0 0 0 0 0 0 0 0 0 0 0 0 0 0 0 0 0 0 0 0 0 0 0 0 0 0 0 0 0 0 0 0 0 0 0 0 0 0 0 0 0 0 0 0 0 0 0 0 0 0 0 0 0 0 0 0 0 0 0 0 0 0 0 0 0 0 0 0 0 0 0 0 0 0 0 0 0 0 0 0 0 0 
Shoots/CH_IMAGES/snapshot219963/VIS_SV_0_z1_h1_g0_e65_v500_new_467347_0.png 85 6 9 14 18 18 32 34 59 93 92 116 146 138 131 148 159 181 156 184 173 161 209 223 281 256 300 301 325 338 338 316 349 354 404 455 498 602 661 813 905 1044 1126 1405 1304 910 558 303 144 95 46 47 35 37 30 21 25 16 20 13 28 18 18 17 30 19 29 36 48 42 45 42 35 33 40 27 33 31 29 27 39 27 25 37 27 22 23 19 13 13 40 13 12 12 13 17 19 6 15 9 7 5 9 10 3 3 6 2 7 3 9 5 3 2 1 2 0 2 1 0 3 0 1 1 2 2 0 1 0 0 1 0 1 0 0 0 0 1 0 0 0 0 0 0 0 0 0 0 0 0 0 0 1 0 0 0 0 0 1 0 1 0 2 3 1 3 2 1 0 3 2 3 4 4 1 4 3 6 3 5 
Shoots/CH_IMAGES/snapshot219965/VIS_SV_0_z1_h1_g0_e65_v500_new_467359_0.png 0 0 0 0 0 0 0 0 0 0 0 0 0 0 0 0 0 0 0 0 0 0 0 0 0 0 0 0 0 0 0 0 0 0 0 0 0 0 0 0 0 0 0 0 0 0 0 0 0 0 0 0 0 0 0 0 0 0 0 0 0 0 0 0 0 0 0 0 0 0 0 0 0 0 0 0 0 0 0 0 0 0 0 0 0 0 0 0 0 0 0 0 0 0 0 0 0 0 0 0 0 0 0 0 0 0 0 0 0 0 0 0 0 0 0 0 0 0 0 0 0 0 0 0 0 0 0 0 0 0 0 0 0 0 0 0 0 0 0 0 0 0 0 0 0 0 0 0 0 0 0 0 0 0 0 0 0 0 0 0 0 0 0 0 0 0 0 0 0 0 0 0 0 0 0 0 0 0 0 0 
Shoots/CH_IMAGES/snapshot219965/VIS_SV_90_z1_h1_g0_e65_v500_new_467360_0.png 0 0 0 0 0 0 0 0 0 0 0 0 0 0 0 0 0 0 0 0 0 0 0 0 0 0 0 0 0 0 0 0 0 0 0 0 0 0 0 0 0 0 0 0 0 0 0 0 0 0 0 0 0 0 0 0 0 0 0 0 0 0 0 0 0 0 0 0 0 0 0 0 0 0 0 0 0 0 0 0 0 0 0 0 0 0 0 0 0 0 0 0 0 0 0 0 0 0 0 0 0 0 0 0 0 0 0 0 0 0 0 0 0 0 0 0 0 0 0 0 0 0 0 0 0 0 0 0 0 0 0 0 0 0 0 0 0 0 0 0 0 0 0 0 0 0 0 0 0 0 0 0 0 0 0 0 0 0 0 0 0 0 0 0 0 0 0 0 0 0 0 0 0 0 0 0 0 0 0 0 
Shoots/CH_IMAGES/snapshot219967/VIS_SV_90_z1_h1_g0_e65_v500_new_467372_0.png 41 3 7 7 10 19 19 24 45 42 67 75 80 97 114 129 136 181 194 193 222 285 259 350 369 448 465 496 581 620 612 644 700 767 930 1069 1320 1535 2003 2240 2611 3058 3913 5065 5684 5274 4218 3225 2152 1267 635 340 197 142 97 86 78 59 77 49 82 52 52 57 45 47 47 41 60 44 38 43 38 47 44 37 45 30 27 21 32 24 23 30 18 26 27 19 11 12 68 7 11 21 15 30 13 8 18 23 20 14 10 18 17 19 16 18 19 7 11 6 3 9 4 2 0 0 2 1 7 0 1 2 1 1 2 1 2 1 2 1 2 1 2 0 3 1 0 1 0 4 0 1 0 0 1 1 0 0 2 0 0 2 1 1 1 0 1 0 0 0 0 0 0 2 1 1 0 0 4 3 0 2 0 3 2 2 8 1 
Shoots/CH_IMAGES/snapshot219966/VIS_SV_0_z1_h1_g0_e65_v500_new_467365_0.png 25 2 0 2 7 5 6 8 23 31 26 55 62 84 119 138 159 203 245 248 297 327 358 376 350 363 392 393 433 382 345 382 460 417 528 596 645 772 1240 1560 2033 2856 3781 4674 5471 5822 4508 3807 2543 1450 727 391 173 220 113 110 76 61 62 27 73 29 39 50 45 56 43 38 51 55 47 67 48 56 61 48 49 63 65 48 40 69 53 62 55 56 47 59 46 32 47 28 31 33 34 37 35 24 17 32 27 26 10 17 7 13 9 12 9 19 8 7 5 7 8 5 5 3 2 0 7 0 2 2 2 2 4 0 1 2 1 2 0 1 0 2 2 2 3 4 3 2 0 3 3 5 2 3 1 0 5 2 2 2 1 4 4 3 1 5 2 1 1 3 1 7 1 2 0 0 0 3 2 1 4 3 1 3 2 1 
Shoots/CH_IMAGES/snapshot219966/VIS_SV_90_z1_h1_g0_e65_v500_new_467366_0.png 124 12 18 20 24 45 50 50 57 73 86 115 117 164 224 254 258 346 395 441 532 581 554 679 743 711 711 723 774 720 721 867 845 991 1017 1294 1539 1642 2282 2557 3243 4027 4947 6318 7609 7197 5679 3991 2539 1589 1120 650 341 330 206 152 131 109 88 76 123 50 88 95 107 98 97 103 126 121 122 84 115 146 124 121 110 102 108 85 78 63 39 80 53 46 36 44 40 21 96 31 31 31 36 26 25 20 34 25 20 17 18 8 9 11 5 7 10 10 20 12 8 16 7 7 5 5 4 1 12 0 4 1 5 4 1 4 3 1 3 1 1 1 2 2 1 0 4 1 1 1 0 3 1 1 1 1 0 0 4 0 2 1 1 0 2 1 1 2 1 1 2 1 0 2 1 2 2 4 2 5 3 5 3 6 10 8 11 5 
Shoots/CH_IMAGES/snapshot219967/VIS_SV_0_z1_h1_g0_e65_v500_new_467371_0.png 47 9 14 22 11 19 22 25 37 46 58 61 57 86 102 135 165 177 208 243 241 267 260 318 349 400 421 453 487 549 537 579 632 613 744 910 1122 1192 1763 1928 2437 2895 3168 3258 3385 3875 2657 2348 1443 892 493 298 183 159 111 101 82 50 59 40 90 26 44 47 39 39 47 32 57 56 51 39 51 56 69 59 54 50 47 41 45 43 35 44 37 37 45 28 24 17 81 13 15 25 26 32 25 22 32 23 21 33 23 21 24 21 26 18 23 20 12 10 5 8 5 1 3 1 0 0 5 0 1 0 0 1 0 0 2 1 1 0 0 0 0 2 1 1 1 1 2 0 0 2 0 0 1 1 0 0 3 0 0 2 2 0 1 0 3 3 2 1 2 2 2 4 2 3 3 5 2 5 2 7 2 5 10 4 5 3 
Shoots/CH_IMAGES/snapshot219968/VIS_SV_0_z1_h1_g0_e65_v500_new_467377_0.png 30 1 2 2 2 4 2 3 11 10 14 33 18 42 32 38 31 59 43 51 79 86 80 87 109 112 136 146 160 161 198 215 261 315 297 314 392 399 463 469 557 659 799 797 608 427 213 97 71 41 37 31 17 29 23 29 23 14 17 9 28 8 18 29 17 13 12 13 15 13 8 8 8 7 10 13 9 4 8 6 5 4 4 7 6 10 4 5 4 1 20 1 4 5 7 3 7 2 9 2 11 5 2 1 5 4 4 5 13 18 28 23 14 25 15 17 10 6 8 6 9 1 5 2 1 6 3 0 3 0 2 1 0 2 4 1 1 0 2 0 1 2 0 2 2 1 1 1 1 0 2 0 1 0 0 0 0 0 1 1 0 0 1 0 0 1 0 2 0 0 4 0 1 1 1 0 2 0 4 0 
Shoots/CH_IMAGES/snapshot219968/VIS_SV_90_z1_h1_g0_e65_v500_new_467378_0.png 20 2 4 5 3 2 7 4 6 10 12 10 10 16 23 33 36 42 39 56 85 93 123 130 152 165 223 192 190 224 189 213 248 258 239 292 351 372 480 430 502 518 619 611 555 379 264 192 96 66 63 55 36 55 42 41 31 37 23 18 49 15 19 28 25 22 26 22 23 32 21 34 25 25 35 27 30 30 19 14 22 17 9 14 13 16 11 9 12 8 18 3 5 6 6 3 9 7 9 10 6 6 1 5 4 8 7 4 9 18 10 13 12 26 17 24 23 17 15 3 17 1 4 7 6 5 3 3 7 4 0 2 4 3 2 3 3 3 2 5 0 3 0 1 0 1 2 0 1 0 7 0 0 0 2 5 0 1 6 3 6 2 0 0 3 1 0 1 4 4 3 3 1 6 3 4 4 1 2 3 
Shoots/CH_IMAGES/snapshot219969/VIS_SV_90_z1_h1_g0_e65_v500_new_467384_0.png 51 1 1 1 0 0 1 2 5 9 7 9 21 35 56 82 60 69 53 66 70 84 82 116 141 191 234 262 284 390 337 399 420 432 488 614 783 949 1210 1593 2000 2078 1796 1429 822 414 206 121 70 47 53 42 33 39 47 36 34 23 31 18 31 12 23 19 23 25 23 16 26 22 14 19 15 16 22 14 13 5 6 12 9 7 3 18 2 6 9 5 11 3 25 2 1 5 6 7 6 5 6 2 7 2 3 6 1 1 0 0 0 0 0 1 0 1 0 0 0 0 0 0 1 0 0 0 0 0 0 0 0 0 0 0 0 0 0 1 0 0 0 0 0 0 0 1 0 0 0 0 0 0 0 0 0 0 0 0 0 0 0 0 0 0 0 0 0 0 0 0 0 0 1 0 0 1 0 0 0 0 0 0 
Shoots/CH_IMAGES/snapshot219969/VIS_SV_0_z1_h1_g0_e65_v500_new_467383_0.png 14 0 1 0 1 0 1 2 4 8 4 12 24 26 33 42 58 54 47 46 63 72 92 108 146 205 222 257 300 373 425 442 476 534 600 736 831 971 1248 1502 1708 1841 1754 1578 1217 791 481 260 142 73 64 63 46 49 42 29 42 30 34 18 52 10 26 23 15 29 16 18 28 17 21 21 24 18 24 13 14 15 22 11 17 11 7 18 13 18 14 8 8 6 31 6 6 5 15 6 1 6 13 6 8 5 8 4 3 2 0 2 2 1 1 0 1 1 0 0 0 0 0 0 1 0 0 0 0 0 0 0 0 0 0 0 0 0 0 0 0 0 0 0 0 0 0 0 0 0 0 0 0 0 0 0 0 0 0 0 0 0 0 0 0 0 0 0 0 0 0 0 0 0 0 0 0 0 0 0 0 0 0 0 
Shoots/CH_IMAGES/snapshot219970/VIS_SV_90_z1_h1_g0_e65_v500_new_467390_0.png 0 0 0 0 0 0 0 0 0 0 0 0 0 0 0 0 0 0 0 0 0 0 0 0 0 0 0 0 0 0 0 0 0 0 0 0 0 0 0 0 0 0 0 0 0 0 0 0 0 0 0 0 0 0 0 0 0 0 0 0 0 0 0 0 0 0 0 0 0 0 0 0 0 0 0 0 0 0 0 0 0 0 0 0 0 0 0 0 0 0 0 0 0 0 0 0 0 0 0 0 0 0 0 0 0 0 0 0 0 0 0 0 0 0 0 0 0 0 0 0 0 0 0 0 0 0 0 0 0 0 0 0 0 0 0 0 0 0 0 0 0 0 0 0 0 0 0 0 0 0 0 0 0 0 0 0 0 0 0 0 0 0 0 0 0 0 0 0 0 0 0 0 0 0 0 0 0 0 0 0 
Shoots/CH_IMAGES/snapshot219970/VIS_SV_0_z1_h1_g0_e65_v500_new_467389_0.png 0 0 0 0 0 0 0 0 0 0 0 0 0 0 0 0 0 0 0 0 0 0 0 0 0 0 0 0 0 0 0 0 0 0 0 0 0 0 0 0 0 0 0 0 0 0 0 0 0 0 0 0 0 0 0 0 0 0 0 0 0 0 0 0 0 0 0 0 0 0 0 0 0 0 0 0 0 0 0 0 0 0 0 0 0 0 0 0 0 0 0 0 0 0 0 0 0 0 0 0 0 0 0 0 0 0 0 0 0 0 0 0 0 0 0 0 0 0 0 0 0 0 0 0 0 0 0 0 0 0 0 0 0 0 0 0 0 0 0 0 0 0 0 0 0 0 0 0 0 0 0 0 0 0 0 0 0 0 0 0 0 0 0 0 0 0 0 0 0 0 0 0 0 0 0 0 0 0 0 0 
Shoots/CH_IMAGES/snapshot219971/VIS_SV_0_z1_h1_g0_e65_v500_new_467395_0.png 25 8 3 10 8 8 12 12 20 19 30 37 38 62 63 75 54 67 68 69 75 70 75 102 132 111 108 146 153 153 196 170 185 199 209 214 295 274 335 355 404 483 441 453 354 276 192 90 53 45 36 27 18 31 27 27 18 24 21 9 35 3 8 18 13 20 11 16 14 17 19 25 23 17 22 19 19 21 16 18 17 12 1 16 17 6 5 1 9 3 29 0 9 9 10 5 11 4 7 9 8 5 8 8 7 8 8 2 8 2 4 1 5 3 6 4 4 1 6 3 7 1 5 4 7 3 2 3 5 6 3 1 8 5 5 2 1 3 3 4 1 4 5 3 2 3 1 1 1 1 3 0 1 5 0 2 1 1 6 2 3 1 6 8 2 2 6 5 7 3 0 2 6 7 3 3 4 4 5 4 
Shoots/CH_IMAGES/snapshot219973/VIS_SV_0_z1_h1_g0_e65_v500_new_467407_0.png 0 0 0 0 0 0 0 0 0 0 0 0 0 0 0 0 0 0 0 0 0 0 0 0 0 0 0 0 0 0 0 0 0 0 0 0 0 0 0 0 0 0 0 0 0 0 0 0 0 0 0 0 0 0 0 0 0 0 0 0 0 0 0 0 0 0 0 0 0 0 0 0 0 0 0 0 0 0 0 0 0 0 0 0 0 0 0 0 0 0 0 0 0 0 0 0 0 0 0 0 0 0 0 0 0 0 0 0 0 0 0 0 0 0 0 0 0 0 0 0 0 0 0 0 0 0 0 0 0 0 0 0 0 0 0 0 0 0 0 0 0 0 0 0 0 0 0 0 0 0 0 0 0 0 0 0 0 0 0 0 0 0 0 0 0 0 0 0 0 0 0 0 0 0 0 0 0 0 0 0 
Shoots/CH_IMAGES/snapshot219971/VIS_SV_90_z1_h1_g0_e65_v500_new_467396_0.png 18 0 1 4 1 8 5 6 12 14 14 28 25 29 25 29 22 29 27 27 29 41 52 71 100 101 113 106 167 185 175 169 187 177 253 249 281 355 454 437 539 614 634 628 630 399 261 119 54 28 25 21 13 17 14 11 12 10 7 10 30 3 8 12 15 13 14 10 14 12 13 9 10 23 11 14 16 13 9 5 11 11 9 11 5 6 4 6 3 2 18 1 2 6 3 3 6 2 4 6 7 4 7 6 11 8 1 9 9 9 6 16 7 26 19 20 17 22 7 5 19 4 4 5 4 6 4 0 1 1 3 1 1 0 1 2 1 3 2 2 0 1 0 0 2 1 0 0 0 0 1 0 0 1 1 1 1 1 1 0 1 0 1 0 1 1 1 0 1 0 1 0 0 0 0 2 0 0 0 0 
Shoots/CH_IMAGES/snapshot219972/VIS_SV_0_z1_h1_g0_e65_v500_new_467401_0.png 0 0 0 0 0 0 0 0 0 0 0 0 0 0 0 0 0 0 0 0 0 0 0 0 0 0 0 0 0 0 0 0 0 0 0 0 0 0 0 0 0 0 0 0 0 0 0 0 0 0 0 0 0 0 0 0 0 0 0 0 0 0 0 0 0 0 0 0 0 0 0 0 0 0 0 0 0 0 0 0 0 0 0 0 0 0 0 0 0 0 0 0 0 0 0 0 0 0 0 0 0 0 0 0 0 0 0 0 0 0 0 0 0 0 0 0 0 0 0 0 0 0 0 0 0 0 0 0 0 0 0 0 0 0 0 0 0 0 0 0 0 0 0 0 0 0 0 0 0 0 0 0 0 0 0 0 0 0 0 0 0 0 0 0 0 0 0 0 0 0 0 0 0 0 0 0 0 0 0 0 
Shoots/CH_IMAGES/snapshot219972/VIS_SV_90_z1_h1_g0_e65_v500_new_467402_0.png 0 0 0 0 0 0 0 0 0 0 0 0 0 0 0 0 0 0 0 0 0 0 0 0 0 0 0 0 0 0 0 0 0 0 0 0 0 0 0 0 0 0 0 0 0 0 0 0 0 0 0 0 0 0 0 0 0 0 0 0 0 0 0 0 0 0 0 0 0 0 0 0 0 0 0 0 0 0 0 0 0 0 0 0 0 0 0 0 0 0 0 0 0 0 0 0 0 0 0 0 0 0 0 0 0 0 0 0 0 0 0 0 0 0 0 0 0 0 0 0 0 0 0 0 0 0 0 0 0 0 0 0 0 0 0 0 0 0 0 0 0 0 0 0 0 0 0 0 0 0 0 0 0 0 0 0 0 0 0 0 0 0 0 0 0 0 0 0 0 0 0 0 0 0 0 0 0 0 0 0 
Shoots/CH_IMAGES/snapshot219973/VIS_SV_90_z1_h1_g0_e65_v500_new_467408_0.png 0 0 0 0 0 0 0 0 0 0 0 0 0 0 0 0 0 0 0 0 0 0 0 0 0 0 0 0 0 0 0 0 0 0 0 0 0 0 0 0 0 0 0 0 0 0 0 0 0 0 0 0 0 0 0 0 0 0 0 0 0 0 0 0 0 0 0 0 0 0 0 0 0 0 0 0 0 0 0 0 0 0 0 0 0 0 0 0 0 0 0 0 0 0 0 0 0 0 0 0 0 0 0 0 0 0 0 0 0 0 0 0 0 0 0 0 0 0 0 0 0 0 0 0 0 0 0 0 0 0 0 0 0 0 0 0 0 0 0 0 0 0 0 0 0 0 0 0 0 0 0 0 0 0 0 0 0 0 0 0 0 0 0 0 0 0 0 0 0 0 0 0 0 0 0 0 0 0 0 0 
Shoots/CH_IMAGES/snapshot219974/VIS_SV_90_z1_h1_g0_e65_v500_new_467414_0.png 69 4 11 9 4 14 14 10 23 24 32 35 46 49 58 78 70 73 70 69 90 113 132 179 216 286 260 296 357 409 466 461 524 588 638 775 853 1035 1212 1339 1589 1811 1981 1998 1604 1076 550 361 169 115 85 61 49 60 39 44 36 38 27 21 60 12 30 35 28 33 29 25 40 31 30 29 26 26 34 36 40 23 28 24 21 24 16 23 13 20 16 14 16 3 58 3 4 19 8 14 7 13 9 13 13 11 14 19 16 15 10 14 20 9 18 13 12 12 10 11 12 3 11 3 9 3 4 4 5 5 3 3 3 1 4 0 2 5 0 1 0 0 4 3 1 0 1 2 0 4 0 2 0 0 6 0 1 2 2 3 1 1 3 0 2 1 1 0 1 2 1 1 1 1 3 1 2 7 5 4 3 1 2 1 
Shoots/CH_IMAGES/snapshot219974/VIS_SV_0_z1_h1_g0_e65_v500_new_467413_0.png 60 0 9 8 12 13 12 6 14 26 26 17 30 36 49 58 67 80 97 95 134 156 181 248 273 328 373 411 503 535 520 587 654 744 853 954 999 1192 1431 1506 1572 1847 1893 2095 1764 1013 530 258 164 106 90 72 57 51 66 57 44 25 39 34 56 12 22 37 33 40 29 18 33 33 19 28 22 19 22 20 8 17 18 11 12 17 12 15 8 13 6 10 8 3 35 3 6 13 11 7 6 6 14 10 12 5 5 6 5 5 4 5 2 5 2 1 1 4 2 0 2 0 1 0 3 0 0 2 1 0 0 0 0 0 1 0 0 0 0 2 0 1 0 1 3 0 0 2 0 0 0 0 0 0 4 0 0 0 0 1 0 0 0 2 0 2 1 2 0 2 0 1 5 2 1 1 1 7 5 5 3 3 2 3 
Shoots/CH_IMAGES/snapshot219975/VIS_SV_0_z1_h1_g0_e65_v500_new_467419_0.png 12 0 1 0 1 0 0 2 4 5 5 6 2 4 14 10 12 20 33 37 45 45 74 107 129 148 193 179 260 284 270 262 281 308 350 370 407 429 508 565 707 755 742 746 666 422 237 112 78 54 51 38 38 34 38 24 24 23 20 17 48 13 21 12 18 24 24 9 30 17 16 22 11 17 12 16 16 8 22 7 13 17 15 16 9 14 12 11 17 5 22 4 6 10 4 5 5 8 11 13 8 9 5 6 5 2 5 3 2 2 2 3 0 4 1 2 2 1 1 0 3 0 0 0 0 1 1 0 1 0 1 0 0 0 0 0 0 0 1 0 1 0 0 0 0 0 0 0 0 0 1 0 0 0 0 0 1 0 0 0 0 0 0 1 0 1 0 2 0 0 1 0 0 1 0 0 1 0 1 0 
Shoots/CH_IMAGES/snapshot219975/VIS_SV_90_z1_h1_g0_e65_v500_new_467420_0.png 25 2 0 0 3 6 2 6 10 6 6 6 13 20 21 24 29 42 51 51 77 77 85 116 127 188 188 158 196 228 191 228 260 269 271 344 315 360 441 438 581 670 829 852 771 450 243 113 61 49 51 23 19 39 16 22 14 15 16 10 44 3 18 15 22 18 16 13 23 15 16 12 15 15 6 23 12 14 19 9 11 14 9 12 8 10 5 5 9 2 19 1 5 7 8 6 4 3 13 11 2 9 4 8 4 6 4 8 3 4 5 2 3 4 1 0 4 2 0 0 5 0 0 1 1 0 1 0 1 1 1 2 0 0 1 5 0 0 1 0 1 0 0 0 0 0 1 0 0 0 3 0 0 0 0 0 1 1 1 0 4 1 4 2 3 1 4 2 3 3 2 4 1 0 1 8 3 0 5 1 
Shoots/CH_IMAGES/snapshot219977/VIS_SV_0_z1_h1_g0_e65_v500_new_467431_0.png 0 0 0 0 0 0 0 0 0 0 0 0 0 0 0 0 0 0 0 0 0 0 0 0 0 0 0 0 0 0 0 0 0 0 0 0 0 0 0 0 0 0 0 0 0 0 0 0 0 0 0 0 0 0 0 0 0 0 0 0 0 0 0 0 0 0 0 0 0 0 0 0 0 0 0 0 0 0 0 0 0 0 0 0 0 0 0 0 0 0 0 0 0 0 0 0 0 0 0 0 0 0 0 0 0 0 0 0 0 0 0 0 0 0 0 0 0 0 0 0 0 0 0 0 0 0 0 0 0 0 0 0 0 0 0 0 0 0 0 0 0 0 0 0 0 0 0 0 0 0 0 0 0 0 0 0 0 0 0 0 0 0 0 0 0 0 0 0 0 0 0 0 0 0 0 0 0 0 0 0 
Shoots/CH_IMAGES/snapshot219977/VIS_SV_90_z1_h1_g0_e65_v500_new_467432_0.png 0 0 0 0 0 0 0 0 0 0 0 0 0 0 0 0 0 0 0 0 0 0 0 0 0 0 0 0 0 0 0 0 0 0 0 0 0 0 0 0 0 0 0 0 0 0 0 0 0 0 0 0 0 0 0 0 0 0 0 0 0 0 0 0 0 0 0 0 0 0 0 0 0 0 0 0 0 0 0 0 0 0 0 0 0 0 0 0 0 0 0 0 0 0 0 0 0 0 0 0 0 0 0 0 0 0 0 0 0 0 0 0 0 0 0 0 0 0 0 0 0 0 0 0 0 0 0 0 0 0 0 0 0 0 0 0 0 0 0 0 0 0 0 0 0 0 0 0 0 0 0 0 0 0 0 0 0 0 0 0 0 0 0 0 0 0 0 0 0 0 0 0 0 0 0 0 0 0 0 0 
Shoots/CH_IMAGES/snapshot219976/VIS_SV_0_z1_h1_g0_e65_v500_new_467425_0.png 27 2 12 8 7 9 14 9 15 20 7 30 34 52 73 96 116 106 174 186 235 268 295 308 322 333 341 330 316 332 297 339 351 422 454 501 586 558 723 770 923 1138 1336 1639 1838 2168 1634 1429 946 680 406 234 124 94 78 64 67 36 37 25 68 21 34 47 46 42 38 48 33 57 58 44 42 43 54 39 36 40 41 47 33 26 29 25 22 22 32 21 25 30 35 16 13 14 9 18 10 7 16 7 6 9 10 3 3 2 3 1 1 1 2 1 0 2 1 1 0 0 1 0 6 0 0 0 1 0 0 0 3 0 1 0 1 0 0 0 0 1 1 0 0 0 0 0 0 1 2 0 0 0 0 0 0 1 0 1 1 0 1 1 3 0 1 2 1 2 2 1 1 2 3 1 0 4 2 3 7 3 5 4 
Shoots/CH_IMAGES/snapshot219976/VIS_SV_90_z1_h1_g0_e65_v500_new_467426_0.png 21 2 2 2 5 4 7 8 6 15 25 22 19 41 45 82 86 82 82 122 174 190 202 226 232 230 311 302 281 323 263 338 354 362 347 449 480 495 709 815 917 1160 1419 1740 2090 1954 1496 893 528 299 186 134 67 82 52 39 40 45 38 38 54 22 28 34 37 37 36 28 45 32 41 46 48 57 50 53 56 58 55 45 62 33 35 52 43 33 25 25 24 14 41 13 20 15 14 15 21 14 15 18 8 5 4 6 4 8 5 4 4 1 2 4 6 2 4 0 1 4 1 0 5 0 0 0 0 0 0 0 1 3 0 0 0 1 0 2 0 2 0 0 0 1 0 1 0 0 3 0 1 0 3 0 0 0 1 1 0 0 3 3 1 0 2 0 1 1 0 3 0 0 1 3 3 1 2 3 7 0 6 1 
Shoots/CH_IMAGES/snapshot219978/VIS_SV_0_z1_h1_g0_e65_v500_new_467437_0.png 24 0 2 2 3 4 3 2 5 13 14 22 23 23 35 30 33 39 33 46 69 96 104 162 191 226 245 251 282 320 360 366 371 423 440 500 552 636 740 771 824 1129 1369 1667 1680 1137 497 189 83 87 51 45 47 36 34 35 34 33 24 22 47 14 24 36 30 32 27 26 36 30 20 27 31 37 32 30 24 11 20 11 11 16 14 15 12 16 9 9 7 2 22 0 2 5 9 8 3 4 3 5 3 6 3 2 5 2 2 2 1 2 1 2 0 1 1 0 0 3 1 0 5 0 2 1 0 1 3 1 2 0 1 0 0 0 0 3 0 0 0 0 0 0 0 1 1 0 0 0 0 0 0 0 0 0 0 0 0 0 0 0 0 0 0 0 0 0 0 0 0 0 2 0 0 0 1 2 1 2 1 0 
Shoots/CH_IMAGES/snapshot219978/VIS_SV_90_z1_h1_g0_e65_v500_new_467438_0.png 21 3 4 5 3 8 4 5 7 7 11 13 13 22 29 48 41 53 62 53 62 75 82 131 123 193 174 195 230 232 244 247 226 275 304 352 443 514 671 724 940 1277 1664 1842 1556 808 441 165 102 59 53 44 31 24 32 20 25 24 22 14 36 12 14 20 21 10 27 16 25 34 25 35 21 37 34 44 34 28 33 30 43 24 13 16 16 12 12 16 15 9 28 5 10 3 12 11 14 5 11 7 2 7 12 9 12 21 18 10 13 20 17 26 21 22 38 36 33 28 25 12 31 2 13 12 12 7 3 4 10 9 10 11 6 4 3 4 6 5 4 2 3 3 3 6 1 5 3 0 1 1 9 1 1 2 0 2 4 0 1 3 3 1 3 1 1 1 1 1 5 2 4 5 1 2 2 6 4 3 1 2 
Shoots/CH_IMAGES/snapshot219979/VIS_SV_90_z1_h1_g0_e65_v500_new_467444_0.png 87 3 16 13 20 24 21 46 53 73 86 99 114 116 124 147 179 209 247 284 313 402 381 508 524 509 479 464 485 560 467 561 585 639 687 887 991 1134 1484 1612 2154 2571 2955 3643 3752 3174 2247 1621 924 547 347 160 86 106 65 54 51 46 45 35 73 40 44 39 43 53 50 49 65 54 44 83 63 60 63 60 58 59 83 69 79 59 59 101 55 46 69 51 58 44 110 40 46 41 48 35 30 35 33 40 34 34 32 33 46 55 50 48 73 74 86 82 69 127 92 97 62 37 31 16 40 4 15 8 7 9 5 12 14 12 8 12 2 6 8 6 5 2 4 3 4 1 2 3 1 1 2 1 2 0 8 0 2 5 2 1 6 2 2 2 5 3 4 1 1 2 4 6 9 0 1 3 3 5 6 4 5 6 12 11 
Shoots/CH_IMAGES/snapshot219979/VIS_SV_0_z1_h1_g0_e65_v500_new_467443_0.png 92 15 15 15 16 33 36 41 81 101 122 117 133 134 141 155 169 201 238 264 315 331 349 362 449 496 477 515 523 565 515 650 667 736 803 937 1113 1181 1551 1617 2113 2829 3617 4558 5049 4284 3077 2112 1184 694 409 237 134 124 80 76 61 63 51 44 89 30 51 44 49 47 44 46 58 58 52 54 53 73 63 54 57 66 65 54 51 54 32 47 25 28 40 27 27 8 63 10 21 19 13 14 18 10 12 14 14 17 16 16 9 20 11 12 17 22 26 37 25 58 41 30 46 38 33 22 29 8 17 19 11 8 3 3 10 4 3 2 3 8 3 4 3 0 3 4 5 6 5 4 2 0 3 1 1 1 13 0 0 0 1 0 1 1 2 2 0 2 0 6 0 4 1 1 3 1 5 0 2 5 2 5 4 4 5 7 
Shoots/CH_IMAGES/snapshot219980/VIS_SV_0_z1_h1_g0_e65_v500_new_467449_0.png 0 0 0 0 0 0 0 0 0 0 0 0 0 0 0 0 0 0 0 0 0 0 0 0 0 0 0 0 0 0 0 0 0 0 0 0 0 0 0 0 0 0 0 0 0 0 0 0 0 0 0 0 0 0 0 0 0 0 0 0 0 0 0 0 0 0 0 0 0 0 0 0 0 0 0 0 0 0 0 0 0 0 0 0 0 0 0 0 0 0 0 0 0 0 0 0 0 0 0 0 0 0 0 0 0 0 0 0 0 0 0 0 0 0 0 0 0 0 0 0 0 0 0 0 0 0 0 0 0 0 0 0 0 0 0 0 0 0 0 0 0 0 0 0 0 0 0 0 0 0 0 0 0 0 0 0 0 0 0 0 0 0 0 0 0 0 0 0 0 0 0 0 0 0 0 0 0 0 0 0 
Shoots/CH_IMAGES/snapshot219982/VIS_SV_0_z1_h1_g0_e65_v500_new_467461_0.png 0 0 0 1 0 0 0 1 1 1 2 6 3 7 4 10 16 23 12 23 23 24 23 45 36 59 69 57 69 78 63 78 67 80 85 89 100 98 89 86 70 47 38 22 22 13 20 10 13 16 15 12 9 10 8 8 6 6 3 4 9 4 9 7 8 8 3 4 12 13 10 6 11 8 7 1 4 6 6 7 2 4 3 3 3 0 1 1 2 0 2 2 1 0 0 1 1 1 0 1 1 1 0 0 0 0 0 0 0 0 1 0 0 0 0 0 0 0 0 0 0 0 0 0 0 0 0 0 0 0 0 0 0 0 0 0 0 0 0 0 0 0 0 0 0 0 0 0 0 0 0 0 0 0 0 0 0 0 0 0 0 0 0 0 0 0 0 0 0 0 1 0 0 0 0 0 0 0 1 0 
Shoots/CH_IMAGES/snapshot219981/VIS_SV_90_z1_h1_g0_e65_v500_new_467456_0.png 0 0 0 0 0 0 0 0 0 0 0 0 0 0 0 0 0 0 0 0 0 0 0 0 0 0 0 0 0 0 0 0 0 0 0 0 0 0 0 0 0 0 0 0 0 0 0 0 0 0 0 0 0 0 0 0 0 0 0 0 0 0 0 0 0 0 0 0 0 0 0 0 0 0 0 0 0 0 0 0 0 0 0 0 0 0 0 0 0 0 0 0 0 0 0 0 0 0 0 0 0 0 0 0 0 0 0 0 0 0 0 0 0 0 0 0 0 0 0 0 0 0 0 0 0 0 0 0 0 0 0 0 0 0 0 0 0 0 0 0 0 0 0 0 0 0 0 0 0 0 0 0 0 0 0 0 0 0 0 0 0 0 0 0 0 0 0 0 0 0 0 0 0 0 0 0 0 0 0 0 
Shoots/CH_IMAGES/snapshot219980/VIS_SV_90_z1_h1_g0_e65_v500_new_467450_0.png 0 0 0 0 0 0 0 0 0 0 0 0 0 0 0 0 0 0 0 0 0 0 0 0 0 0 0 0 0 0 0 0 0 0 0 0 0 0 0 0 0 0 0 0 0 0 0 0 0 0 0 0 0 0 0 0 0 0 0 0 0 0 0 0 0 0 0 0 0 0 0 0 0 0 0 0 0 0 0 0 0 0 0 0 0 0 0 0 0 0 0 0 0 0 0 0 0 0 0 0 0 0 0 0 0 0 0 0 0 0 0 0 0 0 0 0 0 0 0 0 0 0 0 0 0 0 0 0 0 0 0 0 0 0 0 0 0 0 0 0 0 0 0 0 0 0 0 0 0 0 0 0 0 0 0 0 0 0 0 0 0 0 0 0 0 0 0 0 0 0 0 0 0 0 0 0 0 0 0 0 
Shoots/CH_IMAGES/snapshot219981/VIS_SV_0_z1_h1_g0_e65_v500_new_467455_0.png 0 0 0 0 0 0 0 0 0 0 0 0 0 0 0 0 0 0 0 0 0 0 0 0 0 0 0 0 0 0 0 0 0 0 0 0 0 0 0 0 0 0 0 0 0 0 0 0 0 0 0 0 0 0 0 0 0 0 0 0 0 0 0 0 0 0 0 0 0 0 0 0 0 0 0 0 0 0 0 0 0 0 0 0 0 0 0 0 0 0 0 0 0 0 0 0 0 0 0 0 0 0 0 0 0 0 0 0 0 0 0 0 0 0 0 0 0 0 0 0 0 0 0 0 0 0 0 0 0 0 0 0 0 0 0 0 0 0 0 0 0 0 0 0 0 0 0 0 0 0 0 0 0 0 0 0 0 0 0 0 0 0 0 0 0 0 0 0 0 0 0 0 0 0 0 0 0 0 0 0 
Shoots/CH_IMAGES/snapshot219982/VIS_SV_90_z1_h1_g0_e65_v500_new_467462_0.png 6 0 2 0 1 3 1 0 1 1 5 6 8 5 7 8 14 15 19 16 14 25 32 39 51 53 65 59 57 76 95 75 92 85 82 99 77 109 121 111 69 69 49 34 19 27 19 16 17 9 17 12 8 12 9 9 14 7 12 9 12 2 5 6 5 6 4 5 12 7 6 6 7 8 1 6 6 6 7 5 7 3 3 4 2 3 2 3 3 1 8 0 4 1 2 2 2 0 5 1 3 1 4 4 1 1 0 1 0 1 0 0 0 0 0 1 1 1 0 0 4 0 0 0 0 0 0 0 1 2 1 0 0 0 0 0 0 0 0 0 1 0 0 1 0 0 1 0 0 0 3 0 0 1 0 0 0 0 1 1 0 0 2 1 4 1 2 1 5 3 3 0 1 3 1 3 3 2 3 0 
Shoots/CH_IMAGES/snapshot219983/VIS_SV_0_z1_h1_g0_e65_v500_new_467467_0.png 0 0 0 0 0 0 0 0 0 0 0 0 0 0 0 0 0 0 0 0 0 0 0 0 0 0 0 0 0 0 0 0 0 0 0 0 0 0 0 0 0 0 0 0 0 0 0 0 0 0 0 0 0 0 0 0 0 0 0 0 0 0 0 0 0 0 0 0 0 0 0 0 0 0 0 0 0 0 0 0 0 0 0 0 0 0 0 0 0 0 0 0 0 0 0 0 0 0 0 0 0 0 0 0 0 0 0 0 0 0 0 0 0 0 0 0 0 0 0 0 0 0 0 0 0 0 0 0 0 0 0 0 0 0 0 0 0 0 0 0 0 0 0 0 0 0 0 0 0 0 0 0 0 0 0 0 0 0 0 0 0 0 0 0 0 0 0 0 0 0 0 0 0 0 0 0 0 0 0 0 
Shoots/CH_IMAGES/snapshot219983/VIS_SV_90_z1_h1_g0_e65_v500_new_467468_0.png 0 0 0 0 0 0 0 0 0 0 0 0 0 0 0 0 0 0 0 0 0 0 0 0 0 0 0 0 0 0 0 0 0 0 0 0 0 0 0 0 0 0 0 0 0 0 0 0 0 0 0 0 0 0 0 0 0 0 0 0 0 0 0 0 0 0 0 0 0 0 0 0 0 0 0 0 0 0 0 0 0 0 0 0 0 0 0 0 0 0 0 0 0 0 0 0 0 0 0 0 0 0 0 0 0 0 0 0 0 0 0 0 0 0 0 0 0 0 0 0 0 0 0 0 0 0 0 0 0 0 0 0 0 0 0 0 0 0 0 0 0 0 0 0 0 0 0 0 0 0 0 0 0 0 0 0 0 0 0 0 0 0 0 0 0 0 0 0 0 0 0 0 0 0 0 0 0 0 0 0 
Shoots/CH_IMAGES/snapshot219984/VIS_SV_90_z1_h1_g0_e65_v500_new_467474_0.png 0 0 0 0 0 0 0 0 0 0 0 0 0 0 0 0 0 0 0 0 0 0 0 0 0 0 0 0 0 0 0 0 0 0 0 0 0 0 0 0 0 0 0 0 0 0 0 0 0 0 0 0 0 0 0 0 0 0 0 0 0 0 0 0 0 0 0 0 0 0 0 0 0 0 0 0 0 0 0 0 0 0 0 0 0 0 0 0 0 0 0 0 0 0 0 0 0 0 0 0 0 0 0 0 0 0 0 0 0 0 0 0 0 0 0 0 0 0 0 0 0 0 0 0 0 0 0 0 0 0 0 0 0 0 0 0 0 0 0 0 0 0 0 0 0 0 0 0 0 0 0 0 0 0 0 0 0 0 0 0 0 0 0 0 0 0 0 0 0 0 0 0 0 0 0 0 0 0 0 0 
Shoots/CH_IMAGES/snapshot219984/VIS_SV_0_z1_h1_g0_e65_v500_new_467473_0.png 0 0 0 0 0 0 0 0 0 0 0 0 0 0 0 0 0 0 0 0 0 0 0 0 0 0 0 0 0 0 0 0 0 0 0 0 0 0 0 0 0 0 0 0 0 0 0 0 0 0 0 0 0 0 0 0 0 0 0 0 0 0 0 0 0 0 0 0 0 0 0 0 0 0 0 0 0 0 0 0 0 0 0 0 0 0 0 0 0 0 0 0 0 0 0 0 0 0 0 0 0 0 0 0 0 0 0 0 0 0 0 0 0 0 0 0 0 0 0 0 0 0 0 0 0 0 0 0 0 0 0 0 0 0 0 0 0 0 0 0 0 0 0 0 0 0 0 0 0 0 0 0 0 0 0 0 0 0 0 0 0 0 0 0 0 0 0 0 0 0 0 0 0 0 0 0 0 0 0 0 
Shoots/CH_IMAGES/snapshot219986/VIS_SV_90_z1_h1_g0_e65_v500_new_467486_0.png 0 0 0 0 0 0 0 0 0 0 0 3 0 2 2 2 3 2 8 9 8 12 7 12 12 11 8 17 16 15 16 11 22 14 15 6 14 11 16 20 18 15 25 13 10 8 3 0 2 2 0 2 3 0 0 0 1 0 0 0 1 0 2 0 1 1 1 1 1 2 0 0 0 1 0 0 1 0 0 0 0 0 0 0 0 0 1 0 1 0 0 0 0 0 0 0 0 0 0 0 0 0 0 0 0 0 0 0 1 0 0 0 0 0 0 0 0 0 0 0 0 0 0 0 0 0 0 0 0 0 0 0 0 0 0 0 0 0 0 0 0 0 0 0 0 0 0 0 0 0 0 0 0 0 0 0 0 0 0 0 0 0 0 0 0 0 0 0 0 0 0 0 0 0 0 0 0 0 0 0 
Shoots/CH_IMAGES/snapshot219987/VIS_SV_0_z1_h1_g0_e65_v500_new_467488_0.png 29 1 3 5 9 15 12 18 38 36 44 69 53 54 37 31 29 40 26 38 35 35 70 69 105 123 119 159 171 178 181 207 189 211 242 247 299 320 340 367 421 456 437 428 370 279 139 84 72 38 22 22 19 28 22 14 17 20 10 13 20 7 15 25 8 20 16 19 28 17 23 23 26 17 22 19 17 26 8 20 16 11 9 14 15 14 7 11 16 6 12 3 11 6 11 12 7 10 8 8 4 9 5 15 5 11 10 10 13 16 25 28 20 18 11 14 18 16 7 6 11 6 4 5 7 5 5 2 2 2 4 3 3 2 5 3 0 1 3 3 1 1 1 1 2 1 3 1 2 0 2 2 2 0 0 0 2 0 2 1 1 1 1 0 1 1 3 1 1 1 5 1 2 2 4 3 4 1 2 1 
Shoots/CH_IMAGES/snapshot219985/VIS_SV_0_z1_h1_g0_e65_v500_new_467479_0.png 0 0 0 0 0 0 0 0 0 0 0 0 0 0 0 0 0 0 0 0 0 0 0 0 0 0 0 0 0 0 0 0 0 0 0 0 0 0 0 0 0 0 0 0 0 0 0 0 0 0 0 0 0 0 0 0 0 0 0 0 0 0 0 0 0 0 0 0 0 0 0 0 0 0 0 0 0 0 0 0 0 0 0 0 0 0 0 0 0 0 0 0 0 0 0 0 0 0 0 0 0 0 0 0 0 0 0 0 0 0 0 0 0 0 0 0 0 0 0 0 0 0 0 0 0 0 0 0 0 0 0 0 0 0 0 0 0 0 0 0 0 0 0 0 0 0 0 0 0 0 0 0 0 0 0 0 0 0 0 0 0 0 0 0 0 0 0 0 0 0 0 0 0 0 0 0 0 0 0 0 
Shoots/CH_IMAGES/snapshot219986/VIS_SV_0_z1_h1_g0_e65_v500_new_467485_0.png 3 1 1 0 1 1 2 0 6 6 4 5 10 8 16 10 19 13 25 21 20 34 24 21 27 28 27 25 29 18 27 17 20 26 15 19 13 6 10 2 6 11 7 5 5 8 4 2 5 7 3 1 2 5 0 0 4 0 1 0 3 0 1 0 1 0 0 0 3 1 2 1 2 1 0 1 0 1 0 0 0 0 0 0 0 1 0 1 0 0 1 0 0 2 0 0 1 0 0 0 0 0 0 1 0 3 1 0 0 0 0 0 0 0 0 0 0 1 0 0 2 0 0 0 0 0 0 0 0 0 0 0 0 0 0 0 0 0 0 0 0 0 0 0 0 0 0 0 0 0 0 0 0 0 0 0 0 0 0 0 0 0 0 0 0 0 0 0 0 0 0 0 0 0 0 0 0 0 0 0 
Shoots/CH_IMAGES/snapshot219987/VIS_SV_90_z1_h1_g0_e65_v500_new_467489_0.png 31 3 11 7 6 3 10 8 13 15 21 11 27 16 25 35 23 44 43 58 54 59 77 107 131 165 162 204 209 246 226 245 281 286 317 351 376 444 472 519 576 606 596 584 520 453 315 216 135 60 56 32 24 32 29 26 28 17 22 13 64 7 20 27 17 20 32 24 27 30 22 18 16 19 21 22 17 16 23 18 15 21 10 25 13 10 9 7 15 5 32 7 14 14 11 12 17 10 10 17 12 8 19 9 11 9 2 4 5 2 2 2 2 2 1 0 4 3 0 0 4 0 1 2 1 0 1 1 2 0 0 0 2 1 1 0 2 1 1 2 3 1 1 0 3 0 0 1 2 0 3 0 0 1 0 0 0 1 0 1 1 2 0 0 0 1 0 1 2 1 2 3 3 2 2 5 7 2 4 3 
Shoots/CH_IMAGES/snapshot219985/VIS_SV_90_z1_h1_g0_e65_v500_new_467480_0.png 0 0 0 0 0 0 0 0 0 0 0 0 0 0 0 0 0 0 0 0 0 0 0 0 0 0 0 0 0 0 0 0 0 0 0 0 0 0 0 0 0 0 0 0 0 0 0 0 0 0 0 0 0 0 0 0 0 0 0 0 0 0 0 0 0 0 0 0 0 0 0 0 0 0 0 0 0 0 0 0 0 0 0 0 0 0 0 0 0 0 0 0 0 0 0 0 0 0 0 0 0 0 0 0 0 0 0 0 0 0 0 0 0 0 0 0 0 0 0 0 0 0 0 0 0 0 0 0 0 0 0 0 0 0 0 0 0 0 0 0 0 0 0 0 0 0 0 0 0 0 0 0 0 0 0 0 0 0 0 0 0 0 0 0 0 0 0 0 0 0 0 0 0 0 0 0 0 0 0 0 
Shoots/CH_IMAGES/snapshot219988/VIS_SV_0_z1_h1_g0_e65_v500_new_467497_0.png 0 0 0 0 0 0 0 0 0 0 0 0 0 0 0 0 0 0 0 0 0 0 0 0 0 0 0 0 0 0 0 0 0 0 0 0 0 0 0 0 0 0 0 0 0 0 0 0 0 0 0 0 0 0 0 0 0 0 0 0 0 0 0 0 0 0 0 0 0 0 0 0 0 0 0 0 0 0 0 0 0 0 0 0 0 0 0 0 0 0 0 0 0 0 0 0 0 0 0 0 0 0 0 0 0 0 0 0 0 0 0 0 0 0 0 0 0 0 0 0 0 0 0 0 0 0 0 0 0 0 0 0 0 0 0 0 0 0 0 0 0 0 0 0 0 0 0 0 0 0 0 0 0 0 0 0 0 0 0 0 0 0 0 0 0 0 0 0 0 0 0 0 0 0 0 0 0 0 0 0 
Shoots/CH_IMAGES/snapshot219988/VIS_SV_90_z1_h1_g0_e65_v500_new_467498_0.png 0 0 0 0 0 0 0 0 0 0 0 0 0 0 0 0 0 0 0 0 0 0 0 0 0 0 0 0 0 0 0 0 0 0 0 0 0 0 0 0 0 0 0 0 0 0 0 0 0 0 0 0 0 0 0 0 0 0 0 0 0 0 0 0 0 0 0 0 0 0 0 0 0 0 0 0 0 0 0 0 0 0 0 0 0 0 0 0 0 0 0 0 0 0 0 0 0 0 0 0 0 0 0 0 0 0 0 0 0 0 0 0 0 0 0 0 0 0 0 0 0 0 0 0 0 0 0 0 0 0 0 0 0 0 0 0 0 0 0 0 0 0 0 0 0 0 0 0 0 0 0 0 0 0 0 0 0 0 0 0 0 0 0 0 0 0 0 0 0 0 0 0 0 0 0 0 0 0 0 0 
Shoots/CH_IMAGES/snapshot219989/VIS_SV_90_z1_h1_g0_e65_v500_new_467504_0.png 0 0 0 0 0 0 0 0 0 0 0 0 0 0 0 0 0 0 0 0 0 0 0 0 0 0 0 0 0 0 0 0 0 0 0 0 0 0 0 0 0 0 0 0 0 0 0 0 0 0 0 0 0 0 0 0 0 0 0 0 0 0 0 0 0 0 0 0 0 0 0 0 0 0 0 0 0 0 0 0 0 0 0 0 0 0 0 0 0 0 0 0 0 0 0 0 0 0 0 0 0 0 0 0 0 0 0 0 0 0 0 0 0 0 0 0 0 0 0 0 0 0 0 0 0 0 0 0 0 0 0 0 0 0 0 0 0 0 0 0 0 0 0 0 0 0 0 0 0 0 0 0 0 0 0 0 0 0 0 0 0 0 0 0 0 0 0 0 0 0 0 0 0 0 0 0 0 0 0 0 
Shoots/CH_IMAGES/snapshot219989/VIS_SV_0_z1_h1_g0_e65_v500_new_467503_0.png 0 0 0 0 0 0 0 0 0 0 0 0 0 0 0 0 0 0 0 0 0 0 0 0 0 0 0 0 0 0 0 0 0 0 0 0 0 0 0 0 0 0 0 0 0 0 0 0 0 0 0 0 0 0 0 0 0 0 0 0 0 0 0 0 0 0 0 0 0 0 0 0 0 0 0 0 0 0 0 0 0 0 0 0 0 0 0 0 0 0 0 0 0 0 0 0 0 0 0 0 0 0 0 0 0 0 0 0 0 0 0 0 0 0 0 0 0 0 0 0 0 0 0 0 0 0 0 0 0 0 0 0 0 0 0 0 0 0 0 0 0 0 0 0 0 0 0 0 0 0 0 0 0 0 0 0 0 0 0 0 0 0 0 0 0 0 0 0 0 0 0 0 0 0 0 0 0 0 0 0 
Shoots/CH_IMAGES/snapshot219991/VIS_SV_90_z1_h1_g0_e65_v500_new_467513_0.png 0 0 0 0 0 0 0 0 0 0 0 0 0 0 0 0 0 0 0 0 0 0 0 0 0 0 0 0 0 0 0 0 0 0 0 0 0 0 0 0 0 0 0 0 0 0 0 0 0 0 0 0 0 0 0 0 0 0 0 0 0 0 0 0 0 0 0 0 0 0 0 0 0 0 0 0 0 0 0 0 0 0 0 0 0 0 0 0 0 0 0 0 0 0 0 0 0 0 0 0 0 0 0 0 0 0 0 0 0 0 0 0 0 0 0 0 0 0 0 0 0 0 0 0 0 0 0 0 0 0 0 0 0 0 0 0 0 0 0 0 0 0 0 0 0 0 0 0 0 0 0 0 0 0 0 0 0 0 0 0 0 0 0 0 0 0 0 0 0 0 0 0 0 0 0 0 0 0 0 0 
Shoots/CH_IMAGES/snapshot219991/VIS_SV_0_z1_h1_g0_e65_v500_new_467512_0.png 0 0 0 0 0 0 0 0 0 0 0 0 0 0 0 0 0 0 0 0 0 0 0 0 0 0 0 0 0 0 0 0 0 0 0 0 0 0 0 0 0 0 0 0 0 0 0 0 0 0 0 0 0 0 0 0 0 0 0 0 0 0 0 0 0 0 0 0 0 0 0 0 0 0 0 0 0 0 0 0 0 0 0 0 0 0 0 0 0 0 0 0 0 0 0 0 0 0 0 0 0 0 0 0 0 0 0 0 0 0 0 0 0 0 0 0 0 0 0 0 0 0 0 0 0 0 0 0 0 0 0 0 0 0 0 0 0 0 0 0 0 0 0 0 0 0 0 0 0 0 0 0 0 0 0 0 0 0 0 0 0 0 0 0 0 0 0 0 0 0 0 0 0 0 0 0 0 0 0 0 
Shoots/CH_IMAGES/snapshot219990/VIS_SV_0_z1_h1_g0_e65_v500_new_467509_0.png 0 0 0 0 0 0 0 0 0 0 0 0 0 0 0 0 0 0 0 0 0 0 0 0 0 0 0 0 0 0 0 0 0 0 0 0 0 0 0 0 0 0 0 0 0 0 0 0 0 0 0 0 0 0 0 0 0 0 0 0 0 0 0 0 0 0 0 0 0 0 0 0 0 0 0 0 0 0 0 0 0 0 0 0 0 0 0 0 0 0 0 0 0 0 0 0 0 0 0 0 0 0 0 0 0 0 0 0 0 0 0 0 0 0 0 0 0 0 0 0 0 0 0 0 0 0 0 0 0 0 0 0 0 0 0 0 0 0 0 0 0 0 0 0 0 0 0 0 0 0 0 0 0 0 0 0 0 0 0 0 0 0 0 0 0 0 0 0 0 0 0 0 0 0 0 0 0 0 0 0 
Shoots/CH_IMAGES/snapshot219990/VIS_SV_90_z1_h1_g0_e65_v500_new_467510_0.png 0 0 0 0 0 0 0 0 0 0 0 0 0 0 0 0 0 0 0 0 0 0 0 0 0 0 0 0 0 0 0 0 0 0 0 0 0 0 0 0 0 0 0 0 0 0 0 0 0 0 0 0 0 0 0 0 0 0 0 0 0 0 0 0 0 0 0 0 0 0 0 0 0 0 0 0 0 0 0 0 0 0 0 0 0 0 0 0 0 0 0 0 0 0 0 0 0 0 0 0 0 0 0 0 0 0 0 0 0 0 0 0 0 0 0 0 0 0 0 0 0 0 0 0 0 0 0 0 0 0 0 0 0 0 0 0 0 0 0 0 0 0 0 0 0 0 0 0 0 0 0 0 0 0 0 0 0 0 0 0 0 0 0 0 0 0 0 0 0 0 0 0 0 0 0 0 0 0 0 0 
Shoots/CH_IMAGES/snapshot219992/VIS_SV_0_z1_h1_g0_e65_v500_new_467521_0.png 0 0 0 0 0 0 0 0 0 0 0 0 0 0 0 0 0 0 0 0 0 0 0 0 0 0 0 0 0 0 0 0 0 0 0 0 0 0 0 0 0 0 0 0 0 0 0 0 0 0 0 0 0 0 0 0 0 0 0 0 0 0 0 0 0 0 0 0 0 0 0 0 0 0 0 0 0 0 0 0 0 0 0 0 0 0 0 0 0 0 0 0 0 0 0 0 0 0 0 0 0 0 0 0 0 0 0 0 0 0 0 0 0 0 0 0 0 0 0 0 0 0 0 0 0 0 0 0 0 0 0 0 0 0 0 0 0 0 0 0 0 0 0 0 0 0 0 0 0 0 0 0 0 0 0 0 0 0 0 0 0 0 0 0 0 0 0 0 0 0 0 0 0 0 0 0 0 0 0 0 
Shoots/CH_IMAGES/snapshot219992/VIS_SV_90_z1_h1_g0_e65_v500_new_467522_0.png 0 0 0 0 0 0 0 0 0 0 0 0 0 0 0 0 0 0 0 0 0 0 0 0 0 0 0 0 0 0 0 0 0 0 0 0 0 0 0 0 0 0 0 0 0 0 0 0 0 0 0 0 0 0 0 0 0 0 0 0 0 0 0 0 0 0 0 0 0 0 0 0 0 0 0 0 0 0 0 0 0 0 0 0 0 0 0 0 0 0 0 0 0 0 0 0 0 0 0 0 0 0 0 0 0 0 0 0 0 0 0 0 0 0 0 0 0 0 0 0 0 0 0 0 0 0 0 0 0 0 0 0 0 0 0 0 0 0 0 0 0 0 0 0 0 0 0 0 0 0 0 0 0 0 0 0 0 0 0 0 0 0 0 0 0 0 0 0 0 0 0 0 0 0 0 0 0 0 0 0 
Shoots/CH_IMAGES/snapshot219993/VIS_SV_90_z1_h1_g0_e65_v500_new_467528_0.png 0 0 0 0 0 0 0 0 0 0 0 0 0 0 0 0 0 0 0 0 0 0 0 0 0 0 0 0 0 0 0 0 0 0 0 0 0 0 0 0 0 0 0 0 0 0 0 0 0 0 0 0 0 0 0 0 0 0 0 0 0 0 0 0 0 0 0 0 0 0 0 0 0 0 0 0 0 0 0 0 0 0 0 0 0 0 0 0 0 0 0 0 0 0 0 0 0 0 0 0 0 0 0 0 0 0 0 0 0 0 0 0 0 0 0 0 0 0 0 0 0 0 0 0 0 0 0 0 0 0 0 0 0 0 0 0 0 0 0 0 0 0 0 0 0 0 0 0 0 0 0 0 0 0 0 0 0 0 0 0 0 0 0 0 0 0 0 0 0 0 0 0 0 0 0 0 0 0 0 0 
Shoots/CH_IMAGES/snapshot219993/VIS_SV_0_z1_h1_g0_e65_v500_new_467527_0.png 0 0 0 0 0 0 0 0 0 0 0 0 0 0 0 0 0 0 0 0 0 0 0 0 0 0 0 0 0 0 0 0 0 0 0 0 0 0 0 0 0 0 0 0 0 0 0 0 0 0 0 0 0 0 0 0 0 0 0 0 0 0 0 0 0 0 0 0 0 0 0 0 0 0 0 0 0 0 0 0 0 0 0 0 0 0 0 0 0 0 0 0 0 0 0 0 0 0 0 0 0 0 0 0 0 0 0 0 0 0 0 0 0 0 0 0 0 0 0 0 0 0 0 0 0 0 0 0 0 0 0 0 0 0 0 0 0 0 0 0 0 0 0 0 0 0 0 0 0 0 0 0 0 0 0 0 0 0 0 0 0 0 0 0 0 0 0 0 0 0 0 0 0 0 0 0 0 0 0 0 
Shoots/CH_IMAGES/snapshot219994/VIS_SV_90_z1_h1_g0_e65_v500_new_467534_0.png 0 0 0 0 0 0 0 0 0 0 0 0 0 0 0 0 0 0 0 0 0 0 0 0 0 0 0 0 0 0 0 0 0 0 0 0 0 0 0 0 0 0 0 0 0 0 0 0 0 0 0 0 0 0 0 0 0 0 0 0 0 0 0 0 0 0 0 0 0 0 0 0 0 0 0 0 0 0 0 0 0 0 0 0 0 0 0 0 0 0 0 0 0 0 0 0 0 0 0 0 0 0 0 0 0 0 0 0 0 0 0 0 0 0 0 0 0 0 0 0 0 0 0 0 0 0 0 0 0 0 0 0 0 0 0 0 0 0 0 0 0 0 0 0 0 0 0 0 0 0 0 0 0 0 0 0 0 0 0 0 0 0 0 0 0 0 0 0 0 0 0 0 0 0 0 0 0 0 0 0 
Shoots/CH_IMAGES/snapshot219995/VIS_SV_0_z1_h1_g0_e65_v500_new_467539_0.png 88 22 22 35 44 37 61 65 104 107 120 124 150 184 170 168 184 174 192 188 235 251 221 323 297 337 339 367 360 353 369 356 361 377 453 504 589 598 735 740 848 980 1265 1722 1862 1672 1130 610 272 149 85 55 22 44 33 36 34 39 28 6 81 7 28 33 33 35 31 21 50 34 27 33 44 46 49 69 42 41 50 35 50 29 28 42 36 32 44 29 31 14 79 19 31 34 31 44 39 30 48 45 44 50 43 34 46 44 44 41 50 26 36 36 23 47 27 30 24 19 16 6 28 2 9 20 14 18 17 9 20 17 16 15 13 13 13 11 7 10 12 9 13 6 2 11 6 8 3 3 2 0 14 0 1 1 3 4 8 4 7 13 5 5 6 5 2 16 3 4 4 5 12 15 5 19 14 15 16 16 11 15 
Shoots/CH_IMAGES/snapshot219994/VIS_SV_0_z1_h1_g0_e65_v500_new_467533_0.png 0 0 0 0 0 0 0 0 0 0 0 0 0 0 0 0 0 0 0 0 0 0 0 0 0 0 0 0 0 0 0 0 0 0 0 0 0 0 0 0 0 0 0 0 0 0 0 0 0 0 0 0 0 0 0 0 0 0 0 0 0 0 0 0 0 0 0 0 0 0 0 0 0 0 0 0 0 0 0 0 0 0 0 0 0 0 0 0 0 0 0 0 0 0 0 0 0 0 0 0 0 0 0 0 0 0 0 0 0 0 0 0 0 0 0 0 0 0 0 0 0 0 0 0 0 0 0 0 0 0 0 0 0 0 0 0 0 0 0 0 0 0 0 0 0 0 0 0 0 0 0 0 0 0 0 0 0 0 0 0 0 0 0 0 0 0 0 0 0 0 0 0 0 0 0 0 0 0 0 0 
Shoots/CH_IMAGES/snapshot219995/VIS_SV_90_z1_h1_g0_e65_v500_new_467540_0.png 32 6 6 7 10 18 21 23 39 49 67 84 89 65 72 80 74 94 137 176 166 200 217 221 251 240 268 233 227 220 210 237 239 271 297 346 382 422 560 684 750 914 1119 1413 1800 1874 1464 1152 680 389 190 108 53 54 35 31 32 30 27 13 47 7 14 12 20 14 17 11 15 15 24 16 18 20 21 24 22 17 33 25 27 33 18 43 29 21 26 24 16 11 59 8 20 26 24 25 15 15 29 25 28 22 31 25 36 55 33 50 52 66 66 91 61 117 116 91 78 54 47 10 63 5 18 24 15 18 15 5 14 17 11 6 5 8 3 9 7 6 4 2 3 5 3 4 2 2 5 1 0 0 7 1 3 3 3 0 0 0 4 5 4 1 1 3 2 3 2 3 3 0 1 1 1 3 4 4 3 6 1 4 
Shoots/CH_IMAGES/snapshot219996/VIS_SV_0_z1_h1_g0_e65_v500_new_467545_0.png 119 3 5 10 7 14 11 11 26 28 28 34 40 40 61 67 63 85 108 108 125 141 146 216 251 275 299 328 379 384 448 414 468 479 537 647 753 907 1092 1205 1338 1416 1251 1091 842 561 324 192 127 88 68 69 47 50 47 46 52 29 39 30 57 11 32 29 32 37 31 29 43 41 37 33 21 19 31 32 25 36 19 32 26 23 20 27 23 21 28 12 20 13 84 8 17 18 12 25 22 15 20 23 18 20 17 17 11 13 10 12 10 7 7 5 4 4 4 0 2 0 1 0 1 0 0 1 1 0 0 0 1 1 0 0 1 4 0 1 0 0 4 5 1 1 0 2 1 1 0 2 1 0 6 0 2 1 0 2 1 1 1 0 1 2 1 2 1 0 0 1 0 1 2 1 1 2 1 6 1 2 0 10 
Shoots/CH_IMAGES/snapshot219996/VIS_SV_90_z1_h1_g0_e65_v500_new_467546_0.png 18 1 3 4 5 6 5 8 12 22 38 48 69 54 63 73 94 92 91 129 126 145 162 173 197 243 271 298 336 321 389 419 391 432 482 515 644 674 803 827 1053 1380 1739 2015 1494 851 425 194 95 70 59 46 42 52 32 36 27 26 34 15 47 14 21 33 22 29 22 21 29 35 22 32 26 28 24 28 14 15 25 12 23 14 9 14 11 8 14 8 11 5 32 4 14 19 7 12 16 3 8 5 8 11 8 5 4 7 7 3 0 3 3 0 2 2 2 2 0 0 0 0 3 0 2 0 0 0 0 0 2 1 0 1 0 2 0 0 0 0 1 0 2 0 0 0 0 0 1 1 0 0 1 0 0 0 0 0 1 0 1 0 1 0 2 3 0 1 0 2 1 0 3 0 2 3 2 0 0 1 1 1 
Shoots/CH_IMAGES/snapshot219997/VIS_SV_90_z1_h1_g0_e65_v500_new_467552_0.png 0 0 0 0 0 0 0 0 0 0 0 0 0 0 0 0 0 0 0 0 0 0 0 0 0 0 0 0 0 0 0 0 0 0 0 0 0 0 0 0 0 0 0 0 0 0 0 0 0 0 0 0 0 0 0 0 0 0 0 0 0 0 0 0 0 0 0 0 0 0 0 0 0 0 0 0 0 0 0 0 0 0 0 0 0 0 0 0 0 0 0 0 0 0 0 0 0 0 0 0 0 0 0 0 0 0 0 0 0 0 0 0 0 0 0 0 0 0 0 0 0 0 0 0 0 0 0 0 0 0 0 0 0 0 0 0 0 0 0 0 0 0 0 0 0 0 0 0 0 0 0 0 0 0 0 0 0 0 0 0 0 0 0 0 0 0 0 0 0 0 0 0 0 0 0 0 0 0 0 0 
Shoots/CH_IMAGES/snapshot219997/VIS_SV_0_z1_h1_g0_e65_v500_new_467551_0.png 0 0 0 0 0 0 0 0 0 0 0 0 0 0 0 0 0 0 0 0 0 0 0 0 0 0 0 0 0 0 0 0 0 0 0 0 0 0 0 0 0 0 0 0 0 0 0 0 0 0 0 0 0 0 0 0 0 0 0 0 0 0 0 0 0 0 0 0 0 0 0 0 0 0 0 0 0 0 0 0 0 0 0 0 0 0 0 0 0 0 0 0 0 0 0 0 0 0 0 0 0 0 0 0 0 0 0 0 0 0 0 0 0 0 0 0 0 0 0 0 0 0 0 0 0 0 0 0 0 0 0 0 0 0 0 0 0 0 0 0 0 0 0 0 0 0 0 0 0 0 0 0 0 0 0 0 0 0 0 0 0 0 0 0 0 0 0 0 0 0 0 0 0 0 0 0 0 0 0 0 
Shoots/CH_IMAGES/snapshot219998/VIS_SV_90_z1_h1_g0_e65_v500_new_467558_0.png 23 2 6 6 2 6 11 10 11 19 31 52 60 55 61 61 73 87 130 154 157 178 216 221 224 232 265 224 238 236 209 255 267 256 275 346 436 449 636 616 708 886 995 1201 1305 1560 1003 788 461 231 148 74 42 50 35 30 24 24 24 17 26 12 22 31 25 14 23 27 27 30 37 31 34 33 30 44 36 36 31 34 40 41 32 44 39 31 37 24 26 24 47 12 20 18 12 17 15 19 21 8 7 7 6 3 1 3 1 2 2 0 0 0 0 0 1 0 1 1 0 0 0 0 0 0 1 0 0 0 1 1 1 0 0 0 0 1 1 0 0 0 0 0 0 0 0 1 0 0 1 0 2 1 1 0 0 0 0 0 1 1 1 0 0 0 2 3 2 1 0 0 3 1 1 2 3 1 4 1 3 2 
Shoots/CH_IMAGES/snapshot219999/VIS_SV_0_z1_h1_g0_e65_v500_new_467563_0.png 0 0 0 0 0 0 0 0 0 0 0 0 0 0 0 0 0 0 0 0 0 0 0 0 0 0 0 0 0 0 0 0 0 0 0 0 0 0 0 0 0 0 0 0 0 0 0 0 0 0 0 0 0 0 0 0 0 0 0 0 0 0 0 0 0 0 0 0 0 0 0 0 0 0 0 0 0 0 0 0 0 0 0 0 0 0 0 0 0 0 0 0 0 0 0 0 0 0 0 0 0 0 0 0 0 0 0 0 0 0 0 0 0 0 0 0 0 0 0 0 0 0 0 0 0 0 0 0 0 0 0 0 0 0 0 0 0 0 0 0 0 0 0 0 0 0 0 0 0 0 0 0 0 0 0 0 0 0 0 0 0 0 0 0 0 0 0 0 0 0 0 0 0 0 0 0 0 0 0 0 
Shoots/CH_IMAGES/snapshot219998/VIS_SV_0_z1_h1_g0_e65_v500_new_467557_0.png 27 3 8 4 7 10 18 13 24 27 55 84 111 115 115 125 135 149 157 154 144 182 209 225 260 257 284 354 325 308 289 331 300 382 358 420 494 608 726 821 913 1053 1155 1172 1420 1867 1551 1647 1169 726 350 163 82 60 36 29 40 35 33 12 42 14 15 42 24 21 13 30 33 41 26 30 37 38 33 39 36 48 55 39 49 45 35 38 34 28 24 35 23 24 43 18 16 19 12 17 21 8 15 17 12 15 3 7 2 6 3 1 2 0 0 1 2 0 0 0 0 1 0 0 1 0 0 0 0 0 0 0 1 1 0 0 0 0 1 1 0 0 0 0 0 0 0 0 0 0 0 0 0 0 0 0 0 0 0 1 0 0 0 0 1 0 2 0 0 2 0 1 1 2 2 4 0 3 3 4 2 2 1 4 
Shoots/CH_IMAGES/snapshot219999/VIS_SV_90_z1_h1_g0_e65_v500_new_467564_0.png 0 0 0 0 0 0 0 0 0 0 0 0 0 0 0 0 0 0 0 0 0 0 0 0 0 0 0 0 0 0 0 0 0 0 0 0 0 0 0 0 0 0 0 0 0 0 0 0 0 0 0 0 0 0 0 0 0 0 0 0 0 0 0 0 0 0 0 0 0 0 0 0 0 0 0 0 0 0 0 0 0 0 0 0 0 0 0 0 0 0 0 0 0 0 0 0 0 0 0 0 0 0 0 0 0 0 0 0 0 0 0 0 0 0 0 0 0 0 0 0 0 0 0 0 0 0 0 0 0 0 0 0 0 0 0 0 0 0 0 0 0 0 0 0 0 0 0 0 0 0 0 0 0 0 0 0 0 0 0 0 0 0 0 0 0 0 0 0 0 0 0 0 0 0 0 0 0 0 0 0 
Shoots/CH_IMAGES/snapshot220000/VIS_SV_90_z1_h1_g0_e65_v500_new_467570_0.png 54 2 4 4 6 3 3 6 9 13 13 13 21 21 25 38 48 57 73 64 104 93 124 146 162 185 205 255 290 264 301 283 269 353 396 464 506 559 652 650 730 940 1329 1555 1297 877 407 275 174 110 60 53 29 44 33 24 40 25 26 18 37 15 32 27 23 32 18 23 27 22 30 29 34 24 30 32 29 42 29 35 29 34 20 30 30 19 18 21 18 9 47 7 10 13 14 23 11 17 20 17 15 21 14 9 18 15 15 10 16 11 18 23 24 41 19 22 21 22 8 8 13 2 6 4 5 5 2 1 6 2 3 0 1 1 1 5 0 1 1 2 1 1 0 2 0 1 1 1 0 0 1 0 0 1 2 0 1 0 4 0 0 0 1 1 0 1 0 1 2 2 0 1 0 1 3 0 3 1 4 1 
Shoots/CH_IMAGES/snapshot220001/VIS_SV_0_z1_h1_g0_e65_v500_new_467575_0.png 0 0 0 0 0 0 0 0 0 0 0 0 0 0 0 0 0 0 0 0 0 0 0 0 0 0 0 0 0 0 0 0 0 0 0 0 0 0 0 0 0 0 0 0 0 0 0 0 0 0 0 0 0 0 0 0 0 0 0 0 0 0 0 0 0 0 0 0 0 0 0 0 0 0 0 0 0 0 0 0 0 0 0 0 0 0 0 0 0 0 0 0 0 0 0 0 0 0 0 0 0 0 0 0 0 0 0 0 0 0 0 0 0 0 0 0 0 0 0 0 0 0 0 0 0 0 0 0 0 0 0 0 0 0 0 0 0 0 0 0 0 0 0 0 0 0 0 0 0 0 0 0 0 0 0 0 0 0 0 0 0 0 0 0 0 0 0 0 0 0 0 0 0 0 0 0 0 0 0 0 
Shoots/CH_IMAGES/snapshot220001/VIS_SV_90_z1_h1_g0_e65_v500_new_467576_0.png 0 0 0 0 0 0 0 0 0 0 0 0 0 0 0 0 0 0 0 0 0 0 0 0 0 0 0 0 0 0 0 0 0 0 0 0 0 0 0 0 0 0 0 0 0 0 0 0 0 0 0 0 0 0 0 0 0 0 0 0 0 0 0 0 0 0 0 0 0 0 0 0 0 0 0 0 0 0 0 0 0 0 0 0 0 0 0 0 0 0 0 0 0 0 0 0 0 0 0 0 0 0 0 0 0 0 0 0 0 0 0 0 0 0 0 0 0 0 0 0 0 0 0 0 0 0 0 0 0 0 0 0 0 0 0 0 0 0 0 0 0 0 0 0 0 0 0 0 0 0 0 0 0 0 0 0 0 0 0 0 0 0 0 0 0 0 0 0 0 0 0 0 0 0 0 0 0 0 0 0 
Shoots/CH_IMAGES/snapshot220000/VIS_SV_0_z1_h1_g0_e65_v500_new_467569_0.png 71 2 9 7 14 9 9 8 19 13 20 12 32 24 22 33 36 52 72 75 116 119 132 189 227 263 316 346 391 421 484 492 475 512 573 641 796 862 921 864 904 973 1016 899 641 350 195 138 90 61 57 59 45 64 41 35 40 25 31 27 50 15 29 38 37 24 27 20 29 19 26 23 17 15 14 14 18 13 24 21 21 18 9 18 9 8 10 9 12 5 61 3 12 10 13 7 15 6 11 12 13 18 15 9 12 20 12 9 5 7 14 15 16 26 19 17 26 14 8 4 16 1 7 5 3 6 5 0 4 8 2 2 0 5 2 4 1 3 4 1 0 3 0 1 3 3 0 2 1 0 4 0 0 1 3 2 1 1 0 1 1 3 0 0 0 1 1 1 0 2 1 3 2 3 1 3 7 2 1 2 
Shoots/CH_IMAGES/snapshot220002/VIS_SV_0_z1_h1_g0_e65_v500_new_467581_0.png 56 1 1 3 2 2 3 4 12 10 12 16 23 29 44 61 57 59 77 95 133 152 177 236 246 262 275 339 358 371 338 333 374 428 538 641 742 811 875 991 1144 1212 1201 1105 821 454 252 162 105 64 58 61 33 47 33 37 35 33 27 9 43 12 20 28 20 28 21 23 40 34 24 25 23 23 23 20 22 13 21 9 14 8 12 17 14 11 13 9 11 0 38 3 5 6 9 7 11 8 7 6 8 10 10 2 5 7 1 3 4 5 0 1 1 0 3 0 0 1 0 0 2 0 0 0 0 0 3 0 1 0 1 2 0 0 2 2 0 0 0 2 2 0 1 0 2 2 1 0 0 0 1 0 0 1 0 0 0 0 1 1 2 0 0 0 0 0 0 0 2 0 1 0 0 1 3 2 1 2 2 0 
Shoots/CH_IMAGES/snapshot220003/VIS_SV_0_z1_h1_g0_e65_v500_new_467587_0.png 88 6 18 27 26 22 30 22 40 49 43 51 55 65 74 80 95 96 109 115 105 135 130 179 188 185 220 216 229 228 328 225 218 272 317 315 336 378 452 460 450 487 463 427 330 302 178 119 73 46 49 50 29 43 22 30 24 18 29 2 45 8 19 14 25 19 12 12 18 18 25 26 22 22 28 23 25 22 15 19 26 32 15 30 23 25 15 15 15 12 57 16 13 25 26 33 30 24 29 37 42 35 32 43 25 36 30 27 35 35 20 18 8 16 11 14 13 8 14 3 35 3 13 8 13 12 5 11 18 10 13 11 11 17 8 18 9 5 10 10 9 9 9 5 8 1 7 5 5 1 21 2 4 6 11 8 8 6 13 3 6 5 10 8 6 14 3 7 10 11 16 9 5 16 10 16 10 13 9 8 
Shoots/CH_IMAGES/snapshot220002/VIS_SV_90_z1_h1_g0_e65_v500_new_467582_0.png 36 0 4 0 1 4 3 4 9 10 10 7 15 26 25 35 42 45 68 92 85 128 145 199 217 256 259 312 315 364 381 395 415 508 571 644 823 853 1008 1004 1037 1208 1326 1348 1187 859 571 271 171 108 75 68 44 72 44 46 41 45 38 30 60 22 44 30 31 31 33 16 28 32 30 26 37 22 25 19 17 21 18 15 16 15 6 17 11 13 8 8 10 8 31 2 5 11 6 10 10 7 8 15 8 7 5 8 7 5 6 5 3 3 3 2 1 0 0 1 0 0 1 0 1 0 1 0 0 0 0 0 0 0 0 0 0 0 0 1 0 0 0 0 0 0 0 0 0 0 0 0 0 0 2 0 0 0 0 1 0 0 0 0 0 0 0 0 0 0 0 0 1 0 2 0 1 3 2 1 0 0 5 0 
Shoots/CH_IMAGES/snapshot220003/VIS_SV_90_z1_h1_g0_e65_v500_new_467588_0.png 58 0 4 3 2 0 2 7 6 9 5 5 10 18 15 18 18 18 29 35 44 64 95 100 130 149 187 224 238 282 301 326 376 431 498 539 603 680 794 892 955 1098 1272 1342 1198 662 400 172 83 56 29 43 31 45 32 21 29 27 17 14 39 11 28 25 24 21 28 33 37 39 32 28 35 42 48 32 29 32 30 17 24 33 30 21 18 23 16 14 17 4 68 11 17 16 16 13 14 8 20 18 8 5 6 5 8 6 1 2 2 1 1 0 0 2 1 0 0 0 0 0 0 0 0 0 1 0 0 0 0 0 0 0 1 0 0 0 0 0 0 0 0 0 1 0 0 0 0 0 0 0 2 0 0 0 0 0 1 0 0 0 1 1 1 1 0 5 3 1 3 2 3 1 1 1 3 3 3 2 5 0 
Shoots/CH_IMAGES/snapshot220004/VIS_SV_0_z1_h1_g0_e65_v500_new_467593_0.png 8 1 2 4 2 8 4 8 11 18 23 29 45 42 54 68 69 94 112 133 136 176 202 238 219 235 290 246 240 260 216 252 293 304 324 370 384 423 462 466 509 525 557 528 519 534 392 351 245 185 134 71 48 28 25 30 12 21 15 13 32 7 20 20 17 23 19 18 25 17 19 27 24 18 21 34 22 21 26 18 18 18 11 14 11 8 11 10 13 8 26 5 4 7 6 8 7 6 5 4 6 4 2 0 1 1 1 2 1 1 0 0 0 0 1 0 0 0 0 0 2 0 0 0 0 0 1 0 2 0 1 0 0 0 0 1 0 0 2 0 0 0 0 0 0 0 0 0 0 0 2 0 0 1 0 1 0 0 0 0 1 0 0 0 0 1 0 0 0 0 0 1 0 1 1 3 0 1 1 1 
Shoots/CH_IMAGES/snapshot220004/VIS_SV_90_z1_h1_g0_e65_v500_new_467594_0.png 14 5 5 6 5 5 7 11 16 18 29 26 37 43 51 59 50 52 67 69 85 63 92 124 144 145 182 192 193 233 189 223 260 303 328 397 452 446 535 534 577 701 804 795 672 483 254 177 80 54 38 35 13 27 19 22 20 19 19 10 36 6 20 17 12 20 16 4 12 16 13 15 17 13 19 17 9 16 15 8 13 13 3 29 6 12 9 9 8 6 27 3 11 12 4 19 11 9 12 9 8 12 12 11 9 13 13 17 10 12 6 13 22 35 30 16 18 12 12 3 10 3 3 2 3 1 1 1 1 1 0 1 3 0 1 1 0 2 2 0 1 2 0 2 3 4 1 2 3 0 3 0 0 0 2 3 1 0 1 2 2 1 2 1 1 5 0 0 2 1 3 3 3 4 1 3 5 4 4 5 
Shoots/CH_IMAGES/snapshot220005/VIS_SV_90_z1_h1_g0_e65_v500_new_467600_0.png 64 5 5 8 10 6 10 10 10 7 14 18 14 17 24 32 25 40 51 56 86 87 121 160 177 195 205 218 240 237 232 210 253 252 283 375 376 436 526 630 766 834 934 852 818 645 429 262 162 119 94 80 51 60 55 42 52 40 50 35 48 11 38 22 34 45 29 32 38 44 39 49 38 29 49 47 29 36 28 27 26 29 25 24 16 16 12 8 13 6 47 8 8 8 12 14 8 16 22 14 14 14 10 8 9 8 10 8 15 9 15 8 8 9 6 5 3 3 4 1 8 1 3 4 1 4 3 1 1 1 2 1 2 1 0 6 0 1 1 1 4 2 0 4 1 1 0 1 1 0 1 0 1 1 2 2 1 0 4 1 2 2 2 2 3 5 1 5 3 2 2 1 1 3 2 6 5 2 2 5 
Shoots/CH_IMAGES/snapshot220005/VIS_SV_0_z1_h1_g0_e65_v500_new_467599_0.png 23 2 3 3 10 8 7 7 18 13 14 24 25 33 44 54 50 69 86 87 100 119 155 196 228 250 298 320 320 334 388 434 498 503 582 628 779 898 937 1108 1234 1474 1423 1120 662 383 206 137 96 94 55 59 45 54 52 42 34 29 26 14 29 13 18 21 18 16 19 11 18 18 11 11 8 11 15 12 18 10 9 7 10 3 6 10 7 6 6 3 1 1 21 0 3 5 7 6 11 4 11 7 6 3 7 4 2 6 2 0 4 1 0 3 1 0 0 1 2 0 0 0 1 0 0 2 0 1 0 0 0 0 0 0 0 0 0 0 0 0 0 0 0 0 0 1 2 0 0 0 0 0 1 0 0 0 0 0 0 0 0 1 0 0 0 0 0 2 1 1 2 1 1 0 1 1 0 4 0 3 1 3 
Shoots/CH_IMAGES/snapshot220006/VIS_SV_0_z1_h1_g0_e65_v500_new_467605_0.png 44 1 5 5 3 8 9 13 15 26 38 48 44 61 108 106 105 118 151 143 180 189 210 266 258 304 277 316 364 328 342 316 330 328 359 421 529 598 657 669 712 814 860 908 810 605 407 258 156 91 68 43 39 55 42 34 47 40 22 27 42 20 27 32 41 37 34 32 38 40 44 34 47 38 31 37 27 28 28 31 37 19 26 24 30 24 27 12 12 11 47 6 16 16 14 15 9 9 16 16 15 12 20 10 13 19 7 14 10 1 4 4 1 2 1 2 3 0 1 0 6 0 0 3 3 0 3 0 2 2 5 3 0 1 2 1 0 1 4 1 2 2 1 2 1 0 0 1 0 0 4 0 0 0 1 0 1 0 0 1 1 1 1 1 0 3 2 2 0 0 2 2 1 4 1 0 2 1 2 0 
Shoots/CH_IMAGES/snapshot220007/VIS_SV_90_z1_h1_g0_e65_v500_new_467612_0.png 0 0 0 0 0 0 0 0 0 0 0 0 0 0 0 0 0 0 0 0 0 0 0 0 0 0 0 0 0 0 0 0 0 0 0 0 0 0 0 0 0 0 0 0 0 0 0 0 0 0 0 0 0 0 0 0 0 0 0 0 0 0 0 0 0 0 0 0 0 0 0 0 0 0 0 0 0 0 0 0 0 0 0 0 0 0 0 0 0 0 0 0 0 0 0 0 0 0 0 0 0 0 0 0 0 0 0 0 0 0 0 0 0 0 0 0 0 0 0 0 0 0 0 0 0 0 0 0 0 0 0 0 0 0 0 0 0 0 0 0 0 0 0 0 0 0 0 0 0 0 0 0 0 0 0 0 0 0 0 0 0 0 0 0 0 0 0 0 0 0 0 0 0 0 0 0 0 0 0 0 
Shoots/CH_IMAGES/snapshot220006/VIS_SV_90_z1_h1_g0_e65_v500_new_467606_0.png 28 3 4 6 6 8 14 9 12 25 21 44 49 73 59 74 84 79 89 116 142 158 167 220 227 227 209 186 196 206 187 199 207 192 218 249 283 312 359 369 510 632 799 1170 1210 1080 807 469 244 131 86 57 46 48 47 30 38 30 30 19 43 16 30 29 36 37 30 18 35 28 22 26 37 42 36 35 35 42 32 29 34 30 27 21 22 16 25 22 25 13 61 10 13 18 21 21 24 14 33 34 35 38 39 42 38 38 45 31 38 40 31 40 24 18 16 6 11 3 8 1 10 0 2 4 3 7 1 2 2 4 3 2 1 3 4 5 1 2 2 2 2 3 5 2 4 2 0 0 3 0 5 2 0 5 1 3 0 1 2 6 2 5 3 3 1 4 5 0 7 2 4 2 1 1 2 1 3 0 3 0 
Shoots/CH_IMAGES/snapshot220007/VIS_SV_0_z1_h1_g0_e65_v500_new_467611_0.png 0 0 0 0 0 0 0 0 0 0 0 0 0 0 0 0 0 0 0 0 0 0 0 0 0 0 0 0 0 0 0 0 0 0 0 0 0 0 0 0 0 0 0 0 0 0 0 0 0 0 0 0 0 0 0 0 0 0 0 0 0 0 0 0 0 0 0 0 0 0 0 0 0 0 0 0 0 0 0 0 0 0 0 0 0 0 0 0 0 0 0 0 0 0 0 0 0 0 0 0 0 0 0 0 0 0 0 0 0 0 0 0 0 0 0 0 0 0 0 0 0 0 0 0 0 0 0 0 0 0 0 0 0 0 0 0 0 0 0 0 0 0 0 0 0 0 0 0 0 0 0 0 0 0 0 0 0 0 0 0 0 0 0 0 0 0 0 0 0 0 0 0 0 0 0 0 0 0 0 0 
Shoots/CH_IMAGES/snapshot220008/VIS_SV_0_z1_h1_g0_e65_v500_new_467617_0.png 0 0 0 0 0 0 0 0 0 0 0 0 0 0 0 0 0 0 0 0 0 0 0 0 0 0 0 0 0 0 0 0 0 0 0 0 0 0 0 0 0 0 0 0 0 0 0 0 0 0 0 0 0 0 0 0 0 0 0 0 0 0 0 0 0 0 0 0 0 0 0 0 0 0 0 0 0 0 0 0 0 0 0 0 0 0 0 0 0 0 0 0 0 0 0 0 0 0 0 0 0 0 0 0 0 0 0 0 0 0 0 0 0 0 0 0 0 0 0 0 0 0 0 0 0 0 0 0 0 0 0 0 0 0 0 0 0 0 0 0 0 0 0 0 0 0 0 0 0 0 0 0 0 0 0 0 0 0 0 0 0 0 0 0 0 0 0 0 0 0 0 0 0 0 0 0 0 0 0 0 
Shoots/CH_IMAGES/snapshot220008/VIS_SV_90_z1_h1_g0_e65_v500_new_467618_0.png 0 0 0 0 0 0 0 0 0 0 0 0 0 0 0 0 0 0 0 0 0 0 0 0 0 0 0 0 0 0 0 0 0 0 0 0 0 0 0 0 0 0 0 0 0 0 0 0 0 0 0 0 0 0 0 0 0 0 0 0 0 0 0 0 0 0 0 0 0 0 0 0 0 0 0 0 0 0 0 0 0 0 0 0 0 0 0 0 0 0 0 0 0 0 0 0 0 0 0 0 0 0 0 0 0 0 0 0 0 0 0 0 0 0 0 0 0 0 0 0 0 0 0 0 0 0 0 0 0 0 0 0 0 0 0 0 0 0 0 0 0 0 0 0 0 0 0 0 0 0 0 0 0 0 0 0 0 0 0 0 0 0 0 0 0 0 0 0 0 0 0 0 0 0 0 0 0 0 0 0 
Shoots/CH_IMAGES/snapshot220009/VIS_SV_90_z1_h1_g0_e65_v500_new_467624_0.png 49 7 6 10 9 12 12 26 35 46 68 65 91 109 114 141 127 205 181 200 246 243 240 253 307 329 341 309 303 339 297 333 309 344 353 445 514 583 682 906 1263 1671 1870 2056 1812 1195 670 372 225 100 87 62 41 41 38 37 31 28 38 22 40 27 40 28 39 29 35 25 53 46 28 44 49 47 39 36 30 34 35 43 31 22 22 23 18 19 22 20 16 11 39 6 15 18 15 12 18 5 16 13 9 12 10 12 14 19 17 18 19 22 15 17 17 16 8 5 6 4 2 5 14 0 5 6 2 1 4 2 2 2 3 1 2 4 4 4 0 1 2 2 0 1 2 3 1 1 0 0 2 0 1 0 0 1 1 0 1 1 0 1 0 0 0 0 2 0 1 2 0 1 3 2 3 1 2 5 1 0 2 3 
Shoots/CH_IMAGES/snapshot220009/VIS_SV_0_z1_h1_g0_e65_v500_new_467623_0.png 51 8 3 14 11 12 12 31 45 72 85 99 100 128 136 131 141 112 139 126 133 161 168 241 213 285 343 395 427 491 510 483 541 640 624 758 829 884 1077 1220 1500 2077 2142 1973 1488 887 462 255 136 55 71 57 37 52 26 27 27 39 29 14 47 15 15 21 27 16 31 14 26 28 20 21 19 23 17 20 11 18 22 13 13 22 15 31 8 16 16 15 18 9 48 6 13 22 14 9 5 12 17 17 12 8 18 13 11 6 7 12 7 6 15 3 4 10 4 6 4 2 2 0 7 1 1 3 1 3 1 0 0 2 2 1 1 2 0 2 0 0 0 0 4 1 0 1 0 1 1 0 0 0 4 0 0 0 0 0 0 0 2 0 1 1 2 1 0 2 1 3 0 1 2 0 0 3 0 1 2 4 2 2 
Shoots/CH_IMAGES/snapshot220010/VIS_SV_90_z1_h1_g0_e65_v500_new_467630_0.png 0 0 0 0 0 0 0 0 0 0 0 0 0 0 0 0 0 0 0 0 0 0 0 0 0 0 0 0 0 0 0 0 0 0 0 0 0 0 0 0 0 0 0 0 0 0 0 0 0 0 0 0 0 0 0 0 0 0 0 0 0 0 0 0 0 0 0 0 0 0 0 0 0 0 0 0 0 0 0 0 0 0 0 0 0 0 0 0 0 0 0 0 0 0 0 0 0 0 0 0 0 0 0 0 0 0 0 0 0 0 0 0 0 0 0 0 0 0 0 0 0 0 0 0 0 0 0 0 0 0 0 0 0 0 0 0 0 0 0 0 0 0 0 0 0 0 0 0 0 0 0 0 0 0 0 0 0 0 0 0 0 0 0 0 0 0 0 0 0 0 0 0 0 0 0 0 0 0 0 0 
Shoots/CH_IMAGES/snapshot220011/VIS_SV_0_z1_h1_g0_e65_v500_new_467632_0.png 0 0 0 0 0 0 0 0 0 0 0 0 0 0 0 0 0 0 0 0 0 0 0 0 0 0 0 0 0 0 0 0 0 0 0 0 0 0 0 0 0 0 0 0 0 0 0 0 0 0 0 0 0 0 0 0 0 0 0 0 0 0 0 0 0 0 0 0 0 0 0 0 0 0 0 0 0 0 0 0 0 0 0 0 0 0 0 0 0 0 0 0 0 0 0 0 0 0 0 0 0 0 0 0 0 0 0 0 0 0 0 0 0 0 0 0 0 0 0 0 0 0 0 0 0 0 0 0 0 0 0 0 0 0 0 0 0 0 0 0 0 0 0 0 0 0 0 0 0 0 0 0 0 0 0 0 0 0 0 0 0 0 0 0 0 0 0 0 0 0 0 0 0 0 0 0 0 0 0 0 
Shoots/CH_IMAGES/snapshot220010/VIS_SV_0_z1_h1_g0_e65_v500_new_467629_0.png 0 0 0 0 0 0 0 0 0 0 0 0 0 0 0 0 0 0 0 0 0 0 0 0 0 0 0 0 0 0 0 0 0 0 0 0 0 0 0 0 0 0 0 0 0 0 0 0 0 0 0 0 0 0 0 0 0 0 0 0 0 0 0 0 0 0 0 0 0 0 0 0 0 0 0 0 0 0 0 0 0 0 0 0 0 0 0 0 0 0 0 0 0 0 0 0 0 0 0 0 0 0 0 0 0 0 0 0 0 0 0 0 0 0 0 0 0 0 0 0 0 0 0 0 0 0 0 0 0 0 0 0 0 0 0 0 0 0 0 0 0 0 0 0 0 0 0 0 0 0 0 0 0 0 0 0 0 0 0 0 0 0 0 0 0 0 0 0 0 0 0 0 0 0 0 0 0 0 0 0 
Shoots/CH_IMAGES/snapshot220011/VIS_SV_90_z1_h1_g0_e65_v500_new_467633_0.png 0 0 0 0 0 0 0 0 0 0 0 0 0 0 0 0 0 0 0 0 0 0 0 0 0 0 0 0 0 0 0 0 0 0 0 0 0 0 0 0 0 0 0 0 0 0 0 0 0 0 0 0 0 0 0 0 0 0 0 0 0 0 0 0 0 0 0 0 0 0 0 0 0 0 0 0 0 0 0 0 0 0 0 0 0 0 0 0 0 0 0 0 0 0 0 0 0 0 0 0 0 0 0 0 0 0 0 0 0 0 0 0 0 0 0 0 0 0 0 0 0 0 0 0 0 0 0 0 0 0 0 0 0 0 0 0 0 0 0 0 0 0 0 0 0 0 0 0 0 0 0 0 0 0 0 0 0 0 0 0 0 0 0 0 0 0 0 0 0 0 0 0 0 0 0 0 0 0 0 0 
Shoots/CH_IMAGES/snapshot220013/VIS_SV_0_z1_h1_g0_e65_v500_new_467647_0.png 0 0 0 0 0 0 0 0 0 0 0 0 0 0 0 0 0 0 0 0 0 0 0 0 0 0 0 0 0 0 0 0 0 0 0 0 0 0 0 0 0 0 0 0 0 0 0 0 0 0 0 0 0 0 0 0 0 0 0 0 0 0 0 0 0 0 0 0 0 0 0 0 0 0 0 0 0 0 0 0 0 0 0 0 0 0 0 0 0 0 0 0 0 0 0 0 0 0 0 0 0 0 0 0 0 0 0 0 0 0 0 0 0 0 0 0 0 0 0 0 0 0 0 0 0 0 0 0 0 0 0 0 0 0 0 0 0 0 0 0 0 0 0 0 0 0 0 0 0 0 0 0 0 0 0 0 0 0 0 0 0 0 0 0 0 0 0 0 0 0 0 0 0 0 0 0 0 0 0 0 
Shoots/CH_IMAGES/snapshot220013/VIS_SV_90_z1_h1_g0_e65_v500_new_467648_0.png 0 0 0 0 0 0 0 0 0 0 0 0 0 0 0 0 0 0 0 0 0 0 0 0 0 0 0 0 0 0 0 0 0 0 0 0 0 0 0 0 0 0 0 0 0 0 0 0 0 0 0 0 0 0 0 0 0 0 0 0 0 0 0 0 0 0 0 0 0 0 0 0 0 0 0 0 0 0 0 0 0 0 0 0 0 0 0 0 0 0 0 0 0 0 0 0 0 0 0 0 0 0 0 0 0 0 0 0 0 0 0 0 0 0 0 0 0 0 0 0 0 0 0 0 0 0 0 0 0 0 0 0 0 0 0 0 0 0 0 0 0 0 0 0 0 0 0 0 0 0 0 0 0 0 0 0 0 0 0 0 0 0 0 0 0 0 0 0 0 0 0 0 0 0 0 0 0 0 0 0 
Shoots/CH_IMAGES/snapshot220012/VIS_SV_0_z1_h1_g0_e65_v500_new_467641_0.png 97 5 8 10 8 16 24 21 30 56 63 104 119 125 131 136 121 156 186 198 264 252 293 319 340 368 437 499 534 495 496 517 580 600 627 724 769 797 931 878 973 1109 1279 1159 943 755 397 251 150 73 72 60 26 36 34 27 30 24 17 13 43 6 21 35 21 26 18 21 18 25 27 25 22 25 26 22 29 31 25 27 29 32 22 35 26 27 22 24 24 12 65 4 24 34 28 43 17 16 34 39 31 28 23 27 15 28 30 31 34 25 22 10 8 17 8 8 5 4 9 3 14 3 3 0 2 4 8 2 4 3 6 3 1 2 6 7 1 1 3 2 3 2 3 2 1 2 4 0 4 0 13 1 1 0 1 3 3 0 1 4 4 1 4 3 0 2 2 3 5 2 5 7 2 4 2 1 7 2 3 2 
Shoots/CH_IMAGES/snapshot220012/VIS_SV_90_z1_h1_g0_e65_v500_new_467642_0.png 50 12 15 14 14 16 27 35 47 58 84 104 133 154 139 128 107 82 110 75 100 116 143 142 178 186 196 228 258 247 259 297 340 374 407 538 634 705 910 917 1200 1389 1756 2166 2780 2906 2398 1651 905 444 222 91 59 52 29 34 29 22 25 17 22 8 22 26 8 19 23 15 22 26 17 31 32 35 42 40 32 28 32 29 29 36 20 26 27 28 23 12 20 14 35 11 13 14 17 16 13 11 23 17 8 12 20 10 11 9 9 9 9 2 5 5 0 4 3 2 2 3 3 1 10 0 5 1 0 1 0 0 3 2 1 0 0 2 0 1 0 1 2 0 1 0 0 1 0 1 0 0 1 0 3 0 1 0 0 0 1 0 0 0 1 2 1 0 0 3 0 1 3 3 4 1 2 3 7 2 6 4 6 9 
Shoots/CH_IMAGES/snapshot220014/VIS_SV_0_z1_h1_g0_e65_v500_new_467653_0.png 0 0 0 0 0 0 0 0 0 0 0 0 0 0 0 0 0 0 0 0 0 0 0 0 0 0 0 0 0 0 0 0 0 0 0 0 0 0 0 0 0 0 0 0 0 0 0 0 0 0 0 0 0 0 0 0 0 0 0 0 0 0 0 0 0 0 0 0 0 0 0 0 0 0 0 0 0 0 0 0 0 0 0 0 0 0 0 0 0 0 0 0 0 0 0 0 0 0 0 0 0 0 0 0 0 0 0 0 0 0 0 0 0 0 0 0 0 0 0 0 0 0 0 0 0 0 0 0 0 0 0 0 0 0 0 0 0 0 0 0 0 0 0 0 0 0 0 0 0 0 0 0 0 0 0 0 0 0 0 0 0 0 0 0 0 0 0 0 0 0 0 0 0 0 0 0 0 0 0 0 
Shoots/CH_IMAGES/snapshot220014/VIS_SV_90_z1_h1_g0_e65_v500_new_467654_0.png 0 0 0 0 0 0 0 0 0 0 0 0 0 0 0 0 0 0 0 0 0 0 0 0 0 0 0 0 0 0 0 0 0 0 0 0 0 0 0 0 0 0 0 0 0 0 0 0 0 0 0 0 0 0 0 0 0 0 0 0 0 0 0 0 0 0 0 0 0 0 0 0 0 0 0 0 0 0 0 0 0 0 0 0 0 0 0 0 0 0 0 0 0 0 0 0 0 0 0 0 0 0 0 0 0 0 0 0 0 0 0 0 0 0 0 0 0 0 0 0 0 0 0 0 0 0 0 0 0 0 0 0 0 0 0 0 0 0 0 0 0 0 0 0 0 0 0 0 0 0 0 0 0 0 0 0 0 0 0 0 0 0 0 0 0 0 0 0 0 0 0 0 0 0 0 0 0 0 0 0 
Shoots/CH_IMAGES/snapshot220015/VIS_SV_0_z1_h1_g0_e65_v500_new_467659_0.png 20 4 3 5 5 6 4 5 7 10 14 12 14 15 14 18 13 19 20 24 22 34 20 34 65 70 66 71 84 107 109 102 88 89 104 111 139 146 167 166 151 174 196 172 145 133 77 62 40 40 24 15 14 8 9 11 16 8 8 2 26 3 12 14 8 5 10 7 15 10 20 11 18 13 10 13 16 8 9 12 16 13 6 17 11 11 16 7 10 6 29 5 3 4 7 3 4 13 19 12 14 12 17 8 18 18 22 28 38 27 30 28 23 24 31 21 20 11 10 4 12 1 4 6 2 8 2 1 1 3 2 2 4 5 2 4 3 2 2 1 2 1 0 5 0 1 2 1 1 0 6 0 0 1 1 1 0 1 0 1 0 1 1 1 0 4 1 1 1 5 4 4 1 2 1 5 1 0 3 1 
Shoots/CH_IMAGES/snapshot220015/VIS_SV_90_z1_h1_g0_e65_v500_new_467660_0.png 16 0 5 3 3 3 6 1 7 6 14 10 14 19 24 36 32 36 35 56 56 51 59 61 93 87 133 130 132 151 145 167 170 174 163 192 168 167 196 160 184 161 110 87 58 47 44 27 21 28 21 19 13 19 14 15 21 4 10 6 29 2 12 10 14 13 11 8 25 12 9 7 12 14 12 16 11 10 9 10 10 13 5 12 6 11 1 5 8 2 13 3 6 10 10 4 5 6 6 5 4 6 2 7 4 4 8 5 7 6 5 2 3 6 3 2 4 0 1 0 5 1 6 1 1 1 0 3 3 0 1 0 0 0 0 3 0 0 0 0 0 0 0 0 0 0 0 0 0 0 2 0 0 0 0 0 0 1 1 0 1 0 0 1 1 1 1 1 1 1 2 1 1 0 4 2 2 0 0 2 
Shoots/CH_IMAGES/snapshot220016/VIS_SV_90_z1_h1_g0_e65_v500_new_467666_0.png 0 0 0 0 0 0 0 0 0 0 0 0 0 0 0 0 0 0 0 0 0 0 0 0 0 0 0 0 0 0 0 0 0 0 0 0 0 0 0 0 0 0 0 0 0 0 0 0 0 0 0 0 0 0 0 0 0 0 0 0 0 0 0 0 0 0 0 0 0 0 0 0 0 0 0 0 0 0 0 0 0 0 0 0 0 0 0 0 0 0 0 0 0 0 0 0 0 0 0 0 0 0 0 0 0 0 0 0 0 0 0 0 0 0 0 0 0 0 0 0 0 0 0 0 0 0 0 0 0 0 0 0 0 0 0 0 0 0 0 0 0 0 0 0 0 0 0 0 0 0 0 0 0 0 0 0 0 0 0 0 0 0 0 0 0 0 0 0 0 0 0 0 0 0 0 0 0 0 0 0 
Shoots/CH_IMAGES/snapshot220016/VIS_SV_0_z1_h1_g0_e65_v500_new_467665_0.png 0 0 0 0 0 0 0 0 0 0 0 0 0 0 0 0 0 0 0 0 0 0 0 0 0 0 0 0 0 0 0 0 0 0 0 0 0 0 0 0 0 0 0 0 0 0 0 0 0 0 0 0 0 0 0 0 0 0 0 0 0 0 0 0 0 0 0 0 0 0 0 0 0 0 0 0 0 0 0 0 0 0 0 0 0 0 0 0 0 0 0 0 0 0 0 0 0 0 0 0 0 0 0 0 0 0 0 0 0 0 0 0 0 0 0 0 0 0 0 0 0 0 0 0 0 0 0 0 0 0 0 0 0 0 0 0 0 0 0 0 0 0 0 0 0 0 0 0 0 0 0 0 0 0 0 0 0 0 0 0 0 0 0 0 0 0 0 0 0 0 0 0 0 0 0 0 0 0 0 0 
Shoots/CH_IMAGES/snapshot220017/VIS_SV_0_z1_h1_g0_e65_v500_new_467669_0.png 43 1 1 2 2 6 2 2 12 12 18 24 29 31 34 50 53 62 96 107 124 159 146 200 239 283 293 323 357 368 394 386 413 437 545 586 697 808 791 844 916 974 839 734 671 500 304 183 122 68 63 52 34 36 39 33 33 25 32 18 53 11 27 30 23 28 18 15 28 29 25 23 16 29 20 22 21 18 20 12 13 14 7 16 14 8 14 4 3 3 37 7 5 9 6 8 9 2 10 5 8 2 7 4 3 8 7 2 6 3 4 2 17 18 13 20 8 8 4 4 5 1 1 2 0 2 1 0 1 1 0 0 0 0 1 0 0 1 0 0 1 1 0 0 1 0 0 1 0 0 1 0 1 2 0 1 0 0 0 0 1 0 0 0 0 0 1 1 0 0 5 0 2 2 1 2 3 0 4 0 
Shoots/CH_IMAGES/snapshot220017/VIS_SV_90_z1_h1_g0_e65_v500_new_467670_0.png 124 2 3 3 8 6 3 5 9 7 5 12 10 20 22 33 34 43 47 47 67 66 84 127 143 162 172 183 222 242 302 273 319 337 406 456 552 682 833 981 1135 1278 1364 1323 1087 720 391 233 127 83 50 53 27 38 32 31 33 27 29 11 44 13 34 22 20 24 20 18 24 20 25 37 23 23 19 24 17 17 21 14 27 18 17 17 24 21 26 17 16 11 72 8 23 18 16 22 11 10 18 14 18 11 13 17 18 25 12 11 13 12 14 19 20 26 20 26 22 13 8 7 22 6 12 6 6 8 7 7 7 5 4 8 6 3 5 6 2 3 4 1 5 5 0 4 4 2 1 3 1 0 13 0 2 6 4 3 1 2 1 1 2 1 7 3 0 10 0 2 1 3 7 0 0 5 3 6 3 2 0 1 
Shoots/CH_IMAGES/snapshot220018/VIS_SV_90_z1_h1_g0_e65_v500_new_467678_0.png 0 0 0 0 0 0 0 0 0 0 0 0 0 0 0 0 0 0 0 0 0 0 0 0 0 0 0 0 0 0 0 0 0 0 0 0 0 0 0 0 0 0 0 0 0 0 0 0 0 0 0 0 0 0 0 0 0 0 0 0 0 0 0 0 0 0 0 0 0 0 0 0 0 0 0 0 0 0 0 0 0 0 0 0 0 0 0 0 0 0 0 0 0 0 0 0 0 0 0 0 0 0 0 0 0 0 0 0 0 0 0 0 0 0 0 0 0 0 0 0 0 0 0 0 0 0 0 0 0 0 0 0 0 0 0 0 0 0 0 0 0 0 0 0 0 0 0 0 0 0 0 0 0 0 0 0 0 0 0 0 0 0 0 0 0 0 0 0 0 0 0 0 0 0 0 0 0 0 0 0 
Shoots/CH_IMAGES/snapshot220019/VIS_SV_0_z1_h1_g0_e65_v500_new_467683_0.png 0 0 0 0 0 0 0 0 0 0 0 0 0 0 0 0 0 0 0 0 0 0 0 0 0 0 0 0 0 0 0 0 0 0 0 0 0 0 0 0 0 0 0 0 0 0 0 0 0 0 0 0 0 0 0 0 0 0 0 0 0 0 0 0 0 0 0 0 0 0 0 0 0 0 0 0 0 0 0 0 0 0 0 0 0 0 0 0 0 0 0 0 0 0 0 0 0 0 0 0 0 0 0 0 0 0 0 0 0 0 0 0 0 0 0 0 0 0 0 0 0 0 0 0 0 0 0 0 0 0 0 0 0 0 0 0 0 0 0 0 0 0 0 0 0 0 0 0 0 0 0 0 0 0 0 0 0 0 0 0 0 0 0 0 0 0 0 0 0 0 0 0 0 0 0 0 0 0 0 0 
Shoots/CH_IMAGES/snapshot220018/VIS_SV_0_z1_h1_g0_e65_v500_new_467677_0.png 0 0 0 0 0 0 0 0 0 0 0 0 0 0 0 0 0 0 0 0 0 0 0 0 0 0 0 0 0 0 0 0 0 0 0 0 0 0 0 0 0 0 0 0 0 0 0 0 0 0 0 0 0 0 0 0 0 0 0 0 0 0 0 0 0 0 0 0 0 0 0 0 0 0 0 0 0 0 0 0 0 0 0 0 0 0 0 0 0 0 0 0 0 0 0 0 0 0 0 0 0 0 0 0 0 0 0 0 0 0 0 0 0 0 0 0 0 0 0 0 0 0 0 0 0 0 0 0 0 0 0 0 0 0 0 0 0 0 0 0 0 0 0 0 0 0 0 0 0 0 0 0 0 0 0 0 0 0 0 0 0 0 0 0 0 0 0 0 0 0 0 0 0 0 0 0 0 0 0 0 
Shoots/CH_IMAGES/snapshot220019/VIS_SV_90_z1_h1_g0_e65_v500_new_467684_0.png 0 0 0 0 0 0 0 0 0 0 0 0 0 0 0 0 0 0 0 0 0 0 0 0 0 0 0 0 0 0 0 0 0 0 0 0 0 0 0 0 0 0 0 0 0 0 0 0 0 0 0 0 0 0 0 0 0 0 0 0 0 0 0 0 0 0 0 0 0 0 0 0 0 0 0 0 0 0 0 0 0 0 0 0 0 0 0 0 0 0 0 0 0 0 0 0 0 0 0 0 0 0 0 0 0 0 0 0 0 0 0 0 0 0 0 0 0 0 0 0 0 0 0 0 0 0 0 0 0 0 0 0 0 0 0 0 0 0 0 0 0 0 0 0 0 0 0 0 0 0 0 0 0 0 0 0 0 0 0 0 0 0 0 0 0 0 0 0 0 0 0 0 0 0 0 0 0 0 0 0 
Shoots/CH_IMAGES/snapshot220020/VIS_SV_0_z1_h1_g0_e65_v500_new_467689_0.png 114 7 8 14 15 12 25 31 38 42 52 80 79 100 91 105 101 106 97 112 141 153 183 252 263 322 399 423 454 575 602 628 657 824 966 1190 1307 1550 1735 2095 2319 3128 3243 2890 1892 1138 654 384 214 116 111 77 65 83 72 58 55 52 42 43 89 36 40 59 64 50 30 46 50 44 35 24 38 41 35 36 24 36 32 21 36 30 19 20 24 15 21 17 16 11 94 9 9 14 16 19 29 9 21 20 19 16 14 26 32 24 22 18 28 24 35 57 92 137 196 111 76 54 37 21 34 12 21 12 7 13 10 5 9 5 6 10 7 3 5 1 5 5 5 3 4 3 0 5 2 0 3 3 2 0 6 0 0 3 1 0 2 2 6 4 3 3 2 5 3 8 5 5 2 4 8 5 2 4 6 5 5 4 13 6 
Shoots/CH_IMAGES/snapshot220020/VIS_SV_90_z1_h1_g0_e65_v500_new_467690_0.png 53 1 2 7 10 10 11 16 23 26 30 41 38 70 85 99 129 138 140 126 165 193 221 280 292 322 339 372 343 384 374 402 416 458 559 642 740 960 1244 1692 2131 2468 2714 2554 1903 1108 605 382 217 154 103 81 55 85 54 50 46 37 31 35 46 34 51 36 44 52 37 47 67 68 50 60 55 51 39 76 47 45 48 42 36 34 23 26 25 21 18 13 16 17 35 7 7 8 7 6 8 11 14 6 10 6 9 5 4 11 6 16 17 12 20 35 33 55 44 52 59 30 36 18 48 10 15 11 12 23 10 10 6 6 7 6 6 3 5 7 2 7 5 2 4 4 4 6 4 1 5 4 1 0 2 0 1 3 2 2 0 1 3 0 3 1 3 2 2 4 1 0 3 2 3 3 2 5 2 3 1 2 5 5 
Shoots/CH_IMAGES/snapshot220021/VIS_SV_90_z1_h1_g0_e65_v500_new_467696_0.png 0 0 0 0 0 0 0 0 0 0 0 0 0 0 0 0 0 0 0 0 0 0 0 0 0 0 0 0 0 0 0 0 0 0 0 0 0 0 0 0 0 0 0 0 0 0 0 0 0 0 0 0 0 0 0 0 0 0 0 0 0 0 0 0 0 0 0 0 0 0 0 0 0 0 0 0 0 0 0 0 0 0 0 0 0 0 0 0 0 0 0 0 0 0 0 0 0 0 0 0 0 0 0 0 0 0 0 0 0 0 0 0 0 0 0 0 0 0 0 0 0 0 0 0 0 0 0 0 0 0 0 0 0 0 0 0 0 0 0 0 0 0 0 0 0 0 0 0 0 0 0 0 0 0 0 0 0 0 0 0 0 0 0 0 0 0 0 0 0 0 0 0 0 0 0 0 0 0 0 0 
Shoots/CH_IMAGES/snapshot220021/VIS_SV_0_z1_h1_g0_e65_v500_new_467695_0.png 0 0 0 0 0 0 0 0 0 0 0 0 0 0 0 0 0 0 0 0 0 0 0 0 0 0 0 0 0 0 0 0 0 0 0 0 0 0 0 0 0 0 0 0 0 0 0 0 0 0 0 0 0 0 0 0 0 0 0 0 0 0 0 0 0 0 0 0 0 0 0 0 0 0 0 0 0 0 0 0 0 0 0 0 0 0 0 0 0 0 0 0 0 0 0 0 0 0 0 0 0 0 0 0 0 0 0 0 0 0 0 0 0 0 0 0 0 0 0 0 0 0 0 0 0 0 0 0 0 0 0 0 0 0 0 0 0 0 0 0 0 0 0 0 0 0 0 0 0 0 0 0 0 0 0 0 0 0 0 0 0 0 0 0 0 0 0 0 0 0 0 0 0 0 0 0 0 0 0 0 
Shoots/CH_IMAGES/snapshot220022/VIS_SV_90_z1_h1_g0_e65_v500_new_467702_0.png 27 1 6 7 2 6 6 4 9 9 10 23 40 43 47 74 92 88 123 137 182 213 246 288 304 297 322 370 337 368 384 454 528 558 538 640 754 788 862 1035 1142 1543 2128 2898 3484 3123 2029 1218 720 435 288 218 150 157 113 88 74 75 51 52 78 28 43 55 46 44 52 43 50 44 58 54 45 62 56 57 52 63 59 56 72 55 50 39 42 41 25 28 23 20 51 15 22 19 15 15 12 14 20 12 11 13 11 4 5 8 3 8 7 10 2 5 4 7 0 3 3 0 0 0 3 1 1 2 2 1 4 0 0 0 0 0 1 0 0 3 0 0 0 2 0 1 0 1 1 0 0 0 0 0 1 0 0 0 0 0 0 0 0 0 0 0 0 1 0 4 0 2 1 1 1 2 2 4 1 4 5 2 1 3 
Shoots/CH_IMAGES/snapshot220022/VIS_SV_0_z1_h1_g0_e65_v500_new_467701_0.png 93 8 17 23 21 21 32 39 52 44 55 63 77 66 79 67 79 88 113 112 145 156 173 254 263 258 276 295 289 350 440 422 461 569 613 668 839 1017 1333 1535 1760 1983 2001 2279 2213 2002 1356 1119 748 537 315 253 136 127 83 74 59 52 51 43 74 37 35 58 44 43 48 51 48 37 40 21 27 20 20 20 22 16 14 11 12 20 2 17 9 10 14 11 7 7 63 7 9 13 7 10 8 9 12 11 9 16 14 15 13 13 15 7 8 11 9 13 9 15 8 3 6 3 0 1 6 3 3 4 6 3 4 1 4 3 2 4 3 3 2 7 1 5 6 3 3 2 0 2 3 1 1 1 1 0 9 0 1 1 0 2 3 2 4 3 4 8 4 2 12 5 9 10 7 10 5 7 9 13 14 17 14 16 15 5 
Shoots/CH_IMAGES/snapshot220023/VIS_SV_90_z1_h1_g0_e65_v500_new_467708_0.png 48 5 2 10 7 8 19 18 24 25 38 32 31 61 75 98 103 90 87 108 124 127 139 222 213 204 228 250 285 280 241 271 253 286 330 409 499 566 730 907 1272 1564 1932 2280 2618 2873 2044 1540 845 538 333 199 109 80 62 36 38 25 27 22 52 11 25 16 28 25 30 19 24 30 21 30 21 28 29 34 33 28 39 31 35 24 23 45 25 27 15 16 12 13 49 12 14 14 20 17 23 7 15 22 20 11 16 18 19 19 15 17 17 14 15 13 15 15 10 20 17 20 11 5 24 6 4 8 4 7 3 0 2 5 3 2 3 3 3 5 3 1 4 4 8 3 1 6 1 1 3 2 1 0 9 0 0 3 2 0 2 3 2 2 1 1 1 8 0 4 3 5 6 4 3 5 2 5 12 2 4 7 5 2 
Shoots/CH_IMAGES/snapshot220023/VIS_SV_0_z1_h1_g0_e65_v500_new_467707_0.png 44 13 11 12 9 21 23 17 26 32 32 49 49 51 50 41 68 77 98 98 141 168 192 249 286 261 328 369 403 408 355 403 469 512 549 673 754 851 1104 1120 1228 1578 1693 1893 2084 1974 1328 987 450 198 102 71 37 48 33 44 35 29 37 17 63 5 26 20 35 18 23 23 39 25 22 21 30 26 30 29 28 28 24 32 35 29 17 35 23 30 15 22 21 5 69 10 18 21 17 17 20 15 29 25 21 26 20 23 22 32 28 35 37 53 72 106 145 215 245 219 193 144 68 61 49 22 16 21 22 20 20 15 24 19 18 19 16 15 15 14 19 10 11 14 5 7 5 5 11 4 2 1 3 1 5 1 0 3 3 2 3 0 5 2 3 1 1 2 2 6 1 0 2 0 1 1 0 6 2 6 5 13 7 7 
Shoots/CH_IMAGES/snapshot220024/VIS_SV_90_z1_h1_g0_e65_v500_new_467711_0.png 0 0 0 0 0 0 0 0 0 0 0 0 0 0 0 0 0 0 0 0 0 0 0 0 0 0 0 0 0 0 0 0 0 0 0 0 0 0 0 0 0 0 0 0 0 0 0 0 0 0 0 0 0 0 0 0 0 0 0 0 0 0 0 0 0 0 0 0 0 0 0 0 0 0 0 0 0 0 0 0 0 0 0 0 0 0 0 0 0 0 0 0 0 0 0 0 0 0 0 0 0 0 0 0 0 0 0 0 0 0 0 0 0 0 0 0 0 0 0 0 0 0 0 0 0 0 0 0 0 0 0 0 0 0 0 0 0 0 0 0 0 0 0 0 0 0 0 0 0 0 0 0 0 0 0 0 0 0 0 0 0 0 0 0 0 0 0 0 0 0 0 0 0 0 0 0 0 0 0 0 
Shoots/CH_IMAGES/snapshot220024/VIS_SV_0_z1_h1_g0_e65_v500_new_467710_0.png 0 0 0 0 0 0 0 0 0 0 0 0 0 0 0 0 0 0 0 0 0 0 0 0 0 0 0 0 0 0 0 0 0 0 0 0 0 0 0 0 0 0 0 0 0 0 0 0 0 0 0 0 0 0 0 0 0 0 0 0 0 0 0 0 0 0 0 0 0 0 0 0 0 0 0 0 0 0 0 0 0 0 0 0 0 0 0 0 0 0 0 0 0 0 0 0 0 0 0 0 0 0 0 0 0 0 0 0 0 0 0 0 0 0 0 0 0 0 0 0 0 0 0 0 0 0 0 0 0 0 0 0 0 0 0 0 0 0 0 0 0 0 0 0 0 0 0 0 0 0 0 0 0 0 0 0 0 0 0 0 0 0 0 0 0 0 0 0 0 0 0 0 0 0 0 0 0 0 0 0 
Shoots/CH_IMAGES/snapshot220025/VIS_SV_0_z1_h1_g0_e65_v500_new_467719_0.png 0 0 0 0 0 0 0 0 0 0 0 0 0 0 0 0 0 0 0 0 0 0 0 0 0 0 0 0 0 0 0 0 0 0 0 0 0 0 0 0 0 0 0 0 0 0 0 0 0 0 0 0 0 0 0 0 0 0 0 0 0 0 0 0 0 0 0 0 0 0 0 0 0 0 0 0 0 0 0 0 0 0 0 0 0 0 0 0 0 0 0 0 0 0 0 0 0 0 0 0 0 0 0 0 0 0 0 0 0 0 0 0 0 0 0 0 0 0 0 0 0 0 0 0 0 0 0 0 0 0 0 0 0 0 0 0 0 0 0 0 0 0 0 0 0 0 0 0 0 0 0 0 0 0 0 0 0 0 0 0 0 0 0 0 0 0 0 0 0 0 0 0 0 0 0 0 0 0 0 0 
Shoots/CH_IMAGES/snapshot220025/VIS_SV_90_z1_h1_g0_e65_v500_new_467720_0.png 0 0 0 0 0 0 0 0 0 0 0 0 0 0 0 0 0 0 0 0 0 0 0 0 0 0 0 0 0 0 0 0 0 0 0 0 0 0 0 0 0 0 0 0 0 0 0 0 0 0 0 0 0 0 0 0 0 0 0 0 0 0 0 0 0 0 0 0 0 0 0 0 0 0 0 0 0 0 0 0 0 0 0 0 0 0 0 0 0 0 0 0 0 0 0 0 0 0 0 0 0 0 0 0 0 0 0 0 0 0 0 0 0 0 0 0 0 0 0 0 0 0 0 0 0 0 0 0 0 0 0 0 0 0 0 0 0 0 0 0 0 0 0 0 0 0 0 0 0 0 0 0 0 0 0 0 0 0 0 0 0 0 0 0 0 0 0 0 0 0 0 0 0 0 0 0 0 0 0 0 
Shoots/CH_IMAGES/snapshot220026/VIS_SV_90_z1_h1_g0_e65_v500_new_467726_0.png 28 4 6 7 11 11 10 22 16 39 29 46 57 63 79 86 97 103 117 124 143 132 175 224 239 283 310 330 415 417 408 484 468 544 577 665 743 804 915 1013 1383 2068 2231 1981 1284 689 321 233 144 103 75 58 40 64 48 34 38 33 36 22 67 21 31 39 39 41 36 38 31 31 42 30 35 27 20 19 33 20 16 22 16 17 9 20 19 13 9 14 17 6 29 3 10 8 12 11 11 5 13 10 18 12 5 9 12 15 13 19 15 17 14 15 16 29 21 34 25 27 18 9 22 3 11 5 5 12 11 3 9 2 7 7 11 6 5 8 7 8 5 7 1 2 1 3 1 5 5 5 2 1 13 0 2 1 2 0 1 2 3 1 3 3 4 3 3 2 1 3 2 2 5 4 1 1 2 3 4 3 7 4 
Shoots/CH_IMAGES/snapshot220026/VIS_SV_0_z1_h1_g0_e65_v500_new_467725_0.png 53 5 3 3 7 18 12 16 22 28 21 31 43 44 69 78 97 104 86 94 105 153 145 229 266 314 362 368 374 480 449 493 531 558 670 756 904 1027 1195 1322 1587 2165 2379 2015 1190 653 315 180 117 78 70 59 44 54 40 37 38 31 37 22 46 18 25 33 33 32 20 17 24 21 18 25 13 11 14 13 12 14 7 9 11 14 4 16 6 5 12 5 9 4 34 0 2 6 4 5 6 1 7 3 9 5 5 7 4 5 5 7 3 2 1 0 1 1 0 1 2 0 0 0 2 0 1 0 2 1 0 0 1 0 2 0 0 0 0 1 2 0 0 2 1 0 0 0 0 0 1 0 0 1 2 0 0 0 1 0 0 0 1 2 0 0 0 1 0 1 0 2 2 2 1 3 2 4 2 2 7 3 1 1 
Shoots/CH_IMAGES/snapshot220028/VIS_SV_90_z1_h1_g0_e65_v500_new_467738_0.png 0 0 0 0 0 0 0 0 0 0 0 0 0 0 0 0 0 0 0 0 0 0 0 0 0 0 0 0 0 0 0 0 0 0 0 0 0 0 0 0 0 0 0 0 0 0 0 0 0 0 0 0 0 0 0 0 0 0 0 0 0 0 0 0 0 0 0 0 0 0 0 0 0 0 0 0 0 0 0 0 0 0 0 0 0 0 0 0 0 0 0 0 0 0 0 0 0 0 0 0 0 0 0 0 0 0 0 0 0 0 0 0 0 0 0 0 0 0 0 0 0 0 0 0 0 0 0 0 0 0 0 0 0 0 0 0 0 0 0 0 0 0 0 0 0 0 0 0 0 0 0 0 0 0 0 0 0 0 0 0 0 0 0 0 0 0 0 0 0 0 0 0 0 0 0 0 0 0 0 0 
Shoots/CH_IMAGES/snapshot220027/VIS_SV_0_z1_h1_g0_e65_v500_new_467731_0.png 0 0 0 0 0 0 0 0 0 0 0 0 0 0 0 0 0 0 0 0 0 0 0 0 0 0 0 0 0 0 0 0 0 0 0 0 0 0 0 0 0 0 0 0 0 0 0 0 0 0 0 0 0 0 0 0 0 0 0 0 0 0 0 0 0 0 0 0 0 0 0 0 0 0 0 0 0 0 0 0 0 0 0 0 0 0 0 0 0 0 0 0 0 0 0 0 0 0 0 0 0 0 0 0 0 0 0 0 0 0 0 0 0 0 0 0 0 0 0 0 0 0 0 0 0 0 0 0 0 0 0 0 0 0 0 0 0 0 0 0 0 0 0 0 0 0 0 0 0 0 0 0 0 0 0 0 0 0 0 0 0 0 0 0 0 0 0 0 0 0 0 0 0 0 0 0 0 0 0 0 
Shoots/CH_IMAGES/snapshot220028/VIS_SV_0_z1_h1_g0_e65_v500_new_467737_0.png 0 0 0 0 0 0 0 0 0 0 0 0 0 0 0 0 0 0 0 0 0 0 0 0 0 0 0 0 0 0 0 0 0 0 0 0 0 0 0 0 0 0 0 0 0 0 0 0 0 0 0 0 0 0 0 0 0 0 0 0 0 0 0 0 0 0 0 0 0 0 0 0 0 0 0 0 0 0 0 0 0 0 0 0 0 0 0 0 0 0 0 0 0 0 0 0 0 0 0 0 0 0 0 0 0 0 0 0 0 0 0 0 0 0 0 0 0 0 0 0 0 0 0 0 0 0 0 0 0 0 0 0 0 0 0 0 0 0 0 0 0 0 0 0 0 0 0 0 0 0 0 0 0 0 0 0 0 0 0 0 0 0 0 0 0 0 0 0 0 0 0 0 0 0 0 0 0 0 0 0 
Shoots/CH_IMAGES/snapshot220027/VIS_SV_90_z1_h1_g0_e65_v500_new_467732_0.png 0 0 0 0 0 0 0 0 0 0 0 0 0 0 0 0 0 0 0 0 0 0 0 0 0 0 0 0 0 0 0 0 0 0 0 0 0 0 0 0 0 0 0 0 0 0 0 0 0 0 0 0 0 0 0 0 0 0 0 0 0 0 0 0 0 0 0 0 0 0 0 0 0 0 0 0 0 0 0 0 0 0 0 0 0 0 0 0 0 0 0 0 0 0 0 0 0 0 0 0 0 0 0 0 0 0 0 0 0 0 0 0 0 0 0 0 0 0 0 0 0 0 0 0 0 0 0 0 0 0 0 0 0 0 0 0 0 0 0 0 0 0 0 0 0 0 0 0 0 0 0 0 0 0 0 0 0 0 0 0 0 0 0 0 0 0 0 0 0 0 0 0 0 0 0 0 0 0 0 0 
Shoots/CH_IMAGES/snapshot220029/VIS_SV_0_z1_h1_g0_e65_v500_new_467743_0.png 162 1 7 16 12 28 31 28 38 55 61 77 82 92 100 123 135 162 161 186 250 251 340 428 482 514 515 541 566 606 697 630 691 740 839 992 1149 1420 1938 2155 2580 3132 3219 3265 3166 3424 2653 2436 1513 1104 611 397 193 178 92 80 103 81 74 46 132 28 68 68 70 62 65 44 67 66 77 68 60 58 63 57 36 39 53 41 39 45 30 43 31 29 37 29 17 11 113 13 22 34 23 27 27 25 43 44 30 37 42 28 29 35 22 17 16 15 16 11 13 9 10 9 8 5 6 0 17 0 0 3 0 4 1 1 4 1 3 2 2 1 0 0 1 2 1 0 2 1 1 1 0 1 1 1 1 0 9 0 1 0 2 0 1 0 4 2 4 1 3 3 1 7 1 3 5 2 8 2 2 5 2 6 2 8 7 1 
Shoots/CH_IMAGES/snapshot220029/VIS_SV_90_z1_h1_g0_e65_v500_new_467744_0.png 53 14 13 16 26 33 34 27 25 30 41 25 61 85 78 102 140 171 229 267 365 382 388 433 426 410 500 475 460 450 374 405 482 482 538 650 786 803 1164 1388 1842 2454 2954 4098 4801 4372 3722 2623 1705 1091 719 561 346 319 194 150 117 92 89 63 106 57 74 65 81 70 64 65 85 59 66 73 76 72 77 95 78 73 79 81 57 77 40 51 42 51 37 24 41 27 61 15 20 31 15 23 17 18 28 33 21 21 20 30 30 24 24 28 28 39 41 42 31 39 27 19 20 13 14 7 13 3 9 9 4 5 9 3 7 3 4 2 6 7 3 1 4 2 3 0 2 3 0 1 0 0 0 1 0 0 4 0 0 2 1 0 2 0 1 2 2 2 0 1 0 1 1 1 0 2 1 4 1 6 2 4 6 6 9 11 
Shoots/CH_IMAGES/snapshot220030/VIS_SV_90_z1_h1_g0_e65_v500_new_467750_0.png 0 0 0 0 0 0 0 0 0 0 0 0 0 0 0 0 0 0 0 0 0 0 0 0 0 0 0 0 0 0 0 0 0 0 0 0 0 0 0 0 0 0 0 0 0 0 0 0 0 0 0 0 0 0 0 0 0 0 0 0 0 0 0 0 0 0 0 0 0 0 0 0 0 0 0 0 0 0 0 0 0 0 0 0 0 0 0 0 0 0 0 0 0 0 0 0 0 0 0 0 0 0 0 0 0 0 0 0 0 0 0 0 0 0 0 0 0 0 0 0 0 0 0 0 0 0 0 0 0 0 0 0 0 0 0 0 0 0 0 0 0 0 0 0 0 0 0 0 0 0 0 0 0 0 0 0 0 0 0 0 0 0 0 0 0 0 0 0 0 0 0 0 0 0 0 0 0 0 0 0 
Shoots/CH_IMAGES/snapshot220030/VIS_SV_0_z1_h1_g0_e65_v500_new_467749_0.png 0 0 0 0 0 0 0 0 0 0 0 0 0 0 0 0 0 0 0 0 0 0 0 0 0 0 0 0 0 0 0 0 0 0 0 0 0 0 0 0 0 0 0 0 0 0 0 0 0 0 0 0 0 0 0 0 0 0 0 0 0 0 0 0 0 0 0 0 0 0 0 0 0 0 0 0 0 0 0 0 0 0 0 0 0 0 0 0 0 0 0 0 0 0 0 0 0 0 0 0 0 0 0 0 0 0 0 0 0 0 0 0 0 0 0 0 0 0 0 0 0 0 0 0 0 0 0 0 0 0 0 0 0 0 0 0 0 0 0 0 0 0 0 0 0 0 0 0 0 0 0 0 0 0 0 0 0 0 0 0 0 0 0 0 0 0 0 0 0 0 0 0 0 0 0 0 0 0 0 0 
Shoots/CH_IMAGES/snapshot220031/VIS_SV_90_z1_h1_g0_e65_v500_new_467756_0.png 0 0 0 0 0 0 0 0 0 0 0 0 0 0 0 0 0 0 0 0 0 0 0 0 0 0 0 0 0 0 0 0 0 0 0 0 0 0 0 0 0 0 0 0 0 0 0 0 0 0 0 0 0 0 0 0 0 0 0 0 0 0 0 0 0 0 0 0 0 0 0 0 0 0 0 0 0 0 0 0 0 0 0 0 0 0 0 0 0 0 0 0 0 0 0 0 0 0 0 0 0 0 0 0 0 0 0 0 0 0 0 0 0 0 0 0 0 0 0 0 0 0 0 0 0 0 0 0 0 0 0 0 0 0 0 0 0 0 0 0 0 0 0 0 0 0 0 0 0 0 0 0 0 0 0 0 0 0 0 0 0 0 0 0 0 0 0 0 0 0 0 0 0 0 0 0 0 0 0 0 
Shoots/CH_IMAGES/snapshot220031/VIS_SV_0_z1_h1_g0_e65_v500_new_467755_0.png 0 0 0 0 0 0 0 0 0 0 0 0 0 0 0 0 0 0 0 0 0 0 0 0 0 0 0 0 0 0 0 0 0 0 0 0 0 0 0 0 0 0 0 0 0 0 0 0 0 0 0 0 0 0 0 0 0 0 0 0 0 0 0 0 0 0 0 0 0 0 0 0 0 0 0 0 0 0 0 0 0 0 0 0 0 0 0 0 0 0 0 0 0 0 0 0 0 0 0 0 0 0 0 0 0 0 0 0 0 0 0 0 0 0 0 0 0 0 0 0 0 0 0 0 0 0 0 0 0 0 0 0 0 0 0 0 0 0 0 0 0 0 0 0 0 0 0 0 0 0 0 0 0 0 0 0 0 0 0 0 0 0 0 0 0 0 0 0 0 0 0 0 0 0 0 0 0 0 0 0 
Shoots/CH_IMAGES/snapshot220032/VIS_SV_0_z1_h1_g0_e65_v500_new_467761_0.png 0 0 0 0 0 0 0 0 0 0 0 0 0 0 0 0 0 0 0 0 0 0 0 0 0 0 0 0 0 0 0 0 0 0 0 0 0 0 0 0 0 0 0 0 0 0 0 0 0 0 0 0 0 0 0 0 0 0 0 0 0 0 0 0 0 0 0 0 0 0 0 0 0 0 0 0 0 0 0 0 0 0 0 0 0 0 0 0 0 0 0 0 0 0 0 0 0 0 0 0 0 0 0 0 0 0 0 0 0 0 0 0 0 0 0 0 0 0 0 0 0 0 0 0 0 0 0 0 0 0 0 0 0 0 0 0 0 0 0 0 0 0 0 0 0 0 0 0 0 0 0 0 0 0 0 0 0 0 0 0 0 0 0 0 0 0 0 0 0 0 0 0 0 0 0 0 0 0 0 0 
Shoots/CH_IMAGES/snapshot220032/VIS_SV_90_z1_h1_g0_e65_v500_new_467762_0.png 0 0 0 0 0 0 0 0 0 0 0 0 0 0 0 0 0 0 0 0 0 0 0 0 0 0 0 0 0 0 0 0 0 0 0 0 0 0 0 0 0 0 0 0 0 0 0 0 0 0 0 0 0 0 0 0 0 0 0 0 0 0 0 0 0 0 0 0 0 0 0 0 0 0 0 0 0 0 0 0 0 0 0 0 0 0 0 0 0 0 0 0 0 0 0 0 0 0 0 0 0 0 0 0 0 0 0 0 0 0 0 0 0 0 0 0 0 0 0 0 0 0 0 0 0 0 0 0 0 0 0 0 0 0 0 0 0 0 0 0 0 0 0 0 0 0 0 0 0 0 0 0 0 0 0 0 0 0 0 0 0 0 0 0 0 0 0 0 0 0 0 0 0 0 0 0 0 0 0 0 
Shoots/CH_IMAGES/snapshot220033/VIS_SV_90_z1_h1_g0_e65_v500_new_467765_0.png 35 1 3 4 2 5 5 10 11 11 23 21 28 32 44 66 71 62 65 79 73 97 113 154 185 214 207 251 288 350 358 335 392 404 404 484 580 688 766 906 1077 1418 1767 2173 2430 1579 1123 463 238 105 66 47 34 40 28 26 29 25 39 21 46 14 23 22 24 27 31 21 36 34 36 29 35 21 20 24 23 19 24 15 14 13 8 23 11 10 13 9 10 2 32 1 7 3 12 5 7 7 9 6 8 5 8 4 7 9 3 6 5 4 7 4 6 16 17 7 13 10 7 6 14 2 5 4 2 5 4 2 5 1 2 2 2 3 1 6 2 1 0 0 1 4 0 1 2 1 2 1 0 0 5 0 0 0 0 3 1 0 2 2 1 3 2 3 3 2 3 4 2 2 3 1 2 5 2 2 6 3 3 2 
Shoots/CH_IMAGES/snapshot220033/VIS_SV_0_z1_h1_g0_e65_v500_new_467764_0.png 33 0 1 2 0 6 2 6 10 9 14 14 23 32 20 22 31 57 59 67 77 86 105 138 152 161 192 240 287 349 355 357 433 479 510 597 727 795 817 806 825 867 736 629 442 327 183 125 93 46 46 45 34 36 30 28 25 23 16 13 33 12 15 21 32 34 27 30 29 28 26 29 24 35 30 24 25 23 19 19 12 14 13 13 17 10 17 11 13 5 53 3 12 17 7 8 6 5 12 7 11 10 5 5 6 4 5 7 5 2 1 1 0 1 1 0 0 0 2 0 2 0 0 0 0 0 0 0 0 0 1 0 0 0 0 0 0 0 0 0 0 0 0 0 1 0 0 0 0 0 1 0 0 0 0 0 0 0 0 0 1 0 0 0 0 0 0 0 2 0 0 0 0 1 1 0 1 0 1 0 
Shoots/CH_IMAGES/snapshot220034/VIS_SV_90_z1_h1_g0_e65_v500_new_467771_0.png 0 0 0 0 0 0 0 0 0 0 0 0 0 0 0 0 0 0 0 0 0 0 0 0 0 0 0 0 0 0 0 0 0 0 0 0 0 0 0 0 0 0 0 0 0 0 0 0 0 0 0 0 0 0 0 0 0 0 0 0 0 0 0 0 0 0 0 0 0 0 0 0 0 0 0 0 0 0 0 0 0 0 0 0 0 0 0 0 0 0 0 0 0 0 0 0 0 0 0 0 0 0 0 0 0 0 0 0 0 0 0 0 0 0 0 0 0 0 0 0 0 0 0 0 0 0 0 0 0 0 0 0 0 0 0 0 0 0 0 0 0 0 0 0 0 0 0 0 0 0 0 0 0 0 0 0 0 0 0 0 0 0 0 0 0 0 0 0 0 0 0 0 0 0 0 0 0 0 0 0 
Shoots/CH_IMAGES/snapshot220034/VIS_SV_0_z1_h1_g0_e65_v500_new_467770_0.png 0 0 0 0 0 0 0 0 0 0 0 0 0 0 0 0 0 0 0 0 0 0 0 0 0 0 0 0 0 0 0 0 0 0 0 0 0 0 0 0 0 0 0 0 0 0 0 0 0 0 0 0 0 0 0 0 0 0 0 0 0 0 0 0 0 0 0 0 0 0 0 0 0 0 0 0 0 0 0 0 0 0 0 0 0 0 0 0 0 0 0 0 0 0 0 0 0 0 0 0 0 0 0 0 0 0 0 0 0 0 0 0 0 0 0 0 0 0 0 0 0 0 0 0 0 0 0 0 0 0 0 0 0 0 0 0 0 0 0 0 0 0 0 0 0 0 0 0 0 0 0 0 0 0 0 0 0 0 0 0 0 0 0 0 0 0 0 0 0 0 0 0 0 0 0 0 0 0 0 0 
Shoots/CH_IMAGES/snapshot220035/VIS_SV_90_z1_h1_g0_e65_v500_new_467780_0.png 63 1 4 2 2 5 5 7 8 9 13 23 15 36 55 59 77 76 111 106 125 179 158 181 212 240 261 224 213 222 202 226 294 311 362 383 462 556 620 663 843 895 1073 1267 1265 840 535 228 138 74 56 45 46 34 29 34 24 24 17 15 25 17 35 30 29 24 28 34 41 34 42 37 34 38 42 37 36 31 39 33 33 39 21 35 22 19 21 16 12 11 48 19 16 21 19 6 14 4 8 5 5 7 3 5 6 5 2 8 7 6 6 4 0 3 4 8 1 2 3 3 8 0 1 3 1 3 0 1 1 2 5 2 2 0 2 4 1 1 1 2 3 2 3 1 3 2 2 1 2 3 2 1 1 3 2 2 4 0 2 1 4 3 2 5 2 0 0 1 1 0 2 5 1 3 0 5 2 2 1 1 
Shoots/CH_IMAGES/snapshot220036/VIS_SV_0_z1_h1_g0_e65_v500_new_467785_0.png 45 5 6 8 4 11 14 11 17 18 25 43 54 73 81 56 54 56 86 74 80 80 96 161 156 174 230 215 302 329 324 392 356 386 444 490 596 713 867 971 1128 1297 1422 1393 1046 625 357 137 73 46 46 43 26 42 20 29 28 20 23 9 36 5 18 16 25 34 24 12 31 20 28 18 20 19 30 20 23 16 26 14 16 21 14 24 7 19 19 11 22 7 53 3 9 15 17 14 8 9 16 22 14 8 15 13 7 6 5 7 4 4 1 2 0 2 0 0 0 2 1 0 5 0 0 0 0 0 0 1 0 0 1 0 0 0 0 0 0 0 2 1 1 0 0 1 0 0 0 0 0 0 0 0 0 0 0 0 0 0 0 0 1 0 0 0 0 0 0 0 0 0 1 0 3 2 2 3 0 5 4 5 
Shoots/CH_IMAGES/snapshot220036/VIS_SV_90_z1_h1_g0_e65_v500_new_467786_0.png 31 1 2 5 2 2 3 5 6 11 18 25 44 59 64 80 62 57 85 86 80 115 124 148 175 182 208 228 232 239 198 203 235 269 277 274 331 329 418 484 654 842 1034 1170 1162 849 524 287 149 82 59 47 43 32 26 30 33 30 21 21 36 7 27 16 20 21 15 23 17 27 27 26 19 26 18 35 29 17 29 19 23 19 9 16 14 18 9 14 9 12 38 7 14 9 7 11 10 8 17 14 20 11 9 14 18 29 22 12 14 18 36 28 25 40 29 30 16 18 17 5 34 0 14 11 6 13 5 5 3 8 2 1 6 0 10 8 1 2 2 4 1 1 0 1 2 0 1 0 1 0 5 0 1 1 1 0 0 0 2 0 2 2 0 1 1 0 0 0 1 1 0 1 2 3 0 1 0 1 2 1 
Shoots/CH_IMAGES/snapshot220035/VIS_SV_0_z1_h1_g0_e65_v500_new_467779_0.png 27 0 1 0 1 3 3 7 8 8 10 15 16 27 38 53 30 51 69 68 83 109 139 148 185 202 221 223 289 306 306 349 342 366 400 498 608 727 913 1046 1313 1558 1605 1367 924 473 247 110 60 45 31 25 26 34 34 37 21 22 33 15 44 9 21 24 23 18 17 24 27 23 19 22 20 13 19 21 19 13 20 13 9 11 6 7 14 9 9 8 9 2 23 3 7 5 10 12 6 7 3 6 11 4 3 5 3 5 1 0 2 0 1 0 0 1 0 0 0 0 0 0 1 0 0 0 0 0 0 0 1 0 0 0 0 1 0 0 0 0 0 0 0 0 0 0 0 0 0 0 0 0 0 0 0 0 0 0 0 0 0 0 0 0 0 0 0 1 0 0 0 0 1 1 1 2 0 1 1 1 0 0 
Shoots/CH_IMAGES/snapshot220037/VIS_SV_0_z1_h1_g0_e65_v500_new_467791_0.png 0 0 0 0 0 0 0 0 0 0 0 0 0 0 0 0 0 0 0 0 0 0 0 0 0 0 0 0 0 0 0 0 0 0 0 0 0 0 0 0 0 0 0 0 0 0 0 0 0 0 0 0 0 0 0 0 0 0 0 0 0 0 0 0 0 0 0 0 0 0 0 0 0 0 0 0 0 0 0 0 0 0 0 0 0 0 0 0 0 0 0 0 0 0 0 0 0 0 0 0 0 0 0 0 0 0 0 0 0 0 0 0 0 0 0 0 0 0 0 0 0 0 0 0 0 0 0 0 0 0 0 0 0 0 0 0 0 0 0 0 0 0 0 0 0 0 0 0 0 0 0 0 0 0 0 0 0 0 0 0 0 0 0 0 0 0 0 0 0 0 0 0 0 0 0 0 0 0 0 0 
Shoots/CH_IMAGES/snapshot220037/VIS_SV_90_z1_h1_g0_e65_v500_new_467792_0.png 0 0 0 0 0 0 0 0 0 0 0 0 0 0 0 0 0 0 0 0 0 0 0 0 0 0 0 0 0 0 0 0 0 0 0 0 0 0 0 0 0 0 0 0 0 0 0 0 0 0 0 0 0 0 0 0 0 0 0 0 0 0 0 0 0 0 0 0 0 0 0 0 0 0 0 0 0 0 0 0 0 0 0 0 0 0 0 0 0 0 0 0 0 0 0 0 0 0 0 0 0 0 0 0 0 0 0 0 0 0 0 0 0 0 0 0 0 0 0 0 0 0 0 0 0 0 0 0 0 0 0 0 0 0 0 0 0 0 0 0 0 0 0 0 0 0 0 0 0 0 0 0 0 0 0 0 0 0 0 0 0 0 0 0 0 0 0 0 0 0 0 0 0 0 0 0 0 0 0 0 
Shoots/CH_IMAGES/snapshot220038/VIS_SV_0_z1_h1_g0_e65_v500_new_467795_0.png 0 0 0 0 0 0 0 0 0 0 0 0 0 0 0 0 0 0 0 0 0 0 0 0 0 0 0 0 0 0 0 0 0 0 0 0 0 0 0 0 0 0 0 0 0 0 0 0 0 0 0 0 0 0 0 0 0 0 0 0 0 0 0 0 0 0 0 0 0 0 0 0 0 0 0 0 0 0 0 0 0 0 0 0 0 0 0 0 0 0 0 0 0 0 0 0 0 0 0 0 0 0 0 0 0 0 0 0 0 0 0 0 0 0 0 0 0 0 0 0 0 0 0 0 0 0 0 0 0 0 0 0 0 0 0 0 0 0 0 0 0 0 0 0 0 0 0 0 0 0 0 0 0 0 0 0 0 0 0 0 0 0 0 0 0 0 0 0 0 0 0 0 0 0 0 0 0 0 0 0 
Shoots/CH_IMAGES/snapshot220038/VIS_SV_90_z1_h1_g0_e65_v500_new_467796_0.png 0 0 0 0 0 0 0 0 0 0 0 0 0 0 0 0 0 0 0 0 0 0 0 0 0 0 0 0 0 0 0 0 0 0 0 0 0 0 0 0 0 0 0 0 0 0 0 0 0 0 0 0 0 0 0 0 0 0 0 0 0 0 0 0 0 0 0 0 0 0 0 0 0 0 0 0 0 0 0 0 0 0 0 0 0 0 0 0 0 0 0 0 0 0 0 0 0 0 0 0 0 0 0 0 0 0 0 0 0 0 0 0 0 0 0 0 0 0 0 0 0 0 0 0 0 0 0 0 0 0 0 0 0 0 0 0 0 0 0 0 0 0 0 0 0 0 0 0 0 0 0 0 0 0 0 0 0 0 0 0 0 0 0 0 0 0 0 0 0 0 0 0 0 0 0 0 0 0 0 0 
Shoots/CH_IMAGES/snapshot220039/VIS_SV_90_z1_h1_g0_e65_v500_new_467804_0.png 0 0 0 0 0 0 0 0 0 0 0 0 0 0 0 0 0 0 0 0 0 0 0 0 0 0 0 0 0 0 0 0 0 0 0 0 0 0 0 0 0 0 0 0 0 0 0 0 0 0 0 0 0 0 0 0 0 0 0 0 0 0 0 0 0 0 0 0 0 0 0 0 0 0 0 0 0 0 0 0 0 0 0 0 0 0 0 0 0 0 0 0 0 0 0 0 0 0 0 0 0 0 0 0 0 0 0 0 0 0 0 0 0 0 0 0 0 0 0 0 0 0 0 0 0 0 0 0 0 0 0 0 0 0 0 0 0 0 0 0 0 0 0 0 0 0 0 0 0 0 0 0 0 0 0 0 0 0 0 0 0 0 0 0 0 0 0 0 0 0 0 0 0 0 0 0 0 0 0 0 
Shoots/CH_IMAGES/snapshot220040/VIS_SV_0_z1_h1_g0_e65_v500_new_467806_0.png 0 0 0 0 0 0 0 0 0 0 0 0 0 0 0 0 0 0 0 0 0 0 0 0 0 0 0 0 0 0 0 0 0 0 0 0 0 0 0 0 0 0 0 0 0 0 0 0 0 0 0 0 0 0 0 0 0 0 0 0 0 0 0 0 0 0 0 0 0 0 0 0 0 0 0 0 0 0 0 0 0 0 0 0 0 0 0 0 0 0 0 0 0 0 0 0 0 0 0 0 0 0 0 0 0 0 0 0 0 0 0 0 0 0 0 0 0 0 0 0 0 0 0 0 0 0 0 0 0 0 0 0 0 0 0 0 0 0 0 0 0 0 0 0 0 0 0 0 0 0 0 0 0 0 0 0 0 0 0 0 0 0 0 0 0 0 0 0 0 0 0 0 0 0 0 0 0 0 0 0 
Shoots/CH_IMAGES/snapshot220039/VIS_SV_0_z1_h1_g0_e65_v500_new_467803_0.png 0 0 0 0 0 0 0 0 0 0 0 0 0 0 0 0 0 0 0 0 0 0 0 0 0 0 0 0 0 0 0 0 0 0 0 0 0 0 0 0 0 0 0 0 0 0 0 0 0 0 0 0 0 0 0 0 0 0 0 0 0 0 0 0 0 0 0 0 0 0 0 0 0 0 0 0 0 0 0 0 0 0 0 0 0 0 0 0 0 0 0 0 0 0 0 0 0 0 0 0 0 0 0 0 0 0 0 0 0 0 0 0 0 0 0 0 0 0 0 0 0 0 0 0 0 0 0 0 0 0 0 0 0 0 0 0 0 0 0 0 0 0 0 0 0 0 0 0 0 0 0 0 0 0 0 0 0 0 0 0 0 0 0 0 0 0 0 0 0 0 0 0 0 0 0 0 0 0 0 0 
Shoots/CH_IMAGES/snapshot220041/VIS_SV_90_z1_h1_g0_e65_v500_new_467813_0.png 0 0 0 0 0 0 0 0 0 0 0 0 0 0 0 0 0 0 0 0 0 0 0 0 0 0 0 0 0 0 0 0 0 0 0 0 0 0 0 0 0 0 0 0 0 0 0 0 0 0 0 0 0 0 0 0 0 0 0 0 0 0 0 0 0 0 0 0 0 0 0 0 0 0 0 0 0 0 0 0 0 0 0 0 0 0 0 0 0 0 0 0 0 0 0 0 0 0 0 0 0 0 0 0 0 0 0 0 0 0 0 0 0 0 0 0 0 0 0 0 0 0 0 0 0 0 0 0 0 0 0 0 0 0 0 0 0 0 0 0 0 0 0 0 0 0 0 0 0 0 0 0 0 0 0 0 0 0 0 0 0 0 0 0 0 0 0 0 0 0 0 0 0 0 0 0 0 0 0 0 
Shoots/CH_IMAGES/snapshot220040/VIS_SV_90_z1_h1_g0_e65_v500_new_467807_0.png 0 0 0 0 0 0 0 0 0 0 0 0 0 0 0 0 0 0 0 0 0 0 0 0 0 0 0 0 0 0 0 0 0 0 0 0 0 0 0 0 0 0 0 0 0 0 0 0 0 0 0 0 0 0 0 0 0 0 0 0 0 0 0 0 0 0 0 0 0 0 0 0 0 0 0 0 0 0 0 0 0 0 0 0 0 0 0 0 0 0 0 0 0 0 0 0 0 0 0 0 0 0 0 0 0 0 0 0 0 0 0 0 0 0 0 0 0 0 0 0 0 0 0 0 0 0 0 0 0 0 0 0 0 0 0 0 0 0 0 0 0 0 0 0 0 0 0 0 0 0 0 0 0 0 0 0 0 0 0 0 0 0 0 0 0 0 0 0 0 0 0 0 0 0 0 0 0 0 0 0 
Shoots/CH_IMAGES/snapshot220041/VIS_SV_0_z1_h1_g0_e65_v500_new_467812_0.png 0 0 0 0 0 0 0 0 0 0 0 0 0 0 0 0 0 0 0 0 0 0 0 0 0 0 0 0 0 0 0 0 0 0 0 0 0 0 0 0 0 0 0 0 0 0 0 0 0 0 0 0 0 0 0 0 0 0 0 0 0 0 0 0 0 0 0 0 0 0 0 0 0 0 0 0 0 0 0 0 0 0 0 0 0 0 0 0 0 0 0 0 0 0 0 0 0 0 0 0 0 0 0 0 0 0 0 0 0 0 0 0 0 0 0 0 0 0 0 0 0 0 0 0 0 0 0 0 0 0 0 0 0 0 0 0 0 0 0 0 0 0 0 0 0 0 0 0 0 0 0 0 0 0 0 0 0 0 0 0 0 0 0 0 0 0 0 0 0 0 0 0 0 0 0 0 0 0 0 0 
Shoots/CH_IMAGES/snapshot220042/VIS_SV_0_z1_h1_g0_e65_v500_new_467818_0.png 0 0 0 0 0 0 0 0 0 0 0 0 0 0 0 0 0 0 0 0 0 0 0 0 0 0 0 0 0 0 0 0 0 0 0 0 0 0 0 0 0 0 0 0 0 0 0 0 0 0 0 0 0 0 0 0 0 0 0 0 0 0 0 0 0 0 0 0 0 0 0 0 0 0 0 0 0 0 0 0 0 0 0 0 0 0 0 0 0 0 0 0 0 0 0 0 0 0 0 0 0 0 0 0 0 0 0 0 0 0 0 0 0 0 0 0 0 0 0 0 0 0 0 0 0 0 0 0 0 0 0 0 0 0 0 0 0 0 0 0 0 0 0 0 0 0 0 0 0 0 0 0 0 0 0 0 0 0 0 0 0 0 0 0 0 0 0 0 0 0 0 0 0 0 0 0 0 0 0 0 
Shoots/CH_IMAGES/snapshot220043/VIS_SV_90_z1_h1_g0_e65_v500_new_467828_0.png 43 0 3 4 4 5 5 6 12 16 13 17 25 25 25 25 27 32 42 60 73 93 82 116 131 185 221 217 217 269 256 241 256 312 306 376 465 517 575 598 692 662 616 479 327 206 139 98 47 50 48 44 21 30 14 23 25 22 11 18 19 14 23 21 17 21 26 22 23 25 41 30 34 30 36 34 30 42 35 28 41 23 26 25 20 34 20 24 19 16 47 7 6 16 13 10 9 9 12 8 6 10 2 3 5 5 4 2 4 4 1 2 1 5 3 1 5 3 2 2 7 1 2 2 3 2 1 1 2 1 2 2 1 1 0 4 0 0 1 0 0 0 1 1 0 0 0 1 0 0 4 0 1 2 0 1 1 1 2 2 1 1 0 0 0 1 0 1 1 0 1 1 1 0 0 2 1 0 1 0 
Shoots/CH_IMAGES/snapshot220042/VIS_SV_90_z1_h1_g0_e65_v500_new_467819_0.png 0 0 0 0 0 0 0 0 0 0 0 0 0 0 0 0 0 0 0 0 0 0 0 0 0 0 0 0 0 0 0 0 0 0 0 0 0 0 0 0 0 0 0 0 0 0 0 0 0 0 0 0 0 0 0 0 0 0 0 0 0 0 0 0 0 0 0 0 0 0 0 0 0 0 0 0 0 0 0 0 0 0 0 0 0 0 0 0 0 0 0 0 0 0 0 0 0 0 0 0 0 0 0 0 0 0 0 0 0 0 0 0 0 0 0 0 0 0 0 0 0 0 0 0 0 0 0 0 0 0 0 0 0 0 0 0 0 0 0 0 0 0 0 0 0 0 0 0 0 0 0 0 0 0 0 0 0 0 0 0 0 0 0 0 0 0 0 0 0 0 0 0 0 0 0 0 0 0 0 0 
Shoots/CH_IMAGES/snapshot220043/VIS_SV_0_z1_h1_g0_e65_v500_new_467827_0.png 13 2 4 3 4 7 8 10 19 12 32 34 40 46 48 51 57 51 58 57 77 92 105 127 137 154 193 238 242 270 301 272 273 310 324 336 437 465 582 620 771 1049 1227 1486 1723 1188 934 385 172 68 52 40 21 36 30 34 17 10 17 15 38 12 20 25 22 27 24 34 27 32 22 28 23 36 31 37 41 38 25 18 25 17 11 23 9 12 15 9 12 3 19 1 6 8 4 10 5 5 15 11 10 14 8 5 4 5 2 4 4 0 3 2 0 0 1 1 0 1 0 0 2 0 0 0 0 0 0 0 0 0 0 0 0 0 0 0 0 0 0 0 0 1 0 0 0 0 0 0 0 0 1 0 0 0 1 0 0 0 0 0 1 1 1 0 0 0 0 2 0 0 0 1 0 2 0 0 1 1 1 1 
Shoots/CH_IMAGES/snapshot220044/VIS_SV_0_z1_h1_g0_e65_v500_new_467833_0.png 0 0 0 0 0 0 0 0 0 0 0 0 0 0 0 0 0 0 0 0 0 0 0 0 0 0 0 0 0 0 0 0 0 0 0 0 0 0 0 0 0 0 0 0 0 0 0 0 0 0 0 0 0 0 0 0 0 0 0 0 0 0 0 0 0 0 0 0 0 0 0 0 0 0 0 0 0 0 0 0 0 0 0 0 0 0 0 0 0 0 0 0 0 0 0 0 0 0 0 0 0 0 0 0 0 0 0 0 0 0 0 0 0 0 0 0 0 0 0 0 0 0 0 0 0 0 0 0 0 0 0 0 0 0 0 0 0 0 0 0 0 0 0 0 0 0 0 0 0 0 0 0 0 0 0 0 0 0 0 0 0 0 0 0 0 0 0 0 0 0 0 0 0 0 0 0 0 0 0 0 
Shoots/CH_IMAGES/snapshot220045/VIS_SV_90_z1_h1_g0_e65_v500_new_467840_0.png 61 7 11 7 22 19 19 27 45 69 82 119 129 179 194 213 239 235 300 314 365 358 361 459 467 431 441 399 398 408 380 447 485 478 555 588 778 771 954 1101 1381 1647 2188 2617 2941 2744 1834 1128 551 223 142 72 51 57 42 51 42 32 27 36 47 21 36 46 35 50 47 35 49 43 54 66 66 54 58 61 55 61 53 49 52 46 24 46 37 28 30 27 19 13 43 16 12 15 14 11 8 17 6 4 6 4 6 4 4 8 3 4 11 11 6 15 12 13 17 12 5 1 4 1 6 0 4 0 2 3 2 1 2 2 2 2 2 1 1 2 0 0 1 2 2 0 1 2 0 0 1 1 0 1 3 0 0 0 3 0 0 1 0 1 2 1 1 1 1 4 0 4 2 0 4 4 3 3 4 4 6 5 5 5 
Shoots/CH_IMAGES/snapshot220044/VIS_SV_90_z1_h1_g0_e65_v500_new_467834_0.png 0 0 0 0 0 0 0 0 0 0 0 0 0 0 0 0 0 0 0 0 0 0 0 0 0 0 0 0 0 0 0 0 0 0 0 0 0 0 0 0 0 0 0 0 0 0 0 0 0 0 0 0 0 0 0 0 0 0 0 0 0 0 0 0 0 0 0 0 0 0 0 0 0 0 0 0 0 0 0 0 0 0 0 0 0 0 0 0 0 0 0 0 0 0 0 0 0 0 0 0 0 0 0 0 0 0 0 0 0 0 0 0 0 0 0 0 0 0 0 0 0 0 0 0 0 0 0 0 0 0 0 0 0 0 0 0 0 0 0 0 0 0 0 0 0 0 0 0 0 0 0 0 0 0 0 0 0 0 0 0 0 0 0 0 0 0 0 0 0 0 0 0 0 0 0 0 0 0 0 0 
Shoots/CH_IMAGES/snapshot220045/VIS_SV_0_z1_h1_g0_e65_v500_new_467839_0.png 47 13 18 16 33 26 27 25 67 65 80 101 128 118 155 130 144 122 128 146 166 181 219 270 296 288 376 360 363 385 386 437 434 491 497 638 717 788 1038 1230 1877 2803 3659 3724 3565 3057 1765 1119 551 251 136 64 41 57 32 34 19 24 14 9 39 12 18 25 15 24 22 18 25 29 22 22 18 21 27 29 27 16 33 15 23 21 18 29 15 20 18 25 22 11 53 4 24 20 18 26 23 7 41 25 22 29 22 21 26 33 31 33 40 56 123 156 144 100 50 40 34 18 19 9 27 9 9 9 4 13 2 7 12 6 10 2 8 2 1 3 2 3 1 0 2 1 3 5 0 1 2 1 0 0 3 0 3 0 2 0 0 1 1 1 2 4 7 0 1 11 2 4 4 0 2 7 5 9 7 7 12 12 11 7 
Shoots/CH_IMAGES/snapshot220046/VIS_SV_0_z1_h1_g0_e65_v500_new_467845_0.png 0 0 0 0 0 0 0 0 0 0 0 0 0 0 0 0 0 0 0 0 0 0 0 0 0 0 0 0 0 0 0 0 0 0 0 0 0 0 0 0 0 0 0 0 0 0 0 0 0 0 0 0 0 0 0 0 0 0 0 0 0 0 0 0 0 0 0 0 0 0 0 0 0 0 0 0 0 0 0 0 0 0 0 0 0 0 0 0 0 0 0 0 0 0 0 0 0 0 0 0 0 0 0 0 0 0 0 0 0 0 0 0 0 0 0 0 0 0 0 0 0 0 0 0 0 0 0 0 0 0 0 0 0 0 0 0 0 0 0 0 0 0 0 0 0 0 0 0 0 0 0 0 0 0 0 0 0 0 0 0 0 0 0 0 0 0 0 0 0 0 0 0 0 0 0 0 0 0 0 0 
Shoots/CH_IMAGES/snapshot220047/VIS_SV_0_z1_h1_g0_e65_v500_new_467851_0.png 0 0 0 0 0 0 0 0 0 0 0 0 0 0 0 0 0 0 0 0 0 0 0 0 0 0 0 0 0 0 0 0 0 0 0 0 0 0 0 0 0 0 0 0 0 0 0 0 0 0 0 0 0 0 0 0 0 0 0 0 0 0 0 0 0 0 0 0 0 0 0 0 0 0 0 0 0 0 0 0 0 0 0 0 0 0 0 0 0 0 0 0 0 0 0 0 0 0 0 0 0 0 0 0 0 0 0 0 0 0 0 0 0 0 0 0 0 0 0 0 0 0 0 0 0 0 0 0 0 0 0 0 0 0 0 0 0 0 0 0 0 0 0 0 0 0 0 0 0 0 0 0 0 0 0 0 0 0 0 0 0 0 0 0 0 0 0 0 0 0 0 0 0 0 0 0 0 0 0 0 
Shoots/CH_IMAGES/snapshot220046/VIS_SV_90_z1_h1_g0_e65_v500_new_467846_0.png 0 0 0 0 0 0 0 0 0 0 0 0 0 0 0 0 0 0 0 0 0 0 0 0 0 0 0 0 0 0 0 0 0 0 0 0 0 0 0 0 0 0 0 0 0 0 0 0 0 0 0 0 0 0 0 0 0 0 0 0 0 0 0 0 0 0 0 0 0 0 0 0 0 0 0 0 0 0 0 0 0 0 0 0 0 0 0 0 0 0 0 0 0 0 0 0 0 0 0 0 0 0 0 0 0 0 0 0 0 0 0 0 0 0 0 0 0 0 0 0 0 0 0 0 0 0 0 0 0 0 0 0 0 0 0 0 0 0 0 0 0 0 0 0 0 0 0 0 0 0 0 0 0 0 0 0 0 0 0 0 0 0 0 0 0 0 0 0 0 0 0 0 0 0 0 0 0 0 0 0 
Shoots/CH_IMAGES/snapshot220047/VIS_SV_90_z1_h1_g0_e65_v500_new_467852_0.png 0 0 0 0 0 0 0 0 0 0 0 0 0 0 0 0 0 0 0 0 0 0 0 0 0 0 0 0 0 0 0 0 0 0 0 0 0 0 0 0 0 0 0 0 0 0 0 0 0 0 0 0 0 0 0 0 0 0 0 0 0 0 0 0 0 0 0 0 0 0 0 0 0 0 0 0 0 0 0 0 0 0 0 0 0 0 0 0 0 0 0 0 0 0 0 0 0 0 0 0 0 0 0 0 0 0 0 0 0 0 0 0 0 0 0 0 0 0 0 0 0 0 0 0 0 0 0 0 0 0 0 0 0 0 0 0 0 0 0 0 0 0 0 0 0 0 0 0 0 0 0 0 0 0 0 0 0 0 0 0 0 0 0 0 0 0 0 0 0 0 0 0 0 0 0 0 0 0 0 0 
Shoots/CH_IMAGES/snapshot220048/VIS_SV_90_z1_h1_g0_e65_v500_new_467858_0.png 54 2 1 2 1 2 0 3 5 6 11 15 26 20 23 17 10 35 25 29 44 60 59 89 99 113 144 164 180 218 216 209 232 253 283 326 426 458 578 757 912 998 1400 1746 1711 1157 685 324 174 94 69 51 29 39 29 27 13 18 18 10 33 10 12 20 12 17 16 10 24 12 13 18 14 19 17 17 15 23 23 20 12 20 7 17 10 7 8 17 8 2 35 9 13 9 10 13 21 18 17 19 16 19 14 17 12 9 11 9 11 3 11 10 9 4 2 4 1 2 1 1 1 0 0 0 1 2 0 0 1 1 0 1 2 2 0 1 1 1 0 0 0 1 0 1 0 0 0 0 0 0 3 0 0 0 1 0 3 0 0 0 2 0 0 0 0 4 0 1 3 2 1 0 0 0 2 1 3 3 0 0 
Shoots/CH_IMAGES/snapshot220048/VIS_SV_0_z1_h1_g0_e65_v500_new_467857_0.png 15 1 0 1 4 4 5 5 15 9 16 21 18 34 31 32 43 49 51 61 88 108 104 183 216 227 269 290 314 375 314 332 359 342 429 464 591 654 763 717 673 718 727 610 511 265 148 90 57 48 36 47 27 27 24 18 18 18 19 7 43 12 13 27 16 20 14 14 23 19 27 18 22 21 21 20 20 24 17 13 16 18 10 17 13 19 16 15 16 18 31 11 16 21 25 20 29 22 18 17 22 18 24 15 16 12 6 5 6 1 4 0 0 2 4 1 0 0 1 0 1 0 0 0 0 1 0 0 0 1 0 0 0 1 0 0 0 1 0 0 0 0 0 0 0 0 0 0 0 0 0 0 0 1 0 0 0 0 0 0 0 0 0 1 0 2 0 0 0 0 1 1 0 2 2 0 1 0 0 0 
Shoots/CH_IMAGES/snapshot220049/VIS_SV_0_z1_h1_g0_e65_v500_new_467863_0.png 0 0 0 0 0 0 0 0 0 0 0 0 0 0 0 0 0 0 0 0 0 0 0 0 0 0 0 0 0 0 0 0 0 0 0 0 0 0 0 0 0 0 0 0 0 0 0 0 0 0 0 0 0 0 0 0 0 0 0 0 0 0 0 0 0 0 0 0 0 0 0 0 0 0 0 0 0 0 0 0 0 0 0 0 0 0 0 0 0 0 0 0 0 0 0 0 0 0 0 0 0 0 0 0 0 0 0 0 0 0 0 0 0 0 0 0 0 0 0 0 0 0 0 0 0 0 0 0 0 0 0 0 0 0 0 0 0 0 0 0 0 0 0 0 0 0 0 0 0 0 0 0 0 0 0 0 0 0 0 0 0 0 0 0 0 0 0 0 0 0 0 0 0 0 0 0 0 0 0 0 
Shoots/CH_IMAGES/snapshot220049/VIS_SV_90_z1_h1_g0_e65_v500_new_467864_0.png 0 0 0 0 0 0 0 0 0 0 0 0 0 0 0 0 0 0 0 0 0 0 0 0 0 0 0 0 0 0 0 0 0 0 0 0 0 0 0 0 0 0 0 0 0 0 0 0 0 0 0 0 0 0 0 0 0 0 0 0 0 0 0 0 0 0 0 0 0 0 0 0 0 0 0 0 0 0 0 0 0 0 0 0 0 0 0 0 0 0 0 0 0 0 0 0 0 0 0 0 0 0 0 0 0 0 0 0 0 0 0 0 0 0 0 0 0 0 0 0 0 0 0 0 0 0 0 0 0 0 0 0 0 0 0 0 0 0 0 0 0 0 0 0 0 0 0 0 0 0 0 0 0 0 0 0 0 0 0 0 0 0 0 0 0 0 0 0 0 0 0 0 0 0 0 0 0 0 0 0 
Shoots/CH_IMAGES/snapshot220051/VIS_SV_0_z1_h1_g0_e65_v500_new_467875_0.png 46 16 25 21 30 32 33 67 56 92 135 177 166 200 214 207 221 266 265 264 288 292 364 418 461 500 557 560 616 628 577 638 654 748 729 872 1001 1072 1220 1221 1166 1142 884 630 410 208 136 81 64 50 42 46 18 38 23 31 18 23 26 12 38 11 21 25 27 30 19 15 17 15 11 11 11 20 14 15 17 13 15 8 17 13 13 19 18 10 15 13 7 5 35 9 5 15 14 19 14 10 11 13 8 14 12 13 19 22 25 30 31 52 51 55 45 52 29 13 22 9 9 2 13 1 3 9 8 6 8 4 5 4 7 3 6 8 8 16 7 7 8 7 9 5 6 8 6 1 2 2 2 0 12 0 1 1 4 2 0 0 2 0 7 6 5 5 3 4 6 4 7 3 7 6 7 5 8 8 7 9 15 12 
Shoots/CH_IMAGES/snapshot220050/VIS_SV_0_z1_h1_g0_e65_v500_new_467869_0.png 29 2 6 16 19 16 21 17 29 43 43 61 68 75 99 112 130 151 197 213 234 253 272 354 410 430 467 486 514 574 491 609 690 811 822 879 1009 1067 1451 1454 1633 1764 1763 1802 1695 1782 1115 965 538 346 159 115 48 69 46 40 31 47 57 19 68 30 41 27 32 34 38 34 52 40 47 44 40 41 48 40 32 48 34 26 28 24 20 30 29 26 21 20 15 13 31 6 9 8 15 21 8 2 12 9 8 5 5 6 5 5 2 3 0 2 1 0 0 2 2 3 2 0 0 0 7 0 0 0 1 0 2 1 0 0 0 0 1 0 1 1 0 0 0 0 1 0 0 0 0 0 0 0 1 0 0 0 0 2 0 1 0 1 0 0 4 0 0 1 2 2 3 3 3 7 5 2 0 3 5 5 7 3 6 5 
Shoots/CH_IMAGES/snapshot220051/VIS_SV_90_z1_h1_g0_e65_v500_new_467876_0.png 49 4 12 8 10 12 23 30 30 53 89 104 161 180 189 187 179 182 212 217 238 315 293 336 358 368 431 443 491 529 508 570 576 581 643 737 875 1224 1848 2778 3309 2838 1847 942 425 161 102 86 58 39 54 20 36 41 33 34 29 29 24 10 49 8 19 25 24 24 20 12 22 27 23 24 19 24 10 17 15 15 10 11 12 17 0 8 6 9 8 5 4 3 33 4 11 7 4 5 14 13 8 13 7 11 7 3 7 11 13 14 16 14 21 36 21 36 28 18 22 17 9 2 26 2 4 1 6 6 4 3 5 2 0 2 3 6 1 7 3 8 5 1 4 5 4 5 1 5 1 0 3 1 8 0 0 3 3 2 1 2 2 1 2 3 1 1 1 6 2 0 1 0 3 2 0 4 1 3 1 3 3 5 
Shoots/CH_IMAGES/snapshot220052/VIS_SV_0_z1_h1_g0_e65_v500_new_467881_0.png 48 0 2 4 5 6 7 6 14 17 36 51 80 103 111 133 115 124 156 167 206 212 210 314 328 321 389 412 458 464 427 511 509 555 715 885 1089 1300 1342 1392 1560 1937 2186 2067 1453 836 461 273 160 84 94 63 54 48 39 37 36 30 51 29 43 25 42 34 35 30 25 18 28 33 25 21 34 18 17 19 18 24 19 16 12 10 6 4 7 11 5 10 4 1 28 1 6 4 7 4 4 4 3 5 2 3 1 3 4 3 1 1 1 0 0 0 0 1 0 0 0 0 0 0 1 0 0 0 0 0 1 0 0 0 0 0 0 1 1 1 1 0 0 0 0 0 0 0 0 0 0 1 0 0 1 0 0 2 0 2 0 0 2 1 0 3 4 2 5 3 0 2 1 1 0 1 1 1 2 1 2 1 4 1 
Shoots/CH_IMAGES/snapshot220050/VIS_SV_90_z1_h1_g0_e65_v500_new_467870_0.png 17 1 2 9 6 7 5 10 11 13 20 26 43 43 66 71 50 76 101 93 95 139 159 177 209 254 296 295 351 413 355 425 490 518 614 715 843 907 1226 1420 1864 2457 2905 3520 3967 4700 3442 2905 1743 1106 606 328 171 120 80 46 37 30 26 16 42 14 25 28 33 29 24 29 39 27 28 35 25 36 33 42 39 37 48 40 33 36 24 40 31 26 26 27 13 20 31 10 28 13 14 20 11 15 14 18 9 7 2 7 2 2 3 0 4 3 3 3 5 2 2 1 2 0 2 1 1 0 1 2 1 0 1 1 0 1 1 0 1 0 1 3 0 0 1 2 1 1 0 0 0 0 1 0 1 0 5 0 1 1 1 1 1 2 1 1 3 0 2 3 3 1 2 2 1 4 1 2 2 2 5 0 0 4 1 2 
Shoots/CH_IMAGES/snapshot220052/VIS_SV_90_z1_h1_g0_e65_v500_new_467882_0.png 27 0 0 1 2 3 2 2 6 5 8 19 23 34 47 62 73 91 111 106 114 118 166 187 207 224 264 279 333 358 299 364 390 443 544 642 776 977 1327 1513 1781 2058 1791 1376 961 549 300 200 127 87 67 66 46 54 35 38 40 25 25 21 35 15 23 24 32 28 30 25 21 37 24 21 18 15 19 15 12 8 15 5 12 6 6 6 3 9 9 3 8 7 29 0 4 6 4 2 4 2 2 2 5 0 3 4 2 1 0 1 1 1 0 1 0 0 0 0 0 0 0 0 1 0 0 0 0 0 0 0 0 0 0 0 0 0 0 0 0 0 0 0 0 0 0 0 0 0 0 0 0 0 1 0 0 0 0 0 0 0 0 0 0 0 0 0 0 0 0 0 0 0 1 0 0 1 1 0 0 1 0 0 
Shoots/CH_IMAGES/snapshot220053/VIS_SV_0_z1_h1_g0_e65_v500_new_467887_0.png 0 0 0 0 0 0 0 0 0 0 0 0 0 0 0 0 0 0 0 0 0 0 0 0 0 0 0 0 0 0 0 0 0 0 0 0 0 0 0 0 0 0 0 0 0 0 0 0 0 0 0 0 0 0 0 0 0 0 0 0 0 0 0 0 0 0 0 0 0 0 0 0 0 0 0 0 0 0 0 0 0 0 0 0 0 0 0 0 0 0 0 0 0 0 0 0 0 0 0 0 0 0 0 0 0 0 0 0 0 0 0 0 0 0 0 0 0 0 0 0 0 0 0 0 0 0 0 0 0 0 0 0 0 0 0 0 0 0 0 0 0 0 0 0 0 0 0 0 0 0 0 0 0 0 0 0 0 0 0 0 0 0 0 0 0 0 0 0 0 0 0 0 0 0 0 0 0 0 0 0 
Shoots/CH_IMAGES/snapshot220053/VIS_SV_90_z1_h1_g0_e65_v500_new_467888_0.png 0 0 0 0 0 0 0 0 0 0 0 0 0 0 0 0 0 0 0 0 0 0 0 0 0 0 0 0 0 0 0 0 0 0 0 0 0 0 0 0 0 0 0 0 0 0 0 0 0 0 0 0 0 0 0 0 0 0 0 0 0 0 0 0 0 0 0 0 0 0 0 0 0 0 0 0 0 0 0 0 0 0 0 0 0 0 0 0 0 0 0 0 0 0 0 0 0 0 0 0 0 0 0 0 0 0 0 0 0 0 0 0 0 0 0 0 0 0 0 0 0 0 0 0 0 0 0 0 0 0 0 0 0 0 0 0 0 0 0 0 0 0 0 0 0 0 0 0 0 0 0 0 0 0 0 0 0 0 0 0 0 0 0 0 0 0 0 0 0 0 0 0 0 0 0 0 0 0 0 0 
Shoots/CH_IMAGES/snapshot220054/VIS_SV_0_z1_h1_g0_e65_v500_new_467890_0.png 50 0 0 3 0 1 5 5 7 8 6 2 11 13 8 11 11 13 12 27 30 44 75 91 107 131 164 189 194 219 214 289 278 360 324 420 480 515 659 602 724 829 773 704 578 504 280 244 168 108 68 46 39 44 22 34 22 21 38 12 45 8 22 24 18 15 20 25 27 25 26 23 23 33 22 23 32 26 30 23 28 29 34 26 17 21 30 19 18 19 50 10 13 15 11 17 16 15 21 17 18 18 16 15 10 13 6 9 7 4 7 5 2 3 1 0 2 0 0 0 3 0 0 2 0 0 0 0 0 0 0 1 0 0 0 0 0 0 1 0 0 1 0 0 0 0 1 0 0 0 1 0 0 0 0 0 0 0 0 0 4 0 0 0 0 2 0 0 0 0 1 1 1 2 1 1 0 3 1 0 
Shoots/CH_IMAGES/snapshot220054/VIS_SV_90_z1_h1_g0_e65_v500_new_467891_0.png 40 2 1 1 1 1 1 3 7 3 12 13 15 20 22 29 28 30 35 50 60 88 107 138 158 174 195 176 204 223 244 248 267 268 269 285 379 417 519 614 669 887 995 1043 1072 1081 759 629 385 229 143 102 67 49 30 31 47 34 33 20 38 12 37 21 20 27 17 28 30 26 22 38 30 35 41 39 34 43 47 34 38 41 29 39 27 28 26 27 30 19 51 14 13 15 17 24 21 24 21 24 19 18 7 13 16 11 10 10 8 13 9 5 5 6 2 3 2 2 4 0 2 0 1 1 1 2 2 0 1 1 1 2 0 0 0 2 0 0 0 0 0 0 0 0 0 0 0 0 0 0 0 0 0 0 0 0 0 0 0 1 0 1 1 0 0 0 1 1 0 0 1 0 0 0 1 0 0 0 1 1 
Shoots/CH_IMAGES/snapshot220055/VIS_SV_0_z1_h1_g0_e65_v500_new_467899_0.png 8 1 0 0 0 1 1 1 1 4 3 3 7 2 6 12 13 23 27 41 52 65 84 103 101 117 168 145 150 144 108 136 131 168 183 207 252 236 308 297 371 431 551 597 657 596 513 358 180 95 59 29 24 27 15 19 24 12 20 11 26 5 19 12 21 18 19 9 21 28 20 27 25 24 24 33 16 25 35 26 20 24 26 25 36 20 12 21 17 12 28 11 10 8 6 13 8 11 4 11 2 4 2 3 1 2 2 1 0 1 0 0 1 1 0 2 0 0 0 0 1 0 1 0 0 0 0 0 0 0 1 1 1 0 0 2 1 1 0 0 0 0 0 0 1 0 0 0 0 0 1 0 0 0 0 0 1 0 0 0 1 0 0 0 0 0 0 1 0 0 0 1 0 1 0 0 0 0 1 0 
Shoots/CH_IMAGES/snapshot220056/VIS_SV_0_z1_h1_g0_e65_v500_new_467905_0.png 52 11 25 27 21 34 39 34 41 27 47 62 79 91 125 164 177 194 243 270 340 351 399 457 507 510 593 590 646 658 649 685 765 889 940 1148 1291 1352 1786 2057 2558 3300 4126 5136 5597 5265 3822 2900 1781 938 582 342 166 175 103 69 61 69 73 34 95 36 51 60 62 72 69 76 94 60 70 73 76 86 87 84 75 77 64 59 59 54 35 45 33 27 21 26 20 13 50 11 20 13 18 9 10 5 19 8 10 2 7 12 7 4 5 8 9 2 8 5 1 3 0 0 0 1 1 0 8 0 0 1 0 0 2 0 1 0 0 0 1 0 0 3 0 0 0 0 0 0 0 2 0 0 0 0 0 0 3 0 0 0 0 1 1 1 1 0 2 2 2 4 1 6 2 2 4 3 6 9 3 3 3 4 7 5 5 10 
Shoots/CH_IMAGES/snapshot220055/VIS_SV_90_z1_h1_g0_e65_v500_new_467900_0.png 22 1 3 1 3 3 2 6 9 6 10 18 21 31 44 41 45 40 46 45 60 60 67 82 126 102 132 158 201 178 221 190 208 224 300 315 355 362 391 362 324 323 262 242 186 137 118 57 39 32 35 25 16 34 18 20 21 15 25 14 38 12 9 17 15 14 7 16 10 13 14 11 13 11 10 9 11 13 12 11 12 9 8 17 10 16 7 9 10 5 48 0 10 12 11 10 8 3 18 9 8 13 7 7 7 9 3 4 3 1 2 0 1 1 1 0 0 0 0 0 1 0 0 1 1 0 0 0 0 0 1 0 0 0 0 0 0 0 0 0 0 0 0 0 0 0 0 0 0 0 1 0 0 0 0 0 1 0 0 0 0 0 0 0 1 0 0 1 1 1 0 1 0 0 1 0 2 1 0 2 
Shoots/CH_IMAGES/snapshot220056/VIS_SV_90_z1_h1_g0_e65_v500_new_467906_0.png 123 1 1 2 4 3 4 7 12 11 16 20 35 43 60 69 74 84 117 182 223 228 275 429 440 449 525 530 644 642 601 602 689 738 768 975 1175 1355 1846 2029 2593 3132 3594 4050 4599 4680 3286 2533 1530 823 447 246 121 116 73 69 91 52 64 31 93 29 45 56 51 62 53 43 60 66 54 59 54 80 70 51 72 65 70 70 65 63 50 72 64 56 56 55 51 38 163 34 51 41 60 47 48 49 59 47 56 39 41 39 37 32 25 24 14 12 12 5 2 6 3 7 3 1 3 0 10 0 1 0 2 1 0 1 0 0 3 1 1 0 0 1 0 0 1 0 2 1 0 0 0 0 0 0 0 0 3 0 0 0 1 0 0 0 1 0 1 0 0 0 0 1 0 1 1 0 1 0 0 3 2 1 0 0 0 1 
Shoots/CH_IMAGES/snapshot220057/VIS_SV_0_z1_h1_g0_e65_v500_new_467911_0.png 0 0 0 0 0 0 0 0 0 0 0 0 0 0 0 0 0 0 0 0 0 0 0 0 0 0 0 0 0 0 0 0 0 0 0 0 0 0 0 0 0 0 0 0 0 0 0 0 0 0 0 0 0 0 0 0 0 0 0 0 0 0 0 0 0 0 0 0 0 0 0 0 0 0 0 0 0 0 0 0 0 0 0 0 0 0 0 0 0 0 0 0 0 0 0 0 0 0 0 0 0 0 0 0 0 0 0 0 0 0 0 0 0 0 0 0 0 0 0 0 0 0 0 0 0 0 0 0 0 0 0 0 0 0 0 0 0 0 0 0 0 0 0 0 0 0 0 0 0 0 0 0 0 0 0 0 0 0 0 0 0 0 0 0 0 0 0 0 0 0 0 0 0 0 0 0 0 0 0 0 
Shoots/CH_IMAGES/snapshot220057/VIS_SV_90_z1_h1_g0_e65_v500_new_467912_0.png 0 0 0 0 0 0 0 0 0 0 0 0 0 0 0 0 0 0 0 0 0 0 0 0 0 0 0 0 0 0 0 0 0 0 0 0 0 0 0 0 0 0 0 0 0 0 0 0 0 0 0 0 0 0 0 0 0 0 0 0 0 0 0 0 0 0 0 0 0 0 0 0 0 0 0 0 0 0 0 0 0 0 0 0 0 0 0 0 0 0 0 0 0 0 0 0 0 0 0 0 0 0 0 0 0 0 0 0 0 0 0 0 0 0 0 0 0 0 0 0 0 0 0 0 0 0 0 0 0 0 0 0 0 0 0 0 0 0 0 0 0 0 0 0 0 0 0 0 0 0 0 0 0 0 0 0 0 0 0 0 0 0 0 0 0 0 0 0 0 0 0 0 0 0 0 0 0 0 0 0 
Shoots/CH_IMAGES/snapshot220058/VIS_SV_0_z1_h1_g0_e65_v500_new_467917_0.png 0 0 0 0 0 0 0 0 0 0 0 0 0 0 0 0 0 0 0 0 0 0 0 0 0 0 0 0 0 0 0 0 0 0 0 0 0 0 0 0 0 0 0 0 0 0 0 0 0 0 0 0 0 0 0 0 0 0 0 0 0 0 0 0 0 0 0 0 0 0 0 0 0 0 0 0 0 0 0 0 0 0 0 0 0 0 0 0 0 0 0 0 0 0 0 0 0 0 0 0 0 0 0 0 0 0 0 0 0 0 0 0 0 0 0 0 0 0 0 0 0 0 0 0 0 0 0 0 0 0 0 0 0 0 0 0 0 0 0 0 0 0 0 0 0 0 0 0 0 0 0 0 0 0 0 0 0 0 0 0 0 0 0 0 0 0 0 0 0 0 0 0 0 0 0 0 0 0 0 0 
Shoots/CH_IMAGES/snapshot220058/VIS_SV_90_z1_h1_g0_e65_v500_new_467918_0.png 0 0 0 0 0 0 0 0 0 0 0 0 0 0 0 0 0 0 0 0 0 0 0 0 0 0 0 0 0 0 0 0 0 0 0 0 0 0 0 0 0 0 0 0 0 0 0 0 0 0 0 0 0 0 0 0 0 0 0 0 0 0 0 0 0 0 0 0 0 0 0 0 0 0 0 0 0 0 0 0 0 0 0 0 0 0 0 0 0 0 0 0 0 0 0 0 0 0 0 0 0 0 0 0 0 0 0 0 0 0 0 0 0 0 0 0 0 0 0 0 0 0 0 0 0 0 0 0 0 0 0 0 0 0 0 0 0 0 0 0 0 0 0 0 0 0 0 0 0 0 0 0 0 0 0 0 0 0 0 0 0 0 0 0 0 0 0 0 0 0 0 0 0 0 0 0 0 0 0 0 
Shoots/CH_IMAGES/snapshot220060/VIS_SV_90_z1_h1_g0_e65_v500_new_467930_0.png 62 6 3 9 3 6 6 4 14 11 24 20 20 16 22 38 46 56 69 67 90 91 125 161 198 210 255 246 300 337 329 367 381 424 414 543 563 616 767 813 970 1300 1401 1253 1013 611 319 194 130 90 82 71 41 54 41 57 35 32 27 12 71 16 25 27 26 45 32 21 41 34 29 25 23 41 25 30 24 16 34 26 25 22 21 30 10 23 22 14 19 7 77 6 18 26 28 40 34 31 50 48 37 37 36 36 59 62 71 68 98 72 108 78 71 80 48 60 48 30 31 20 49 9 16 22 16 13 7 6 12 13 15 12 7 0 5 9 6 3 6 2 7 4 4 2 2 2 4 0 1 1 9 1 1 2 3 3 5 5 9 0 7 5 4 4 3 4 5 3 7 3 7 4 5 6 5 5 5 10 5 4 
Shoots/CH_IMAGES/snapshot220059/VIS_SV_0_z1_h1_g0_e65_v500_new_467923_0.png 90 7 12 18 18 19 26 35 50 75 103 125 148 180 188 239 323 341 441 521 454 574 588 668 714 782 779 791 741 825 610 766 839 853 950 1166 1416 1490 1907 1944 2185 2571 2712 2983 2960 2533 1806 1264 734 397 226 171 83 96 69 63 72 74 56 32 67 42 33 61 45 49 44 52 60 54 65 61 55 64 69 70 57 42 60 59 58 56 51 56 37 34 32 39 37 14 80 19 24 27 25 27 18 28 30 19 18 19 18 15 8 20 8 8 8 4 7 4 3 5 4 4 2 2 6 0 17 0 3 3 1 3 3 0 2 1 5 2 0 1 0 5 0 1 2 0 1 3 0 0 1 1 0 0 0 0 5 0 0 0 0 0 0 1 3 0 0 0 0 0 0 2 1 1 1 3 2 1 0 4 3 6 3 2 6 4 
Shoots/CH_IMAGES/snapshot220059/VIS_SV_90_z1_h1_g0_e65_v500_new_467924_0.png 34 8 7 14 14 9 29 33 39 61 68 91 97 90 118 140 141 150 185 174 200 253 281 360 378 433 454 504 482 517 438 486 541 574 577 698 790 856 1101 1366 1785 2617 3217 3875 4110 3606 2814 1814 1067 521 221 127 77 68 58 54 51 42 40 22 70 29 35 34 37 39 29 36 36 46 28 56 38 49 45 37 43 45 41 41 44 33 27 55 38 47 37 38 23 28 94 23 25 41 35 40 37 29 38 23 21 23 22 30 29 22 24 18 18 13 13 17 12 25 24 26 31 16 12 14 14 2 7 10 9 7 1 5 7 5 2 6 6 2 4 4 3 4 3 1 3 0 2 0 0 1 1 1 3 0 4 0 0 0 1 1 1 0 2 0 3 1 2 3 2 6 1 2 3 4 2 2 2 4 3 3 6 5 6 6 
Shoots/CH_IMAGES/snapshot220060/VIS_SV_0_z1_h1_g0_e65_v500_new_467929_0.png 40 7 10 9 10 12 24 19 45 44 58 71 83 81 88 108 126 140 137 132 156 178 182 272 275 305 318 304 327 353 448 353 401 473 485 520 614 717 861 822 821 881 819 779 677 526 349 304 187 119 131 126 93 118 91 79 97 76 76 34 106 26 43 62 49 40 49 34 59 40 29 33 46 36 26 37 22 26 28 20 26 25 14 27 20 24 21 17 15 5 60 3 20 20 23 34 41 22 31 41 44 47 59 58 71 93 113 109 172 181 156 156 129 179 143 120 85 64 47 25 43 20 10 13 14 9 11 6 11 9 9 7 4 9 4 2 6 4 7 1 1 0 1 1 0 0 1 3 1 1 3 0 2 4 2 3 3 5 1 6 7 2 5 9 12 9 10 12 25 18 16 18 14 24 9 10 11 7 4 5 
Shoots/CH_IMAGES/snapshot220061/VIS_SV_0_z1_h1_g0_e65_v500_new_467935_0.png 14 0 4 3 3 9 5 5 8 12 6 16 15 21 25 30 40 40 56 47 56 66 66 93 103 125 127 130 102 127 138 117 121 142 157 135 108 105 90 84 56 48 39 34 20 14 18 9 19 18 18 12 0 15 10 14 7 3 10 2 12 4 4 4 7 2 6 2 6 3 5 4 2 6 3 7 2 3 2 4 3 2 5 1 2 1 3 1 0 1 5 4 2 0 0 3 2 0 3 1 4 1 1 2 2 2 3 0 2 1 0 0 1 4 0 1 1 0 3 0 0 0 1 0 0 0 0 0 1 0 0 0 0 0 0 0 0 1 1 0 1 0 0 0 1 0 0 0 0 0 4 0 0 1 0 0 0 0 0 0 1 0 1 0 0 3 0 0 1 1 2 0 0 2 2 1 1 2 4 0 
Shoots/CH_IMAGES/snapshot220061/VIS_SV_90_z1_h1_g0_e65_v500_new_467936_0.png 17 1 2 1 2 2 2 5 9 12 14 13 27 38 42 36 36 37 42 26 54 48 55 48 63 70 101 112 105 118 139 107 115 114 137 155 181 182 214 195 180 185 124 69 43 28 28 20 21 20 19 9 11 8 12 10 13 8 7 7 13 7 7 5 8 5 8 6 5 3 4 5 2 4 4 3 4 2 2 4 0 2 1 3 3 3 1 1 1 2 6 0 3 0 0 0 3 0 3 1 1 2 2 2 1 1 2 1 0 1 1 0 0 1 1 0 0 0 0 0 0 0 0 0 0 0 0 0 1 0 0 0 0 0 0 0 0 0 0 0 0 0 0 0 0 0 0 0 0 0 0 0 0 0 0 0 0 0 0 0 0 0 0 0 0 0 0 0 1 0 1 0 0 0 0 0 0 1 0 0 
Shoots/CH_IMAGES/snapshot220062/VIS_SV_0_z1_h1_g0_e65_v500_new_467941_0.png 113 1 4 4 4 6 2 6 17 16 23 27 34 39 51 75 87 109 169 179 187 207 288 331 371 438 474 490 518 523 536 615 630 701 872 939 1139 1244 1389 1482 1880 2444 2721 2398 1429 710 326 209 145 128 106 81 72 67 70 52 72 59 61 40 59 35 49 42 55 44 37 39 56 49 54 52 40 33 32 31 24 30 16 19 27 18 14 16 16 16 19 18 17 10 49 9 4 9 8 13 4 12 13 8 9 3 10 3 7 7 4 0 4 4 1 1 2 0 0 0 0 1 0 0 3 0 0 0 0 0 1 0 0 0 1 0 0 0 0 5 0 0 1 0 1 1 0 0 0 0 0 0 0 0 0 0 0 1 0 0 0 0 2 0 2 0 0 1 0 2 0 0 0 0 2 1 0 1 1 0 2 1 2 1 
Shoots/CH_IMAGES/snapshot220062/VIS_SV_90_z1_h1_g0_e65_v500_new_467942_0.png 89 3 8 5 12 11 10 8 16 19 47 36 57 87 91 122 91 109 97 131 121 147 147 223 235 269 314 327 363 461 459 445 451 541 651 773 881 1081 1287 1485 1809 2211 2397 2077 1533 705 434 211 133 93 73 77 49 61 28 53 37 31 35 19 58 25 29 35 33 34 31 35 24 38 39 35 26 34 31 35 30 29 19 17 22 22 17 27 15 14 11 12 15 4 40 3 13 8 10 12 7 7 11 10 7 2 5 7 6 6 5 8 7 5 6 7 6 9 6 12 6 3 8 8 12 1 6 2 3 2 1 0 3 1 5 1 1 2 1 2 2 1 0 0 2 0 0 0 1 1 2 2 0 0 6 0 1 1 0 0 0 0 1 3 1 2 1 1 1 2 1 2 1 1 3 2 1 2 1 1 1 2 1 1 
Shoots/CH_IMAGES/snapshot220063/VIS_SV_0_z1_h1_g0_e65_v500_new_467947_0.png 78 3 4 6 16 15 12 18 19 23 28 40 68 68 82 85 91 127 147 181 188 251 286 323 358 389 464 517 513 584 522 623 601 700 798 998 1186 1407 1938 2204 2746 3106 3327 3822 4046 4129 3216 2578 1573 1072 617 368 232 203 112 105 93 57 48 42 82 28 42 57 59 57 57 34 53 59 72 55 69 82 69 69 58 80 59 69 46 50 39 53 38 43 37 34 27 23 58 13 20 18 23 16 16 18 23 19 20 16 17 19 12 13 8 6 6 5 4 3 4 4 2 3 1 2 3 0 6 0 2 0 3 1 1 1 1 0 3 2 2 2 0 4 0 1 4 3 1 1 0 1 4 3 6 4 0 3 4 2 1 2 1 0 2 3 2 1 4 4 0 3 3 4 1 3 2 1 4 1 1 2 3 6 7 3 4 2 
Shoots/CH_IMAGES/snapshot220064/VIS_SV_90_z1_h1_g0_e65_v500_new_467951_0.png 0 0 0 0 0 0 0 0 0 0 0 0 0 0 0 0 0 0 0 0 0 0 0 0 0 0 0 0 0 0 0 0 0 0 0 0 0 0 0 0 0 0 0 0 0 0 0 0 0 0 0 0 0 0 0 0 0 0 0 0 0 0 0 0 0 0 0 0 0 0 0 0 0 0 0 0 0 0 0 0 0 0 0 0 0 0 0 0 0 0 0 0 0 0 0 0 0 0 0 0 0 0 0 0 0 0 0 0 0 0 0 0 0 0 0 0 0 0 0 0 0 0 0 0 0 0 0 0 0 0 0 0 0 0 0 0 0 0 0 0 0 0 0 0 0 0 0 0 0 0 0 0 0 0 0 0 0 0 0 0 0 0 0 0 0 0 0 0 0 0 0 0 0 0 0 0 0 0 0 0 
Shoots/CH_IMAGES/snapshot220063/VIS_SV_90_z1_h1_g0_e65_v500_new_467948_0.png 84 16 29 21 30 26 26 41 54 46 63 92 94 117 126 160 150 157 207 216 217 258 300 340 359 432 493 509 508 550 549 628 665 767 779 1041 1200 1326 1885 1991 2450 3038 3853 4715 5418 5372 3771 2817 1662 949 665 408 257 231 147 114 119 95 64 61 95 31 59 51 58 62 51 58 53 67 52 56 63 60 66 67 49 48 65 39 37 53 32 55 37 37 31 23 27 16 82 18 21 27 24 31 32 22 42 28 22 36 23 40 26 19 29 20 25 19 15 15 3 9 5 6 3 6 0 1 7 2 1 1 3 3 5 0 4 1 2 1 2 2 2 1 1 0 1 1 1 0 0 1 0 1 0 1 0 0 7 0 0 3 0 2 1 0 0 1 1 3 0 1 0 5 1 1 3 1 2 2 0 7 4 4 3 7 6 9 
Shoots/CH_IMAGES/snapshot220065/VIS_SV_90_z1_h1_g0_e65_v500_new_467958_0.png 7 0 0 0 1 0 1 0 2 0 2 3 12 34 49 43 44 67 76 82 125 136 159 199 190 242 270 269 268 245 225 256 223 258 282 354 344 453 573 674 818 1035 1077 1363 1536 1446 1355 982 566 244 146 69 56 48 36 26 34 25 28 35 39 18 30 27 32 24 33 25 43 30 42 38 45 25 34 44 22 28 20 22 16 10 6 16 11 2 6 2 1 3 17 4 3 3 4 5 6 4 5 3 0 0 5 1 0 4 3 2 3 6 9 9 8 6 10 3 2 0 1 0 3 0 1 0 0 0 1 0 1 0 1 1 0 2 0 1 1 0 0 0 1 1 0 0 0 2 0 0 0 0 1 0 1 0 0 1 0 0 0 0 0 0 0 0 0 0 0 0 0 0 1 1 0 0 0 0 0 0 0 0 
Shoots/CH_IMAGES/snapshot220064/VIS_SV_0_z1_h1_g0_e65_v500_new_467950_0.png 0 0 0 0 0 0 0 0 0 0 0 0 0 0 0 0 0 0 0 0 0 0 0 0 0 0 0 0 0 0 0 0 0 0 0 0 0 0 0 0 0 0 0 0 0 0 0 0 0 0 0 0 0 0 0 0 0 0 0 0 0 0 0 0 0 0 0 0 0 0 0 0 0 0 0 0 0 0 0 0 0 0 0 0 0 0 0 0 0 0 0 0 0 0 0 0 0 0 0 0 0 0 0 0 0 0 0 0 0 0 0 0 0 0 0 0 0 0 0 0 0 0 0 0 0 0 0 0 0 0 0 0 0 0 0 0 0 0 0 0 0 0 0 0 0 0 0 0 0 0 0 0 0 0 0 0 0 0 0 0 0 0 0 0 0 0 0 0 0 0 0 0 0 0 0 0 0 0 0 0 
Shoots/CH_IMAGES/snapshot220065/VIS_SV_0_z1_h1_g0_e65_v500_new_467957_0.png 23 0 0 0 0 1 0 1 1 3 2 1 5 10 10 9 15 18 38 47 52 81 103 135 160 175 212 214 214 202 241 283 251 221 271 327 387 482 572 650 762 1021 1199 1343 1383 1003 671 441 228 143 91 60 34 43 43 39 35 24 24 25 43 14 19 20 17 26 25 16 29 29 33 27 28 25 25 22 23 22 27 28 31 19 16 27 20 23 21 21 13 13 38 8 12 11 22 11 3 4 4 7 6 3 3 1 5 6 1 3 0 2 3 2 0 2 1 2 1 0 2 2 3 2 0 3 2 2 2 0 0 0 0 1 0 2 0 1 0 0 2 0 0 1 0 2 1 0 0 0 0 0 0 0 0 1 0 0 0 0 0 0 0 0 0 0 0 2 1 0 1 0 0 0 0 1 0 0 1 0 1 0 
Shoots/CH_IMAGES/snapshot220066/VIS_SV_90_z1_h1_g0_e65_v500_new_467963_0.png 0 0 0 0 0 0 0 0 0 0 0 0 0 0 0 0 0 0 0 0 0 0 0 0 0 0 0 0 0 0 0 0 0 0 0 0 0 0 0 0 0 0 0 0 0 0 0 0 0 0 0 0 0 0 0 0 0 0 0 0 0 0 0 0 0 0 0 0 0 0 0 0 0 0 0 0 0 0 0 0 0 0 0 0 0 0 0 0 0 0 0 0 0 0 0 0 0 0 0 0 0 0 0 0 0 0 0 0 0 0 0 0 0 0 0 0 0 0 0 0 0 0 0 0 0 0 0 0 0 0 0 0 0 0 0 0 0 0 0 0 0 0 0 0 0 0 0 0 0 0 0 0 0 0 0 0 0 0 0 0 0 0 0 0 0 0 0 0 0 0 0 0 0 0 0 0 0 0 0 0 
Shoots/CH_IMAGES/snapshot220066/VIS_SV_0_z1_h1_g0_e65_v500_new_467962_0.png 0 0 0 0 0 0 0 0 0 0 0 0 0 0 0 0 0 0 0 0 0 0 0 0 0 0 0 0 0 0 0 0 0 0 0 0 0 0 0 0 0 0 0 0 0 0 0 0 0 0 0 0 0 0 0 0 0 0 0 0 0 0 0 0 0 0 0 0 0 0 0 0 0 0 0 0 0 0 0 0 0 0 0 0 0 0 0 0 0 0 0 0 0 0 0 0 0 0 0 0 0 0 0 0 0 0 0 0 0 0 0 0 0 0 0 0 0 0 0 0 0 0 0 0 0 0 0 0 0 0 0 0 0 0 0 0 0 0 0 0 0 0 0 0 0 0 0 0 0 0 0 0 0 0 0 0 0 0 0 0 0 0 0 0 0 0 0 0 0 0 0 0 0 0 0 0 0 0 0 0 
Shoots/CH_IMAGES/snapshot220067/VIS_SV_0_z1_h1_g0_e65_v500_new_467968_0.png 0 0 0 0 0 0 0 0 0 0 0 0 0 0 0 0 0 0 0 0 0 0 0 0 0 0 0 0 0 0 0 0 0 0 0 0 0 0 0 0 0 0 0 0 0 0 0 0 0 0 0 0 0 0 0 0 0 0 0 0 0 0 0 0 0 0 0 0 0 0 0 0 0 0 0 0 0 0 0 0 0 0 0 0 0 0 0 0 0 0 0 0 0 0 0 0 0 0 0 0 0 0 0 0 0 0 0 0 0 0 0 0 0 0 0 0 0 0 0 0 0 0 0 0 0 0 0 0 0 0 0 0 0 0 0 0 0 0 0 0 0 0 0 0 0 0 0 0 0 0 0 0 0 0 0 0 0 0 0 0 0 0 0 0 0 0 0 0 0 0 0 0 0 0 0 0 0 0 0 0 
Shoots/CH_IMAGES/snapshot220067/VIS_SV_90_z1_h1_g0_e65_v500_new_467969_0.png 0 0 0 0 0 0 0 0 0 0 0 0 0 0 0 0 0 0 0 0 0 0 0 0 0 0 0 0 0 0 0 0 0 0 0 0 0 0 0 0 0 0 0 0 0 0 0 0 0 0 0 0 0 0 0 0 0 0 0 0 0 0 0 0 0 0 0 0 0 0 0 0 0 0 0 0 0 0 0 0 0 0 0 0 0 0 0 0 0 0 0 0 0 0 0 0 0 0 0 0 0 0 0 0 0 0 0 0 0 0 0 0 0 0 0 0 0 0 0 0 0 0 0 0 0 0 0 0 0 0 0 0 0 0 0 0 0 0 0 0 0 0 0 0 0 0 0 0 0 0 0 0 0 0 0 0 0 0 0 0 0 0 0 0 0 0 0 0 0 0 0 0 0 0 0 0 0 0 0 0 
Shoots/CH_IMAGES/snapshot220068/VIS_SV_90_z1_h1_g0_e65_v500_new_467978_0.png 0 0 0 0 0 0 0 0 0 0 0 0 0 0 0 0 0 0 0 0 0 0 0 0 0 0 0 0 0 0 0 0 0 0 0 0 0 0 0 0 0 0 0 0 0 0 0 0 0 0 0 0 0 0 0 0 0 0 0 0 0 0 0 0 0 0 0 0 0 0 0 0 0 0 0 0 0 0 0 0 0 0 0 0 0 0 0 0 0 0 0 0 0 0 0 0 0 0 0 0 0 0 0 0 0 0 0 0 0 0 0 0 0 0 0 0 0 0 0 0 0 0 0 0 0 0 0 0 0 0 0 0 0 0 0 0 0 0 0 0 0 0 0 0 0 0 0 0 0 0 0 0 0 0 0 0 0 0 0 0 0 0 0 0 0 0 0 0 0 0 0 0 0 0 0 0 0 0 0 0 
Shoots/CH_IMAGES/snapshot220068/VIS_SV_0_z1_h1_g0_e65_v500_new_467977_0.png 0 0 0 0 0 0 0 0 0 0 0 0 0 0 0 0 0 0 0 0 0 0 0 0 0 0 0 0 0 0 0 0 0 0 0 0 0 0 0 0 0 0 0 0 0 0 0 0 0 0 0 0 0 0 0 0 0 0 0 0 0 0 0 0 0 0 0 0 0 0 0 0 0 0 0 0 0 0 0 0 0 0 0 0 0 0 0 0 0 0 0 0 0 0 0 0 0 0 0 0 0 0 0 0 0 0 0 0 0 0 0 0 0 0 0 0 0 0 0 0 0 0 0 0 0 0 0 0 0 0 0 0 0 0 0 0 0 0 0 0 0 0 0 0 0 0 0 0 0 0 0 0 0 0 0 0 0 0 0 0 0 0 0 0 0 0 0 0 0 0 0 0 0 0 0 0 0 0 0 0 
Shoots/CH_IMAGES/snapshot220069/VIS_SV_90_z1_h1_g0_e65_v500_new_467981_0.png 0 0 0 0 0 0 0 0 0 0 0 0 0 0 0 0 0 0 0 0 0 0 0 0 0 0 0 0 0 0 0 0 0 0 0 0 0 0 0 0 0 0 0 0 0 0 0 0 0 0 0 0 0 0 0 0 0 0 0 0 0 0 0 0 0 0 0 0 0 0 0 0 0 0 0 0 0 0 0 0 0 0 0 0 0 0 0 0 0 0 0 0 0 0 0 0 0 0 0 0 0 0 0 0 0 0 0 0 0 0 0 0 0 0 0 0 0 0 0 0 0 0 0 0 0 0 0 0 0 0 0 0 0 0 0 0 0 0 0 0 0 0 0 0 0 0 0 0 0 0 0 0 0 0 0 0 0 0 0 0 0 0 0 0 0 0 0 0 0 0 0 0 0 0 0 0 0 0 0 0 
Shoots/CH_IMAGES/snapshot220069/VIS_SV_0_z1_h1_g0_e65_v500_new_467980_0.png 0 0 0 0 0 0 0 0 0 0 0 0 0 0 0 0 0 0 0 0 0 0 0 0 0 0 0 0 0 0 0 0 0 0 0 0 0 0 0 0 0 0 0 0 0 0 0 0 0 0 0 0 0 0 0 0 0 0 0 0 0 0 0 0 0 0 0 0 0 0 0 0 0 0 0 0 0 0 0 0 0 0 0 0 0 0 0 0 0 0 0 0 0 0 0 0 0 0 0 0 0 0 0 0 0 0 0 0 0 0 0 0 0 0 0 0 0 0 0 0 0 0 0 0 0 0 0 0 0 0 0 0 0 0 0 0 0 0 0 0 0 0 0 0 0 0 0 0 0 0 0 0 0 0 0 0 0 0 0 0 0 0 0 0 0 0 0 0 0 0 0 0 0 0 0 0 0 0 0 0 
Shoots/CH_IMAGES/snapshot220070/VIS_SV_90_z1_h1_g0_e65_v500_new_467987_0.png 0 0 0 0 0 0 0 0 0 0 0 0 0 0 0 0 0 0 0 0 0 0 0 0 0 0 0 0 0 0 0 0 0 0 0 0 0 0 0 0 0 0 0 0 0 0 0 0 0 0 0 0 0 0 0 0 0 0 0 0 0 0 0 0 0 0 0 0 0 0 0 0 0 0 0 0 0 0 0 0 0 0 0 0 0 0 0 0 0 0 0 0 0 0 0 0 0 0 0 0 0 0 0 0 0 0 0 0 0 0 0 0 0 0 0 0 0 0 0 0 0 0 0 0 0 0 0 0 0 0 0 0 0 0 0 0 0 0 0 0 0 0 0 0 0 0 0 0 0 0 0 0 0 0 0 0 0 0 0 0 0 0 0 0 0 0 0 0 0 0 0 0 0 0 0 0 0 0 0 0 
Shoots/CH_IMAGES/snapshot220070/VIS_SV_0_z1_h1_g0_e65_v500_new_467986_0.png 0 0 0 0 0 0 0 0 0 0 0 0 0 0 0 0 0 0 0 0 0 0 0 0 0 0 0 0 0 0 0 0 0 0 0 0 0 0 0 0 0 0 0 0 0 0 0 0 0 0 0 0 0 0 0 0 0 0 0 0 0 0 0 0 0 0 0 0 0 0 0 0 0 0 0 0 0 0 0 0 0 0 0 0 0 0 0 0 0 0 0 0 0 0 0 0 0 0 0 0 0 0 0 0 0 0 0 0 0 0 0 0 0 0 0 0 0 0 0 0 0 0 0 0 0 0 0 0 0 0 0 0 0 0 0 0 0 0 0 0 0 0 0 0 0 0 0 0 0 0 0 0 0 0 0 0 0 0 0 0 0 0 0 0 0 0 0 0 0 0 0 0 0 0 0 0 0 0 0 0 
Shoots/CH_IMAGES/snapshot220071/VIS_SV_90_z1_h1_g0_e65_v500_new_467993_0.png 0 0 0 0 0 0 0 0 0 0 0 0 0 0 0 0 0 0 0 0 0 0 0 0 0 0 0 0 0 0 0 0 0 0 0 0 0 0 0 0 0 0 0 0 0 0 0 0 0 0 0 0 0 0 0 0 0 0 0 0 0 0 0 0 0 0 0 0 0 0 0 0 0 0 0 0 0 0 0 0 0 0 0 0 0 0 0 0 0 0 0 0 0 0 0 0 0 0 0 0 0 0 0 0 0 0 0 0 0 0 0 0 0 0 0 0 0 0 0 0 0 0 0 0 0 0 0 0 0 0 0 0 0 0 0 0 0 0 0 0 0 0 0 0 0 0 0 0 0 0 0 0 0 0 0 0 0 0 0 0 0 0 0 0 0 0 0 0 0 0 0 0 0 0 0 0 0 0 0 0 
Shoots/CH_IMAGES/snapshot220071/VIS_SV_0_z1_h1_g0_e65_v500_new_467992_0.png 0 0 0 0 0 0 0 0 0 0 0 0 0 0 0 0 0 0 0 0 0 0 0 0 0 0 0 0 0 0 0 0 0 0 0 0 0 0 0 0 0 0 0 0 0 0 0 0 0 0 0 0 0 0 0 0 0 0 0 0 0 0 0 0 0 0 0 0 0 0 0 0 0 0 0 0 0 0 0 0 0 0 0 0 0 0 0 0 0 0 0 0 0 0 0 0 0 0 0 0 0 0 0 0 0 0 0 0 0 0 0 0 0 0 0 0 0 0 0 0 0 0 0 0 0 0 0 0 0 0 0 0 0 0 0 0 0 0 0 0 0 0 0 0 0 0 0 0 0 0 0 0 0 0 0 0 0 0 0 0 0 0 0 0 0 0 0 0 0 0 0 0 0 0 0 0 0 0 0 0 
Shoots/CH_IMAGES/snapshot220072/VIS_SV_0_z1_h1_g0_e65_v500_new_468001_0.png 0 0 0 0 0 0 0 0 0 0 0 0 0 0 0 0 0 0 0 0 0 0 0 0 0 0 0 0 0 0 0 0 0 0 0 0 0 0 0 0 0 0 0 0 0 0 0 0 0 0 0 0 0 0 0 0 0 0 0 0 0 0 0 0 0 0 0 0 0 0 0 0 0 0 0 0 0 0 0 0 0 0 0 0 0 0 0 0 0 0 0 0 0 0 0 0 0 0 0 0 0 0 0 0 0 0 0 0 0 0 0 0 0 0 0 0 0 0 0 0 0 0 0 0 0 0 0 0 0 0 0 0 0 0 0 0 0 0 0 0 0 0 0 0 0 0 0 0 0 0 0 0 0 0 0 0 0 0 0 0 0 0 0 0 0 0 0 0 0 0 0 0 0 0 0 0 0 0 0 0 
Shoots/CH_IMAGES/snapshot220072/VIS_SV_90_z1_h1_g0_e65_v500_new_468002_0.png 0 0 0 0 0 0 0 0 0 0 0 0 0 0 0 0 0 0 0 0 0 0 0 0 0 0 0 0 0 0 0 0 0 0 0 0 0 0 0 0 0 0 0 0 0 0 0 0 0 0 0 0 0 0 0 0 0 0 0 0 0 0 0 0 0 0 0 0 0 0 0 0 0 0 0 0 0 0 0 0 0 0 0 0 0 0 0 0 0 0 0 0 0 0 0 0 0 0 0 0 0 0 0 0 0 0 0 0 0 0 0 0 0 0 0 0 0 0 0 0 0 0 0 0 0 0 0 0 0 0 0 0 0 0 0 0 0 0 0 0 0 0 0 0 0 0 0 0 0 0 0 0 0 0 0 0 0 0 0 0 0 0 0 0 0 0 0 0 0 0 0 0 0 0 0 0 0 0 0 0 
Shoots/CH_IMAGES/snapshot220073/VIS_SV_90_z1_h1_g0_e65_v500_new_468008_0.png 88 17 8 7 15 22 42 34 61 57 76 99 97 141 155 197 185 192 264 284 310 359 398 462 484 509 514 537 531 555 481 519 496 574 569 690 809 940 1242 1381 1783 2406 3193 4012 4638 4044 2692 1691 872 452 259 124 84 94 64 55 50 45 48 28 58 20 42 33 31 48 30 31 52 49 41 47 38 45 67 67 43 45 56 40 61 50 40 44 33 42 42 43 40 36 94 26 38 36 26 40 42 32 41 44 42 35 48 37 41 41 52 46 51 56 72 79 76 78 54 33 32 20 15 7 23 3 13 6 9 6 9 2 6 9 3 4 1 8 7 6 1 5 3 3 2 3 0 4 4 1 2 1 1 0 10 0 2 1 1 0 3 0 2 2 2 0 4 6 0 3 2 5 2 0 6 6 3 9 5 7 8 5 7 6 
Shoots/CH_IMAGES/snapshot220073/VIS_SV_0_z1_h1_g0_e65_v500_new_468007_0.png 84 19 29 40 45 48 61 75 93 122 156 158 159 223 230 291 289 325 407 439 464 501 512 597 655 696 800 689 703 716 731 713 823 860 909 1108 1347 1481 1958 2096 2567 3258 3823 3932 3809 3534 2025 1445 709 354 210 141 79 96 80 67 73 57 61 28 81 27 49 53 56 69 61 44 77 62 60 72 56 55 68 52 50 54 57 57 52 42 44 49 44 41 35 36 28 23 103 19 23 35 34 30 25 39 42 31 28 25 23 24 21 19 14 8 19 12 11 6 7 7 9 6 4 2 2 2 8 1 3 0 0 3 3 1 1 1 0 1 2 0 0 1 0 1 0 0 3 0 0 3 0 0 1 0 1 0 8 0 0 0 1 0 0 1 0 1 0 1 1 1 4 2 1 3 3 4 3 3 1 11 7 6 8 13 17 14 
Shoots/CH_IMAGES/snapshot220074/VIS_SV_90_z1_h1_g0_e65_v500_new_468014_0.png 0 0 0 0 0 0 0 0 0 0 0 0 0 0 0 0 0 0 0 0 0 0 0 0 0 0 0 0 0 0 0 0 0 0 0 0 0 0 0 0 0 0 0 0 0 0 0 0 0 0 0 0 0 0 0 0 0 0 0 0 0 0 0 0 0 0 0 0 0 0 0 0 0 0 0 0 0 0 0 0 0 0 0 0 0 0 0 0 0 0 0 0 0 0 0 0 0 0 0 0 0 0 0 0 0 0 0 0 0 0 0 0 0 0 0 0 0 0 0 0 0 0 0 0 0 0 0 0 0 0 0 0 0 0 0 0 0 0 0 0 0 0 0 0 0 0 0 0 0 0 0 0 0 0 0 0 0 0 0 0 0 0 0 0 0 0 0 0 0 0 0 0 0 0 0 0 0 0 0 0 
Shoots/CH_IMAGES/snapshot220074/VIS_SV_0_z1_h1_g0_e65_v500_new_468013_0.png 0 0 0 0 0 0 0 0 0 0 0 0 0 0 0 0 0 0 0 0 0 0 0 0 0 0 0 0 0 0 0 0 0 0 0 0 0 0 0 0 0 0 0 0 0 0 0 0 0 0 0 0 0 0 0 0 0 0 0 0 0 0 0 0 0 0 0 0 0 0 0 0 0 0 0 0 0 0 0 0 0 0 0 0 0 0 0 0 0 0 0 0 0 0 0 0 0 0 0 0 0 0 0 0 0 0 0 0 0 0 0 0 0 0 0 0 0 0 0 0 0 0 0 0 0 0 0 0 0 0 0 0 0 0 0 0 0 0 0 0 0 0 0 0 0 0 0 0 0 0 0 0 0 0 0 0 0 0 0 0 0 0 0 0 0 0 0 0 0 0 0 0 0 0 0 0 0 0 0 0 
Shoots/CH_IMAGES/snapshot220075/VIS_SV_0_z1_h1_g0_e65_v500_new_468019_0.png 0 0 0 0 0 0 0 0 0 0 0 0 0 0 0 0 0 0 0 0 0 0 0 0 0 0 0 0 0 0 0 0 0 0 0 0 0 0 0 0 0 0 0 0 0 0 0 0 0 0 0 0 0 0 0 0 0 0 0 0 0 0 0 0 0 0 0 0 0 0 0 0 0 0 0 0 0 0 0 0 0 0 0 0 0 0 0 0 0 0 0 0 0 0 0 0 0 0 0 0 0 0 0 0 0 0 0 0 0 0 0 0 0 0 0 0 0 0 0 0 0 0 0 0 0 0 0 0 0 0 0 0 0 0 0 0 0 0 0 0 0 0 0 0 0 0 0 0 0 0 0 0 0 0 0 0 0 0 0 0 0 0 0 0 0 0 0 0 0 0 0 0 0 0 0 0 0 0 0 0 
Shoots/CH_IMAGES/snapshot220075/VIS_SV_90_z1_h1_g0_e65_v500_new_468020_0.png 0 0 0 0 0 0 0 0 0 0 0 0 0 0 0 0 0 0 0 0 0 0 0 0 0 0 0 0 0 0 0 0 0 0 0 0 0 0 0 0 0 0 0 0 0 0 0 0 0 0 0 0 0 0 0 0 0 0 0 0 0 0 0 0 0 0 0 0 0 0 0 0 0 0 0 0 0 0 0 0 0 0 0 0 0 0 0 0 0 0 0 0 0 0 0 0 0 0 0 0 0 0 0 0 0 0 0 0 0 0 0 0 0 0 0 0 0 0 0 0 0 0 0 0 0 0 0 0 0 0 0 0 0 0 0 0 0 0 0 0 0 0 0 0 0 0 0 0 0 0 0 0 0 0 0 0 0 0 0 0 0 0 0 0 0 0 0 0 0 0 0 0 0 0 0 0 0 0 0 0 
Shoots/CH_IMAGES/snapshot220076/VIS_SV_90_z1_h1_g0_e65_v500_new_468026_0.png 3 0 1 3 1 2 1 3 5 5 3 10 4 9 17 27 36 23 25 34 45 49 68 86 76 91 78 73 82 105 75 78 77 69 86 91 91 75 91 91 83 60 44 24 26 18 10 11 15 8 6 2 7 4 0 6 3 1 2 3 4 1 5 4 3 4 4 2 8 0 5 4 9 6 10 3 3 1 2 2 1 2 2 3 1 2 2 1 0 0 7 0 1 1 0 0 1 1 1 1 1 0 0 1 0 1 1 0 0 0 0 0 0 0 0 0 0 0 0 0 0 0 0 0 0 1 0 0 0 0 0 0 0 0 0 0 0 0 0 0 0 0 0 0 0 0 0 0 0 0 2 0 0 0 0 0 0 0 0 0 0 0 0 0 0 1 0 0 0 0 0 0 0 0 0 0 1 0 0 0 
Shoots/CH_IMAGES/snapshot220076/VIS_SV_0_z1_h1_g0_e65_v500_new_468025_0.png 6 0 1 0 0 1 0 1 5 1 1 5 9 9 15 17 20 23 30 34 42 52 64 66 64 65 63 56 70 77 77 80 100 101 92 108 121 124 163 153 146 127 112 59 41 30 16 20 15 12 15 12 5 15 10 16 7 5 7 2 16 5 7 11 14 2 7 2 11 5 7 4 8 3 4 3 2 4 2 4 3 0 1 2 4 3 3 2 1 2 4 0 1 0 2 3 1 1 3 0 1 0 0 0 0 2 0 0 1 1 2 1 0 0 1 0 0 0 0 0 2 0 0 0 0 0 0 0 0 0 0 0 0 0 0 0 0 0 0 0 0 0 0 0 0 0 0 0 0 0 0 0 0 0 0 0 0 0 0 0 0 0 0 0 0 0 0 0 0 0 1 0 0 1 0 1 0 0 0 0 
Shoots/CH_IMAGES/snapshot220077/VIS_SV_90_z1_h1_g0_e65_v500_new_468032_0.png 0 0 0 0 0 0 0 0 0 0 0 0 0 0 0 0 0 0 0 0 0 0 0 0 0 0 0 0 0 0 0 0 0 0 0 0 0 0 0 0 0 0 0 0 0 0 0 0 0 0 0 0 0 0 0 0 0 0 0 0 0 0 0 0 0 0 0 0 0 0 0 0 0 0 0 0 0 0 0 0 0 0 0 0 0 0 0 0 0 0 0 0 0 0 0 0 0 0 0 0 0 0 0 0 0 0 0 0 0 0 0 0 0 0 0 0 0 0 0 0 0 0 0 0 0 0 0 0 0 0 0 0 0 0 0 0 0 0 0 0 0 0 0 0 0 0 0 0 0 0 0 0 0 0 0 0 0 0 0 0 0 0 0 0 0 0 0 0 0 0 0 0 0 0 0 0 0 0 0 0 
Shoots/CH_IMAGES/snapshot220078/VIS_SV_90_z1_h1_g0_e65_v500_new_468038_0.png 101 4 7 6 7 12 13 16 26 23 26 34 51 44 60 67 75 86 128 140 156 188 240 296 348 363 410 437 538 578 540 618 664 751 833 954 1138 1204 1682 1749 1953 2146 2272 2300 2394 2583 1855 1544 1019 603 350 183 113 98 68 52 65 49 37 22 71 20 36 36 56 50 41 41 58 54 46 56 48 59 54 53 41 43 48 35 35 30 22 53 22 28 28 24 27 8 86 9 35 23 17 23 26 18 35 27 22 30 18 21 14 14 17 11 16 12 8 4 7 8 4 2 0 2 0 2 7 0 0 2 1 0 1 0 1 2 1 0 1 4 1 2 0 1 0 0 1 1 0 1 0 0 0 0 0 0 3 0 0 0 0 0 1 0 1 1 0 0 0 1 1 3 0 2 2 1 3 1 3 2 1 3 4 2 5 0 
Shoots/CH_IMAGES/snapshot220078/VIS_SV_0_z1_h1_g0_e65_v500_new_468037_0.png 19 2 2 4 8 3 10 15 10 19 21 27 46 45 79 85 108 152 161 197 213 283 275 330 356 389 389 399 414 430 398 468 555 648 717 820 999 1186 1436 1539 1805 2122 2625 3190 3585 3026 2333 1673 957 490 322 172 92 118 69 43 62 49 51 42 78 42 45 52 55 53 59 51 61 56 57 67 57 52 77 56 57 58 67 32 39 54 29 46 32 39 42 28 20 15 26 17 13 17 11 17 19 3 14 9 8 7 6 9 4 3 8 3 4 0 0 1 1 0 0 0 1 0 0 0 4 0 0 1 0 0 0 0 0 0 0 0 0 0 0 0 0 0 0 0 1 0 0 0 2 0 0 0 0 0 1 0 1 1 0 0 1 0 0 2 0 3 0 2 1 2 1 0 0 0 2 1 1 1 4 2 4 2 3 0 
Shoots/CH_IMAGES/snapshot220077/VIS_SV_0_z1_h1_g0_e65_v500_new_468031_0.png 0 0 0 0 0 0 0 0 0 0 0 0 0 0 0 0 0 0 0 0 0 0 0 0 0 0 0 0 0 0 0 0 0 0 0 0 0 0 0 0 0 0 0 0 0 0 0 0 0 0 0 0 0 0 0 0 0 0 0 0 0 0 0 0 0 0 0 0 0 0 0 0 0 0 0 0 0 0 0 0 0 0 0 0 0 0 0 0 0 0 0 0 0 0 0 0 0 0 0 0 0 0 0 0 0 0 0 0 0 0 0 0 0 0 0 0 0 0 0 0 0 0 0 0 0 0 0 0 0 0 0 0 0 0 0 0 0 0 0 0 0 0 0 0 0 0 0 0 0 0 0 0 0 0 0 0 0 0 0 0 0 0 0 0 0 0 0 0 0 0 0 0 0 0 0 0 0 0 0 0 
Shoots/CH_IMAGES/snapshot220080/VIS_SV_0_z1_h1_g0_e65_v500_new_468049_0.png 0 0 0 0 0 0 0 0 0 0 0 0 0 0 0 0 0 0 0 0 0 0 0 0 0 0 0 0 0 0 0 0 0 0 0 0 0 0 0 0 0 0 0 0 0 0 0 0 0 0 0 0 0 0 0 0 0 0 0 0 0 0 0 0 0 0 0 0 0 0 0 0 0 0 0 0 0 0 0 0 0 0 0 0 0 0 0 0 0 0 0 0 0 0 0 0 0 0 0 0 0 0 0 0 0 0 0 0 0 0 0 0 0 0 0 0 0 0 0 0 0 0 0 0 0 0 0 0 0 0 0 0 0 0 0 0 0 0 0 0 0 0 0 0 0 0 0 0 0 0 0 0 0 0 0 0 0 0 0 0 0 0 0 0 0 0 0 0 0 0 0 0 0 0 0 0 0 0 0 0 
Shoots/CH_IMAGES/snapshot220079/VIS_SV_90_z1_h1_g0_e65_v500_new_468044_0.png 17 7 10 23 15 18 16 16 32 37 36 41 60 63 83 87 110 120 184 241 280 288 305 443 461 470 548 562 545 644 514 581 591 689 793 919 1127 1243 1847 2130 2903 3793 4729 5628 6489 6287 4891 3640 2069 1080 674 353 180 197 110 92 88 53 78 45 102 26 56 61 50 59 56 37 61 69 56 56 64 56 54 73 63 61 73 53 65 46 51 78 51 57 56 58 56 32 84 40 62 63 56 66 62 40 70 88 73 97 118 123 117 100 106 95 79 79 67 53 27 35 15 12 18 8 5 2 22 1 2 4 13 4 1 3 0 2 2 1 2 0 0 2 0 2 2 0 0 0 0 1 0 0 0 0 0 0 1 0 0 0 0 0 0 0 1 1 1 0 2 1 3 4 1 0 3 2 5 1 7 2 6 7 6 9 6 7 
Shoots/CH_IMAGES/snapshot220079/VIS_SV_0_z1_h1_g0_e65_v500_new_468043_0.png 115 6 7 8 10 16 19 17 32 35 72 92 109 134 143 202 240 275 295 380 381 461 526 567 626 579 603 720 716 704 666 711 776 893 1039 1239 1493 1708 2283 2621 3127 3928 4782 5614 6225 5589 3996 2856 1934 1176 860 521 283 310 173 141 116 104 81 55 112 38 61 57 68 87 71 69 87 73 89 72 78 88 98 90 81 74 79 85 94 64 53 91 51 69 43 39 42 26 116 16 22 42 20 27 18 30 39 32 31 31 30 23 30 24 37 26 32 32 26 25 19 21 14 7 3 7 2 0 12 0 0 2 0 2 1 1 0 2 3 0 1 1 0 6 0 0 1 1 1 0 0 1 2 1 2 1 0 0 5 0 0 0 0 3 1 0 2 1 4 1 1 3 2 7 1 1 6 3 3 3 1 7 7 4 10 11 9 5 
Shoots/CH_IMAGES/snapshot220080/VIS_SV_90_z1_h1_g0_e65_v500_new_468050_0.png 0 0 0 0 0 0 0 0 0 0 0 0 0 0 0 0 0 0 0 0 0 0 0 0 0 0 0 0 0 0 0 0 0 0 0 0 0 0 0 0 0 0 0 0 0 0 0 0 0 0 0 0 0 0 0 0 0 0 0 0 0 0 0 0 0 0 0 0 0 0 0 0 0 0 0 0 0 0 0 0 0 0 0 0 0 0 0 0 0 0 0 0 0 0 0 0 0 0 0 0 0 0 0 0 0 0 0 0 0 0 0 0 0 0 0 0 0 0 0 0 0 0 0 0 0 0 0 0 0 0 0 0 0 0 0 0 0 0 0 0 0 0 0 0 0 0 0 0 0 0 0 0 0 0 0 0 0 0 0 0 0 0 0 0 0 0 0 0 0 0 0 0 0 0 0 0 0 0 0 0 
Shoots/CH_IMAGES/snapshot220081/VIS_SV_90_z1_h1_g0_e65_v500_new_468056_0.png 0 0 0 0 0 0 0 0 0 0 0 0 0 0 0 0 0 0 0 0 0 0 0 0 0 0 0 0 0 0 0 0 0 0 0 0 0 0 0 0 0 0 0 0 0 0 0 0 0 0 0 0 0 0 0 0 0 0 0 0 0 0 0 0 0 0 0 0 0 0 0 0 0 0 0 0 0 0 0 0 0 0 0 0 0 0 0 0 0 0 0 0 0 0 0 0 0 0 0 0 0 0 0 0 0 0 0 0 0 0 0 0 0 0 0 0 0 0 0 0 0 0 0 0 0 0 0 0 0 0 0 0 0 0 0 0 0 0 0 0 0 0 0 0 0 0 0 0 0 0 0 0 0 0 0 0 0 0 0 0 0 0 0 0 0 0 0 0 0 0 0 0 0 0 0 0 0 0 0 0 
Shoots/CH_IMAGES/snapshot220082/VIS_SV_0_z1_h1_g0_e65_v500_new_468058_0.png 0 0 0 0 0 0 0 0 0 0 0 0 0 0 0 0 0 0 0 0 0 0 0 0 0 0 0 0 0 0 0 0 0 0 0 0 0 0 0 0 0 0 0 0 0 0 0 0 0 0 0 0 0 0 0 0 0 0 0 0 0 0 0 0 0 0 0 0 0 0 0 0 0 0 0 0 0 0 0 0 0 0 0 0 0 0 0 0 0 0 0 0 0 0 0 0 0 0 0 0 0 0 0 0 0 0 0 0 0 0 0 0 0 0 0 0 0 0 0 0 0 0 0 0 0 0 0 0 0 0 0 0 0 0 0 0 0 0 0 0 0 0 0 0 0 0 0 0 0 0 0 0 0 0 0 0 0 0 0 0 0 0 0 0 0 0 0 0 0 0 0 0 0 0 0 0 0 0 0 0 
Shoots/CH_IMAGES/snapshot220081/VIS_SV_0_z1_h1_g0_e65_v500_new_468055_0.png 0 0 0 0 0 0 0 0 0 0 0 0 0 0 0 0 0 0 0 0 0 0 0 0 0 0 0 0 0 0 0 0 0 0 0 0 0 0 0 0 0 0 0 0 0 0 0 0 0 0 0 0 0 0 0 0 0 0 0 0 0 0 0 0 0 0 0 0 0 0 0 0 0 0 0 0 0 0 0 0 0 0 0 0 0 0 0 0 0 0 0 0 0 0 0 0 0 0 0 0 0 0 0 0 0 0 0 0 0 0 0 0 0 0 0 0 0 0 0 0 0 0 0 0 0 0 0 0 0 0 0 0 0 0 0 0 0 0 0 0 0 0 0 0 0 0 0 0 0 0 0 0 0 0 0 0 0 0 0 0 0 0 0 0 0 0 0 0 0 0 0 0 0 0 0 0 0 0 0 0 
Shoots/CH_IMAGES/snapshot220082/VIS_SV_90_z1_h1_g0_e65_v500_new_468059_0.png 0 0 0 0 0 0 0 0 0 0 0 0 0 0 0 0 0 0 0 0 0 0 0 0 0 0 0 0 0 0 0 0 0 0 0 0 0 0 0 0 0 0 0 0 0 0 0 0 0 0 0 0 0 0 0 0 0 0 0 0 0 0 0 0 0 0 0 0 0 0 0 0 0 0 0 0 0 0 0 0 0 0 0 0 0 0 0 0 0 0 0 0 0 0 0 0 0 0 0 0 0 0 0 0 0 0 0 0 0 0 0 0 0 0 0 0 0 0 0 0 0 0 0 0 0 0 0 0 0 0 0 0 0 0 0 0 0 0 0 0 0 0 0 0 0 0 0 0 0 0 0 0 0 0 0 0 0 0 0 0 0 0 0 0 0 0 0 0 0 0 0 0 0 0 0 0 0 0 0 0 
Shoots/CH_IMAGES/snapshot220083/VIS_SV_90_z1_h1_g0_e65_v500_new_468068_0.png 58 0 0 0 0 1 1 2 3 7 4 5 5 7 17 24 34 31 55 48 77 85 119 145 157 171 173 214 204 246 218 243 254 255 272 319 393 408 528 542 624 786 811 923 912 641 460 270 145 85 61 45 25 41 24 24 35 26 23 19 39 16 18 27 31 25 20 23 41 35 35 44 36 28 38 33 27 42 32 29 34 12 21 24 18 22 16 17 15 10 44 10 9 16 6 8 7 6 9 7 9 6 5 4 3 3 1 2 1 0 1 1 1 0 0 0 0 0 0 0 0 0 0 0 1 0 1 0 0 0 1 0 0 0 0 1 0 0 0 0 0 0 0 0 0 0 0 0 0 0 0 0 0 0 0 0 1 0 0 0 0 0 0 0 1 1 0 0 0 1 1 0 0 0 0 0 0 1 0 0 
Shoots/CH_IMAGES/snapshot220084/VIS_SV_90_z1_h1_g0_e65_v500_new_468074_0.png 52 9 10 17 15 27 27 33 50 50 57 68 87 119 125 168 194 228 285 294 387 426 455 500 509 527 604 633 624 714 631 677 739 862 925 1161 1382 1621 2102 2404 2875 3635 4128 4890 5205 5025 3796 3141 2026 1237 824 539 298 268 159 124 94 81 75 57 100 42 54 78 55 49 57 52 71 73 77 66 71 67 70 68 59 55 69 61 56 49 28 32 25 31 19 21 20 12 58 9 11 18 15 16 27 17 23 26 16 17 15 23 22 22 15 17 19 17 17 11 7 13 3 10 6 4 2 1 15 2 4 6 5 1 4 1 5 4 4 2 2 2 1 3 0 0 1 2 3 1 0 1 0 3 1 1 0 0 8 0 0 0 2 0 0 0 2 0 3 1 3 2 2 4 1 2 4 2 7 6 1 6 8 3 9 10 11 10 
Shoots/CH_IMAGES/snapshot220084/VIS_SV_0_z1_h1_g0_e65_v500_new_468073_0.png 35 4 3 7 8 9 4 14 28 25 29 38 63 123 163 228 282 291 318 290 342 367 366 436 392 447 494 429 481 487 421 486 513 569 643 748 881 961 1329 1563 1996 2586 3010 3454 3496 3581 2552 2214 1382 871 575 365 218 210 118 88 67 60 53 38 65 33 41 48 38 41 37 37 50 55 44 39 49 47 57 64 55 44 46 46 52 48 41 57 25 22 37 17 16 14 47 11 13 14 20 15 12 8 15 13 18 5 9 6 12 16 8 11 12 13 9 12 5 8 2 0 3 0 2 1 3 1 0 0 1 0 0 0 0 0 1 2 0 2 0 2 0 0 0 0 0 1 0 0 0 0 0 0 0 0 3 0 0 1 0 0 1 4 1 0 1 1 0 0 4 4 1 2 2 2 3 0 1 2 5 9 1 2 5 1 
Shoots/CH_IMAGES/snapshot220083/VIS_SV_0_z1_h1_g0_e65_v500_new_468067_0.png 70 3 5 3 5 11 6 11 16 18 19 18 21 25 32 51 58 61 94 118 140 151 166 234 265 296 316 336 377 331 359 349 371 412 455 542 607 717 854 862 820 935 885 924 772 585 315 216 122 71 74 68 43 68 51 38 46 35 41 42 56 29 41 37 39 32 36 30 57 45 37 51 41 40 51 36 39 39 39 32 45 27 19 30 30 23 21 31 23 18 38 16 12 7 9 20 8 4 11 12 6 3 5 1 3 2 0 0 0 0 0 0 2 1 0 1 1 0 0 0 0 0 0 1 0 0 0 0 0 1 1 0 0 1 0 2 1 0 0 0 0 0 0 2 0 0 0 0 0 0 1 0 0 0 0 0 0 0 1 0 0 0 1 0 0 2 0 1 0 2 0 2 1 2 0 3 2 5 3 3 
Shoots/CH_IMAGES/snapshot220085/VIS_SV_0_z1_h1_g0_e65_v500_new_468076_0.png 84 13 18 16 15 20 14 15 25 19 38 44 33 37 54 57 61 57 82 93 100 123 137 159 216 231 225 227 270 258 271 291 286 280 335 385 429 548 724 807 1001 1280 1569 1854 2278 2056 1775 1039 523 224 98 62 39 42 37 21 15 27 18 17 35 12 19 29 27 26 32 28 41 33 34 34 28 42 38 50 54 42 38 30 49 22 22 51 34 35 32 33 38 31 75 22 30 32 26 26 34 38 48 44 40 62 61 73 83 93 124 150 201 192 134 170 129 192 125 130 106 77 78 14 97 6 31 30 43 32 32 22 27 22 26 16 13 17 16 25 9 12 14 4 8 6 4 14 11 12 5 8 4 1 18 2 6 4 10 10 7 3 8 5 9 9 14 5 7 12 8 12 10 10 11 10 6 19 11 11 17 5 9 7 
Shoots/CH_IMAGES/snapshot220086/VIS_SV_0_z1_h1_g0_e65_v500_new_468085_0.png 0 0 0 0 0 0 0 0 0 0 0 0 0 0 0 0 0 0 0 0 0 0 0 0 0 0 0 0 0 0 0 0 0 0 0 0 0 0 0 0 0 0 0 0 0 0 0 0 0 0 0 0 0 0 0 0 0 0 0 0 0 0 0 0 0 0 0 0 0 0 0 0 0 0 0 0 0 0 0 0 0 0 0 0 0 0 0 0 0 0 0 0 0 0 0 0 0 0 0 0 0 0 0 0 0 0 0 0 0 0 0 0 0 0 0 0 0 0 0 0 0 0 0 0 0 0 0 0 0 0 0 0 0 0 0 0 0 0 0 0 0 0 0 0 0 0 0 0 0 0 0 0 0 0 0 0 0 0 0 0 0 0 0 0 0 0 0 0 0 0 0 0 0 0 0 0 0 0 0 0 
Shoots/CH_IMAGES/snapshot220086/VIS_SV_90_z1_h1_g0_e65_v500_new_468086_0.png 0 0 0 0 0 0 0 0 0 0 0 0 0 0 0 0 0 0 0 0 0 0 0 0 0 0 0 0 0 0 0 0 0 0 0 0 0 0 0 0 0 0 0 0 0 0 0 0 0 0 0 0 0 0 0 0 0 0 0 0 0 0 0 0 0 0 0 0 0 0 0 0 0 0 0 0 0 0 0 0 0 0 0 0 0 0 0 0 0 0 0 0 0 0 0 0 0 0 0 0 0 0 0 0 0 0 0 0 0 0 0 0 0 0 0 0 0 0 0 0 0 0 0 0 0 0 0 0 0 0 0 0 0 0 0 0 0 0 0 0 0 0 0 0 0 0 0 0 0 0 0 0 0 0 0 0 0 0 0 0 0 0 0 0 0 0 0 0 0 0 0 0 0 0 0 0 0 0 0 0 
Shoots/CH_IMAGES/snapshot220085/VIS_SV_90_z1_h1_g0_e65_v500_new_468077_0.png 43 2 1 9 7 13 9 10 20 18 26 21 30 31 46 70 64 82 80 102 104 135 158 167 181 186 237 245 275 267 281 270 297 303 389 402 448 521 656 695 872 1062 1341 1377 1292 1127 658 482 257 176 94 67 43 46 33 35 34 26 21 13 47 9 15 29 17 31 27 17 28 17 26 29 34 24 31 30 28 30 31 31 42 30 24 28 28 24 26 20 32 14 61 6 26 23 23 20 24 27 20 24 29 30 27 25 24 53 44 65 57 64 57 70 63 84 76 52 55 39 44 4 52 0 7 15 4 6 11 1 11 4 7 4 5 6 3 11 1 6 9 4 5 6 1 6 11 4 8 2 4 2 17 0 2 2 5 2 1 3 5 4 4 4 3 1 1 8 0 4 1 3 2 1 1 7 5 5 6 3 3 0 
Shoots/CH_IMAGES/snapshot220087/VIS_SV_0_z1_h1_g0_e65_v500_new_468091_0.png 67 2 2 1 0 4 3 5 11 12 12 26 32 35 63 72 84 88 112 122 150 185 225 273 293 384 398 464 503 507 475 491 470 533 554 603 770 1000 1286 1518 1669 2045 2526 2935 3256 2672 1925 1103 580 347 188 169 108 132 83 57 62 56 41 43 75 29 49 44 45 60 53 52 67 56 53 77 57 54 62 60 56 55 44 36 26 36 18 20 27 17 24 24 22 13 106 15 15 9 13 18 14 12 15 12 10 11 7 5 2 9 7 2 3 4 4 2 2 6 4 4 4 5 5 5 4 8 8 9 4 2 4 3 3 3 0 1 1 3 2 1 2 2 1 2 1 0 0 0 1 0 1 1 1 0 1 0 0 0 2 0 1 0 0 0 0 0 0 1 0 2 0 0 0 1 1 0 1 0 0 2 0 1 0 0 
Shoots/CH_IMAGES/snapshot220087/VIS_SV_90_z1_h1_g0_e65_v500_new_468092_0.png 73 2 3 3 6 10 10 5 12 12 16 20 38 52 57 61 53 66 82 88 122 129 155 215 225 264 279 285 310 322 304 326 323 342 443 474 548 658 805 896 1087 1517 1728 2060 1925 1347 876 502 269 150 122 63 49 56 50 42 33 35 32 28 47 26 47 25 24 33 31 44 43 46 49 49 42 49 42 55 45 47 40 51 36 35 34 44 37 27 33 30 21 32 82 16 15 18 16 17 10 14 23 16 16 13 7 9 7 11 10 5 12 10 7 6 3 0 2 1 2 0 0 0 1 0 0 0 0 0 0 0 0 0 2 1 0 0 0 1 1 1 0 0 1 0 0 1 0 1 0 2 0 0 1 0 0 0 1 0 0 2 0 0 2 0 0 1 0 2 1 1 2 1 2 3 0 5 2 3 0 1 4 1 
Shoots/CH_IMAGES/snapshot220088/VIS_SV_0_z1_h1_g0_e65_v500_new_468097_0.png 0 0 0 0 0 0 0 0 0 0 0 0 0 0 0 0 0 0 0 0 0 0 0 0 0 0 0 0 0 0 0 0 0 0 0 0 0 0 0 0 0 0 0 0 0 0 0 0 0 0 0 0 0 0 0 0 0 0 0 0 0 0 0 0 0 0 0 0 0 0 0 0 0 0 0 0 0 0 0 0 0 0 0 0 0 0 0 0 0 0 0 0 0 0 0 0 0 0 0 0 0 0 0 0 0 0 0 0 0 0 0 0 0 0 0 0 0 0 0 0 0 0 0 0 0 0 0 0 0 0 0 0 0 0 0 0 0 0 0 0 0 0 0 0 0 0 0 0 0 0 0 0 0 0 0 0 0 0 0 0 0 0 0 0 0 0 0 0 0 0 0 0 0 0 0 0 0 0 0 0 
Shoots/CH_IMAGES/snapshot220089/VIS_SV_0_z1_h1_g0_e65_v500_new_468103_0.png 68 7 14 15 11 10 8 13 11 8 14 21 22 32 32 59 75 77 107 117 138 197 191 226 262 322 316 310 369 328 310 329 333 378 344 423 450 576 728 795 970 1215 1543 1793 1751 1251 881 439 239 140 85 74 57 66 46 50 45 52 32 32 86 23 42 33 46 28 52 43 63 46 54 55 63 65 62 63 54 59 54 50 63 39 50 55 44 47 28 28 33 29 64 16 12 22 20 22 28 17 31 23 16 6 17 18 14 14 15 14 21 20 22 22 12 25 22 17 19 13 10 10 25 5 9 18 12 8 17 6 12 9 7 6 7 4 4 12 5 7 7 4 6 6 2 9 3 3 6 4 2 3 16 2 2 3 8 7 2 1 6 4 8 2 5 2 8 5 3 4 6 5 4 10 6 9 4 4 3 7 10 5 
Shoots/CH_IMAGES/snapshot220088/VIS_SV_90_z1_h1_g0_e65_v500_new_468098_0.png 0 0 0 0 0 0 0 0 0 0 0 0 0 0 0 0 0 0 0 0 0 0 0 0 0 0 0 0 0 0 0 0 0 0 0 0 0 0 0 0 0 0 0 0 0 0 0 0 0 0 0 0 0 0 0 0 0 0 0 0 0 0 0 0 0 0 0 0 0 0 0 0 0 0 0 0 0 0 0 0 0 0 0 0 0 0 0 0 0 0 0 0 0 0 0 0 0 0 0 0 0 0 0 0 0 0 0 0 0 0 0 0 0 0 0 0 0 0 0 0 0 0 0 0 0 0 0 0 0 0 0 0 0 0 0 0 0 0 0 0 0 0 0 0 0 0 0 0 0 0 0 0 0 0 0 0 0 0 0 0 0 0 0 0 0 0 0 0 0 0 0 0 0 0 0 0 0 0 0 0 
Shoots/CH_IMAGES/snapshot220089/VIS_SV_90_z1_h1_g0_e65_v500_new_468104_0.png 96 1 2 4 5 2 3 3 12 6 7 9 6 21 19 45 47 54 67 96 124 160 173 252 277 262 306 282 286 291 315 272 273 288 291 367 443 500 619 807 1027 1401 1946 2436 2463 1820 1139 640 297 144 96 68 55 48 41 29 39 33 48 27 55 21 35 45 58 55 47 53 60 58 49 67 38 49 36 50 36 39 41 35 35 25 29 35 24 30 25 20 29 23 60 8 6 15 13 18 22 12 20 18 10 7 11 3 6 7 6 4 7 12 15 17 19 9 11 7 2 1 1 3 10 1 3 3 2 1 1 0 1 1 1 0 0 4 1 3 1 0 1 1 0 2 0 0 2 1 1 1 0 0 1 0 1 0 0 1 0 0 1 0 0 1 3 3 1 0 1 4 5 2 4 2 3 2 2 3 4 3 3 1 
Shoots/CH_IMAGES/snapshot220090/VIS_SV_0_z1_h1_g0_e65_v500_new_468109_0.png 0 0 0 0 0 0 0 0 0 0 0 0 0 0 0 0 0 0 0 0 0 0 0 0 0 0 0 0 0 0 0 0 0 0 0 0 0 0 0 0 0 0 0 0 0 0 0 0 0 0 0 0 0 0 0 0 0 0 0 0 0 0 0 0 0 0 0 0 0 0 0 0 0 0 0 0 0 0 0 0 0 0 0 0 0 0 0 0 0 0 0 0 0 0 0 0 0 0 0 0 0 0 0 0 0 0 0 0 0 0 0 0 0 0 0 0 0 0 0 0 0 0 0 0 0 0 0 0 0 0 0 0 0 0 0 0 0 0 0 0 0 0 0 0 0 0 0 0 0 0 0 0 0 0 0 0 0 0 0 0 0 0 0 0 0 0 0 0 0 0 0 0 0 0 0 0 0 0 0 0 
Shoots/CH_IMAGES/snapshot220090/VIS_SV_90_z1_h1_g0_e65_v500_new_468110_0.png 0 0 0 0 0 0 0 0 0 0 0 0 0 0 0 0 0 0 0 0 0 0 0 0 0 0 0 0 0 0 0 0 0 0 0 0 0 0 0 0 0 0 0 0 0 0 0 0 0 0 0 0 0 0 0 0 0 0 0 0 0 0 0 0 0 0 0 0 0 0 0 0 0 0 0 0 0 0 0 0 0 0 0 0 0 0 0 0 0 0 0 0 0 0 0 0 0 0 0 0 0 0 0 0 0 0 0 0 0 0 0 0 0 0 0 0 0 0 0 0 0 0 0 0 0 0 0 0 0 0 0 0 0 0 0 0 0 0 0 0 0 0 0 0 0 0 0 0 0 0 0 0 0 0 0 0 0 0 0 0 0 0 0 0 0 0 0 0 0 0 0 0 0 0 0 0 0 0 0 0 
Shoots/CH_IMAGES/snapshot220091/VIS_SV_0_z1_h1_g0_e65_v500_new_468115_0.png 114 0 2 0 2 5 2 4 4 7 10 11 17 20 19 19 33 37 46 65 96 127 143 199 209 272 309 328 350 371 416 374 367 419 443 492 536 658 755 841 1024 1182 1470 1943 1645 1045 633 336 214 127 102 94 81 76 45 47 32 34 50 29 56 26 32 47 32 37 41 34 53 43 44 56 66 52 59 58 55 54 41 27 39 37 15 34 35 33 35 25 28 23 120 8 23 24 9 19 18 16 16 11 5 11 4 11 2 4 4 0 2 2 2 2 1 0 0 0 0 0 0 0 0 0 0 1 0 0 0 0 0 0 1 0 0 0 0 1 0 0 0 0 0 0 0 0 0 1 0 0 0 0 1 0 0 0 0 1 0 0 0 0 1 0 2 0 1 0 0 0 4 0 2 1 0 3 0 1 0 1 1 0 
Shoots/CH_IMAGES/snapshot220091/VIS_SV_90_z1_h1_g0_e65_v500_new_468116_0.png 13 0 4 1 1 4 4 5 8 4 7 6 13 21 33 17 16 16 17 23 41 58 79 112 130 144 179 200 227 240 214 196 241 265 291 353 431 530 666 694 831 1064 1264 1227 866 509 302 186 103 62 52 38 24 40 23 15 18 14 12 11 29 13 16 16 33 33 25 26 28 22 44 34 46 34 43 28 29 31 40 28 25 20 18 22 11 7 14 11 8 11 27 2 9 4 4 9 4 2 6 5 8 3 3 5 3 2 1 1 1 5 1 1 0 0 2 2 0 0 0 0 1 0 0 0 1 0 0 0 0 1 0 0 0 0 0 2 0 0 0 0 0 0 0 0 0 1 1 0 0 0 0 0 0 0 0 0 0 0 0 0 0 0 0 0 0 1 0 0 0 2 1 1 1 2 1 0 2 3 3 0 
Shoots/CH_IMAGES/snapshot220092/VIS_SV_90_z1_h1_g0_e65_v500_new_468122_0.png 55 3 11 10 19 28 33 27 47 41 65 105 135 148 169 162 162 213 202 187 182 216 232 278 288 290 312 330 380 422 427 465 552 576 673 866 1042 1297 1720 1933 2469 2824 3140 3155 2892 2982 1622 1130 567 283 191 122 74 85 91 62 56 48 48 19 86 22 38 47 23 27 30 22 35 29 23 34 30 17 36 30 24 21 22 22 36 26 20 35 19 22 45 18 25 19 73 10 19 18 20 25 23 18 30 28 24 25 30 30 27 20 19 14 18 11 17 27 22 28 31 27 31 21 7 7 17 1 2 5 1 5 0 2 2 1 3 1 2 4 4 4 0 2 2 3 4 1 1 3 2 1 2 0 1 0 6 0 1 2 0 1 3 0 2 3 0 2 5 6 4 8 3 5 2 4 6 2 3 12 10 9 10 5 15 4 
Shoots/CH_IMAGES/snapshot220093/VIS_SV_0_z1_h1_g0_e65_v500_new_468127_0.png 39 8 11 10 10 10 11 14 28 28 39 48 88 127 162 183 153 176 197 196 295 318 367 410 424 482 587 588 613 624 657 720 671 772 805 867 949 1083 1362 1863 2552 3067 3589 3368 2683 1807 1044 614 274 142 80 55 32 47 42 38 36 35 31 20 47 16 29 33 24 32 34 25 39 46 31 24 39 34 39 35 31 22 25 20 20 35 14 22 23 14 18 13 17 9 37 4 6 14 10 16 22 6 23 24 20 14 12 15 12 17 16 24 26 25 43 38 37 89 76 71 62 42 23 28 31 2 15 14 6 11 5 6 7 13 5 5 3 2 3 7 5 1 8 0 8 7 2 3 1 2 3 3 4 0 7 1 3 7 6 2 2 2 7 5 3 2 2 2 3 4 6 1 6 1 3 6 3 4 11 8 0 2 3 3 
Shoots/CH_IMAGES/snapshot220092/VIS_SV_0_z1_h1_g0_e65_v500_new_468121_0.png 21 5 10 8 14 21 26 31 46 58 84 143 182 160 179 226 326 330 360 353 373 384 379 454 545 491 521 439 401 417 346 418 408 414 475 534 698 790 1121 1384 1851 2326 2638 2842 2891 2757 1993 1557 912 541 316 210 132 130 56 73 72 57 44 43 78 29 49 43 56 53 54 35 70 59 48 70 73 67 84 89 91 96 104 89 89 87 84 76 68 56 54 38 39 31 51 26 17 27 14 28 18 9 19 4 10 4 3 3 3 4 1 1 1 1 2 1 1 2 3 2 4 3 1 0 3 0 0 1 0 0 1 0 0 1 0 1 0 2 0 0 0 0 0 0 0 0 0 0 1 0 0 0 0 0 1 0 0 0 1 0 1 0 0 0 2 0 0 0 0 1 2 0 1 1 1 2 3 2 5 2 6 3 2 4 
Shoots/CH_IMAGES/snapshot220094/VIS_SV_0_z1_h1_g0_e65_v500_new_468133_0.png 3 0 1 0 0 1 1 1 2 5 3 2 4 6 11 10 8 13 21 17 26 33 38 59 60 92 91 132 109 139 129 127 127 167 152 175 234 244 275 333 337 320 256 238 204 154 85 48 36 29 20 22 17 28 15 19 14 6 19 13 17 6 18 13 14 22 14 14 19 21 9 12 9 13 14 15 14 9 8 9 8 3 6 8 6 5 3 7 5 1 7 0 2 4 1 5 7 2 2 5 5 4 2 3 3 2 1 2 1 1 2 0 0 0 0 0 0 0 0 0 1 0 0 0 0 1 1 0 0 0 0 0 0 0 0 0 0 0 0 0 0 0 0 0 0 0 0 0 0 0 1 0 0 1 0 0 0 0 0 0 0 0 0 0 1 0 0 0 0 0 0 0 0 0 0 0 1 0 0 0 
Shoots/CH_IMAGES/snapshot220094/VIS_SV_90_z1_h1_g0_e65_v500_new_468134_0.png 3 1 0 0 0 3 1 4 2 1 3 10 7 18 17 11 16 5 16 10 15 22 15 35 50 56 52 76 98 118 102 114 151 155 149 204 224 248 294 326 408 499 714 757 673 349 174 74 30 19 12 24 14 14 9 13 13 21 12 5 26 6 9 7 15 8 13 14 13 13 16 17 20 15 13 8 11 13 10 15 13 11 11 18 6 14 4 6 11 1 18 6 8 13 10 5 7 7 8 4 11 6 5 4 5 10 2 6 5 4 1 2 0 2 1 1 1 2 1 1 2 0 1 1 1 1 3 2 1 2 2 0 5 1 0 1 0 0 0 0 1 0 0 0 0 0 0 0 0 0 2 0 0 0 0 0 0 0 0 1 0 0 0 0 0 1 0 0 0 0 0 1 0 0 0 0 0 0 0 0 
Shoots/CH_IMAGES/snapshot220095/VIS_SV_0_z1_h1_g0_e65_v500_new_468139_0.png 0 0 0 0 0 0 0 0 0 0 0 0 0 0 0 0 0 0 0 0 0 0 0 0 0 0 0 0 0 0 0 0 0 0 0 0 0 0 0 0 0 0 0 0 0 0 0 0 0 0 0 0 0 0 0 0 0 0 0 0 0 0 0 0 0 0 0 0 0 0 0 0 0 0 0 0 0 0 0 0 0 0 0 0 0 0 0 0 0 0 0 0 0 0 0 0 0 0 0 0 0 0 0 0 0 0 0 0 0 0 0 0 0 0 0 0 0 0 0 0 0 0 0 0 0 0 0 0 0 0 0 0 0 0 0 0 0 0 0 0 0 0 0 0 0 0 0 0 0 0 0 0 0 0 0 0 0 0 0 0 0 0 0 0 0 0 0 0 0 0 0 0 0 0 0 0 0 0 0 0 
Shoots/CH_IMAGES/snapshot220093/VIS_SV_90_z1_h1_g0_e65_v500_new_468128_0.png 255 6 7 7 9 14 14 12 24 33 47 51 61 63 65 114 117 109 116 151 188 249 226 345 388 396 396 391 396 420 533 435 510 488 592 657 848 1029 1387 1833 2410 3480 4283 4656 3402 1877 816 397 216 146 148 107 94 126 75 77 64 54 41 40 74 44 51 38 55 55 59 42 57 61 68 80 64 73 67 85 42 54 60 40 44 34 21 28 27 28 25 21 17 13 176 8 18 25 25 28 29 21 23 21 34 30 23 43 35 46 50 43 58 66 71 101 80 127 82 94 94 59 49 30 59 12 21 26 19 18 16 11 14 14 10 12 10 6 8 8 7 6 7 5 4 4 4 5 6 2 3 2 3 0 7 2 0 1 3 7 3 3 3 6 1 2 2 5 5 6 4 7 8 5 6 5 4 7 2 7 7 4 9 5 
Shoots/CH_IMAGES/snapshot220095/VIS_SV_90_z1_h1_g0_e65_v500_new_468140_0.png 0 0 0 0 0 0 0 0 0 0 0 0 0 0 0 0 0 0 0 0 0 0 0 0 0 0 0 0 0 0 0 0 0 0 0 0 0 0 0 0 0 0 0 0 0 0 0 0 0 0 0 0 0 0 0 0 0 0 0 0 0 0 0 0 0 0 0 0 0 0 0 0 0 0 0 0 0 0 0 0 0 0 0 0 0 0 0 0 0 0 0 0 0 0 0 0 0 0 0 0 0 0 0 0 0 0 0 0 0 0 0 0 0 0 0 0 0 0 0 0 0 0 0 0 0 0 0 0 0 0 0 0 0 0 0 0 0 0 0 0 0 0 0 0 0 0 0 0 0 0 0 0 0 0 0 0 0 0 0 0 0 0 0 0 0 0 0 0 0 0 0 0 0 0 0 0 0 0 0 0 
Shoots/CH_IMAGES/snapshot220097/VIS_SV_90_z1_h1_g0_e65_v500_new_468152_0.png 9 2 4 4 3 6 14 17 14 29 43 39 42 48 49 44 53 39 52 58 61 66 78 92 102 90 105 120 120 123 92 131 133 131 136 171 152 209 232 233 264 290 274 243 180 119 89 54 36 22 23 19 19 17 15 13 22 9 11 10 23 9 18 10 16 16 10 12 14 25 10 27 24 17 21 22 17 10 17 16 18 8 12 10 10 12 9 7 4 5 14 3 4 3 4 4 8 2 4 4 1 2 0 0 0 0 0 0 2 1 1 0 0 0 0 0 0 0 0 0 0 0 0 0 0 1 0 0 0 0 0 1 0 2 0 0 0 0 0 1 1 0 0 0 0 0 0 0 0 0 0 0 0 0 0 0 1 0 0 0 1 0 0 2 1 2 1 0 1 1 2 1 0 4 2 1 6 2 1 1 
Shoots/CH_IMAGES/snapshot220096/VIS_SV_90_z1_h1_g0_e65_v500_new_468146_0.png 11 4 9 11 7 9 6 5 8 9 9 10 19 24 23 21 16 19 14 20 30 35 34 42 45 53 56 73 73 77 128 112 126 128 146 153 189 160 171 147 114 99 64 39 26 27 24 21 11 17 7 14 4 14 9 11 8 12 11 5 17 2 10 6 14 5 3 8 5 5 8 4 7 6 3 9 9 6 4 4 6 4 1 7 2 0 7 1 8 3 13 2 4 6 3 4 3 1 3 3 7 2 5 4 2 7 9 12 10 6 9 13 16 33 31 31 23 15 7 6 13 1 4 2 2 2 4 2 9 3 3 2 6 2 1 7 1 2 2 1 0 2 1 1 0 0 0 0 0 0 0 0 1 0 0 0 1 0 1 0 1 2 2 2 7 5 5 7 7 2 6 6 3 5 3 7 3 4 3 4 
Shoots/CH_IMAGES/snapshot220096/VIS_SV_0_z1_h1_g0_e65_v500_new_468145_0.png 1 0 0 0 0 1 1 0 0 1 4 3 0 7 6 4 13 16 10 19 36 36 63 69 81 88 114 109 103 118 89 90 101 102 102 123 138 160 171 187 200 258 325 320 285 235 121 90 48 24 28 21 14 15 12 17 16 10 16 12 21 10 12 13 16 16 11 13 17 12 21 18 23 29 23 16 17 12 14 11 17 13 10 19 8 7 7 3 6 3 14 6 4 4 3 3 4 0 3 2 0 0 0 0 0 0 0 0 0 0 1 0 0 0 0 0 0 0 0 0 1 0 0 0 0 0 0 0 0 0 0 0 0 0 0 0 0 0 0 0 0 0 0 0 0 0 0 0 0 0 0 0 0 0 0 0 0 0 0 0 0 0 0 0 0 1 0 0 0 0 0 1 0 0 0 0 0 1 0 0 
Shoots/CH_IMAGES/snapshot220097/VIS_SV_0_z1_h1_g0_e65_v500_new_468151_0.png 20 1 3 9 9 20 7 22 18 36 25 52 43 46 46 42 51 39 58 64 97 69 106 90 115 108 138 116 136 124 113 126 152 127 143 159 181 197 208 165 164 149 125 69 49 34 28 21 16 28 18 14 12 23 11 12 14 10 11 3 16 5 13 12 9 11 14 9 25 15 16 14 16 18 8 17 11 16 16 12 15 8 3 14 10 9 10 7 11 10 27 4 8 3 10 5 9 6 5 7 7 6 4 8 1 2 0 3 0 2 0 0 0 2 0 0 0 0 0 0 1 0 0 1 0 0 0 0 0 0 1 0 0 0 0 0 0 1 1 1 0 0 0 0 0 0 0 0 1 0 0 0 1 0 0 1 0 1 2 0 1 1 2 1 0 2 2 1 0 1 2 4 0 2 7 4 2 5 3 4 
Shoots/CH_IMAGES/snapshot220098/VIS_SV_0_z1_h1_g0_e65_v500_new_468157_0.png 23 1 2 0 2 3 3 4 7 10 14 16 30 36 52 80 96 119 130 165 199 215 222 268 231 285 264 294 255 267 194 323 313 377 374 453 476 583 664 757 937 1208 1500 1833 1782 1091 733 343 185 95 93 79 37 60 47 37 48 26 31 23 24 37 27 36 34 37 33 37 48 25 41 61 45 55 51 48 44 26 41 20 23 19 18 20 17 11 14 10 8 6 12 5 5 4 4 9 4 2 3 1 1 0 1 0 1 1 0 0 0 0 0 0 0 0 0 0 0 1 0 0 0 0 0 0 1 0 0 0 0 0 0 0 0 0 0 1 0 0 0 0 0 0 0 0 0 0 0 0 0 0 0 0 0 0 0 0 1 0 0 0 0 0 2 0 2 0 0 0 0 0 0 1 0 1 1 1 2 3 2 0 
Shoots/CH_IMAGES/snapshot220099/VIS_SV_0_z1_h1_g0_e65_v500_new_468163_0.png 0 0 0 0 0 0 0 0 0 0 0 0 0 0 0 0 0 0 0 0 0 0 0 0 0 0 0 0 0 0 0 0 0 0 0 0 0 0 0 0 0 0 0 0 0 0 0 0 0 0 0 0 0 0 0 0 0 0 0 0 0 0 0 0 0 0 0 0 0 0 0 0 0 0 0 0 0 0 0 0 0 0 0 0 0 0 0 0 0 0 0 0 0 0 0 0 0 0 0 0 0 0 0 0 0 0 0 0 0 0 0 0 0 0 0 0 0 0 0 0 0 0 0 0 0 0 0 0 0 0 0 0 0 0 0 0 0 0 0 0 0 0 0 0 0 0 0 0 0 0 0 0 0 0 0 0 0 0 0 0 0 0 0 0 0 0 0 0 0 0 0 0 0 0 0 0 0 0 0 0 
Shoots/CH_IMAGES/snapshot220099/VIS_SV_90_z1_h1_g0_e65_v500_new_468164_0.png 0 0 0 0 0 0 0 0 0 0 0 0 0 0 0 0 0 0 0 0 0 0 0 0 0 0 0 0 0 0 0 0 0 0 0 0 0 0 0 0 0 0 0 0 0 0 0 0 0 0 0 0 0 0 0 0 0 0 0 0 0 0 0 0 0 0 0 0 0 0 0 0 0 0 0 0 0 0 0 0 0 0 0 0 0 0 0 0 0 0 0 0 0 0 0 0 0 0 0 0 0 0 0 0 0 0 0 0 0 0 0 0 0 0 0 0 0 0 0 0 0 0 0 0 0 0 0 0 0 0 0 0 0 0 0 0 0 0 0 0 0 0 0 0 0 0 0 0 0 0 0 0 0 0 0 0 0 0 0 0 0 0 0 0 0 0 0 0 0 0 0 0 0 0 0 0 0 0 0 0 
Shoots/CH_IMAGES/snapshot220098/VIS_SV_90_z1_h1_g0_e65_v500_new_468158_0.png 37 2 2 1 7 3 10 5 15 8 16 14 22 26 39 49 55 67 89 80 113 129 135 158 194 195 221 258 321 379 356 357 385 463 555 708 889 1017 1095 1205 1454 1853 2078 1862 1163 658 347 190 144 75 85 80 35 68 42 53 32 33 31 34 52 22 33 40 30 33 41 17 39 45 26 28 24 28 33 20 14 21 19 33 12 13 15 14 23 20 19 20 17 16 53 13 11 10 14 16 18 12 14 15 16 10 11 8 11 11 7 13 8 4 3 4 0 5 7 6 1 1 2 1 6 2 1 1 1 0 0 0 3 1 1 1 0 0 1 0 1 0 1 0 1 0 0 0 0 0 0 0 0 0 0 0 0 0 1 0 0 0 0 0 0 0 0 2 0 1 0 2 0 0 2 3 0 2 1 4 0 1 1 0 
Shoots/CH_IMAGES/snapshot220100/VIS_SV_0_z1_h1_g0_e65_v500_new_468169_0.png 142 1 5 4 7 11 18 24 33 39 45 61 74 46 60 79 68 111 160 191 228 241 314 339 392 419 467 455 430 470 446 442 473 497 513 665 772 959 1240 1283 1504 2132 2616 3682 4742 4409 3657 1989 890 364 183 75 68 90 58 61 64 38 51 45 62 35 33 52 50 50 48 54 47 47 70 59 73 84 68 80 72 68 76 72 53 73 44 55 43 40 51 45 41 47 161 29 27 25 22 28 23 27 44 44 20 13 14 9 6 5 3 2 4 1 3 0 1 3 1 1 0 1 0 0 4 0 0 0 1 0 1 0 0 0 0 0 0 0 0 2 0 0 2 0 1 0 0 0 0 0 0 0 0 0 1 0 0 0 0 0 1 0 0 1 1 0 2 1 1 2 1 1 0 2 1 1 0 1 2 4 1 3 3 2 
Shoots/CH_IMAGES/snapshot220101/VIS_SV_0_z1_h1_g0_e65_v500_new_468175_0.png 0 0 0 0 0 0 0 0 0 0 0 0 0 0 0 0 0 0 0 0 0 0 0 0 0 0 0 0 0 0 0 0 0 0 0 0 0 0 0 0 0 0 0 0 0 0 0 0 0 0 0 0 0 0 0 0 0 0 0 0 0 0 0 0 0 0 0 0 0 0 0 0 0 0 0 0 0 0 0 0 0 0 0 0 0 0 0 0 0 0 0 0 0 0 0 0 0 0 0 0 0 0 0 0 0 0 0 0 0 0 0 0 0 0 0 0 0 0 0 0 0 0 0 0 0 0 0 0 0 0 0 0 0 0 0 0 0 0 0 0 0 0 0 0 0 0 0 0 0 0 0 0 0 0 0 0 0 0 0 0 0 0 0 0 0 0 0 0 0 0 0 0 0 0 0 0 0 0 0 0 
Shoots/CH_IMAGES/snapshot220101/VIS_SV_90_z1_h1_g0_e65_v500_new_468176_0.png 0 0 0 0 0 0 0 0 0 0 0 0 0 0 0 0 0 0 0 0 0 0 0 0 0 0 0 0 0 0 0 0 0 0 0 0 0 0 0 0 0 0 0 0 0 0 0 0 0 0 0 0 0 0 0 0 0 0 0 0 0 0 0 0 0 0 0 0 0 0 0 0 0 0 0 0 0 0 0 0 0 0 0 0 0 0 0 0 0 0 0 0 0 0 0 0 0 0 0 0 0 0 0 0 0 0 0 0 0 0 0 0 0 0 0 0 0 0 0 0 0 0 0 0 0 0 0 0 0 0 0 0 0 0 0 0 0 0 0 0 0 0 0 0 0 0 0 0 0 0 0 0 0 0 0 0 0 0 0 0 0 0 0 0 0 0 0 0 0 0 0 0 0 0 0 0 0 0 0 0 
Shoots/CH_IMAGES/snapshot220100/VIS_SV_90_z1_h1_g0_e65_v500_new_468170_0.png 16 3 5 5 6 8 15 6 21 21 29 36 62 62 75 72 108 105 160 196 204 229 255 292 322 310 288 302 265 278 207 304 318 310 392 535 698 849 1196 1382 1554 1764 2006 2257 2412 2360 1659 1139 595 296 150 98 55 67 48 46 53 38 36 19 43 22 22 41 30 43 38 35 48 44 46 47 54 49 67 56 61 46 63 44 57 42 37 48 43 34 39 26 27 20 37 18 18 26 12 13 14 13 11 9 13 5 5 2 4 7 2 2 1 1 1 0 0 1 0 1 0 1 0 0 2 0 0 0 1 0 0 0 0 0 2 0 0 0 0 0 0 1 0 0 0 0 0 0 0 1 0 0 0 0 0 0 0 0 0 0 0 0 2 1 2 1 0 1 1 2 1 1 3 2 4 3 1 4 1 4 0 3 3 1 
Shoots/CH_IMAGES/snapshot220102/VIS_SV_90_z1_h1_g0_e65_v500_new_468182_0.png 0 0 0 0 0 0 0 0 0 0 0 0 0 0 0 0 0 0 0 0 0 0 0 0 0 0 0 0 0 0 0 0 0 0 0 0 0 0 0 0 0 0 0 0 0 0 0 0 0 0 0 0 0 0 0 0 0 0 0 0 0 0 0 0 0 0 0 0 0 0 0 0 0 0 0 0 0 0 0 0 0 0 0 0 0 0 0 0 0 0 0 0 0 0 0 0 0 0 0 0 0 0 0 0 0 0 0 0 0 0 0 0 0 0 0 0 0 0 0 0 0 0 0 0 0 0 0 0 0 0 0 0 0 0 0 0 0 0 0 0 0 0 0 0 0 0 0 0 0 0 0 0 0 0 0 0 0 0 0 0 0 0 0 0 0 0 0 0 0 0 0 0 0 0 0 0 0 0 0 0 
Shoots/CH_IMAGES/snapshot220103/VIS_SV_0_z1_h1_g0_e65_v500_new_468187_0.png 0 0 0 0 0 0 0 0 0 0 0 0 0 0 0 0 0 0 0 0 0 0 0 0 0 0 0 0 0 0 0 0 0 0 0 0 0 0 0 0 0 0 0 0 0 0 0 0 0 0 0 0 0 0 0 0 0 0 0 0 0 0 0 0 0 0 0 0 0 0 0 0 0 0 0 0 0 0 0 0 0 0 0 0 0 0 0 0 0 0 0 0 0 0 0 0 0 0 0 0 0 0 0 0 0 0 0 0 0 0 0 0 0 0 0 0 0 0 0 0 0 0 0 0 0 0 0 0 0 0 0 0 0 0 0 0 0 0 0 0 0 0 0 0 0 0 0 0 0 0 0 0 0 0 0 0 0 0 0 0 0 0 0 0 0 0 0 0 0 0 0 0 0 0 0 0 0 0 0 0 
Shoots/CH_IMAGES/snapshot220103/VIS_SV_90_z1_h1_g0_e65_v500_new_468188_0.png 0 0 0 0 0 0 0 0 0 0 0 0 0 0 0 0 0 0 0 0 0 0 0 0 0 0 0 0 0 0 0 0 0 0 0 0 0 0 0 0 0 0 0 0 0 0 0 0 0 0 0 0 0 0 0 0 0 0 0 0 0 0 0 0 0 0 0 0 0 0 0 0 0 0 0 0 0 0 0 0 0 0 0 0 0 0 0 0 0 0 0 0 0 0 0 0 0 0 0 0 0 0 0 0 0 0 0 0 0 0 0 0 0 0 0 0 0 0 0 0 0 0 0 0 0 0 0 0 0 0 0 0 0 0 0 0 0 0 0 0 0 0 0 0 0 0 0 0 0 0 0 0 0 0 0 0 0 0 0 0 0 0 0 0 0 0 0 0 0 0 0 0 0 0 0 0 0 0 0 0 
Shoots/CH_IMAGES/snapshot220102/VIS_SV_0_z1_h1_g0_e65_v500_new_468181_0.png 0 0 0 0 0 0 0 0 0 0 0 0 0 0 0 0 0 0 0 0 0 0 0 0 0 0 0 0 0 0 0 0 0 0 0 0 0 0 0 0 0 0 0 0 0 0 0 0 0 0 0 0 0 0 0 0 0 0 0 0 0 0 0 0 0 0 0 0 0 0 0 0 0 0 0 0 0 0 0 0 0 0 0 0 0 0 0 0 0 0 0 0 0 0 0 0 0 0 0 0 0 0 0 0 0 0 0 0 0 0 0 0 0 0 0 0 0 0 0 0 0 0 0 0 0 0 0 0 0 0 0 0 0 0 0 0 0 0 0 0 0 0 0 0 0 0 0 0 0 0 0 0 0 0 0 0 0 0 0 0 0 0 0 0 0 0 0 0 0 0 0 0 0 0 0 0 0 0 0 0 
Shoots/CH_IMAGES/snapshot220104/VIS_SV_0_z1_h1_g0_e65_v500_new_468193_0.png 70 1 2 1 4 2 6 5 10 4 18 23 52 63 149 134 173 190 185 170 212 228 253 282 332 347 393 480 454 498 513 518 471 563 683 814 1063 1321 1638 1930 2560 3440 4503 4591 3193 2085 1162 664 305 201 129 80 68 67 61 55 46 30 33 41 64 43 51 38 53 73 42 59 52 79 60 75 63 53 49 60 42 40 45 53 43 42 30 43 37 41 25 26 21 21 88 17 12 15 24 17 25 11 26 13 15 8 18 14 13 17 26 23 62 112 153 172 134 47 28 22 12 6 12 10 5 2 6 1 7 8 3 2 5 3 3 5 4 4 6 3 3 7 2 5 4 3 5 3 1 0 2 4 3 0 5 2 0 2 2 0 4 2 0 1 0 1 3 4 5 0 2 5 3 0 2 1 1 5 0 3 1 2 1 0 
Shoots/CH_IMAGES/snapshot220104/VIS_SV_90_z1_h1_g0_e65_v500_new_468194_0.png 121 5 10 10 20 12 18 26 27 46 47 49 71 76 106 122 117 146 162 165 168 200 258 325 378 427 461 512 639 682 615 720 730 916 1110 1334 1538 1547 1848 2090 2643 3136 3036 2542 1632 1079 687 431 235 171 106 98 57 82 50 41 61 34 44 22 83 23 40 45 55 31 34 34 44 34 39 35 36 30 43 36 28 33 35 23 27 32 13 27 14 18 15 17 10 6 81 3 13 13 15 15 13 15 24 16 12 16 20 22 27 30 27 39 67 103 230 344 240 176 86 62 49 20 18 16 24 7 10 12 12 10 7 4 10 10 8 4 5 2 3 5 0 7 3 2 2 1 1 2 2 6 4 0 0 0 6 0 2 2 2 4 2 0 6 3 4 5 4 5 9 5 2 4 2 2 9 7 3 8 5 12 7 11 9 4 
Shoots/CH_IMAGES/snapshot220105/VIS_SV_0_z1_h1_g0_e65_v500_new_468199_0.png 0 0 0 0 0 0 0 0 0 0 0 0 0 0 0 0 0 0 0 0 0 0 0 0 0 0 0 0 0 0 0 0 0 0 0 0 0 0 0 0 0 0 0 0 0 0 0 0 0 0 0 0 0 0 0 0 0 0 0 0 0 0 0 0 0 0 0 0 0 0 0 0 0 0 0 0 0 0 0 0 0 0 0 0 0 0 0 0 0 0 0 0 0 0 0 0 0 0 0 0 0 0 0 0 0 0 0 0 0 0 0 0 0 0 0 0 0 0 0 0 0 0 0 0 0 0 0 0 0 0 0 0 0 0 0 0 0 0 0 0 0 0 0 0 0 0 0 0 0 0 0 0 0 0 0 0 0 0 0 0 0 0 0 0 0 0 0 0 0 0 0 0 0 0 0 0 0 0 0 0 
Shoots/CH_IMAGES/snapshot220105/VIS_SV_90_z1_h1_g0_e65_v500_new_468200_0.png 0 0 0 0 0 0 0 0 0 0 0 0 0 0 0 0 0 0 0 0 0 0 0 0 0 0 0 0 0 0 0 0 0 0 0 0 0 0 0 0 0 0 0 0 0 0 0 0 0 0 0 0 0 0 0 0 0 0 0 0 0 0 0 0 0 0 0 0 0 0 0 0 0 0 0 0 0 0 0 0 0 0 0 0 0 0 0 0 0 0 0 0 0 0 0 0 0 0 0 0 0 0 0 0 0 0 0 0 0 0 0 0 0 0 0 0 0 0 0 0 0 0 0 0 0 0 0 0 0 0 0 0 0 0 0 0 0 0 0 0 0 0 0 0 0 0 0 0 0 0 0 0 0 0 0 0 0 0 0 0 0 0 0 0 0 0 0 0 0 0 0 0 0 0 0 0 0 0 0 0 
Shoots/CH_IMAGES/snapshot220107/VIS_SV_0_z1_h1_g0_e65_v500_new_468211_0.png 26 1 3 3 6 5 9 14 31 34 33 59 57 87 109 144 153 208 272 295 347 372 416 470 468 449 457 431 374 411 363 418 419 502 542 619 634 705 909 1037 1368 1865 2287 2808 3153 2995 2228 1552 830 406 211 153 91 97 92 75 80 63 72 51 69 47 53 65 69 57 53 54 69 61 61 87 70 68 95 85 83 83 72 75 68 58 39 50 47 45 33 32 22 12 35 15 18 13 8 10 18 14 6 4 6 6 5 2 1 0 2 1 1 3 2 2 0 1 1 3 0 2 0 0 2 0 1 1 0 2 1 1 0 0 1 1 2 0 0 1 2 1 0 0 0 0 0 0 0 1 0 0 0 0 0 0 0 0 0 0 0 0 0 0 0 0 0 0 0 0 0 0 0 0 1 0 0 2 0 0 2 0 2 0 
Shoots/CH_IMAGES/snapshot220106/VIS_SV_90_z1_h1_g0_e65_v500_new_468203_0.png 0 0 0 0 0 0 0 0 0 0 0 0 0 0 0 0 0 0 0 0 0 0 0 0 0 0 0 0 0 0 0 0 0 0 0 0 0 0 0 0 0 0 0 0 0 0 0 0 0 0 0 0 0 0 0 0 0 0 0 0 0 0 0 0 0 0 0 0 0 0 0 0 0 0 0 0 0 0 0 0 0 0 0 0 0 0 0 0 0 0 0 0 0 0 0 0 0 0 0 0 0 0 0 0 0 0 0 0 0 0 0 0 0 0 0 0 0 0 0 0 0 0 0 0 0 0 0 0 0 0 0 0 0 0 0 0 0 0 0 0 0 0 0 0 0 0 0 0 0 0 0 0 0 0 0 0 0 0 0 0 0 0 0 0 0 0 0 0 0 0 0 0 0 0 0 0 0 0 0 0 
Shoots/CH_IMAGES/snapshot220106/VIS_SV_0_z1_h1_g0_e65_v500_new_468202_0.png 0 0 0 0 0 0 0 0 0 0 0 0 0 0 0 0 0 0 0 0 0 0 0 0 0 0 0 0 0 0 0 0 0 0 0 0 0 0 0 0 0 0 0 0 0 0 0 0 0 0 0 0 0 0 0 0 0 0 0 0 0 0 0 0 0 0 0 0 0 0 0 0 0 0 0 0 0 0 0 0 0 0 0 0 0 0 0 0 0 0 0 0 0 0 0 0 0 0 0 0 0 0 0 0 0 0 0 0 0 0 0 0 0 0 0 0 0 0 0 0 0 0 0 0 0 0 0 0 0 0 0 0 0 0 0 0 0 0 0 0 0 0 0 0 0 0 0 0 0 0 0 0 0 0 0 0 0 0 0 0 0 0 0 0 0 0 0 0 0 0 0 0 0 0 0 0 0 0 0 0 
Shoots/CH_IMAGES/snapshot220107/VIS_SV_90_z1_h1_g0_e65_v500_new_468212_0.png 40 3 13 5 18 12 14 16 21 25 31 44 51 72 77 141 142 149 203 224 253 287 278 383 414 452 498 494 557 605 472 577 618 718 831 958 1174 1367 1484 1618 1656 2035 2397 2848 2556 1859 1089 586 316 176 118 87 59 86 52 63 52 56 65 37 69 28 42 54 44 54 60 52 64 79 57 62 57 61 60 62 53 66 74 61 72 70 57 66 38 37 43 27 29 15 62 9 18 25 22 24 24 8 14 8 15 12 11 4 6 15 4 7 8 3 14 11 14 32 33 34 34 31 22 11 19 1 6 4 2 4 3 1 5 0 1 2 4 4 0 6 1 1 1 1 3 1 1 1 1 3 2 0 1 2 3 1 1 3 2 2 4 0 2 0 6 4 3 4 3 4 3 5 1 2 1 9 4 4 5 3 6 2 6 5 
Shoots/CH_IMAGES/snapshot220108/VIS_SV_90_z1_h1_g0_e65_v500_new_468218_0.png 0 0 0 0 0 0 0 0 0 0 0 0 0 0 0 0 0 0 0 0 0 0 0 0 0 0 0 0 0 0 0 0 0 0 0 0 0 0 0 0 0 0 0 0 0 0 0 0 0 0 0 0 0 0 0 0 0 0 0 0 0 0 0 0 0 0 0 0 0 0 0 0 0 0 0 0 0 0 0 0 0 0 0 0 0 0 0 0 0 0 0 0 0 0 0 0 0 0 0 0 0 0 0 0 0 0 0 0 0 0 0 0 0 0 0 0 0 0 0 0 0 0 0 0 0 0 0 0 0 0 0 0 0 0 0 0 0 0 0 0 0 0 0 0 0 0 0 0 0 0 0 0 0 0 0 0 0 0 0 0 0 0 0 0 0 0 0 0 0 0 0 0 0 0 0 0 0 0 0 0 
Shoots/CH_IMAGES/snapshot220108/VIS_SV_0_z1_h1_g0_e65_v500_new_468217_0.png 0 0 0 0 0 0 0 0 0 0 0 0 0 0 0 0 0 0 0 0 0 0 0 0 0 0 0 0 0 0 0 0 0 0 0 0 0 0 0 0 0 0 0 0 0 0 0 0 0 0 0 0 0 0 0 0 0 0 0 0 0 0 0 0 0 0 0 0 0 0 0 0 0 0 0 0 0 0 0 0 0 0 0 0 0 0 0 0 0 0 0 0 0 0 0 0 0 0 0 0 0 0 0 0 0 0 0 0 0 0 0 0 0 0 0 0 0 0 0 0 0 0 0 0 0 0 0 0 0 0 0 0 0 0 0 0 0 0 0 0 0 0 0 0 0 0 0 0 0 0 0 0 0 0 0 0 0 0 0 0 0 0 0 0 0 0 0 0 0 0 0 0 0 0 0 0 0 0 0 0 
Shoots/CH_IMAGES/snapshot220109/VIS_SV_0_z1_h1_g0_e65_v500_new_468223_0.png 0 0 0 0 0 0 0 0 0 0 0 0 0 0 0 0 0 0 0 0 0 0 0 0 0 0 0 0 0 0 0 0 0 0 0 0 0 0 0 0 0 0 0 0 0 0 0 0 0 0 0 0 0 0 0 0 0 0 0 0 0 0 0 0 0 0 0 0 0 0 0 0 0 0 0 0 0 0 0 0 0 0 0 0 0 0 0 0 0 0 0 0 0 0 0 0 0 0 0 0 0 0 0 0 0 0 0 0 0 0 0 0 0 0 0 0 0 0 0 0 0 0 0 0 0 0 0 0 0 0 0 0 0 0 0 0 0 0 0 0 0 0 0 0 0 0 0 0 0 0 0 0 0 0 0 0 0 0 0 0 0 0 0 0 0 0 0 0 0 0 0 0 0 0 0 0 0 0 0 0 
Shoots/CH_IMAGES/snapshot220109/VIS_SV_90_z1_h1_g0_e65_v500_new_468224_0.png 0 0 0 0 0 0 0 0 0 0 0 0 0 0 0 0 0 0 0 0 0 0 0 0 0 0 0 0 0 0 0 0 0 0 0 0 0 0 0 0 0 0 0 0 0 0 0 0 0 0 0 0 0 0 0 0 0 0 0 0 0 0 0 0 0 0 0 0 0 0 0 0 0 0 0 0 0 0 0 0 0 0 0 0 0 0 0 0 0 0 0 0 0 0 0 0 0 0 0 0 0 0 0 0 0 0 0 0 0 0 0 0 0 0 0 0 0 0 0 0 0 0 0 0 0 0 0 0 0 0 0 0 0 0 0 0 0 0 0 0 0 0 0 0 0 0 0 0 0 0 0 0 0 0 0 0 0 0 0 0 0 0 0 0 0 0 0 0 0 0 0 0 0 0 0 0 0 0 0 0 
Shoots/CH_IMAGES/snapshot220110/VIS_SV_0_z1_h1_g0_e65_v500_new_468229_0.png 0 0 0 0 0 0 0 0 0 0 0 0 0 0 0 0 0 0 0 0 0 0 0 0 0 0 0 0 0 0 0 0 0 0 0 0 0 0 0 0 0 0 0 0 0 0 0 0 0 0 0 0 0 0 0 0 0 0 0 0 0 0 0 0 0 0 0 0 0 0 0 0 0 0 0 0 0 0 0 0 0 0 0 0 0 0 0 0 0 0 0 0 0 0 0 0 0 0 0 0 0 0 0 0 0 0 0 0 0 0 0 0 0 0 0 0 0 0 0 0 0 0 0 0 0 0 0 0 0 0 0 0 0 0 0 0 0 0 0 0 0 0 0 0 0 0 0 0 0 0 0 0 0 0 0 0 0 0 0 0 0 0 0 0 0 0 0 0 0 0 0 0 0 0 0 0 0 0 0 0 
Shoots/CH_IMAGES/snapshot220110/VIS_SV_90_z1_h1_g0_e65_v500_new_468230_0.png 0 0 0 0 0 0 0 0 0 0 0 0 0 0 0 0 0 0 0 0 0 0 0 0 0 0 0 0 0 0 0 0 0 0 0 0 0 0 0 0 0 0 0 0 0 0 0 0 0 0 0 0 0 0 0 0 0 0 0 0 0 0 0 0 0 0 0 0 0 0 0 0 0 0 0 0 0 0 0 0 0 0 0 0 0 0 0 0 0 0 0 0 0 0 0 0 0 0 0 0 0 0 0 0 0 0 0 0 0 0 0 0 0 0 0 0 0 0 0 0 0 0 0 0 0 0 0 0 0 0 0 0 0 0 0 0 0 0 0 0 0 0 0 0 0 0 0 0 0 0 0 0 0 0 0 0 0 0 0 0 0 0 0 0 0 0 0 0 0 0 0 0 0 0 0 0 0 0 0 0 
Shoots/CH_IMAGES/snapshot220111/VIS_SV_0_z1_h1_g0_e65_v500_new_468235_0.png 0 0 0 0 0 0 0 0 0 0 0 0 0 0 0 0 0 0 0 0 0 0 0 0 0 0 0 0 0 0 0 0 0 0 0 0 0 0 0 0 0 0 0 0 0 0 0 0 0 0 0 0 0 0 0 0 0 0 0 0 0 0 0 0 0 0 0 0 0 0 0 0 0 0 0 0 0 0 0 0 0 0 0 0 0 0 0 0 0 0 0 0 0 0 0 0 0 0 0 0 0 0 0 0 0 0 0 0 0 0 0 0 0 0 0 0 0 0 0 0 0 0 0 0 0 0 0 0 0 0 0 0 0 0 0 0 0 0 0 0 0 0 0 0 0 0 0 0 0 0 0 0 0 0 0 0 0 0 0 0 0 0 0 0 0 0 0 0 0 0 0 0 0 0 0 0 0 0 0 0 
Shoots/CH_IMAGES/snapshot220111/VIS_SV_90_z1_h1_g0_e65_v500_new_468236_0.png 0 0 0 0 0 0 0 0 0 0 0 0 0 0 0 0 0 0 0 0 0 0 0 0 0 0 0 0 0 0 0 0 0 0 0 0 0 0 0 0 0 0 0 0 0 0 0 0 0 0 0 0 0 0 0 0 0 0 0 0 0 0 0 0 0 0 0 0 0 0 0 0 0 0 0 0 0 0 0 0 0 0 0 0 0 0 0 0 0 0 0 0 0 0 0 0 0 0 0 0 0 0 0 0 0 0 0 0 0 0 0 0 0 0 0 0 0 0 0 0 0 0 0 0 0 0 0 0 0 0 0 0 0 0 0 0 0 0 0 0 0 0 0 0 0 0 0 0 0 0 0 0 0 0 0 0 0 0 0 0 0 0 0 0 0 0 0 0 0 0 0 0 0 0 0 0 0 0 0 0 
Shoots/CH_IMAGES/snapshot220112/VIS_SV_90_z1_h1_g0_e65_v500_new_468242_0.png 18 8 10 14 24 17 35 51 53 79 81 78 92 98 95 96 78 85 114 117 139 163 171 199 188 214 244 242 204 218 165 202 202 202 208 248 278 340 422 375 323 298 270 221 233 166 104 63 67 39 36 27 27 24 13 21 28 12 16 13 20 4 8 19 13 15 16 9 20 12 16 24 18 16 20 20 17 14 22 12 18 8 9 12 7 18 16 7 14 7 18 5 6 5 13 10 7 9 7 5 4 4 6 6 1 4 5 6 3 2 0 0 1 1 0 0 0 0 0 0 1 0 0 0 0 0 0 0 2 0 1 0 0 0 0 0 1 0 0 0 0 0 0 0 1 0 0 0 0 0 2 0 1 0 1 0 0 1 0 0 0 1 0 0 0 2 0 3 0 2 3 6 2 2 4 5 8 3 12 3 
Shoots/CH_IMAGES/snapshot220113/VIS_SV_0_z1_h1_g0_e65_v500_new_468247_0.png 22 3 0 3 5 4 9 10 14 22 27 40 51 72 96 139 141 160 187 208 238 238 254 288 312 279 317 336 307 280 259 352 352 398 471 499 621 727 845 1022 1276 1661 2238 2754 2422 1532 954 482 294 201 145 105 90 92 61 70 61 55 52 35 79 32 54 57 54 55 60 62 69 81 62 85 93 66 64 66 66 46 71 49 51 35 34 52 39 28 23 21 21 18 25 13 13 6 10 16 4 16 14 8 6 10 17 18 11 10 6 18 18 25 21 19 16 12 5 6 6 1 4 2 13 0 5 1 2 1 0 0 2 7 4 3 4 5 1 8 2 1 2 2 3 2 2 4 2 4 1 2 1 0 5 0 0 1 3 1 0 2 1 0 1 1 2 0 2 0 2 0 1 2 1 1 2 2 0 0 1 2 1 0 
Shoots/CH_IMAGES/snapshot220113/VIS_SV_90_z1_h1_g0_e65_v500_new_468248_0.png 36 2 0 2 1 2 10 7 11 14 42 44 46 60 80 76 89 96 152 180 233 250 254 302 344 342 339 317 324 339 281 335 349 377 451 544 672 749 837 1005 1067 1288 1359 1594 1484 986 612 297 158 123 105 81 56 68 52 51 50 50 47 36 54 30 40 38 33 66 43 51 71 55 58 68 70 70 77 70 50 64 49 47 47 32 41 53 33 41 33 22 27 18 48 15 14 20 23 13 18 15 14 7 5 4 4 2 2 4 1 5 3 0 1 2 4 3 2 1 0 1 0 1 3 1 0 0 0 0 2 1 2 1 1 1 2 2 2 1 1 2 2 0 1 1 1 0 0 0 0 0 0 0 4 0 0 0 2 0 0 0 0 0 0 1 0 2 0 0 1 0 1 0 0 0 0 0 1 0 1 2 1 2 
Shoots/CH_IMAGES/snapshot220112/VIS_SV_0_z1_h1_g0_e65_v500_new_468241_0.png 18 15 21 15 14 30 32 43 58 45 55 73 100 111 132 116 104 128 124 120 131 156 172 179 196 204 219 218 225 209 230 226 231 247 264 336 380 438 485 511 616 783 930 1152 1397 951 662 230 99 29 35 23 19 25 19 14 19 16 16 13 24 12 18 12 25 16 14 26 32 26 32 30 33 43 16 28 33 38 24 13 17 16 12 15 14 16 15 11 13 9 15 6 7 7 9 12 6 3 15 6 6 8 5 8 3 6 5 5 7 1 6 6 0 1 3 5 1 2 0 1 2 0 1 0 0 2 1 1 2 0 1 1 1 0 0 3 1 0 0 0 0 1 1 2 2 0 1 0 0 0 3 1 0 1 0 3 1 1 1 2 1 0 2 1 1 2 1 2 1 2 2 4 2 3 3 2 2 8 8 9 
Shoots/CH_IMAGES/snapshot220114/VIS_SV_0_z1_h1_g0_e65_v500_new_468250_0.png 70 3 6 9 6 15 23 24 31 46 46 74 88 111 132 155 166 193 197 217 249 269 283 303 358 397 441 452 419 463 397 455 502 549 597 721 822 1028 1063 1176 1180 1213 1273 1179 948 739 476 265 222 144 112 78 53 73 59 58 66 44 51 43 71 31 46 52 38 50 52 39 52 50 49 50 52 49 46 54 43 61 55 34 38 30 32 27 23 22 20 21 17 16 42 10 9 6 11 15 8 12 17 7 8 4 3 2 4 1 0 0 1 1 1 0 0 1 0 0 0 0 0 0 4 0 0 0 1 0 0 0 0 0 0 0 0 0 0 3 0 1 0 0 2 0 0 1 1 0 0 0 0 0 1 0 0 0 1 0 0 1 2 0 1 0 0 0 0 1 0 1 0 2 1 2 2 4 0 1 0 1 2 1 
Shoots/CH_IMAGES/snapshot220114/VIS_SV_90_z1_h1_g0_e65_v500_new_468251_0.png 61 0 2 1 2 2 6 11 9 5 14 27 20 35 58 60 87 100 86 75 108 88 120 147 148 179 179 222 260 284 305 292 304 353 378 413 514 558 598 745 1228 1933 2442 2422 1570 714 332 182 115 82 47 46 35 44 27 27 27 25 12 10 34 14 18 17 33 29 25 23 35 26 27 25 29 23 14 22 12 13 21 18 15 16 9 15 7 9 5 5 11 4 50 4 10 4 7 7 3 5 9 8 6 9 8 8 5 7 6 9 8 6 8 5 2 4 3 6 4 3 4 1 2 0 1 1 0 0 2 0 0 0 1 1 0 1 0 2 0 0 1 0 1 1 0 1 0 0 0 0 0 0 5 0 0 1 1 0 0 0 1 1 0 0 0 1 0 2 1 0 1 0 1 0 0 3 2 0 0 1 1 1 
Shoots/CH_IMAGES/snapshot220116/VIS_SV_90_z1_h1_g0_e65_v500_new_468266_0.png 0 0 0 0 0 0 0 0 0 0 0 0 0 0 0 0 0 0 0 0 0 0 0 0 0 0 0 0 0 0 0 0 0 0 0 0 0 0 0 0 0 0 0 0 0 0 0 0 0 0 0 0 0 0 0 0 0 0 0 0 0 0 0 0 0 0 0 0 0 0 0 0 0 0 0 0 0 0 0 0 0 0 0 0 0 0 0 0 0 0 0 0 0 0 0 0 0 0 0 0 0 0 0 0 0 0 0 0 0 0 0 0 0 0 0 0 0 0 0 0 0 0 0 0 0 0 0 0 0 0 0 0 0 0 0 0 0 0 0 0 0 0 0 0 0 0 0 0 0 0 0 0 0 0 0 0 0 0 0 0 0 0 0 0 0 0 0 0 0 0 0 0 0 0 0 0 0 0 0 0 
Shoots/CH_IMAGES/snapshot220115/VIS_SV_0_z1_h1_g0_e65_v500_new_468259_0.png 0 0 0 0 0 0 0 0 0 0 0 0 0 0 0 0 0 0 0 0 0 0 0 0 0 0 0 0 0 0 0 0 0 0 0 0 0 0 0 0 0 0 0 0 0 0 0 0 0 0 0 0 0 0 0 0 0 0 0 0 0 0 0 0 0 0 0 0 0 0 0 0 0 0 0 0 0 0 0 0 0 0 0 0 0 0 0 0 0 0 0 0 0 0 0 0 0 0 0 0 0 0 0 0 0 0 0 0 0 0 0 0 0 0 0 0 0 0 0 0 0 0 0 0 0 0 0 0 0 0 0 0 0 0 0 0 0 0 0 0 0 0 0 0 0 0 0 0 0 0 0 0 0 0 0 0 0 0 0 0 0 0 0 0 0 0 0 0 0 0 0 0 0 0 0 0 0 0 0 0 
Shoots/CH_IMAGES/snapshot220115/VIS_SV_90_z1_h1_g0_e65_v500_new_468260_0.png 0 0 0 0 0 0 0 0 0 0 0 0 0 0 0 0 0 0 0 0 0 0 0 0 0 0 0 0 0 0 0 0 0 0 0 0 0 0 0 0 0 0 0 0 0 0 0 0 0 0 0 0 0 0 0 0 0 0 0 0 0 0 0 0 0 0 0 0 0 0 0 0 0 0 0 0 0 0 0 0 0 0 0 0 0 0 0 0 0 0 0 0 0 0 0 0 0 0 0 0 0 0 0 0 0 0 0 0 0 0 0 0 0 0 0 0 0 0 0 0 0 0 0 0 0 0 0 0 0 0 0 0 0 0 0 0 0 0 0 0 0 0 0 0 0 0 0 0 0 0 0 0 0 0 0 0 0 0 0 0 0 0 0 0 0 0 0 0 0 0 0 0 0 0 0 0 0 0 0 0
[truncated: 12,103,013 more chars]
