# Supplementary material for: An automated, high-throughput method for standardizing image color profiles to improve image-based plant phenotyping
Source: PeerJ. 2018 Oct 4;6:e5727. doi: 10.7717/peerj.5727 (PMC6174877; doi:10.7717/peerj.5727)
Supplement: Supplemental Information 1 — The supplemental zip file contains 3 folders: data, scripts, and license. The scripts enable denovo analysis of the data contained in the data folder, which was used to generate the figures in the manuscript. The license is GPL version2. [file peerj-06-5727-s001.zip › analysis/data/plant/color_april13_ch.txt]

Shoots/CH_IMAGES/snapshot219718/VIS_SV_90_z1_h1_g0_e65_v500_new_465875_0.png 0 0 0 0 0 0 0 0 0 0 0 0 0 0 0 0 0 0 0 0 0 0 0 0 0 0 0 0 0 0 0 0 0 0 0 0 0 0 0 0 0 0 0 0 0 0 0 0 0 0 0 0 0 0 0 0 0 0 0 0 0 0 0 0 0 0 0 0 0 0 0 0 0 0 0 0 0 0 0 0 0 0 0 0 0 0 0 0 0 0 0 0 0 0 0 0 0 0 0 0 0 0 0 0 0 0 0 0 0 0 0 0 0 0 0 0 0 0 0 0 0 0 0 0 0 0 0 0 0 0 0 0 0 0 0 0 0 0 0 0 0 0 0 0 0 0 0 0 0 0 0 0 0 0 0 0 0 0 0 0 0 0 0 0 0 0 0 0 0 0 0 0 0 0 0 0 0 0 0 0 
Shoots/CH_IMAGES/snapshot219717/VIS_SV_90_z1_h1_g0_e65_v500_new_465872_0.png 45 5 7 10 8 5 17 18 22 32 32 45 52 71 71 82 100 115 108 159 198 210 234 360 352 395 466 524 486 593 531 526 651 650 694 772 1028 1244 1688 2193 2911 3487 3956 4825 5717 5264 4279 2951 1810 1180 740 443 271 248 150 137 116 108 75 64 109 44 74 72 45 73 49 57 75 87 84 102 77 92 103 71 98 84 80 79 86 80 58 74 54 42 45 41 35 27 46 15 29 25 34 25 17 23 22 20 7 6 7 2 3 6 2 2 3 5 0 1 0 0 2 1 1 0 0 0 1 0 0 1 1 0 1 0 0 0 0 0 0 0 0 2 0 0 0 0 0 0 0 0 0 0 0 0 0 0 0 0 0 0 0 0 0 0 0 0 0 0 0 0 0 0 0 2 1 0 1 3 0 0 4 2 2 3 5 4 
Shoots/CH_IMAGES/snapshot219718/VIS_SV_0_z1_h1_g0_e65_v500_new_465874_0.png 0 0 0 0 0 0 0 0 0 0 0 0 0 0 0 0 0 0 0 0 0 0 0 0 0 0 0 0 0 0 0 0 0 0 0 0 0 0 0 0 0 0 0 0 0 0 0 0 0 0 0 0 0 0 0 0 0 0 0 0 0 0 0 0 0 0 0 0 0 0 0 0 0 0 0 0 0 0 0 0 0 0 0 0 0 0 0 0 0 0 0 0 0 0 0 0 0 0 0 0 0 0 0 0 0 0 0 0 0 0 0 0 0 0 0 0 0 0 0 0 0 0 0 0 0 0 0 0 0 0 0 0 0 0 0 0 0 0 0 0 0 0 0 0 0 0 0 0 0 0 0 0 0 0 0 0 0 0 0 0 0 0 0 0 0 0 0 0 0 0 0 0 0 0 0 0 0 0 0 0 
Shoots/CH_IMAGES/snapshot219719/VIS_SV_0_z1_h1_g0_e65_v500_new_465880_0.png 19 2 5 4 4 11 6 13 17 21 31 22 33 38 53 62 74 87 100 106 133 142 161 208 226 279 333 344 367 386 352 389 410 383 437 527 652 744 973 1097 1322 1472 1710 1968 2069 1685 1108 666 376 217 143 98 47 55 37 40 47 32 24 26 61 10 21 39 35 31 33 29 37 31 17 42 41 36 42 48 40 40 46 36 46 28 25 39 26 26 28 19 23 9 34 12 18 20 15 14 12 11 12 10 10 10 6 2 6 5 1 5 3 0 5 1 0 0 2 2 2 3 0 1 6 3 1 4 1 0 2 1 0 1 0 4 1 1 1 2 0 0 1 0 0 0 1 1 0 0 0 0 0 0 2 0 1 0 0 1 1 1 2 3 0 1 2 1 2 5 2 3 2 2 1 1 2 2 0 1 5 0 6 2 
Shoots/CH_IMAGES/snapshot219720/VIS_SV_0_z1_h1_g0_e65_v500_new_465889_0.png 113 10 13 22 15 34 40 41 34 57 62 82 75 84 86 99 105 137 151 163 188 216 208 316 358 359 354 397 416 423 446 407 433 426 491 538 656 712 916 1099 1243 1571 1875 2141 2358 2481 1780 1688 1114 700 415 236 143 104 56 54 44 28 23 17 54 15 23 28 31 31 29 29 41 41 40 44 39 40 32 48 35 42 49 34 41 39 25 38 33 29 41 15 28 17 92 23 25 26 22 29 32 18 32 30 25 15 32 22 24 22 19 19 20 13 16 6 8 1 4 3 2 5 1 0 11 0 1 1 4 1 3 0 3 1 4 2 2 2 0 4 0 0 0 0 0 0 0 1 4 1 1 0 0 0 3 1 1 1 0 3 0 2 0 1 3 1 2 3 0 5 2 5 7 2 7 4 3 5 18 9 15 9 10 15 
Shoots/CH_IMAGES/snapshot219717/VIS_SV_0_z1_h1_g0_e65_v500_new_465871_0.png 38 8 6 15 13 24 25 32 46 51 77 112 129 158 179 230 285 301 311 278 323 387 394 437 477 516 561 576 601 667 621 611 722 781 744 946 1114 1121 1533 1653 2068 2650 3148 3535 4084 4442 3849 3407 2558 1799 1226 727 439 323 199 170 134 98 95 69 98 46 76 66 77 75 90 64 83 58 51 60 69 70 56 66 37 36 50 31 32 28 16 29 17 15 14 12 14 7 58 7 8 14 16 12 21 11 17 10 11 11 6 12 17 17 12 13 15 9 6 8 2 5 5 2 6 1 1 1 8 0 1 2 2 3 2 2 4 4 2 3 3 1 1 5 1 0 2 0 0 0 0 1 0 1 0 0 0 0 4 0 0 0 0 0 0 0 1 0 1 0 0 2 1 6 2 0 0 0 1 0 0 2 6 0 2 3 4 6 
Shoots/CH_IMAGES/snapshot219719/VIS_SV_90_z1_h1_g0_e65_v500_new_465881_0.png 31 5 6 7 4 7 4 9 14 27 16 26 33 26 35 45 50 69 67 88 105 129 178 176 184 227 238 288 335 313 277 330 332 349 385 478 705 770 1086 1130 1377 1624 1988 2380 2686 2536 1817 1150 593 246 127 57 31 27 17 26 15 29 19 8 35 11 21 22 23 27 18 16 44 29 26 22 28 35 25 26 26 22 35 28 34 23 15 32 20 14 20 10 15 12 37 9 7 6 9 13 10 6 14 5 4 5 4 3 4 2 3 3 2 1 0 1 0 1 1 0 0 0 1 0 1 0 0 0 0 0 0 0 0 0 0 0 0 0 0 2 0 0 0 0 2 0 0 0 0 0 0 0 0 0 2 0 0 0 1 0 0 1 0 0 0 0 0 0 2 0 2 0 0 1 1 4 1 4 0 0 3 1 0 2 
Shoots/CH_IMAGES/snapshot219720/VIS_SV_90_z1_h1_g0_e65_v500_new_465890_0.png 66 2 9 14 9 17 28 38 63 76 88 80 79 70 83 97 124 154 199 233 304 330 343 453 497 593 622 621 610 619 560 641 681 792 849 973 1075 1247 1638 1829 2152 2529 2548 2720 2727 2721 1940 1486 938 681 428 256 139 143 73 62 56 53 48 28 87 18 33 46 38 47 45 34 65 46 36 58 48 46 57 52 40 44 41 36 47 44 24 41 28 26 17 29 20 17 100 14 23 25 16 27 22 15 30 13 20 28 22 24 22 27 27 23 27 18 30 30 26 25 14 10 7 5 6 1 12 0 1 2 1 2 4 1 4 1 4 1 2 1 1 0 0 4 3 0 1 0 0 2 1 1 1 0 0 0 6 0 0 0 2 0 2 0 4 3 3 4 1 2 2 9 2 3 2 5 2 2 4 2 5 7 4 6 4 5 
Shoots/CH_IMAGES/snapshot219721/VIS_SV_0_z1_h1_g0_e65_v500_new_465895_0.png 75 14 25 30 42 58 95 111 175 181 165 142 125 127 127 107 97 125 124 137 164 177 215 254 278 323 370 397 437 457 440 526 559 654 611 709 866 1005 1314 1290 1549 2019 2629 3435 3862 3501 2468 1616 811 437 209 110 49 54 32 26 28 19 29 22 49 5 16 23 22 25 26 13 36 29 27 37 39 30 33 32 36 35 35 30 25 41 20 36 25 16 20 23 18 8 74 4 15 21 15 19 26 27 24 21 26 23 25 24 13 23 18 15 18 8 15 12 9 11 6 4 3 4 1 0 15 0 1 3 1 1 4 2 1 3 2 2 1 2 1 7 0 0 4 0 1 2 0 2 1 0 0 0 1 0 3 0 0 1 0 1 0 0 1 1 3 2 2 4 6 5 1 2 0 1 5 10 0 6 4 6 17 9 9 11 
Shoots/CH_IMAGES/snapshot219721/VIS_SV_90_z1_h1_g0_e65_v500_new_465896_0.png 44 7 10 8 17 22 17 31 60 68 67 81 82 81 64 111 153 175 206 264 258 312 339 362 385 418 379 383 419 432 360 452 486 541 502 605 752 828 1126 1340 1681 2096 2430 2647 2964 3266 2663 2086 1260 706 316 145 80 91 55 58 59 39 40 31 55 30 46 51 40 52 41 32 50 58 61 51 49 58 66 65 52 63 68 82 72 48 54 78 55 40 49 50 36 35 59 22 32 19 22 29 26 15 12 22 22 19 8 15 12 9 0 7 4 3 3 6 1 3 4 0 0 1 0 0 1 0 0 0 0 4 0 0 2 1 0 1 0 2 2 0 0 1 0 0 1 1 0 2 0 0 1 0 1 0 2 0 0 0 1 0 0 1 1 0 1 1 2 0 1 3 0 2 1 0 1 2 0 4 6 2 4 0 3 7 
Shoots/CH_IMAGES/snapshot219722/VIS_SV_90_z1_h1_g0_e65_v500_new_465902_0.png 15 2 2 5 1 4 11 9 21 12 17 31 27 25 29 32 28 37 38 53 61 56 98 122 133 173 170 170 190 234 234 239 253 269 266 336 352 431 495 499 558 630 591 546 419 236 136 89 58 45 47 32 28 24 21 23 25 18 18 11 43 14 13 7 14 21 28 18 22 21 20 26 19 12 17 20 17 18 14 15 16 12 14 12 12 14 15 4 9 4 26 1 10 6 10 9 10 8 7 8 6 9 11 7 4 8 9 11 14 29 37 20 19 19 11 8 1 2 1 2 4 0 0 1 3 4 0 1 1 2 4 0 2 1 1 2 0 1 1 1 1 1 0 2 2 0 0 1 0 0 2 0 0 0 0 0 0 0 3 0 2 0 0 0 0 2 0 2 1 1 0 0 1 1 2 1 2 0 4 2 
Shoots/CH_IMAGES/snapshot219722/VIS_SV_0_z1_h1_g0_e65_v500_new_465901_0.png 11 0 0 2 1 5 1 5 7 7 8 12 15 11 24 25 24 26 27 26 27 31 41 47 48 83 93 98 103 151 153 151 158 179 184 253 266 315 408 483 666 830 945 1215 1380 1023 740 350 129 49 34 23 25 32 25 11 18 13 11 5 22 7 16 15 9 26 9 17 15 19 13 15 18 19 12 15 11 15 17 14 14 17 9 11 14 11 9 10 13 0 16 3 11 6 6 11 12 8 6 6 8 4 6 5 6 5 3 3 1 1 1 1 0 1 1 1 0 0 0 0 0 0 1 0 0 0 0 1 0 0 0 0 0 0 0 0 0 0 0 0 0 0 0 0 0 0 0 0 0 0 2 0 0 0 0 0 0 0 0 0 0 0 0 0 1 0 0 0 0 0 0 1 0 0 0 0 0 1 1 0 
Shoots/CH_IMAGES/snapshot219723/VIS_SV_90_z1_h1_g0_e65_v500_new_465908_0.png 0 0 0 0 0 0 0 0 0 0 0 0 0 0 0 0 0 0 0 0 0 0 0 0 0 0 0 0 0 0 0 0 0 0 0 0 0 0 0 0 0 0 0 0 0 0 0 0 0 0 0 0 0 0 0 0 0 0 0 0 0 0 0 0 0 0 0 0 0 0 0 0 0 0 0 0 0 0 0 0 0 0 0 0 0 0 0 0 0 0 0 0 0 0 0 0 0 0 0 0 0 0 0 0 0 0 0 0 0 0 0 0 0 0 0 0 0 0 0 0 0 0 0 0 0 0 0 0 0 0 0 0 0 0 0 0 0 0 0 0 0 0 0 0 0 0 0 0 0 0 0 0 0 0 0 0 0 0 0 0 0 0 0 0 0 0 0 0 0 0 0 0 0 0 0 0 0 0 0 0 
Shoots/CH_IMAGES/snapshot219724/VIS_SV_90_z1_h1_g0_e65_v500_new_465914_0.png 0 0 0 0 0 0 0 0 0 0 0 0 0 0 0 0 0 0 0 0 0 0 0 0 0 0 0 0 0 0 0 0 0 0 0 0 0 0 0 0 0 0 0 0 0 0 0 0 0 0 0 0 0 0 0 0 0 0 0 0 0 0 0 0 0 0 0 0 0 0 0 0 0 0 0 0 0 0 0 0 0 0 0 0 0 0 0 0 0 0 0 0 0 0 0 0 0 0 0 0 0 0 0 0 0 0 0 0 0 0 0 0 0 0 0 0 0 0 0 0 0 0 0 0 0 0 0 0 0 0 0 0 0 0 0 0 0 0 0 0 0 0 0 0 0 0 0 0 0 0 0 0 0 0 0 0 0 0 0 0 0 0 0 0 0 0 0 0 0 0 0 0 0 0 0 0 0 0 0 0 
Shoots/CH_IMAGES/snapshot219723/VIS_SV_0_z1_h1_g0_e65_v500_new_465907_0.png 0 0 0 0 0 0 0 0 0 0 0 0 0 0 0 0 0 0 0 0 0 0 0 0 0 0 0 0 0 0 0 0 0 0 0 0 0 0 0 0 0 0 0 0 0 0 0 0 0 0 0 0 0 0 0 0 0 0 0 0 0 0 0 0 0 0 0 0 0 0 0 0 0 0 0 0 0 0 0 0 0 0 0 0 0 0 0 0 0 0 0 0 0 0 0 0 0 0 0 0 0 0 0 0 0 0 0 0 0 0 0 0 0 0 0 0 0 0 0 0 0 0 0 0 0 0 0 0 0 0 0 0 0 0 0 0 0 0 0 0 0 0 0 0 0 0 0 0 0 0 0 0 0 0 0 0 0 0 0 0 0 0 0 0 0 0 0 0 0 0 0 0 0 0 0 0 0 0 0 0 
Shoots/CH_IMAGES/snapshot219724/VIS_SV_0_z1_h1_g0_e65_v500_new_465913_0.png 0 0 0 0 0 0 0 0 0 0 0 0 0 0 0 0 0 0 0 0 0 0 0 0 0 0 0 0 0 0 0 0 0 0 0 0 0 0 0 0 0 0 0 0 0 0 0 0 0 0 0 0 0 0 0 0 0 0 0 0 0 0 0 0 0 0 0 0 0 0 0 0 0 0 0 0 0 0 0 0 0 0 0 0 0 0 0 0 0 0 0 0 0 0 0 0 0 0 0 0 0 0 0 0 0 0 0 0 0 0 0 0 0 0 0 0 0 0 0 0 0 0 0 0 0 0 0 0 0 0 0 0 0 0 0 0 0 0 0 0 0 0 0 0 0 0 0 0 0 0 0 0 0 0 0 0 0 0 0 0 0 0 0 0 0 0 0 0 0 0 0 0 0 0 0 0 0 0 0 0 
Shoots/CH_IMAGES/snapshot219725/VIS_SV_90_z1_h1_g0_e65_v500_new_465920_0.png 0 0 0 0 0 0 0 0 0 0 0 0 0 0 0 0 0 0 0 0 0 0 0 0 0 0 0 0 0 0 0 0 0 0 0 0 0 0 0 0 0 0 0 0 0 0 0 0 0 0 0 0 0 0 0 0 0 0 0 0 0 0 0 0 0 0 0 0 0 0 0 0 0 0 0 0 0 0 0 0 0 0 0 0 0 0 0 0 0 0 0 0 0 0 0 0 0 0 0 0 0 0 0 0 0 0 0 0 0 0 0 0 0 0 0 0 0 0 0 0 0 0 0 0 0 0 0 0 0 0 0 0 0 0 0 0 0 0 0 0 0 0 0 0 0 0 0 0 0 0 0 0 0 0 0 0 0 0 0 0 0 0 0 0 0 0 0 0 0 0 0 0 0 0 0 0 0 0 0 0 
Shoots/CH_IMAGES/snapshot219725/VIS_SV_0_z1_h1_g0_e65_v500_new_465919_0.png 0 0 0 0 0 0 0 0 0 0 0 0 0 0 0 0 0 0 0 0 0 0 0 0 0 0 0 0 0 0 0 0 0 0 0 0 0 0 0 0 0 0 0 0 0 0 0 0 0 0 0 0 0 0 0 0 0 0 0 0 0 0 0 0 0 0 0 0 0 0 0 0 0 0 0 0 0 0 0 0 0 0 0 0 0 0 0 0 0 0 0 0 0 0 0 0 0 0 0 0 0 0 0 0 0 0 0 0 0 0 0 0 0 0 0 0 0 0 0 0 0 0 0 0 0 0 0 0 0 0 0 0 0 0 0 0 0 0 0 0 0 0 0 0 0 0 0 0 0 0 0 0 0 0 0 0 0 0 0 0 0 0 0 0 0 0 0 0 0 0 0 0 0 0 0 0 0 0 0 0 
Shoots/CH_IMAGES/snapshot219726/VIS_SV_0_z1_h1_g0_e65_v500_new_465925_0.png 26 0 2 4 4 7 3 6 13 14 15 25 28 28 55 63 63 98 90 148 144 158 183 217 272 303 334 344 378 442 365 446 478 508 598 726 850 1084 1123 1156 1149 1329 1213 1292 974 584 349 197 113 79 71 57 42 52 39 36 38 25 23 20 51 19 20 22 28 27 41 23 38 29 21 29 15 30 22 26 18 17 22 15 22 17 9 18 9 8 10 9 7 9 31 2 5 8 6 9 11 3 11 11 9 6 11 5 3 4 6 6 4 3 2 3 0 2 1 1 0 0 1 1 3 0 0 0 0 1 0 0 0 2 1 1 2 1 0 0 0 1 0 0 0 1 0 0 0 2 0 1 0 0 3 0 0 1 0 0 0 0 2 2 2 0 0 2 1 1 0 0 0 0 2 2 0 0 1 0 0 0 1 1 
Shoots/CH_IMAGES/snapshot219726/VIS_SV_90_z1_h1_g0_e65_v500_new_465926_0.png 21 1 1 0 1 1 6 5 8 4 10 13 26 28 27 43 56 59 65 75 103 109 143 165 195 212 246 303 328 363 353 338 373 399 473 581 684 766 933 1143 1454 1966 2397 2733 2368 1439 755 255 132 61 76 48 34 35 33 32 24 28 22 16 43 14 20 29 25 40 33 33 42 27 29 33 28 41 36 32 34 27 29 16 21 16 10 25 15 16 8 8 8 2 32 3 11 9 9 10 4 6 2 8 5 6 6 10 5 6 3 2 3 3 3 0 1 1 2 1 1 0 0 0 2 0 0 0 0 0 0 0 3 0 3 2 1 2 0 2 0 0 0 0 3 0 0 1 1 0 0 0 1 0 1 0 0 1 0 1 0 0 1 1 1 1 0 2 2 0 1 0 1 0 2 2 0 2 2 0 1 0 0 0 
Shoots/CH_IMAGES/snapshot219727/VIS_SV_90_z1_h1_g0_e65_v500_new_465932_0.png 0 0 0 0 0 0 0 0 0 0 0 0 0 0 0 0 0 0 0 0 0 0 0 0 0 0 0 0 0 0 0 0 0 0 0 0 0 0 0 0 0 0 0 0 0 0 0 0 0 0 0 0 0 0 0 0 0 0 0 0 0 0 0 0 0 0 0 0 0 0 0 0 0 0 0 0 0 0 0 0 0 0 0 0 0 0 0 0 0 0 0 0 0 0 0 0 0 0 0 0 0 0 0 0 0 0 0 0 0 0 0 0 0 0 0 0 0 0 0 0 0 0 0 0 0 0 0 0 0 0 0 0 0 0 0 0 0 0 0 0 0 0 0 0 0 0 0 0 0 0 0 0 0 0 0 0 0 0 0 0 0 0 0 0 0 0 0 0 0 0 0 0 0 0 0 0 0 0 0 0 
Shoots/CH_IMAGES/snapshot219727/VIS_SV_0_z1_h1_g0_e65_v500_new_465931_0.png 0 0 0 0 0 0 0 0 0 0 0 0 0 0 0 0 0 0 0 0 0 0 0 0 0 0 0 0 0 0 0 0 0 0 0 0 0 0 0 0 0 0 0 0 0 0 0 0 0 0 0 0 0 0 0 0 0 0 0 0 0 0 0 0 0 0 0 0 0 0 0 0 0 0 0 0 0 0 0 0 0 0 0 0 0 0 0 0 0 0 0 0 0 0 0 0 0 0 0 0 0 0 0 0 0 0 0 0 0 0 0 0 0 0 0 0 0 0 0 0 0 0 0 0 0 0 0 0 0 0 0 0 0 0 0 0 0 0 0 0 0 0 0 0 0 0 0 0 0 0 0 0 0 0 0 0 0 0 0 0 0 0 0 0 0 0 0 0 0 0 0 0 0 0 0 0 0 0 0 0 
Shoots/CH_IMAGES/snapshot219728/VIS_SV_90_z1_h1_g0_e65_v500_new_465935_0.png 0 0 0 0 0 0 0 0 0 0 0 0 0 0 0 0 0 0 0 0 0 0 0 0 0 0 0 0 0 0 0 0 0 0 0 0 0 0 0 0 0 0 0 0 0 0 0 0 0 0 0 0 0 0 0 0 0 0 0 0 0 0 0 0 0 0 0 0 0 0 0 0 0 0 0 0 0 0 0 0 0 0 0 0 0 0 0 0 0 0 0 0 0 0 0 0 0 0 0 0 0 0 0 0 0 0 0 0 0 0 0 0 0 0 0 0 0 0 0 0 0 0 0 0 0 0 0 0 0 0 0 0 0 0 0 0 0 0 0 0 0 0 0 0 0 0 0 0 0 0 0 0 0 0 0 0 0 0 0 0 0 0 0 0 0 0 0 0 0 0 0 0 0 0 0 0 0 0 0 0 
Shoots/CH_IMAGES/snapshot219728/VIS_SV_0_z1_h1_g0_e65_v500_new_465934_0.png 0 0 0 0 0 0 0 0 0 0 0 0 0 0 0 0 0 0 0 0 0 0 0 0 0 0 0 0 0 0 0 0 0 0 0 0 0 0 0 0 0 0 0 0 0 0 0 0 0 0 0 0 0 0 0 0 0 0 0 0 0 0 0 0 0 0 0 0 0 0 0 0 0 0 0 0 0 0 0 0 0 0 0 0 0 0 0 0 0 0 0 0 0 0 0 0 0 0 0 0 0 0 0 0 0 0 0 0 0 0 0 0 0 0 0 0 0 0 0 0 0 0 0 0 0 0 0 0 0 0 0 0 0 0 0 0 0 0 0 0 0 0 0 0 0 0 0 0 0 0 0 0 0 0 0 0 0 0 0 0 0 0 0 0 0 0 0 0 0 0 0 0 0 0 0 0 0 0 0 0 
Shoots/CH_IMAGES/snapshot219729/VIS_SV_90_z1_h1_g0_e65_v500_new_465944_0.png 11 2 4 4 4 1 5 1 9 1 5 7 9 7 7 17 6 14 23 29 34 40 72 86 94 98 142 142 144 164 146 153 173 180 184 192 236 259 309 381 464 605 686 781 774 485 395 159 73 49 39 23 18 19 18 13 12 16 14 10 11 9 11 12 15 15 17 26 19 17 21 20 19 20 22 15 18 20 13 9 13 15 14 7 9 5 15 7 6 6 17 8 9 8 10 2 4 1 4 2 6 3 2 3 6 5 8 7 12 19 22 35 49 39 21 14 16 6 7 4 4 3 5 3 0 5 4 1 3 2 0 3 2 3 0 0 1 0 0 0 0 0 1 1 1 1 0 3 0 0 1 0 0 0 1 1 0 0 2 1 1 0 0 2 2 1 2 4 3 1 3 2 2 3 2 3 1 1 3 3 
Shoots/CH_IMAGES/snapshot219729/VIS_SV_0_z1_h1_g0_e65_v500_new_465943_0.png 20 0 2 5 1 3 3 2 2 8 3 7 8 11 17 16 17 18 31 35 38 34 46 60 91 90 127 164 167 213 214 259 230 273 291 321 364 375 486 486 613 694 696 668 546 316 185 88 59 22 33 32 24 27 35 25 21 21 16 9 45 10 17 16 25 19 16 12 20 19 15 20 13 15 19 12 11 17 17 6 10 6 6 21 11 10 6 4 8 4 29 2 9 12 6 7 8 7 15 6 6 5 5 9 6 6 9 4 4 4 5 5 5 5 3 6 6 0 3 4 9 4 1 6 6 1 6 4 3 1 2 3 3 4 1 1 2 2 1 7 2 2 1 5 0 0 3 1 1 0 5 0 0 0 2 4 2 1 2 3 2 4 7 1 6 6 6 5 4 6 2 5 5 5 8 7 3 6 6 1 
Shoots/CH_IMAGES/snapshot219730/VIS_SV_90_z1_h1_g0_e65_v500_new_465950_0.png 52 3 5 6 3 7 7 13 12 25 35 31 40 49 53 90 77 85 103 117 112 144 139 210 220 226 257 306 293 322 275 282 304 348 370 499 587 642 740 786 921 1055 1050 1055 946 742 485 291 148 86 79 54 24 40 26 26 31 20 29 20 44 7 37 28 25 27 22 23 23 22 25 22 24 24 23 18 26 20 25 21 27 22 14 17 15 20 23 13 14 6 70 8 17 20 7 20 16 13 21 14 18 16 7 19 14 24 15 16 16 16 34 26 36 40 19 10 6 5 6 3 10 0 3 2 3 5 2 2 4 1 1 3 3 3 3 2 3 2 0 2 1 1 0 1 0 2 1 0 0 0 5 0 2 0 1 1 1 0 1 0 4 0 0 2 1 3 1 2 0 1 2 3 0 2 4 5 2 3 2 4 
Shoots/CH_IMAGES/snapshot219730/VIS_SV_0_z1_h1_g0_e65_v500_new_465949_0.png 74 4 6 10 16 10 13 9 18 25 27 38 35 52 87 95 81 62 71 70 77 91 118 184 176 223 236 296 348 374 389 424 417 485 538 656 820 888 1173 1248 1377 1597 1653 1713 1640 1301 723 458 218 114 85 49 29 45 37 34 26 28 30 16 57 9 25 21 28 32 29 21 32 31 29 26 27 25 32 36 26 15 34 30 22 20 23 31 19 31 27 17 21 9 72 9 25 19 16 20 13 14 22 21 25 17 16 14 13 12 16 12 16 4 5 8 3 3 4 4 0 2 3 0 11 0 3 2 1 2 2 0 1 1 1 0 0 0 0 3 2 0 3 1 3 2 1 1 2 1 0 1 1 0 7 2 6 2 0 2 3 1 0 2 4 2 2 4 1 3 1 1 1 4 1 2 2 6 2 2 6 1 6 3 
Shoots/CH_IMAGES/snapshot219731/VIS_SV_0_z1_h1_g0_e65_v500_new_465955_0.png 81 5 6 14 7 17 9 13 12 17 28 24 23 38 55 57 63 78 82 87 131 135 166 228 296 327 352 384 479 492 565 533 631 694 756 858 1013 1153 1508 1657 1872 2281 2464 2625 2332 2012 1651 1198 800 492 340 224 133 118 88 58 45 44 41 20 59 23 31 27 30 46 35 26 47 52 37 49 32 56 35 32 37 21 24 33 28 21 22 19 13 14 18 14 24 6 56 10 10 17 10 10 9 12 14 12 6 6 13 10 8 11 10 5 9 7 9 6 4 6 4 4 2 1 3 0 6 0 0 0 0 1 2 0 1 1 1 1 1 0 0 6 0 0 1 1 0 0 0 1 0 0 1 0 0 0 4 0 0 0 0 0 0 0 0 1 0 1 3 0 2 7 0 3 3 6 4 5 2 10 4 12 4 6 9 0 
Shoots/CH_IMAGES/snapshot219731/VIS_SV_90_z1_h1_g0_e65_v500_new_465956_0.png 66 5 7 4 13 17 19 14 17 31 34 43 49 90 74 96 114 112 149 137 177 197 198 233 243 282 292 283 310 359 376 363 429 431 504 564 612 717 969 1119 1419 1818 2293 2876 3244 3079 2237 1847 1371 901 594 342 197 189 101 95 77 56 59 39 86 42 57 56 49 53 57 46 57 57 67 50 51 59 51 55 49 67 60 56 65 62 48 45 33 37 28 33 25 13 74 13 17 25 21 21 15 12 18 18 12 17 10 12 12 20 14 9 11 16 21 20 24 23 28 17 11 14 8 3 17 1 2 5 5 9 7 3 3 2 3 7 4 4 2 5 0 5 6 1 8 3 2 6 4 3 3 2 2 0 14 0 3 3 4 3 6 2 4 1 3 4 3 5 2 3 4 3 7 1 5 8 4 7 4 6 6 6 6 5 
Shoots/CH_IMAGES/snapshot219732/VIS_SV_0_z1_h1_g0_e65_v500_new_465961_0.png 22 0 0 0 0 0 2 0 1 5 2 2 2 5 13 10 15 24 31 42 54 69 83 141 151 174 176 268 307 315 317 336 344 404 460 491 593 707 838 958 1026 1286 1415 1500 1193 750 394 221 125 68 43 52 32 45 34 26 38 39 25 25 58 24 18 23 28 34 25 27 35 54 41 46 43 34 40 44 31 28 37 25 31 19 11 23 15 16 16 11 10 4 15 4 11 13 5 13 7 6 6 7 3 6 5 1 3 4 3 3 0 1 0 1 0 0 0 0 1 0 1 0 1 0 0 0 0 1 0 0 0 0 0 1 0 1 0 1 1 1 0 0 0 0 0 0 0 0 0 0 0 0 2 0 0 0 0 0 0 0 0 0 0 0 0 0 0 1 1 0 1 0 0 0 0 0 0 0 0 0 0 0 
Shoots/CH_IMAGES/snapshot219732/VIS_SV_90_z1_h1_g0_e65_v500_new_465962_0.png 176 0 0 3 4 2 7 4 7 11 4 9 18 17 18 29 43 55 61 70 91 111 116 153 182 191 223 255 252 281 278 284 265 325 380 412 476 486 550 602 683 821 838 847 675 588 400 290 153 86 65 40 26 37 24 26 23 17 16 7 23 9 11 16 11 16 16 11 20 16 12 9 12 11 13 14 8 12 16 10 14 14 10 21 16 8 11 10 7 7 63 5 7 15 12 13 7 7 9 19 13 12 7 12 11 12 11 11 12 34 26 32 21 29 11 12 6 4 3 0 2 0 2 0 0 0 1 0 1 0 0 0 1 0 0 3 0 0 0 0 0 0 0 1 0 0 0 0 0 0 6 0 0 0 1 0 1 0 0 1 1 0 0 0 0 3 0 0 0 0 3 1 0 2 0 0 0 1 1 0 
Shoots/CH_IMAGES/snapshot219733/VIS_SV_90_z1_h1_g0_e65_v500_new_465966_0.png 36 3 1 1 4 6 13 11 20 33 32 38 31 58 87 94 102 142 162 225 272 310 292 364 393 389 437 363 409 448 360 438 375 466 473 576 709 799 1013 1132 1252 1488 1647 2016 2079 1483 1155 824 558 330 242 151 101 90 74 66 57 58 44 40 66 30 57 44 47 44 44 40 47 50 43 58 39 44 49 42 41 48 36 32 32 45 26 37 32 32 15 19 22 11 36 18 13 11 13 22 13 19 11 8 11 11 11 6 6 9 5 10 4 6 6 5 3 5 3 3 2 5 1 1 4 0 1 1 3 4 1 0 2 1 0 1 0 1 0 2 0 0 0 0 0 0 0 1 0 0 0 0 0 0 3 0 0 0 0 0 0 0 1 0 0 0 0 0 0 1 0 0 0 0 0 0 0 1 0 0 1 2 2 1 
Shoots/CH_IMAGES/snapshot219733/VIS_SV_0_z1_h1_g0_e65_v500_new_465965_0.png 51 4 6 3 12 14 7 22 24 25 40 38 44 56 70 76 80 105 122 141 137 141 172 238 237 298 336 358 426 467 487 479 465 618 656 753 888 951 1194 1356 1819 2594 3340 3607 3092 2005 1062 572 285 166 127 89 49 66 41 33 31 29 24 15 56 21 42 31 30 31 45 38 43 37 36 39 35 30 27 31 24 23 25 21 18 18 6 17 9 11 9 8 8 3 33 1 13 4 7 9 9 3 8 14 9 6 7 6 5 4 5 1 2 2 0 0 1 0 1 1 0 0 0 0 1 0 0 0 0 0 1 0 1 0 0 0 0 1 0 0 0 0 1 0 0 0 0 1 0 2 0 1 0 0 1 0 1 0 0 0 0 0 0 0 1 0 0 1 1 2 0 0 1 0 0 1 0 0 2 1 4 5 1 1 
Shoots/CH_IMAGES/snapshot219734/VIS_SV_90_z1_h1_g0_e65_v500_new_465974_0.png 0 0 0 0 0 0 0 0 0 0 0 0 0 0 0 0 0 0 0 0 0 0 0 0 0 0 0 0 0 0 0 0 0 0 0 0 0 0 0 0 0 0 0 0 0 0 0 0 0 0 0 0 0 0 0 0 0 0 0 0 0 0 0 0 0 0 0 0 0 0 0 0 0 0 0 0 0 0 0 0 0 0 0 0 0 0 0 0 0 0 0 0 0 0 0 0 0 0 0 0 0 0 0 0 0 0 0 0 0 0 0 0 0 0 0 0 0 0 0 0 0 0 0 0 0 0 0 0 0 0 0 0 0 0 0 0 0 0 0 0 0 0 0 0 0 0 0 0 0 0 0 0 0 0 0 0 0 0 0 0 0 0 0 0 0 0 0 0 0 0 0 0 0 0 0 0 0 0 0 0 
Shoots/CH_IMAGES/snapshot219734/VIS_SV_0_z1_h1_g0_e65_v500_new_465973_0.png 0 0 0 0 0 0 0 0 0 0 0 0 0 0 0 0 0 0 0 0 0 0 0 0 0 0 0 0 0 0 0 0 0 0 0 0 0 0 0 0 0 0 0 0 0 0 0 0 0 0 0 0 0 0 0 0 0 0 0 0 0 0 0 0 0 0 0 0 0 0 0 0 0 0 0 0 0 0 0 0 0 0 0 0 0 0 0 0 0 0 0 0 0 0 0 0 0 0 0 0 0 0 0 0 0 0 0 0 0 0 0 0 0 0 0 0 0 0 0 0 0 0 0 0 0 0 0 0 0 0 0 0 0 0 0 0 0 0 0 0 0 0 0 0 0 0 0 0 0 0 0 0 0 0 0 0 0 0 0 0 0 0 0 0 0 0 0 0 0 0 0 0 0 0 0 0 0 0 0 0 
Shoots/CH_IMAGES/snapshot219735/VIS_SV_90_z1_h1_g0_e65_v500_new_465980_0.png 0 0 0 0 0 0 0 0 0 0 0 0 0 0 0 0 0 0 0 0 0 0 0 0 0 0 0 0 0 0 0 0 0 0 0 0 0 0 0 0 0 0 0 0 0 0 0 0 0 0 0 0 0 0 0 0 0 0 0 0 0 0 0 0 0 0 0 0 0 0 0 0 0 0 0 0 0 0 0 0 0 0 0 0 0 0 0 0 0 0 0 0 0 0 0 0 0 0 0 0 0 0 0 0 0 0 0 0 0 0 0 0 0 0 0 0 0 0 0 0 0 0 0 0 0 0 0 0 0 0 0 0 0 0 0 0 0 0 0 0 0 0 0 0 0 0 0 0 0 0 0 0 0 0 0 0 0 0 0 0 0 0 0 0 0 0 0 0 0 0 0 0 0 0 0 0 0 0 0 0 
Shoots/CH_IMAGES/snapshot219735/VIS_SV_0_z1_h1_g0_e65_v500_new_465979_0.png 0 0 0 0 0 0 0 0 0 0 0 0 0 0 0 0 0 0 0 0 0 0 0 0 0 0 0 0 0 0 0 0 0 0 0 0 0 0 0 0 0 0 0 0 0 0 0 0 0 0 0 0 0 0 0 0 0 0 0 0 0 0 0 0 0 0 0 0 0 0 0 0 0 0 0 0 0 0 0 0 0 0 0 0 0 0 0 0 0 0 0 0 0 0 0 0 0 0 0 0 0 0 0 0 0 0 0 0 0 0 0 0 0 0 0 0 0 0 0 0 0 0 0 0 0 0 0 0 0 0 0 0 0 0 0 0 0 0 0 0 0 0 0 0 0 0 0 0 0 0 0 0 0 0 0 0 0 0 0 0 0 0 0 0 0 0 0 0 0 0 0 0 0 0 0 0 0 0 0 0 
Shoots/CH_IMAGES/snapshot219736/VIS_SV_90_z1_h1_g0_e65_v500_new_465986_0.png 46 5 3 6 8 3 7 11 19 30 39 49 47 67 89 76 97 126 149 136 161 144 145 205 191 246 250 275 272 348 340 355 358 417 452 570 723 863 1154 1518 2057 2648 3249 3544 2593 1297 511 257 139 102 77 50 37 60 46 41 45 35 35 24 54 17 28 35 35 30 18 17 27 32 28 25 40 21 24 23 23 19 18 22 22 17 6 14 9 15 20 10 13 6 39 6 11 11 15 8 11 6 10 18 16 15 7 4 9 13 9 10 7 4 10 14 7 13 11 3 3 5 1 1 3 3 3 2 4 3 3 1 2 2 1 2 3 0 2 5 0 1 4 2 3 0 1 1 1 3 0 0 2 0 9 0 0 3 1 1 0 0 2 2 0 1 0 2 6 2 2 1 5 4 6 3 2 4 3 1 1 1 1 1 
Shoots/CH_IMAGES/snapshot219736/VIS_SV_0_z1_h1_g0_e65_v500_new_465985_0.png 47 4 1 2 7 4 13 11 28 20 37 35 36 55 60 108 104 109 119 137 141 200 224 271 323 333 407 412 453 508 467 482 546 633 759 880 1020 1150 1260 1265 1237 1370 1362 1151 836 439 222 131 95 59 56 45 25 60 26 26 21 30 22 20 41 8 20 16 19 29 20 19 34 28 32 18 30 29 24 18 22 19 23 16 20 14 5 23 20 10 14 12 14 3 52 3 11 10 10 8 5 7 4 13 14 12 7 8 9 8 5 5 6 0 2 1 0 0 0 0 0 0 0 0 2 0 0 0 0 0 0 0 1 0 0 0 0 0 0 0 0 1 0 0 1 1 1 0 1 2 0 0 0 0 3 0 0 0 0 0 2 0 0 1 0 0 0 0 0 2 2 0 1 1 2 0 1 2 1 2 2 1 1 3 
Shoots/CH_IMAGES/snapshot219737/VIS_SV_0_z1_h1_g0_e65_v500_new_465991_0.png 0 0 0 0 0 0 0 0 0 0 0 0 0 0 0 0 0 0 0 0 0 0 0 0 0 0 0 0 0 0 0 0 0 0 0 0 0 0 0 0 0 0 0 0 0 0 0 0 0 0 0 0 0 0 0 0 0 0 0 0 0 0 0 0 0 0 0 0 0 0 0 0 0 0 0 0 0 0 0 0 0 0 0 0 0 0 0 0 0 0 0 0 0 0 0 0 0 0 0 0 0 0 0 0 0 0 0 0 0 0 0 0 0 0 0 0 0 0 0 0 0 0 0 0 0 0 0 0 0 0 0 0 0 0 0 0 0 0 0 0 0 0 0 0 0 0 0 0 0 0 0 0 0 0 0 0 0 0 0 0 0 0 0 0 0 0 0 0 0 0 0 0 0 0 0 0 0 0 0 0 
Shoots/CH_IMAGES/snapshot219737/VIS_SV_90_z1_h1_g0_e65_v500_new_465992_0.png 0 0 0 0 0 0 0 0 0 0 0 0 0 0 0 0 0 0 0 0 0 0 0 0 0 0 0 0 0 0 0 0 0 0 0 0 0 0 0 0 0 0 0 0 0 0 0 0 0 0 0 0 0 0 0 0 0 0 0 0 0 0 0 0 0 0 0 0 0 0 0 0 0 0 0 0 0 0 0 0 0 0 0 0 0 0 0 0 0 0 0 0 0 0 0 0 0 0 0 0 0 0 0 0 0 0 0 0 0 0 0 0 0 0 0 0 0 0 0 0 0 0 0 0 0 0 0 0 0 0 0 0 0 0 0 0 0 0 0 0 0 0 0 0 0 0 0 0 0 0 0 0 0 0 0 0 0 0 0 0 0 0 0 0 0 0 0 0 0 0 0 0 0 0 0 0 0 0 0 0 
Shoots/CH_IMAGES/snapshot219738/VIS_SV_0_z1_h1_g0_e65_v500_new_465997_0.png 0 0 0 0 0 0 0 0 0 0 0 0 0 0 0 0 0 0 0 0 0 0 0 0 0 0 0 0 0 0 0 0 0 0 0 0 0 0 0 0 0 0 0 0 0 0 0 0 0 0 0 0 0 0 0 0 0 0 0 0 0 0 0 0 0 0 0 0 0 0 0 0 0 0 0 0 0 0 0 0 0 0 0 0 0 0 0 0 0 0 0 0 0 0 0 0 0 0 0 0 0 0 0 0 0 0 0 0 0 0 0 0 0 0 0 0 0 0 0 0 0 0 0 0 0 0 0 0 0 0 0 0 0 0 0 0 0 0 0 0 0 0 0 0 0 0 0 0 0 0 0 0 0 0 0 0 0 0 0 0 0 0 0 0 0 0 0 0 0 0 0 0 0 0 0 0 0 0 0 0 
Shoots/CH_IMAGES/snapshot219738/VIS_SV_90_z1_h1_g0_e65_v500_new_465998_0.png 0 0 0 0 0 0 0 0 0 0 0 0 0 0 0 0 0 0 0 0 0 0 0 0 0 0 0 0 0 0 0 0 0 0 0 0 0 0 0 0 0 0 0 0 0 0 0 0 0 0 0 0 0 0 0 0 0 0 0 0 0 0 0 0 0 0 0 0 0 0 0 0 0 0 0 0 0 0 0 0 0 0 0 0 0 0 0 0 0 0 0 0 0 0 0 0 0 0 0 0 0 0 0 0 0 0 0 0 0 0 0 0 0 0 0 0 0 0 0 0 0 0 0 0 0 0 0 0 0 0 0 0 0 0 0 0 0 0 0 0 0 0 0 0 0 0 0 0 0 0 0 0 0 0 0 0 0 0 0 0 0 0 0 0 0 0 0 0 0 0 0 0 0 0 0 0 0 0 0 0 
Shoots/CH_IMAGES/snapshot219739/VIS_SV_90_z1_h1_g0_e65_v500_new_466004_0.png 0 0 0 0 0 0 0 0 0 0 0 0 0 0 0 0 0 0 0 0 0 0 0 0 0 0 0 0 0 0 0 0 0 0 0 0 0 0 0 0 0 0 0 0 0 0 0 0 0 0 0 0 0 0 0 0 0 0 0 0 0 0 0 0 0 0 0 0 0 0 0 0 0 0 0 0 0 0 0 0 0 0 0 0 0 0 0 0 0 0 0 0 0 0 0 0 0 0 0 0 0 0 0 0 0 0 0 0 0 0 0 0 0 0 0 0 0 0 0 0 0 0 0 0 0 0 0 0 0 0 0 0 0 0 0 0 0 0 0 0 0 0 0 0 0 0 0 0 0 0 0 0 0 0 0 0 0 0 0 0 0 0 0 0 0 0 0 0 0 0 0 0 0 0 0 0 0 0 0 0 
Shoots/CH_IMAGES/snapshot219739/VIS_SV_0_z1_h1_g0_e65_v500_new_466003_0.png 0 0 0 0 0 0 0 0 0 0 0 0 0 0 0 0 0 0 0 0 0 0 0 0 0 0 0 0 0 0 0 0 0 0 0 0 0 0 0 0 0 0 0 0 0 0 0 0 0 0 0 0 0 0 0 0 0 0 0 0 0 0 0 0 0 0 0 0 0 0 0 0 0 0 0 0 0 0 0 0 0 0 0 0 0 0 0 0 0 0 0 0 0 0 0 0 0 0 0 0 0 0 0 0 0 0 0 0 0 0 0 0 0 0 0 0 0 0 0 0 0 0 0 0 0 0 0 0 0 0 0 0 0 0 0 0 0 0 0 0 0 0 0 0 0 0 0 0 0 0 0 0 0 0 0 0 0 0 0 0 0 0 0 0 0 0 0 0 0 0 0 0 0 0 0 0 0 0 0 0 
Shoots/CH_IMAGES/snapshot219740/VIS_SV_0_z1_h1_g0_e65_v500_new_466006_0.png 3 1 4 1 2 5 3 6 4 12 10 8 20 27 25 19 18 18 17 17 14 19 24 36 42 61 82 81 100 127 126 163 189 190 192 240 249 291 338 327 364 422 432 440 358 172 92 44 35 17 31 18 14 22 18 18 13 10 13 8 32 6 14 22 16 10 10 12 4 4 9 11 8 8 7 10 8 7 10 3 5 7 1 7 2 6 4 4 8 0 9 0 6 4 2 2 5 1 3 5 3 3 3 3 0 1 2 0 4 1 0 2 0 2 1 1 1 0 1 0 0 0 0 0 0 0 0 0 0 0 0 0 0 0 0 1 0 0 0 0 0 0 0 0 0 0 0 0 0 0 1 0 0 0 0 0 0 0 1 0 0 1 1 1 2 4 2 2 1 5 3 3 1 1 2 1 4 0 5 1 
Shoots/CH_IMAGES/snapshot219740/VIS_SV_90_z1_h1_g0_e65_v500_new_466007_0.png 4 0 1 0 0 0 1 3 11 5 2 8 13 25 23 19 16 7 19 14 32 40 53 69 83 89 115 140 154 173 188 180 199 187 229 246 291 273 324 356 368 309 310 187 125 85 69 47 30 27 24 22 26 16 19 19 14 9 16 5 27 12 11 17 12 7 16 6 16 7 12 18 12 9 15 13 8 8 11 14 5 7 5 12 4 4 6 2 2 2 11 3 5 5 6 5 3 2 8 5 3 3 0 2 1 1 0 0 0 2 1 0 0 0 0 0 0 0 0 0 0 0 0 0 1 1 0 0 0 0 0 0 0 0 0 0 0 0 0 0 0 0 0 0 0 0 0 0 0 0 1 0 0 0 0 0 1 1 2 0 2 2 4 2 2 0 1 1 1 1 1 5 1 2 1 0 1 3 1 0 
Shoots/CH_IMAGES/snapshot219741/VIS_SV_0_z1_h1_g0_e65_v500_new_466015_0.png 33 1 2 2 4 2 8 11 10 10 17 24 34 51 52 59 61 117 142 140 182 163 167 195 195 222 293 343 407 399 474 509 529 582 699 895 1105 1309 1744 2231 2758 2914 2826 2367 1673 1169 681 372 184 86 75 66 45 56 38 39 42 34 30 23 63 16 28 40 22 35 37 31 38 36 33 25 38 36 28 37 26 25 33 31 28 29 29 18 23 15 24 18 20 14 46 7 8 9 14 9 12 7 18 14 8 15 11 13 8 8 8 8 3 1 4 4 2 1 1 1 1 0 0 4 2 0 0 3 2 1 4 2 6 1 4 1 2 3 2 0 2 0 3 0 0 1 0 0 0 1 0 0 1 0 4 1 0 0 0 0 0 0 0 0 0 0 0 1 0 2 1 4 0 0 1 0 1 1 1 1 1 4 1 0 
Shoots/CH_IMAGES/snapshot219741/VIS_SV_90_z1_h1_g0_e65_v500_new_466016_0.png 35 7 7 11 17 18 17 16 35 38 44 55 72 89 120 134 165 193 199 236 255 254 243 266 304 313 365 352 354 382 441 417 440 569 678 788 981 1125 1407 1614 1987 2596 2846 2552 1807 1062 635 408 250 175 119 90 75 88 70 60 63 53 45 37 74 31 57 46 42 52 46 44 62 44 41 57 48 40 32 32 19 26 28 19 30 18 12 43 26 19 21 25 30 13 76 11 18 22 21 21 29 25 36 43 30 35 33 53 58 74 71 77 101 88 103 94 59 60 49 34 28 20 26 10 36 6 11 19 15 17 19 9 13 15 15 13 12 14 10 13 4 9 12 4 7 2 2 6 6 5 3 2 3 0 11 0 0 8 6 5 4 3 4 1 7 4 3 5 3 9 4 4 4 8 4 6 5 13 6 4 9 6 6 2 
Shoots/CH_IMAGES/snapshot219742/VIS_SV_0_z1_h1_g0_e65_v500_new_466021_0.png 0 0 0 0 0 0 0 0 0 0 0 0 0 0 0 0 0 0 0 0 0 0 0 0 0 0 0 0 0 0 0 0 0 0 0 0 0 0 0 0 0 0 0 0 0 0 0 0 0 0 0 0 0 0 0 0 0 0 0 0 0 0 0 0 0 0 0 0 0 0 0 0 0 0 0 0 0 0 0 0 0 0 0 0 0 0 0 0 0 0 0 0 0 0 0 0 0 0 0 0 0 0 0 0 0 0 0 0 0 0 0 0 0 0 0 0 0 0 0 0 0 0 0 0 0 0 0 0 0 0 0 0 0 0 0 0 0 0 0 0 0 0 0 0 0 0 0 0 0 0 0 0 0 0 0 0 0 0 0 0 0 0 0 0 0 0 0 0 0 0 0 0 0 0 0 0 0 0 0 0 
Shoots/CH_IMAGES/snapshot219742/VIS_SV_90_z1_h1_g0_e65_v500_new_466022_0.png 0 0 0 0 0 0 0 0 0 0 0 0 0 0 0 0 0 0 0 0 0 0 0 0 0 0 0 0 0 0 0 0 0 0 0 0 0 0 0 0 0 0 0 0 0 0 0 0 0 0 0 0 0 0 0 0 0 0 0 0 0 0 0 0 0 0 0 0 0 0 0 0 0 0 0 0 0 0 0 0 0 0 0 0 0 0 0 0 0 0 0 0 0 0 0 0 0 0 0 0 0 0 0 0 0 0 0 0 0 0 0 0 0 0 0 0 0 0 0 0 0 0 0 0 0 0 0 0 0 0 0 0 0 0 0 0 0 0 0 0 0 0 0 0 0 0 0 0 0 0 0 0 0 0 0 0 0 0 0 0 0 0 0 0 0 0 0 0 0 0 0 0 0 0 0 0 0 0 0 0 
Shoots/CH_IMAGES/snapshot219743/VIS_SV_90_z1_h1_g0_e65_v500_new_466025_0.png 0 0 0 0 0 0 0 0 0 0 0 0 0 0 0 0 0 0 0 0 0 0 0 0 0 0 0 0 0 0 0 0 0 0 0 0 0 0 0 0 0 0 0 0 0 0 0 0 0 0 0 0 0 0 0 0 0 0 0 0 0 0 0 0 0 0 0 0 0 0 0 0 0 0 0 0 0 0 0 0 0 0 0 0 0 0 0 0 0 0 0 0 0 0 0 0 0 0 0 0 0 0 0 0 0 0 0 0 0 0 0 0 0 0 0 0 0 0 0 0 0 0 0 0 0 0 0 0 0 0 0 0 0 0 0 0 0 0 0 0 0 0 0 0 0 0 0 0 0 0 0 0 0 0 0 0 0 0 0 0 0 0 0 0 0 0 0 0 0 0 0 0 0 0 0 0 0 0 0 0 
Shoots/CH_IMAGES/snapshot219744/VIS_SV_90_z1_h1_g0_e65_v500_new_466034_0.png 0 0 0 0 0 0 0 0 0 0 0 0 0 0 0 0 0 0 0 0 0 0 0 0 0 0 0 0 0 0 0 0 0 0 0 0 0 0 0 0 0 0 0 0 0 0 0 0 0 0 0 0 0 0 0 0 0 0 0 0 0 0 0 0 0 0 0 0 0 0 0 0 0 0 0 0 0 0 0 0 0 0 0 0 0 0 0 0 0 0 0 0 0 0 0 0 0 0 0 0 0 0 0 0 0 0 0 0 0 0 0 0 0 0 0 0 0 0 0 0 0 0 0 0 0 0 0 0 0 0 0 0 0 0 0 0 0 0 0 0 0 0 0 0 0 0 0 0 0 0 0 0 0 0 0 0 0 0 0 0 0 0 0 0 0 0 0 0 0 0 0 0 0 0 0 0 0 0 0 0 
Shoots/CH_IMAGES/snapshot219743/VIS_SV_0_z1_h1_g0_e65_v500_new_466024_0.png 0 0 0 0 0 0 0 0 0 0 0 0 0 0 0 0 0 0 0 0 0 0 0 0 0 0 0 0 0 0 0 0 0 0 0 0 0 0 0 0 0 0 0 0 0 0 0 0 0 0 0 0 0 0 0 0 0 0 0 0 0 0 0 0 0 0 0 0 0 0 0 0 0 0 0 0 0 0 0 0 0 0 0 0 0 0 0 0 0 0 0 0 0 0 0 0 0 0 0 0 0 0 0 0 0 0 0 0 0 0 0 0 0 0 0 0 0 0 0 0 0 0 0 0 0 0 0 0 0 0 0 0 0 0 0 0 0 0 0 0 0 0 0 0 0 0 0 0 0 0 0 0 0 0 0 0 0 0 0 0 0 0 0 0 0 0 0 0 0 0 0 0 0 0 0 0 0 0 0 0 
Shoots/CH_IMAGES/snapshot219744/VIS_SV_0_z1_h1_g0_e65_v500_new_466033_0.png 0 0 0 0 0 0 0 0 0 0 0 0 0 0 0 0 0 0 0 0 0 0 0 0 0 0 0 0 0 0 0 0 0 0 0 0 0 0 0 0 0 0 0 0 0 0 0 0 0 0 0 0 0 0 0 0 0 0 0 0 0 0 0 0 0 0 0 0 0 0 0 0 0 0 0 0 0 0 0 0 0 0 0 0 0 0 0 0 0 0 0 0 0 0 0 0 0 0 0 0 0 0 0 0 0 0 0 0 0 0 0 0 0 0 0 0 0 0 0 0 0 0 0 0 0 0 0 0 0 0 0 0 0 0 0 0 0 0 0 0 0 0 0 0 0 0 0 0 0 0 0 0 0 0 0 0 0 0 0 0 0 0 0 0 0 0 0 0 0 0 0 0 0 0 0 0 0 0 0 0 
Shoots/CH_IMAGES/snapshot219745/VIS_SV_90_z1_h1_g0_e65_v500_new_466040_0.png 0 0 0 0 0 0 0 0 0 0 0 0 0 0 0 0 0 0 0 0 0 0 0 0 0 0 0 0 0 0 0 0 0 0 0 0 0 0 0 0 0 0 0 0 0 0 0 0 0 0 0 0 0 0 0 0 0 0 0 0 0 0 0 0 0 0 0 0 0 0 0 0 0 0 0 0 0 0 0 0 0 0 0 0 0 0 0 0 0 0 0 0 0 0 0 0 0 0 0 0 0 0 0 0 0 0 0 0 0 0 0 0 0 0 0 0 0 0 0 0 0 0 0 0 0 0 0 0 0 0 0 0 0 0 0 0 0 0 0 0 0 0 0 0 0 0 0 0 0 0 0 0 0 0 0 0 0 0 0 0 0 0 0 0 0 0 0 0 0 0 0 0 0 0 0 0 0 0 0 0 
Shoots/CH_IMAGES/snapshot219745/VIS_SV_0_z1_h1_g0_e65_v500_new_466039_0.png 0 0 0 0 0 0 0 0 0 0 0 0 0 0 0 0 0 0 0 0 0 0 0 0 0 0 0 0 0 0 0 0 0 0 0 0 0 0 0 0 0 0 0 0 0 0 0 0 0 0 0 0 0 0 0 0 0 0 0 0 0 0 0 0 0 0 0 0 0 0 0 0 0 0 0 0 0 0 0 0 0 0 0 0 0 0 0 0 0 0 0 0 0 0 0 0 0 0 0 0 0 0 0 0 0 0 0 0 0 0 0 0 0 0 0 0 0 0 0 0 0 0 0 0 0 0 0 0 0 0 0 0 0 0 0 0 0 0 0 0 0 0 0 0 0 0 0 0 0 0 0 0 0 0 0 0 0 0 0 0 0 0 0 0 0 0 0 0 0 0 0 0 0 0 0 0 0 0 0 0 
Shoots/CH_IMAGES/snapshot219746/VIS_SV_90_z1_h1_g0_e65_v500_new_466046_0.png 0 0 0 0 0 0 0 0 0 0 0 0 0 0 0 0 0 0 0 0 0 0 0 0 0 0 0 0 0 0 0 0 0 0 0 0 0 0 0 0 0 0 0 0 0 0 0 0 0 0 0 0 0 0 0 0 0 0 0 0 0 0 0 0 0 0 0 0 0 0 0 0 0 0 0 0 0 0 0 0 0 0 0 0 0 0 0 0 0 0 0 0 0 0 0 0 0 0 0 0 0 0 0 0 0 0 0 0 0 0 0 0 0 0 0 0 0 0 0 0 0 0 0 0 0 0 0 0 0 0 0 0 0 0 0 0 0 0 0 0 0 0 0 0 0 0 0 0 0 0 0 0 0 0 0 0 0 0 0 0 0 0 0 0 0 0 0 0 0 0 0 0 0 0 0 0 0 0 0 0 
Shoots/CH_IMAGES/snapshot219746/VIS_SV_0_z1_h1_g0_e65_v500_new_466045_0.png 0 0 0 0 0 0 0 0 0 0 0 0 0 0 0 0 0 0 0 0 0 0 0 0 0 0 0 0 0 0 0 0 0 0 0 0 0 0 0 0 0 0 0 0 0 0 0 0 0 0 0 0 0 0 0 0 0 0 0 0 0 0 0 0 0 0 0 0 0 0 0 0 0 0 0 0 0 0 0 0 0 0 0 0 0 0 0 0 0 0 0 0 0 0 0 0 0 0 0 0 0 0 0 0 0 0 0 0 0 0 0 0 0 0 0 0 0 0 0 0 0 0 0 0 0 0 0 0 0 0 0 0 0 0 0 0 0 0 0 0 0 0 0 0 0 0 0 0 0 0 0 0 0 0 0 0 0 0 0 0 0 0 0 0 0 0 0 0 0 0 0 0 0 0 0 0 0 0 0 0 
Shoots/CH_IMAGES/snapshot219747/VIS_SV_90_z1_h1_g0_e65_v500_new_466052_0.png 4 0 0 1 3 3 0 0 5 5 14 19 27 32 55 53 54 41 51 48 63 63 90 116 176 177 200 261 297 366 319 364 347 466 494 609 751 955 1082 1399 1767 2355 2730 2443 1689 870 448 245 137 94 65 58 43 55 28 37 26 29 29 20 37 18 27 34 36 24 27 23 32 36 18 24 29 22 29 25 18 34 23 13 23 15 10 19 13 18 12 11 9 3 26 7 3 8 6 7 6 8 9 4 4 3 6 7 1 5 0 4 1 0 0 0 2 1 0 0 0 0 2 0 2 0 1 0 0 1 0 0 0 2 0 0 0 0 0 0 2 0 0 1 0 1 0 0 1 0 0 0 0 0 1 0 0 0 0 0 1 0 0 0 0 0 0 0 0 0 0 0 0 0 0 0 0 0 0 0 0 0 0 0 
Shoots/CH_IMAGES/snapshot219748/VIS_SV_0_z1_h1_g0_e65_v500_new_466057_0.png 0 0 0 0 0 0 0 0 0 0 0 0 0 0 0 0 0 0 0 0 0 0 0 0 0 0 0 0 0 0 0 0 0 0 0 0 0 0 0 0 0 0 0 0 0 0 0 0 0 0 0 0 0 0 0 0 0 0 0 0 0 0 0 0 0 0 0 0 0 0 0 0 0 0 0 0 0 0 0 0 0 0 0 0 0 0 0 0 0 0 0 0 0 0 0 0 0 0 0 0 0 0 0 0 0 0 0 0 0 0 0 0 0 0 0 0 0 0 0 0 0 0 0 0 0 0 0 0 0 0 0 0 0 0 0 0 0 0 0 0 0 0 0 0 0 0 0 0 0 0 0 0 0 0 0 0 0 0 0 0 0 0 0 0 0 0 0 0 0 0 0 0 0 0 0 0 0 0 0 0 
Shoots/CH_IMAGES/snapshot219747/VIS_SV_0_z1_h1_g0_e65_v500_new_466051_0.png 82 9 15 12 17 22 23 18 23 25 24 35 40 48 82 108 120 143 165 139 170 154 178 220 221 251 294 319 362 380 462 427 456 528 590 705 851 999 1308 1383 1452 1574 1464 1388 1133 781 475 272 149 106 85 54 47 45 36 41 49 35 35 24 50 21 29 33 32 46 30 30 56 41 36 42 30 33 35 26 28 31 30 27 24 18 15 28 19 22 24 14 20 19 96 13 22 25 22 22 29 22 33 41 31 45 35 31 42 36 35 32 47 38 26 30 16 34 21 20 25 16 18 5 32 3 13 9 16 19 18 13 27 15 15 18 11 11 10 13 14 7 11 8 15 6 2 10 4 7 7 6 13 1 21 1 7 4 12 8 8 7 20 10 12 10 8 12 3 18 3 12 5 8 12 17 4 18 11 19 8 9 11 4 
Shoots/CH_IMAGES/snapshot219748/VIS_SV_90_z1_h1_g0_e65_v500_new_466058_0.png 0 0 0 0 0 0 0 0 0 0 0 0 0 0 0 0 0 0 0 0 0 0 0 0 0 0 0 0 0 0 0 0 0 0 0 0 0 0 0 0 0 0 0 0 0 0 0 0 0 0 0 0 0 0 0 0 0 0 0 0 0 0 0 0 0 0 0 0 0 0 0 0 0 0 0 0 0 0 0 0 0 0 0 0 0 0 0 0 0 0 0 0 0 0 0 0 0 0 0 0 0 0 0 0 0 0 0 0 0 0 0 0 0 0 0 0 0 0 0 0 0 0 0 0 0 0 0 0 0 0 0 0 0 0 0 0 0 0 0 0 0 0 0 0 0 0 0 0 0 0 0 0 0 0 0 0 0 0 0 0 0 0 0 0 0 0 0 0 0 0 0 0 0 0 0 0 0 0 0 0 
Shoots/CH_IMAGES/snapshot219749/VIS_SV_0_z1_h1_g0_e65_v500_new_466060_0.png 9 4 3 13 11 12 10 14 21 27 36 48 69 75 96 124 165 172 187 243 251 273 270 305 341 364 357 434 492 525 461 546 554 716 749 919 956 1005 1149 1211 1395 1635 1826 2139 1829 1187 700 344 195 106 81 69 49 66 36 40 34 34 28 35 38 21 26 28 34 47 34 48 45 31 38 31 30 29 40 31 33 29 29 24 27 33 17 15 10 17 15 15 17 10 28 9 13 10 7 8 8 4 4 4 6 1 3 3 1 3 3 2 2 1 0 2 1 2 0 0 0 1 4 0 6 0 0 1 0 0 1 0 0 0 1 0 0 0 0 0 0 0 0 0 0 0 0 0 0 0 0 0 0 0 0 0 0 0 0 0 1 0 0 0 1 0 0 0 0 2 0 0 0 3 0 0 0 1 1 0 2 1 3 2 
Shoots/CH_IMAGES/snapshot219749/VIS_SV_90_z1_h1_g0_e65_v500_new_466061_0.png 26 1 1 5 5 11 14 17 17 20 27 37 50 62 79 112 107 146 163 168 207 198 220 238 276 278 337 305 371 385 393 437 467 584 679 843 974 1167 1266 1612 2131 2619 2762 2620 2100 1264 663 291 132 89 55 39 35 45 37 33 35 32 25 21 38 18 27 17 40 37 32 32 32 40 35 32 35 20 27 36 30 20 36 27 27 24 19 24 25 18 15 8 16 6 30 9 13 7 6 12 7 9 10 10 8 7 9 9 8 6 7 6 15 8 10 13 14 10 7 10 4 2 5 0 4 0 3 2 0 1 2 2 1 1 3 0 1 3 1 0 2 0 0 0 1 1 0 1 0 0 1 3 0 0 2 0 0 0 1 0 2 0 1 0 1 1 1 0 0 1 0 1 0 1 3 0 1 3 3 3 5 3 3 1 
Shoots/CH_IMAGES/snapshot219750/VIS_SV_90_z1_h1_g0_e65_v500_new_466070_0.png 32 6 5 4 6 6 7 7 7 17 22 20 40 57 59 102 105 131 129 129 174 194 224 298 314 304 335 380 327 338 309 306 325 355 385 488 585 744 1001 1221 1467 1954 2493 3118 2617 1649 838 443 261 173 141 74 49 56 46 48 54 47 39 36 59 33 31 51 50 49 47 36 56 51 69 75 77 67 72 58 64 53 54 40 54 45 33 28 26 31 25 29 24 17 34 10 12 11 18 18 20 13 11 14 10 9 18 18 13 24 27 49 66 180 335 351 238 133 52 43 41 18 27 11 14 10 7 6 7 7 5 4 7 4 5 4 3 5 2 2 5 4 3 5 2 5 5 4 5 1 1 1 3 0 5 2 2 4 1 5 3 3 3 1 1 2 6 1 2 1 3 1 2 2 2 3 4 7 3 4 2 4 1 3 
Shoots/CH_IMAGES/snapshot219750/VIS_SV_0_z1_h1_g0_e65_v500_new_466069_0.png 36 1 1 4 9 9 8 6 5 13 12 25 20 31 39 43 42 55 80 88 135 174 223 319 309 419 437 499 507 556 503 506 546 588 725 907 1145 1297 1533 1497 1564 1502 1532 1384 1119 715 394 233 166 106 83 69 40 51 47 37 47 48 24 25 61 36 46 39 35 44 49 35 47 47 52 31 50 37 52 43 48 34 45 31 30 32 26 23 24 15 14 20 21 18 37 10 4 14 12 8 14 13 5 8 7 2 7 6 5 7 1 5 5 2 10 1 0 8 0 1 1 0 0 0 6 0 0 3 0 1 1 1 1 2 2 0 0 1 0 4 0 1 0 1 2 1 0 2 0 0 0 0 0 0 1 0 0 0 0 1 0 0 0 0 0 0 0 0 0 1 1 0 0 1 0 3 1 2 1 1 2 0 1 2 
Shoots/CH_IMAGES/snapshot219751/VIS_SV_90_z1_h1_g0_e65_v500_new_466076_0.png 45 3 7 7 13 7 8 16 31 23 19 29 39 39 53 59 56 79 86 91 143 193 174 240 288 300 341 356 434 440 422 436 459 520 579 699 868 984 1459 1559 2033 2718 3514 4566 5113 4826 3181 2075 1128 559 354 198 113 138 87 66 57 53 40 27 93 15 31 30 48 41 45 37 35 55 38 43 48 45 46 37 52 44 49 45 42 43 29 49 40 45 28 35 31 23 70 16 29 24 29 27 31 21 31 30 36 29 29 37 35 40 33 41 36 42 54 74 60 119 100 104 80 45 38 28 41 6 15 18 8 11 12 5 10 9 6 6 4 4 1 11 8 3 4 5 3 2 0 9 2 3 1 1 1 0 19 0 0 4 1 2 4 1 4 2 4 4 1 1 2 4 4 6 5 3 9 4 0 6 8 3 5 4 4 4 
Shoots/CH_IMAGES/snapshot219751/VIS_SV_0_z1_h1_g0_e65_v500_new_466075_0.png 51 3 8 11 13 16 16 15 21 32 28 42 46 51 75 73 115 112 177 188 251 327 312 422 418 474 539 645 648 637 611 687 726 774 802 963 1236 1392 1805 1977 2243 2729 3017 3438 3595 3386 2965 2363 1571 844 462 285 157 170 101 113 104 89 74 43 112 41 57 59 75 55 53 46 65 64 56 77 70 60 62 55 40 40 53 30 33 33 23 41 27 19 25 18 26 13 77 3 17 12 22 24 24 10 31 26 27 34 28 22 21 19 23 18 11 24 26 30 21 31 21 20 17 11 13 5 19 4 6 5 4 2 4 1 0 2 7 1 1 3 1 4 2 2 3 7 4 5 2 7 5 3 1 6 3 0 6 0 0 1 0 1 1 2 4 2 1 2 2 2 4 2 3 1 5 5 3 3 1 8 7 2 2 3 2 0 
Shoots/CH_IMAGES/snapshot219752/VIS_SV_90_z1_h1_g0_e65_v500_new_466082_0.png 72 0 0 4 1 3 5 1 11 5 9 9 7 18 16 27 33 43 48 55 93 126 121 208 236 264 287 335 387 404 463 500 512 569 656 687 838 990 1410 1562 1958 2271 2445 2491 2596 2290 1547 1270 748 418 254 163 77 117 69 63 59 34 37 16 85 9 46 32 29 41 36 28 59 42 31 43 45 40 51 37 21 46 40 47 25 28 22 37 39 30 38 18 35 21 89 13 24 21 18 30 31 19 36 27 26 24 28 22 24 33 21 12 17 6 8 8 6 13 12 3 5 0 2 0 8 0 0 0 0 2 1 1 2 0 1 2 0 2 0 3 0 0 0 0 1 1 1 0 1 1 1 1 0 0 8 0 0 0 0 0 1 0 0 1 1 0 1 1 0 2 0 1 1 0 0 1 2 3 3 3 0 0 0 0 
Shoots/CH_IMAGES/snapshot219752/VIS_SV_0_z1_h1_g0_e65_v500_new_466081_0.png 76 5 7 10 8 13 10 18 34 33 50 51 78 86 94 95 127 162 171 209 257 222 266 351 353 412 486 498 497 520 502 513 547 652 690 812 965 1147 1479 1679 1971 2222 2528 2947 2923 2783 2213 1984 1524 1035 710 469 241 233 158 119 103 74 89 66 117 33 57 47 56 66 65 48 59 57 83 80 82 67 83 87 80 68 67 48 37 39 32 35 38 26 29 22 22 15 50 14 9 19 23 13 12 9 10 17 18 9 5 8 5 7 3 6 6 5 2 4 2 4 1 1 2 1 2 0 7 0 0 2 0 1 0 1 4 0 1 1 1 3 0 1 0 2 0 1 2 1 0 1 0 0 0 0 0 0 2 0 0 0 1 0 0 0 2 0 1 0 0 2 0 1 0 0 0 1 5 3 1 2 3 1 5 6 6 2 
Shoots/CH_IMAGES/snapshot219753/VIS_SV_0_z1_h1_g0_e65_v500_new_466087_0.png 0 0 0 0 0 0 0 0 0 0 0 0 0 0 0 0 0 0 0 0 0 0 0 0 0 0 0 0 0 0 0 0 0 0 0 0 0 0 0 0 0 0 0 0 0 0 0 0 0 0 0 0 0 0 0 0 0 0 0 0 0 0 0 0 0 0 0 0 0 0 0 0 0 0 0 0 0 0 0 0 0 0 0 0 0 0 0 0 0 0 0 0 0 0 0 0 0 0 0 0 0 0 0 0 0 0 0 0 0 0 0 0 0 0 0 0 0 0 0 0 0 0 0 0 0 0 0 0 0 0 0 0 0 0 0 0 0 0 0 0 0 0 0 0 0 0 0 0 0 0 0 0 0 0 0 0 0 0 0 0 0 0 0 0 0 0 0 0 0 0 0 0 0 0 0 0 0 0 0 0 
Shoots/CH_IMAGES/snapshot219753/VIS_SV_90_z1_h1_g0_e65_v500_new_466088_0.png 0 0 0 0 0 0 0 0 0 0 0 0 0 0 0 0 0 0 0 0 0 0 0 0 0 0 0 0 0 0 0 0 0 0 0 0 0 0 0 0 0 0 0 0 0 0 0 0 0 0 0 0 0 0 0 0 0 0 0 0 0 0 0 0 0 0 0 0 0 0 0 0 0 0 0 0 0 0 0 0 0 0 0 0 0 0 0 0 0 0 0 0 0 0 0 0 0 0 0 0 0 0 0 0 0 0 0 0 0 0 0 0 0 0 0 0 0 0 0 0 0 0 0 0 0 0 0 0 0 0 0 0 0 0 0 0 0 0 0 0 0 0 0 0 0 0 0 0 0 0 0 0 0 0 0 0 0 0 0 0 0 0 0 0 0 0 0 0 0 0 0 0 0 0 0 0 0 0 0 0 
Shoots/CH_IMAGES/snapshot219754/VIS_SV_0_z1_h1_g0_e65_v500_new_466093_0.png 106 2 8 5 4 2 5 7 9 10 14 13 28 27 25 37 51 60 71 82 81 126 130 176 202 212 250 309 293 325 339 316 368 433 455 497 631 695 715 748 947 1165 1098 1150 859 540 312 160 92 54 46 49 42 39 26 21 35 28 24 12 42 13 15 23 33 28 28 25 44 33 38 33 28 40 26 27 24 17 26 25 21 22 11 21 15 8 8 13 10 10 49 8 5 15 6 8 5 10 14 10 11 11 6 9 9 9 4 7 12 8 8 7 4 10 7 13 9 5 15 0 13 2 5 2 3 4 2 3 2 4 1 1 4 3 3 2 2 2 5 2 1 1 1 0 1 1 0 1 0 0 1 0 1 1 3 1 1 0 1 0 1 0 1 0 3 0 0 2 1 1 1 1 1 0 2 2 2 4 1 2 
Shoots/CH_IMAGES/snapshot219754/VIS_SV_90_z1_h1_g0_e65_v500_new_466094_0.png 152 7 8 5 10 3 8 7 8 8 8 16 18 33 38 36 68 68 92 113 122 147 185 205 248 257 267 297 305 314 353 326 324 336 368 460 513 550 728 796 893 1082 1121 1160 1063 723 426 199 130 82 69 62 43 50 50 36 39 25 37 27 49 31 24 34 37 39 41 48 51 55 55 50 39 53 43 50 43 42 39 31 37 27 12 35 23 21 20 17 12 13 81 13 14 26 18 17 17 17 20 18 8 12 17 23 20 29 32 27 41 48 84 102 100 185 159 160 138 107 102 58 74 35 32 25 30 20 24 8 17 10 5 3 6 1 4 7 6 4 6 4 3 6 4 2 4 7 3 5 7 2 14 4 4 10 14 8 14 6 10 9 8 10 14 10 20 10 14 10 15 11 9 15 13 10 11 10 7 9 4 5 
Shoots/CH_IMAGES/snapshot219755/VIS_SV_90_z1_h1_g0_e65_v500_new_466100_0.png 28 0 1 3 0 5 7 6 9 9 24 23 28 43 50 89 97 114 115 134 177 196 206 233 270 269 304 283 323 280 300 342 351 382 442 507 600 659 904 1071 1418 1742 2308 3044 4021 3429 2684 1493 689 310 136 70 50 41 34 37 31 30 27 22 36 15 26 14 21 28 28 32 49 42 37 34 39 53 35 57 44 57 50 39 41 38 32 27 31 21 25 17 19 18 47 14 10 5 10 14 10 6 10 7 3 3 4 2 0 1 1 2 2 0 2 0 0 1 0 0 0 1 0 0 0 0 0 0 0 0 0 0 0 0 0 0 0 0 0 0 0 0 0 0 0 0 0 0 0 0 0 0 0 0 2 0 0 0 0 0 0 0 0 0 0 0 0 0 0 0 0 0 0 0 0 0 0 2 0 0 0 0 0 0 
Shoots/CH_IMAGES/snapshot219755/VIS_SV_0_z1_h1_g0_e65_v500_new_466099_0.png 10 2 4 4 6 6 7 3 11 9 15 20 30 52 74 112 107 102 87 115 123 142 153 236 229 265 278 375 391 390 388 417 440 490 521 631 782 874 1273 1420 1894 2271 2608 2873 3017 3087 2457 1826 1098 597 321 207 86 88 54 53 31 25 40 15 54 16 25 29 30 22 21 18 24 16 18 17 21 14 26 21 14 15 28 22 19 19 22 23 13 21 18 8 13 11 31 6 12 12 13 24 10 11 20 12 13 24 13 16 17 8 13 5 3 5 4 4 1 4 2 2 1 2 2 0 2 0 0 0 0 0 0 0 0 2 1 0 0 1 0 4 0 1 0 0 0 1 0 1 0 0 0 0 0 0 2 0 0 0 1 2 1 0 2 0 0 0 0 0 0 2 1 1 1 1 3 4 0 2 1 2 0 2 2 2 
Shoots/CH_IMAGES/snapshot219756/VIS_SV_0_z1_h1_g0_e65_v500_new_466105_0.png 0 0 0 0 0 0 0 0 0 0 0 0 0 0 0 0 0 0 0 0 0 0 0 0 0 0 0 0 0 0 0 0 0 0 0 0 0 0 0 0 0 0 0 0 0 0 0 0 0 0 0 0 0 0 0 0 0 0 0 0 0 0 0 0 0 0 0 0 0 0 0 0 0 0 0 0 0 0 0 0 0 0 0 0 0 0 0 0 0 0 0 0 0 0 0 0 0 0 0 0 0 0 0 0 0 0 0 0 0 0 0 0 0 0 0 0 0 0 0 0 0 0 0 0 0 0 0 0 0 0 0 0 0 0 0 0 0 0 0 0 0 0 0 0 0 0 0 0 0 0 0 0 0 0 0 0 0 0 0 0 0 0 0 0 0 0 0 0 0 0 0 0 0 0 0 0 0 0 0 0 
Shoots/CH_IMAGES/snapshot219756/VIS_SV_90_z1_h1_g0_e65_v500_new_466106_0.png 0 0 0 0 0 0 0 0 0 0 0 0 0 0 0 0 0 0 0 0 0 0 0 0 0 0 0 0 0 0 0 0 0 0 0 0 0 0 0 0 0 0 0 0 0 0 0 0 0 0 0 0 0 0 0 0 0 0 0 0 0 0 0 0 0 0 0 0 0 0 0 0 0 0 0 0 0 0 0 0 0 0 0 0 0 0 0 0 0 0 0 0 0 0 0 0 0 0 0 0 0 0 0 0 0 0 0 0 0 0 0 0 0 0 0 0 0 0 0 0 0 0 0 0 0 0 0 0 0 0 0 0 0 0 0 0 0 0 0 0 0 0 0 0 0 0 0 0 0 0 0 0 0 0 0 0 0 0 0 0 0 0 0 0 0 0 0 0 0 0 0 0 0 0 0 0 0 0 0 0 
Shoots/CH_IMAGES/snapshot219757/VIS_SV_0_z1_h1_g0_e65_v500_new_466111_0.png 107 2 2 4 1 2 3 10 10 11 16 24 26 36 41 46 61 91 120 139 207 233 234 279 400 340 423 434 369 386 407 406 425 454 509 605 730 774 997 1036 1014 1063 1132 1374 1783 2228 1983 1504 790 415 219 119 52 90 76 49 71 69 45 44 91 33 41 53 52 66 48 58 60 51 62 68 67 64 60 68 57 53 43 37 45 48 36 29 29 19 25 15 11 15 69 8 6 16 9 9 12 12 7 6 4 2 1 3 4 2 0 1 2 0 0 1 0 1 1 2 0 0 0 0 2 1 0 0 0 1 0 3 0 0 0 0 0 2 0 2 0 1 1 4 2 0 0 3 2 0 0 0 1 0 2 0 0 0 1 0 0 0 0 0 1 1 0 0 0 0 1 1 2 0 1 2 0 1 2 3 0 1 2 2 
Shoots/CH_IMAGES/snapshot219757/VIS_SV_90_z1_h1_g0_e65_v500_new_466112_0.png 17 4 5 4 6 2 3 3 9 9 18 19 10 22 24 30 44 41 75 110 110 98 165 164 196 208 214 237 217 215 221 219 242 281 318 355 506 655 920 906 1086 1102 1212 1420 1530 1554 1195 927 582 353 182 115 53 71 60 43 40 42 33 29 46 30 36 32 39 43 33 39 39 35 29 35 41 39 43 63 47 38 57 28 33 25 15 29 25 20 22 13 12 12 31 8 12 9 9 8 11 7 7 10 2 4 2 3 3 1 3 1 0 3 2 2 1 3 2 0 0 1 1 0 0 0 1 0 3 2 0 0 0 0 0 0 0 0 0 1 0 0 0 0 0 1 0 1 0 0 0 2 0 0 2 0 0 1 0 0 0 0 0 0 0 0 2 0 1 2 2 1 3 1 0 1 0 2 2 1 4 2 2 1 
Shoots/CH_IMAGES/snapshot219758/VIS_SV_0_z1_h1_g0_e65_v500_new_466117_0.png 8 0 3 2 0 2 0 1 5 7 6 5 5 6 12 30 17 36 24 30 39 40 79 104 112 137 136 171 186 229 190 208 239 206 246 250 261 327 395 592 799 871 668 385 176 113 65 52 36 29 43 26 23 31 20 16 25 16 13 6 30 8 18 15 16 18 14 9 20 20 23 10 13 23 17 24 23 14 17 14 9 17 12 14 6 10 12 10 11 10 25 6 1 9 14 7 10 7 9 4 5 4 9 7 7 8 4 3 1 3 4 4 0 2 1 0 1 0 2 0 3 0 0 1 0 0 0 1 2 1 0 0 1 0 0 1 0 0 0 0 1 1 0 1 1 1 0 0 0 0 4 0 0 0 0 0 1 0 0 0 0 0 0 1 1 1 1 2 0 0 0 0 1 0 0 0 1 0 0 0 
Shoots/CH_IMAGES/snapshot219758/VIS_SV_90_z1_h1_g0_e65_v500_new_466118_0.png 10 1 3 2 3 5 5 4 5 3 6 8 10 16 14 30 28 27 58 59 74 99 98 129 147 167 181 239 277 245 238 246 255 237 243 289 314 293 392 400 396 429 429 458 500 345 171 89 61 49 37 42 27 40 33 25 23 18 27 15 40 10 9 16 21 28 24 25 40 29 30 18 16 22 34 21 31 26 22 19 19 15 18 15 14 7 9 3 11 3 27 0 4 4 5 11 11 4 14 11 6 3 4 9 2 5 4 0 0 0 1 4 0 3 1 1 2 0 2 0 3 0 1 1 2 4 2 0 0 1 0 1 1 0 2 0 0 0 0 1 1 1 0 0 1 0 0 0 0 0 2 0 0 0 0 1 0 1 0 0 1 1 0 0 0 2 0 0 0 1 1 1 1 0 5 0 1 3 0 5 
Shoots/CH_IMAGES/snapshot219759/VIS_SV_90_z1_h1_g0_e65_v500_new_466121_0.png 0 0 0 0 0 0 0 0 0 0 0 0 0 0 0 0 0 0 0 0 0 0 0 0 0 0 0 0 0 0 0 0 0 0 0 0 0 0 0 0 0 0 0 0 0 0 0 0 0 0 0 0 0 0 0 0 0 0 0 0 0 0 0 0 0 0 0 0 0 0 0 0 0 0 0 0 0 0 0 0 0 0 0 0 0 0 0 0 0 0 0 0 0 0 0 0 0 0 0 0 0 0 0 0 0 0 0 0 0 0 0 0 0 0 0 0 0 0 0 0 0 0 0 0 0 0 0 0 0 0 0 0 0 0 0 0 0 0 0 0 0 0 0 0 0 0 0 0 0 0 0 0 0 0 0 0 0 0 0 0 0 0 0 0 0 0 0 0 0 0 0 0 0 0 0 0 0 0 0 0 
Shoots/CH_IMAGES/snapshot219759/VIS_SV_0_z1_h1_g0_e65_v500_new_466120_0.png 0 0 0 0 0 0 0 0 0 0 0 0 0 0 0 0 0 0 0 0 0 0 0 0 0 0 0 0 0 0 0 0 0 0 0 0 0 0 0 0 0 0 0 0 0 0 0 0 0 0 0 0 0 0 0 0 0 0 0 0 0 0 0 0 0 0 0 0 0 0 0 0 0 0 0 0 0 0 0 0 0 0 0 0 0 0 0 0 0 0 0 0 0 0 0 0 0 0 0 0 0 0 0 0 0 0 0 0 0 0 0 0 0 0 0 0 0 0 0 0 0 0 0 0 0 0 0 0 0 0 0 0 0 0 0 0 0 0 0 0 0 0 0 0 0 0 0 0 0 0 0 0 0 0 0 0 0 0 0 0 0 0 0 0 0 0 0 0 0 0 0 0 0 0 0 0 0 0 0 0 
Shoots/CH_IMAGES/snapshot219760/VIS_SV_90_z1_h1_g0_e65_v500_new_466130_0.png 0 0 0 0 0 0 0 0 0 0 0 0 0 0 0 0 0 0 0 0 0 0 0 0 0 0 0 0 0 0 0 0 0 0 0 0 0 0 0 0 0 0 0 0 0 0 0 0 0 0 0 0 0 0 0 0 0 0 0 0 0 0 0 0 0 0 0 0 0 0 0 0 0 0 0 0 0 0 0 0 0 0 0 0 0 0 0 0 0 0 0 0 0 0 0 0 0 0 0 0 0 0 0 0 0 0 0 0 0 0 0 0 0 0 0 0 0 0 0 0 0 0 0 0 0 0 0 0 0 0 0 0 0 0 0 0 0 0 0 0 0 0 0 0 0 0 0 0 0 0 0 0 0 0 0 0 0 0 0 0 0 0 0 0 0 0 0 0 0 0 0 0 0 0 0 0 0 0 0 0 
Shoots/CH_IMAGES/snapshot219760/VIS_SV_0_z1_h1_g0_e65_v500_new_466129_0.png 0 0 0 0 0 0 0 0 0 0 0 0 0 0 0 0 0 0 0 0 0 0 0 0 0 0 0 0 0 0 0 0 0 0 0 0 0 0 0 0 0 0 0 0 0 0 0 0 0 0 0 0 0 0 0 0 0 0 0 0 0 0 0 0 0 0 0 0 0 0 0 0 0 0 0 0 0 0 0 0 0 0 0 0 0 0 0 0 0 0 0 0 0 0 0 0 0 0 0 0 0 0 0 0 0 0 0 0 0 0 0 0 0 0 0 0 0 0 0 0 0 0 0 0 0 0 0 0 0 0 0 0 0 0 0 0 0 0 0 0 0 0 0 0 0 0 0 0 0 0 0 0 0 0 0 0 0 0 0 0 0 0 0 0 0 0 0 0 0 0 0 0 0 0 0 0 0 0 0 0 
Shoots/CH_IMAGES/snapshot219761/VIS_SV_0_z1_h1_g0_e65_v500_new_466135_0.png 0 0 0 0 0 0 0 0 0 0 0 0 0 0 0 0 0 0 0 0 0 0 0 0 0 0 0 0 0 0 0 0 0 0 0 0 0 0 0 0 0 0 0 0 0 0 0 0 0 0 0 0 0 0 0 0 0 0 0 0 0 0 0 0 0 0 0 0 0 0 0 0 0 0 0 0 0 0 0 0 0 0 0 0 0 0 0 0 0 0 0 0 0 0 0 0 0 0 0 0 0 0 0 0 0 0 0 0 0 0 0 0 0 0 0 0 0 0 0 0 0 0 0 0 0 0 0 0 0 0 0 0 0 0 0 0 0 0 0 0 0 0 0 0 0 0 0 0 0 0 0 0 0 0 0 0 0 0 0 0 0 0 0 0 0 0 0 0 0 0 0 0 0 0 0 0 0 0 0 0 
Shoots/CH_IMAGES/snapshot219761/VIS_SV_90_z1_h1_g0_e65_v500_new_466136_0.png 0 0 0 0 0 0 0 0 0 0 0 0 0 0 0 0 0 0 0 0 0 0 0 0 0 0 0 0 0 0 0 0 0 0 0 0 0 0 0 0 0 0 0 0 0 0 0 0 0 0 0 0 0 0 0 0 0 0 0 0 0 0 0 0 0 0 0 0 0 0 0 0 0 0 0 0 0 0 0 0 0 0 0 0 0 0 0 0 0 0 0 0 0 0 0 0 0 0 0 0 0 0 0 0 0 0 0 0 0 0 0 0 0 0 0 0 0 0 0 0 0 0 0 0 0 0 0 0 0 0 0 0 0 0 0 0 0 0 0 0 0 0 0 0 0 0 0 0 0 0 0 0 0 0 0 0 0 0 0 0 0 0 0 0 0 0 0 0 0 0 0 0 0 0 0 0 0 0 0 0 
Shoots/CH_IMAGES/snapshot219762/VIS_SV_90_z1_h1_g0_e65_v500_new_466139_0.png 29 2 4 5 3 10 9 10 16 15 15 17 28 31 43 58 62 87 79 97 125 149 169 195 195 199 247 258 251 285 274 278 289 295 338 396 479 508 726 917 1322 1837 2255 2069 1496 782 375 231 128 72 69 58 51 47 43 29 27 26 28 22 43 16 32 32 21 20 25 28 31 28 26 31 24 35 28 37 25 22 32 33 29 21 21 27 18 29 15 9 17 12 48 2 12 16 18 25 13 8 23 27 25 13 13 26 24 23 18 35 32 28 39 21 17 32 14 16 20 9 9 4 17 3 3 2 5 4 4 2 2 3 2 2 2 8 2 3 3 3 2 3 1 1 0 2 2 2 2 0 3 0 11 0 3 1 1 3 5 0 2 3 6 2 3 3 2 4 1 2 6 2 3 2 2 9 7 4 3 0 2 1 
Shoots/CH_IMAGES/snapshot219762/VIS_SV_0_z1_h1_g0_e65_v500_new_466138_0.png 49 1 9 2 4 10 3 14 24 18 20 30 28 26 42 60 73 88 105 123 167 174 212 258 298 335 362 360 386 379 405 402 418 481 482 671 744 868 941 947 960 1029 1114 1222 1019 608 421 220 109 77 75 51 30 60 49 46 45 42 46 46 56 29 44 48 45 39 57 40 49 51 49 48 35 42 42 34 29 41 26 26 35 16 20 19 18 17 24 16 18 13 65 12 12 7 9 13 15 8 9 7 7 8 2 6 2 3 6 3 3 2 5 4 2 3 2 1 1 0 0 0 0 0 0 0 1 0 0 0 1 0 0 0 0 1 0 0 0 0 1 0 0 0 0 1 0 0 0 0 0 0 2 0 0 0 0 0 0 0 0 0 0 0 0 0 0 0 0 0 0 1 0 2 0 0 1 2 0 1 2 3 
Shoots/CH_IMAGES/snapshot219763/VIS_SV_90_z1_h1_g0_e65_v500_new_466148_0.png 13 1 1 2 2 1 3 5 4 7 8 18 28 43 51 83 112 133 156 175 200 246 193 213 222 246 291 280 291 300 259 298 287 380 406 451 486 582 642 735 810 867 745 582 370 198 110 98 62 55 50 38 34 33 27 36 27 17 20 24 34 24 21 28 25 30 17 31 40 32 38 27 38 31 33 28 21 13 17 9 15 16 9 10 4 8 9 6 6 4 11 5 5 6 4 5 1 4 5 1 1 1 0 1 0 0 0 0 0 1 0 0 0 1 0 1 0 0 0 0 1 0 0 0 0 0 0 0 0 1 1 0 0 0 0 0 0 0 0 0 0 0 0 0 0 0 1 1 0 0 0 0 0 0 0 0 1 0 0 0 0 0 0 0 0 0 0 0 1 0 0 0 0 1 0 1 3 1 0 0 
Shoots/CH_IMAGES/snapshot219763/VIS_SV_0_z1_h1_g0_e65_v500_new_466147_0.png 9 0 0 1 5 4 1 1 5 4 11 8 15 21 37 41 39 51 44 56 56 62 71 83 121 144 184 216 229 300 330 347 431 539 568 655 754 910 1130 1270 1495 1799 1792 1639 1432 933 575 318 176 104 64 43 28 32 32 29 29 26 24 9 27 6 21 18 19 20 20 16 16 15 22 9 15 16 20 14 20 17 10 9 13 11 4 8 3 3 10 2 4 3 16 2 3 9 7 6 7 6 6 4 5 4 4 2 3 4 0 0 0 0 1 0 0 0 0 0 0 0 0 0 1 0 0 0 0 1 0 0 0 0 0 0 0 0 0 0 0 0 0 0 0 0 0 0 0 0 0 0 0 0 0 0 0 0 0 0 0 0 0 0 0 0 1 0 0 0 0 0 0 0 0 0 0 0 0 0 0 1 0 0 
Shoots/CH_IMAGES/snapshot219764/VIS_SV_90_z1_h1_g0_e65_v500_new_466151_0.png 0 0 0 0 0 0 0 0 0 0 0 0 0 0 0 0 0 0 0 0 0 0 0 0 0 0 0 0 0 0 0 0 0 0 0 0 0 0 0 0 0 0 0 0 0 0 0 0 0 0 0 0 0 0 0 0 0 0 0 0 0 0 0 0 0 0 0 0 0 0 0 0 0 0 0 0 0 0 0 0 0 0 0 0 0 0 0 0 0 0 0 0 0 0 0 0 0 0 0 0 0 0 0 0 0 0 0 0 0 0 0 0 0 0 0 0 0 0 0 0 0 0 0 0 0 0 0 0 0 0 0 0 0 0 0 0 0 0 0 0 0 0 0 0 0 0 0 0 0 0 0 0 0 0 0 0 0 0 0 0 0 0 0 0 0 0 0 0 0 0 0 0 0 0 0 0 0 0 0 0 
Shoots/CH_IMAGES/snapshot219764/VIS_SV_0_z1_h1_g0_e65_v500_new_466150_0.png 0 0 0 0 0 0 0 0 0 0 0 0 0 0 0 0 0 0 0 0 0 0 0 0 0 0 0 0 0 0 0 0 0 0 0 0 0 0 0 0 0 0 0 0 0 0 0 0 0 0 0 0 0 0 0 0 0 0 0 0 0 0 0 0 0 0 0 0 0 0 0 0 0 0 0 0 0 0 0 0 0 0 0 0 0 0 0 0 0 0 0 0 0 0 0 0 0 0 0 0 0 0 0 0 0 0 0 0 0 0 0 0 0 0 0 0 0 0 0 0 0 0 0 0 0 0 0 0 0 0 0 0 0 0 0 0 0 0 0 0 0 0 0 0 0 0 0 0 0 0 0 0 0 0 0 0 0 0 0 0 0 0 0 0 0 0 0 0 0 0 0 0 0 0 0 0 0 0 0 0 
Shoots/CH_IMAGES/snapshot219765/VIS_SV_0_z1_h1_g0_e65_v500_new_466159_0.png 0 0 0 0 0 0 0 0 0 0 0 0 0 0 0 0 0 0 0 0 0 0 0 0 0 0 0 0 0 0 0 0 0 0 0 0 0 0 0 0 0 0 0 0 0 0 0 0 0 0 0 0 0 0 0 0 0 0 0 0 0 0 0 0 0 0 0 0 0 0 0 0 0 0 0 0 0 0 0 0 0 0 0 0 0 0 0 0 0 0 0 0 0 0 0 0 0 0 0 0 0 0 0 0 0 0 0 0 0 0 0 0 0 0 0 0 0 0 0 0 0 0 0 0 0 0 0 0 0 0 0 0 0 0 0 0 0 0 0 0 0 0 0 0 0 0 0 0 0 0 0 0 0 0 0 0 0 0 0 0 0 0 0 0 0 0 0 0 0 0 0 0 0 0 0 0 0 0 0 0 
Shoots/CH_IMAGES/snapshot219765/VIS_SV_90_z1_h1_g0_e65_v500_new_466160_0.png 0 0 0 0 0 0 0 0 0 0 0 0 0 0 0 0 0 0 0 0 0 0 0 0 0 0 0 0 0 0 0 0 0 0 0 0 0 0 0 0 0 0 0 0 0 0 0 0 0 0 0 0 0 0 0 0 0 0 0 0 0 0 0 0 0 0 0 0 0 0 0 0 0 0 0 0 0 0 0 0 0 0 0 0 0 0 0 0 0 0 0 0 0 0 0 0 0 0 0 0 0 0 0 0 0 0 0 0 0 0 0 0 0 0 0 0 0 0 0 0 0 0 0 0 0 0 0 0 0 0 0 0 0 0 0 0 0 0 0 0 0 0 0 0 0 0 0 0 0 0 0 0 0 0 0 0 0 0 0 0 0 0 0 0 0 0 0 0 0 0 0 0 0 0 0 0 0 0 0 0 
Shoots/CH_IMAGES/snapshot219766/VIS_SV_0_z1_h1_g0_e65_v500_new_466165_0.png 0 0 0 0 0 0 0 0 0 0 0 0 0 0 0 0 0 0 0 0 0 0 0 0 0 0 0 0 0 0 0 0 0 0 0 0 0 0 0 0 0 0 0 0 0 0 0 0 0 0 0 0 0 0 0 0 0 0 0 0 0 0 0 0 0 0 0 0 0 0 0 0 0 0 0 0 0 0 0 0 0 0 0 0 0 0 0 0 0 0 0 0 0 0 0 0 0 0 0 0 0 0 0 0 0 0 0 0 0 0 0 0 0 0 0 0 0 0 0 0 0 0 0 0 0 0 0 0 0 0 0 0 0 0 0 0 0 0 0 0 0 0 0 0 0 0 0 0 0 0 0 0 0 0 0 0 0 0 0 0 0 0 0 0 0 0 0 0 0 0 0 0 0 0 0 0 0 0 0 0 
Shoots/CH_IMAGES/snapshot219766/VIS_SV_90_z1_h1_g0_e65_v500_new_466166_0.png 0 0 0 0 0 0 0 0 0 0 0 0 0 0 0 0 0 0 0 0 0 0 0 0 0 0 0 0 0 0 0 0 0 0 0 0 0 0 0 0 0 0 0 0 0 0 0 0 0 0 0 0 0 0 0 0 0 0 0 0 0 0 0 0 0 0 0 0 0 0 0 0 0 0 0 0 0 0 0 0 0 0 0 0 0 0 0 0 0 0 0 0 0 0 0 0 0 0 0 0 0 0 0 0 0 0 0 0 0 0 0 0 0 0 0 0 0 0 0 0 0 0 0 0 0 0 0 0 0 0 0 0 0 0 0 0 0 0 0 0 0 0 0 0 0 0 0 0 0 0 0 0 0 0 0 0 0 0 0 0 0 0 0 0 0 0 0 0 0 0 0 0 0 0 0 0 0 0 0 0 
Shoots/CH_IMAGES/snapshot219767/VIS_SV_90_z1_h1_g0_e65_v500_new_466172_0.png 0 0 0 0 0 0 0 0 0 0 0 0 0 0 0 0 0 0 0 0 0 0 0 0 0 0 0 0 0 0 0 0 0 0 0 0 0 0 0 0 0 0 0 0 0 0 0 0 0 0 0 0 0 0 0 0 0 0 0 0 0 0 0 0 0 0 0 0 0 0 0 0 0 0 0 0 0 0 0 0 0 0 0 0 0 0 0 0 0 0 0 0 0 0 0 0 0 0 0 0 0 0 0 0 0 0 0 0 0 0 0 0 0 0 0 0 0 0 0 0 0 0 0 0 0 0 0 0 0 0 0 0 0 0 0 0 0 0 0 0 0 0 0 0 0 0 0 0 0 0 0 0 0 0 0 0 0 0 0 0 0 0 0 0 0 0 0 0 0 0 0 0 0 0 0 0 0 0 0 0 
Shoots/CH_IMAGES/snapshot219767/VIS_SV_0_z1_h1_g0_e65_v500_new_466171_0.png 0 0 0 0 0 0 0 0 0 0 0 0 0 0 0 0 0 0 0 0 0 0 0 0 0 0 0 0 0 0 0 0 0 0 0 0 0 0 0 0 0 0 0 0 0 0 0 0 0 0 0 0 0 0 0 0 0 0 0 0 0 0 0 0 0 0 0 0 0 0 0 0 0 0 0 0 0 0 0 0 0 0 0 0 0 0 0 0 0 0 0 0 0 0 0 0 0 0 0 0 0 0 0 0 0 0 0 0 0 0 0 0 0 0 0 0 0 0 0 0 0 0 0 0 0 0 0 0 0 0 0 0 0 0 0 0 0 0 0 0 0 0 0 0 0 0 0 0 0 0 0 0 0 0 0 0 0 0 0 0 0 0 0 0 0 0 0 0 0 0 0 0 0 0 0 0 0 0 0 0 
Shoots/CH_IMAGES/snapshot219768/VIS_SV_90_z1_h1_g0_e65_v500_new_466178_0.png 0 0 0 0 0 0 0 0 0 0 0 0 0 0 0 0 0 0 0 0 0 0 0 0 0 0 0 0 0 0 0 0 0 0 0 0 0 0 0 0 0 0 0 0 0 0 0 0 0 0 0 0 0 0 0 0 0 0 0 0 0 0 0 0 0 0 0 0 0 0 0 0 0 0 0 0 0 0 0 0 0 0 0 0 0 0 0 0 0 0 0 0 0 0 0 0 0 0 0 0 0 0 0 0 0 0 0 0 0 0 0 0 0 0 0 0 0 0 0 0 0 0 0 0 0 0 0 0 0 0 0 0 0 0 0 0 0 0 0 0 0 0 0 0 0 0 0 0 0 0 0 0 0 0 0 0 0 0 0 0 0 0 0 0 0 0 0 0 0 0 0 0 0 0 0 0 0 0 0 0 
Shoots/CH_IMAGES/snapshot219768/VIS_SV_0_z1_h1_g0_e65_v500_new_466177_0.png 0 0 0 0 0 0 0 0 0 0 0 0 0 0 0 0 0 0 0 0 0 0 0 0 0 0 0 0 0 0 0 0 0 0 0 0 0 0 0 0 0 0 0 0 0 0 0 0 0 0 0 0 0 0 0 0 0 0 0 0 0 0 0 0 0 0 0 0 0 0 0 0 0 0 0 0 0 0 0 0 0 0 0 0 0 0 0 0 0 0 0 0 0 0 0 0 0 0 0 0 0 0 0 0 0 0 0 0 0 0 0 0 0 0 0 0 0 0 0 0 0 0 0 0 0 0 0 0 0 0 0 0 0 0 0 0 0 0 0 0 0 0 0 0 0 0 0 0 0 0 0 0 0 0 0 0 0 0 0 0 0 0 0 0 0 0 0 0 0 0 0 0 0 0 0 0 0 0 0 0 
Shoots/CH_IMAGES/snapshot219769/VIS_SV_0_z1_h1_g0_e65_v500_new_466183_0.png 42 5 13 9 6 13 17 11 16 17 14 21 16 19 32 28 27 42 48 49 59 89 99 126 125 171 186 189 242 211 208 206 204 218 239 287 273 293 345 358 349 377 394 438 366 274 138 85 58 53 52 45 29 51 28 32 33 29 22 12 51 6 16 19 27 16 21 14 19 23 21 31 23 23 31 24 22 30 27 13 22 20 13 24 16 26 22 15 11 6 47 12 11 14 23 26 22 23 31 34 38 38 44 66 53 48 49 63 77 67 82 103 102 139 120 108 91 65 40 21 74 4 21 15 26 15 12 8 17 22 19 15 16 17 10 14 9 13 16 10 13 7 4 12 5 5 8 3 7 1 8 3 2 3 6 4 5 4 5 12 6 12 17 10 9 10 11 10 10 8 10 13 7 6 15 12 9 11 18 5 
Shoots/CH_IMAGES/snapshot219769/VIS_SV_90_z1_h1_g0_e65_v500_new_466184_0.png 21 0 0 1 0 0 1 2 2 2 4 3 5 6 5 12 4 14 15 19 31 47 54 103 121 106 115 156 133 120 96 120 124 135 156 176 205 242 307 312 442 552 801 754 628 356 184 64 57 22 22 23 17 18 10 23 6 12 7 8 12 7 14 10 8 14 9 18 16 19 16 22 20 23 20 31 18 28 21 32 20 22 19 32 15 18 24 11 11 19 30 9 3 11 17 7 4 6 7 4 5 6 3 4 6 9 5 5 2 11 10 16 11 20 21 25 23 23 21 16 9 6 5 5 6 7 3 4 5 6 3 3 6 3 3 6 3 0 3 2 1 2 2 1 0 2 1 0 0 0 3 0 0 0 0 3 1 0 0 0 0 1 0 0 0 1 0 0 0 1 1 1 1 1 0 0 0 2 0 1 
Shoots/CH_IMAGES/snapshot219770/VIS_SV_90_z1_h1_g0_e65_v500_new_466190_0.png 32 0 3 6 3 6 4 3 11 13 15 17 24 44 46 67 68 121 133 125 155 152 214 228 267 309 300 326 292 302 312 316 310 324 379 454 496 559 690 888 1270 2101 2931 3393 2999 1848 1011 459 218 125 82 51 25 43 42 26 26 20 21 17 37 13 24 18 30 23 31 27 25 25 33 43 35 34 33 42 41 53 38 37 33 48 21 28 30 30 29 21 24 18 52 22 15 19 23 11 12 13 14 14 8 11 9 11 7 11 6 14 6 5 10 9 9 12 6 6 2 4 1 0 7 0 3 3 5 0 2 2 2 2 0 1 0 0 0 5 0 1 1 1 0 1 0 1 3 0 1 0 1 0 4 0 1 0 1 0 1 0 1 0 0 0 1 3 2 5 2 2 0 1 1 1 3 4 1 3 3 2 5 1 
Shoots/CH_IMAGES/snapshot219770/VIS_SV_0_z1_h1_g0_e65_v500_new_466189_0.png 65 1 9 5 7 15 7 13 25 29 42 43 69 90 93 130 155 154 225 235 242 278 346 396 430 482 541 596 576 640 572 628 642 738 784 991 1086 1254 1411 1498 1788 2070 1887 1671 1426 923 623 278 158 85 67 38 39 57 34 36 38 24 23 14 59 17 28 28 27 25 19 18 26 31 18 27 27 18 21 27 26 13 22 20 14 30 23 24 16 14 19 13 10 7 53 4 7 17 10 17 14 3 13 15 14 13 14 16 8 9 8 8 3 4 2 1 1 1 2 1 0 0 0 0 3 0 0 0 0 0 0 1 1 0 2 0 0 0 0 1 0 0 0 0 0 2 0 1 0 0 0 0 0 0 5 0 1 1 2 1 0 0 2 2 1 0 2 2 4 3 4 0 2 2 2 2 1 2 4 1 8 6 1 2 
Shoots/CH_IMAGES/snapshot219771/VIS_SV_90_z1_h1_g0_e65_v500_new_466193_0.png 0 0 0 0 0 0 0 0 0 0 0 0 0 0 0 0 0 0 0 0 0 0 0 0 0 0 0 0 0 0 0 0 0 0 0 0 0 0 0 0 0 0 0 0 0 0 0 0 0 0 0 0 0 0 0 0 0 0 0 0 0 0 0 0 0 0 0 0 0 0 0 0 0 0 0 0 0 0 0 0 0 0 0 0 0 0 0 0 0 0 0 0 0 0 0 0 0 0 0 0 0 0 0 0 0 0 0 0 0 0 0 0 0 0 0 0 0 0 0 0 0 0 0 0 0 0 0 0 0 0 0 0 0 0 0 0 0 0 0 0 0 0 0 0 0 0 0 0 0 0 0 0 0 0 0 0 0 0 0 0 0 0 0 0 0 0 0 0 0 0 0 0 0 0 0 0 0 0 0 0 
Shoots/CH_IMAGES/snapshot219771/VIS_SV_0_z1_h1_g0_e65_v500_new_466192_0.png 0 0 0 0 0 0 0 0 0 0 0 0 0 0 0 0 0 0 0 0 0 0 0 0 0 0 0 0 0 0 0 0 0 0 0 0 0 0 0 0 0 0 0 0 0 0 0 0 0 0 0 0 0 0 0 0 0 0 0 0 0 0 0 0 0 0 0 0 0 0 0 0 0 0 0 0 0 0 0 0 0 0 0 0 0 0 0 0 0 0 0 0 0 0 0 0 0 0 0 0 0 0 0 0 0 0 0 0 0 0 0 0 0 0 0 0 0 0 0 0 0 0 0 0 0 0 0 0 0 0 0 0 0 0 0 0 0 0 0 0 0 0 0 0 0 0 0 0 0 0 0 0 0 0 0 0 0 0 0 0 0 0 0 0 0 0 0 0 0 0 0 0 0 0 0 0 0 0 0 0 
Shoots/CH_IMAGES/snapshot219772/VIS_SV_0_z1_h1_g0_e65_v500_new_466201_0.png 0 0 0 0 0 0 0 0 0 0 0 0 0 0 0 0 0 0 0 0 0 0 0 0 0 0 0 0 0 0 0 0 0 0 0 0 0 0 0 0 0 0 0 0 0 0 0 0 0 0 0 0 0 0 0 0 0 0 0 0 0 0 0 0 0 0 0 0 0 0 0 0 0 0 0 0 0 0 0 0 0 0 0 0 0 0 0 0 0 0 0 0 0 0 0 0 0 0 0 0 0 0 0 0 0 0 0 0 0 0 0 0 0 0 0 0 0 0 0 0 0 0 0 0 0 0 0 0 0 0 0 0 0 0 0 0 0 0 0 0 0 0 0 0 0 0 0 0 0 0 0 0 0 0 0 0 0 0 0 0 0 0 0 0 0 0 0 0 0 0 0 0 0 0 0 0 0 0 0 0 
Shoots/CH_IMAGES/snapshot219772/VIS_SV_90_z1_h1_g0_e65_v500_new_466202_0.png 0 0 0 0 0 0 0 0 0 0 0 0 0 0 0 0 0 0 0 0 0 0 0 0 0 0 0 0 0 0 0 0 0 0 0 0 0 0 0 0 0 0 0 0 0 0 0 0 0 0 0 0 0 0 0 0 0 0 0 0 0 0 0 0 0 0 0 0 0 0 0 0 0 0 0 0 0 0 0 0 0 0 0 0 0 0 0 0 0 0 0 0 0 0 0 0 0 0 0 0 0 0 0 0 0 0 0 0 0 0 0 0 0 0 0 0 0 0 0 0 0 0 0 0 0 0 0 0 0 0 0 0 0 0 0 0 0 0 0 0 0 0 0 0 0 0 0 0 0 0 0 0 0 0 0 0 0 0 0 0 0 0 0 0 0 0 0 0 0 0 0 0 0 0 0 0 0 0 0 0 
Shoots/CH_IMAGES/snapshot219773/VIS_SV_0_z1_h1_g0_e65_v500_new_466207_0.png 0 0 0 0 0 0 0 0 0 0 0 0 0 0 0 0 0 0 0 0 0 0 0 0 0 0 0 0 0 0 0 0 0 0 0 0 0 0 0 0 0 0 0 0 0 0 0 0 0 0 0 0 0 0 0 0 0 0 0 0 0 0 0 0 0 0 0 0 0 0 0 0 0 0 0 0 0 0 0 0 0 0 0 0 0 0 0 0 0 0 0 0 0 0 0 0 0 0 0 0 0 0 0 0 0 0 0 0 0 0 0 0 0 0 0 0 0 0 0 0 0 0 0 0 0 0 0 0 0 0 0 0 0 0 0 0 0 0 0 0 0 0 0 0 0 0 0 0 0 0 0 0 0 0 0 0 0 0 0 0 0 0 0 0 0 0 0 0 0 0 0 0 0 0 0 0 0 0 0 0 
Shoots/CH_IMAGES/snapshot219773/VIS_SV_90_z1_h1_g0_e65_v500_new_466208_0.png 0 0 0 0 0 0 0 0 0 0 0 0 0 0 0 0 0 0 0 0 0 0 0 0 0 0 0 0 0 0 0 0 0 0 0 0 0 0 0 0 0 0 0 0 0 0 0 0 0 0 0 0 0 0 0 0 0 0 0 0 0 0 0 0 0 0 0 0 0 0 0 0 0 0 0 0 0 0 0 0 0 0 0 0 0 0 0 0 0 0 0 0 0 0 0 0 0 0 0 0 0 0 0 0 0 0 0 0 0 0 0 0 0 0 0 0 0 0 0 0 0 0 0 0 0 0 0 0 0 0 0 0 0 0 0 0 0 0 0 0 0 0 0 0 0 0 0 0 0 0 0 0 0 0 0 0 0 0 0 0 0 0 0 0 0 0 0 0 0 0 0 0 0 0 0 0 0 0 0 0 
Shoots/CH_IMAGES/snapshot219774/VIS_SV_90_z1_h1_g0_e65_v500_new_466214_0.png 0 0 0 0 0 0 0 0 0 0 0 0 0 0 0 0 0 0 0 0 0 0 0 0 0 0 0 0 0 0 0 0 0 0 0 0 0 0 0 0 0 0 0 0 0 0 0 0 0 0 0 0 0 0 0 0 0 0 0 0 0 0 0 0 0 0 0 0 0 0 0 0 0 0 0 0 0 0 0 0 0 0 0 0 0 0 0 0 0 0 0 0 0 0 0 0 0 0 0 0 0 0 0 0 0 0 0 0 0 0 0 0 0 0 0 0 0 0 0 0 0 0 0 0 0 0 0 0 0 0 0 0 0 0 0 0 0 0 0 0 0 0 0 0 0 0 0 0 0 0 0 0 0 0 0 0 0 0 0 0 0 0 0 0 0 0 0 0 0 0 0 0 0 0 0 0 0 0 0 0 
Shoots/CH_IMAGES/snapshot219774/VIS_SV_0_z1_h1_g0_e65_v500_new_466213_0.png 0 0 0 0 0 0 0 0 0 0 0 0 0 0 0 0 0 0 0 0 0 0 0 0 0 0 0 0 0 0 0 0 0 0 0 0 0 0 0 0 0 0 0 0 0 0 0 0 0 0 0 0 0 0 0 0 0 0 0 0 0 0 0 0 0 0 0 0 0 0 0 0 0 0 0 0 0 0 0 0 0 0 0 0 0 0 0 0 0 0 0 0 0 0 0 0 0 0 0 0 0 0 0 0 0 0 0 0 0 0 0 0 0 0 0 0 0 0 0 0 0 0 0 0 0 0 0 0 0 0 0 0 0 0 0 0 0 0 0 0 0 0 0 0 0 0 0 0 0 0 0 0 0 0 0 0 0 0 0 0 0 0 0 0 0 0 0 0 0 0 0 0 0 0 0 0 0 0 0 0 
Shoots/CH_IMAGES/snapshot219775/VIS_SV_0_z1_h1_g0_e65_v500_new_466219_0.png 30 2 1 3 6 6 8 11 21 20 35 49 56 72 90 122 140 163 182 219 284 298 410 472 490 549 628 642 610 705 556 717 777 862 890 1037 1212 1324 1719 2010 2395 3112 4107 5149 5582 4708 3377 2234 1301 680 341 197 99 111 58 47 43 48 40 37 64 29 40 31 40 43 53 30 49 43 47 40 31 41 58 56 41 61 53 33 33 37 27 34 37 33 36 37 24 14 51 16 18 24 22 26 18 19 13 17 9 9 4 9 4 5 6 2 2 1 0 0 0 0 0 1 0 0 0 0 2 0 0 0 1 0 1 0 0 0 1 0 0 1 0 1 0 0 0 0 0 0 0 0 0 1 2 0 0 0 1 0 0 0 0 1 0 0 1 0 8 2 0 1 2 1 1 2 1 3 5 0 2 0 2 2 2 2 1 1 
Shoots/CH_IMAGES/snapshot219775/VIS_SV_90_z1_h1_g0_e65_v500_new_466220_0.png 76 5 13 13 16 26 29 39 41 50 58 80 82 96 105 127 136 156 176 254 277 291 344 367 464 497 593 547 633 622 568 678 780 870 934 1072 1256 1376 1726 1884 2283 2719 2975 3313 3476 3695 2321 1928 1075 647 341 207 107 119 72 44 59 47 61 45 79 28 64 53 65 70 74 64 66 65 55 85 72 74 64 66 70 60 60 42 61 56 35 40 42 39 39 23 26 16 57 10 19 18 16 9 12 18 22 11 16 9 9 14 14 14 8 7 11 7 18 17 21 23 6 6 9 5 2 1 6 1 1 0 1 3 2 1 2 1 1 2 2 1 0 4 0 0 0 0 1 0 0 1 1 0 0 2 0 0 6 0 0 0 0 0 0 0 1 2 1 0 1 1 1 2 4 4 2 3 4 2 2 7 6 0 3 3 3 5 
Shoots/CH_IMAGES/snapshot219776/VIS_SV_90_z1_h1_g0_e65_v500_new_466226_0.png 0 0 0 0 0 0 0 0 0 0 0 0 0 0 0 0 0 0 0 0 0 0 0 0 0 0 0 0 0 0 0 0 0 0 0 0 0 0 0 0 0 0 0 0 0 0 0 0 0 0 0 0 0 0 0 0 0 0 0 0 0 0 0 0 0 0 0 0 0 0 0 0 0 0 0 0 0 0 0 0 0 0 0 0 0 0 0 0 0 0 0 0 0 0 0 0 0 0 0 0 0 0 0 0 0 0 0 0 0 0 0 0 0 0 0 0 0 0 0 0 0 0 0 0 0 0 0 0 0 0 0 0 0 0 0 0 0 0 0 0 0 0 0 0 0 0 0 0 0 0 0 0 0 0 0 0 0 0 0 0 0 0 0 0 0 0 0 0 0 0 0 0 0 0 0 0 0 0 0 0 
Shoots/CH_IMAGES/snapshot219776/VIS_SV_0_z1_h1_g0_e65_v500_new_466225_0.png 0 0 0 0 0 0 0 0 0 0 0 0 0 0 0 0 0 0 0 0 0 0 0 0 0 0 0 0 0 0 0 0 0 0 0 0 0 0 0 0 0 0 0 0 0 0 0 0 0 0 0 0 0 0 0 0 0 0 0 0 0 0 0 0 0 0 0 0 0 0 0 0 0 0 0 0 0 0 0 0 0 0 0 0 0 0 0 0 0 0 0 0 0 0 0 0 0 0 0 0 0 0 0 0 0 0 0 0 0 0 0 0 0 0 0 0 0 0 0 0 0 0 0 0 0 0 0 0 0 0 0 0 0 0 0 0 0 0 0 0 0 0 0 0 0 0 0 0 0 0 0 0 0 0 0 0 0 0 0 0 0 0 0 0 0 0 0 0 0 0 0 0 0 0 0 0 0 0 0 0 
Shoots/CH_IMAGES/snapshot219777/VIS_SV_90_z1_h1_g0_e65_v500_new_466232_0.png 26 2 5 6 6 9 10 9 19 28 39 54 75 85 79 93 102 102 124 135 130 140 131 176 214 190 251 259 253 274 257 276 284 298 360 429 501 641 702 734 967 1145 1390 1576 1570 1089 697 364 177 117 66 56 46 47 45 41 41 25 20 20 44 25 25 33 34 42 25 36 61 42 33 39 48 39 43 29 29 36 46 16 28 29 19 32 22 13 11 13 22 7 31 5 14 11 13 13 11 9 2 7 6 4 3 4 3 4 5 2 5 3 15 13 8 13 18 22 14 22 21 12 14 3 2 4 4 3 1 1 5 4 0 1 0 1 0 2 3 0 2 0 4 0 0 1 2 0 0 1 0 0 0 0 0 2 0 2 3 0 2 3 4 1 6 4 3 5 1 3 5 4 3 6 3 2 6 3 3 4 4 4 
Shoots/CH_IMAGES/snapshot219777/VIS_SV_0_z1_h1_g0_e65_v500_new_466231_0.png 48 4 7 7 5 7 9 18 28 21 35 40 60 76 101 114 115 136 125 125 158 159 173 221 222 236 257 273 330 403 397 416 434 408 455 571 648 767 951 984 1063 1201 1086 981 871 587 382 249 163 119 63 61 44 54 34 37 34 33 29 23 47 25 39 37 41 30 26 35 38 33 39 28 17 37 24 27 18 26 28 24 22 19 11 25 16 19 17 12 12 7 47 5 11 6 11 14 12 6 12 14 11 8 12 10 7 4 3 2 5 5 4 1 2 1 0 1 1 1 0 0 3 0 0 0 1 0 1 0 1 0 1 2 0 0 1 1 0 1 0 0 0 0 0 1 0 0 0 0 0 0 6 0 1 1 0 0 1 0 3 0 4 3 1 4 0 4 5 1 5 3 7 7 0 2 3 6 3 2 8 2 
Shoots/CH_IMAGES/snapshot219778/VIS_SV_0_z1_h1_g0_e65_v500_new_466237_0.png 0 0 0 0 0 0 0 0 0 0 0 0 0 0 0 0 0 0 0 0 0 0 0 0 0 0 0 0 0 0 0 0 0 0 0 0 0 0 0 0 0 0 0 0 0 0 0 0 0 0 0 0 0 0 0 0 0 0 0 0 0 0 0 0 0 0 0 0 0 0 0 0 0 0 0 0 0 0 0 0 0 0 0 0 0 0 0 0 0 0 0 0 0 0 0 0 0 0 0 0 0 0 0 0 0 0 0 0 0 0 0 0 0 0 0 0 0 0 0 0 0 0 0 0 0 0 0 0 0 0 0 0 0 0 0 0 0 0 0 0 0 0 0 0 0 0 0 0 0 0 0 0 0 0 0 0 0 0 0 0 0 0 0 0 0 0 0 0 0 0 0 0 0 0 0 0 0 0 0 0 
Shoots/CH_IMAGES/snapshot219778/VIS_SV_90_z1_h1_g0_e65_v500_new_466238_0.png 0 0 0 0 0 0 0 0 0 0 0 0 0 0 0 0 0 0 0 0 0 0 0 0 0 0 0 0 0 0 0 0 0 0 0 0 0 0 0 0 0 0 0 0 0 0 0 0 0 0 0 0 0 0 0 0 0 0 0 0 0 0 0 0 0 0 0 0 0 0 0 0 0 0 0 0 0 0 0 0 0 0 0 0 0 0 0 0 0 0 0 0 0 0 0 0 0 0 0 0 0 0 0 0 0 0 0 0 0 0 0 0 0 0 0 0 0 0 0 0 0 0 0 0 0 0 0 0 0 0 0 0 0 0 0 0 0 0 0 0 0 0 0 0 0 0 0 0 0 0 0 0 0 0 0 0 0 0 0 0 0 0 0 0 0 0 0 0 0 0 0 0 0 0 0 0 0 0 0 0 
Shoots/CH_IMAGES/snapshot219779/VIS_SV_0_z1_h1_g0_e65_v500_new_466243_0.png 27 0 4 4 6 6 5 10 22 24 35 40 36 33 30 26 25 18 36 22 48 39 69 87 122 131 131 150 172 190 230 232 239 267 276 333 404 466 553 637 761 836 847 1001 925 627 409 198 88 53 29 26 23 32 24 24 25 26 21 13 26 14 11 20 20 22 24 25 20 29 37 32 26 25 23 37 21 28 21 24 15 16 11 18 11 10 12 13 3 9 36 7 10 7 6 9 5 4 11 5 6 5 2 3 4 2 0 1 0 0 2 1 0 0 0 2 0 0 0 0 0 0 1 1 0 0 0 0 0 0 1 0 0 0 0 0 0 0 0 0 0 0 0 1 0 0 0 0 0 0 1 0 0 0 0 0 0 0 0 0 0 0 1 0 2 0 2 1 2 1 0 0 1 1 0 2 2 1 0 1 
Shoots/CH_IMAGES/snapshot219779/VIS_SV_90_z1_h1_g0_e65_v500_new_466244_0.png 6 0 1 1 1 6 4 1 2 5 7 8 14 20 45 53 56 98 72 74 77 65 63 91 111 134 162 155 194 248 245 258 285 281 301 354 437 459 612 582 729 838 992 1271 1250 706 450 179 77 48 47 27 25 37 19 21 29 23 28 17 29 14 18 28 14 23 25 20 21 26 30 19 22 22 15 23 27 25 18 17 11 12 7 8 15 6 6 14 9 8 15 6 4 2 3 7 2 3 6 2 5 1 2 0 0 0 3 1 0 0 3 0 0 0 1 1 2 0 4 2 0 1 0 0 0 0 0 2 0 0 1 0 0 0 0 0 0 0 1 0 0 0 0 0 0 0 0 0 0 0 1 0 0 0 0 0 0 0 0 1 1 1 0 0 2 1 0 1 0 2 2 2 0 0 2 1 1 1 1 0 
Shoots/CH_IMAGES/snapshot219780/VIS_SV_0_z1_h1_g0_e65_v500_new_466249_0.png 5 0 2 3 2 1 2 1 6 11 8 8 11 17 14 20 21 24 19 17 21 44 30 56 67 70 76 90 94 113 111 108 133 144 144 169 187 219 219 189 180 162 105 90 64 49 28 28 22 24 27 17 14 17 15 14 16 7 14 4 23 4 16 10 8 10 13 10 11 15 11 8 5 10 9 12 7 12 3 10 5 10 2 4 4 3 11 6 5 3 10 1 3 2 7 5 4 6 8 1 0 7 2 6 3 2 5 4 0 1 2 0 1 1 1 1 0 0 0 0 4 0 0 0 0 0 1 1 1 0 1 0 1 0 0 1 0 0 0 0 0 1 0 0 0 0 0 0 0 0 0 0 0 0 0 1 1 1 1 0 1 5 2 1 0 2 2 5 1 0 2 2 0 2 3 4 4 2 2 0 
Shoots/CH_IMAGES/snapshot219780/VIS_SV_90_z1_h1_g0_e65_v500_new_466250_0.png 4 2 2 4 4 3 6 6 10 14 20 17 23 22 22 24 28 21 15 18 19 23 19 44 41 58 67 75 89 110 117 120 123 140 132 151 148 156 186 209 225 218 235 259 214 104 85 67 26 13 25 19 12 9 14 6 10 8 9 1 15 2 12 8 10 7 8 6 7 7 5 13 9 4 12 2 8 9 6 5 7 6 4 13 9 3 3 2 6 1 7 1 3 2 4 4 1 4 7 2 2 3 4 1 3 1 1 0 1 0 0 0 0 0 0 0 0 0 0 1 0 0 0 1 0 0 0 0 0 0 0 0 0 0 0 0 0 0 0 0 0 0 0 0 0 0 0 0 0 0 0 0 0 0 0 0 1 0 2 2 1 0 3 5 2 1 3 4 1 2 2 4 1 9 0 8 1 1 5 1 
Shoots/CH_IMAGES/snapshot219781/VIS_SV_0_z1_h1_g0_e65_v500_new_466252_0.png 67 1 9 8 6 3 7 8 17 19 9 24 19 36 51 46 70 70 66 76 89 141 173 217 223 206 263 332 366 341 308 363 358 414 414 475 603 651 804 877 977 1146 1268 1668 1926 1676 1055 615 294 146 71 64 36 45 23 24 28 27 32 9 45 6 17 21 21 38 23 18 21 29 21 30 26 26 33 29 31 34 34 28 45 42 30 38 28 29 26 19 20 12 63 14 18 25 19 19 15 14 17 24 25 17 19 23 13 19 11 11 14 13 9 2 2 13 7 2 6 3 2 2 8 0 0 3 1 1 0 2 0 2 2 0 2 0 1 2 1 1 1 0 0 0 0 1 0 0 1 0 0 0 2 0 0 0 2 0 0 0 2 0 5 0 0 1 4 4 3 3 3 2 5 5 2 9 6 5 2 6 7 0 
Shoots/CH_IMAGES/snapshot219781/VIS_SV_90_z1_h1_g0_e65_v500_new_466253_0.png 129 0 4 4 5 3 9 11 17 20 26 35 30 64 102 102 100 86 90 92 105 139 150 180 240 209 314 300 331 309 247 306 361 352 392 495 580 645 832 872 1023 1147 1199 1367 1579 1874 1840 1569 1065 572 274 80 41 44 36 26 35 26 38 20 50 10 23 26 30 25 22 27 27 23 21 28 26 12 33 34 27 25 37 24 25 17 16 24 19 30 21 14 30 8 72 13 26 22 17 12 13 15 23 20 25 18 16 23 17 14 13 9 9 15 6 8 4 5 6 1 8 7 0 0 6 0 4 1 1 3 4 1 1 0 0 0 0 2 2 2 1 0 1 0 1 1 0 0 0 0 3 0 0 1 3 0 0 0 2 1 1 1 3 0 0 1 0 0 0 4 1 1 1 1 1 2 0 3 2 5 2 1 1 2 
Shoots/CH_IMAGES/snapshot219782/VIS_SV_90_z1_h1_g0_e65_v500_new_466259_0.png 0 0 0 0 0 0 0 0 0 0 0 0 0 0 0 0 0 0 0 0 0 0 0 0 0 0 0 0 0 0 0 0 0 0 0 0 0 0 0 0 0 0 0 0 0 0 0 0 0 0 0 0 0 0 0 0 0 0 0 0 0 0 0 0 0 0 0 0 0 0 0 0 0 0 0 0 0 0 0 0 0 0 0 0 0 0 0 0 0 0 0 0 0 0 0 0 0 0 0 0 0 0 0 0 0 0 0 0 0 0 0 0 0 0 0 0 0 0 0 0 0 0 0 0 0 0 0 0 0 0 0 0 0 0 0 0 0 0 0 0 0 0 0 0 0 0 0 0 0 0 0 0 0 0 0 0 0 0 0 0 0 0 0 0 0 0 0 0 0 0 0 0 0 0 0 0 0 0 0 0 
Shoots/CH_IMAGES/snapshot219782/VIS_SV_0_z1_h1_g0_e65_v500_new_466258_0.png 0 0 0 0 0 0 0 0 0 0 0 0 0 0 0 0 0 0 0 0 0 0 0 0 0 0 0 0 0 0 0 0 0 0 0 0 0 0 0 0 0 0 0 0 0 0 0 0 0 0 0 0 0 0 0 0 0 0 0 0 0 0 0 0 0 0 0 0 0 0 0 0 0 0 0 0 0 0 0 0 0 0 0 0 0 0 0 0 0 0 0 0 0 0 0 0 0 0 0 0 0 0 0 0 0 0 0 0 0 0 0 0 0 0 0 0 0 0 0 0 0 0 0 0 0 0 0 0 0 0 0 0 0 0 0 0 0 0 0 0 0 0 0 0 0 0 0 0 0 0 0 0 0 0 0 0 0 0 0 0 0 0 0 0 0 0 0 0 0 0 0 0 0 0 0 0 0 0 0 0 
Shoots/CH_IMAGES/snapshot219783/VIS_SV_0_z1_h1_g0_e65_v500_new_466267_0.png 0 0 0 0 0 0 0 0 0 0 0 0 0 0 0 0 0 0 0 0 0 0 0 0 0 0 0 0 0 0 0 0 0 0 0 0 0 0 0 0 0 0 0 0 0 0 0 0 0 0 0 0 0 0 0 0 0 0 0 0 0 0 0 0 0 0 0 0 0 0 0 0 0 0 0 0 0 0 0 0 0 0 0 0 0 0 0 0 0 0 0 0 0 0 0 0 0 0 0 0 0 0 0 0 0 0 0 0 0 0 0 0 0 0 0 0 0 0 0 0 0 0 0 0 0 0 0 0 0 0 0 0 0 0 0 0 0 0 0 0 0 0 0 0 0 0 0 0 0 0 0 0 0 0 0 0 0 0 0 0 0 0 0 0 0 0 0 0 0 0 0 0 0 0 0 0 0 0 0 0 
Shoots/CH_IMAGES/snapshot219783/VIS_SV_90_z1_h1_g0_e65_v500_new_466268_0.png 0 0 0 0 0 0 0 0 0 0 0 0 0 0 0 0 0 0 0 0 0 0 0 0 0 0 0 0 0 0 0 0 0 0 0 0 0 0 0 0 0 0 0 0 0 0 0 0 0 0 0 0 0 0 0 0 0 0 0 0 0 0 0 0 0 0 0 0 0 0 0 0 0 0 0 0 0 0 0 0 0 0 0 0 0 0 0 0 0 0 0 0 0 0 0 0 0 0 0 0 0 0 0 0 0 0 0 0 0 0 0 0 0 0 0 0 0 0 0 0 0 0 0 0 0 0 0 0 0 0 0 0 0 0 0 0 0 0 0 0 0 0 0 0 0 0 0 0 0 0 0 0 0 0 0 0 0 0 0 0 0 0 0 0 0 0 0 0 0 0 0 0 0 0 0 0 0 0 0 0 
Shoots/CH_IMAGES/snapshot219784/VIS_SV_0_z1_h1_g0_e65_v500_new_466273_0.png 51 9 16 11 9 24 19 28 34 39 51 67 62 62 80 87 108 121 141 158 163 206 176 258 332 337 436 444 534 586 596 675 725 797 799 885 947 1061 1203 1464 1699 1934 2282 2545 2633 1948 1039 563 271 148 93 61 45 82 54 54 65 45 33 30 40 25 24 30 34 32 27 17 31 23 21 19 22 22 24 21 14 14 15 16 26 16 6 26 16 14 20 7 10 4 37 2 5 13 11 10 14 5 13 11 12 10 13 4 9 9 8 3 4 3 6 4 7 3 3 1 3 1 0 0 4 0 0 0 0 0 3 0 1 1 1 0 2 0 0 5 2 0 2 1 2 0 0 3 2 1 0 1 0 0 5 0 1 1 4 1 0 0 1 2 2 2 1 2 2 3 1 1 4 2 12 9 3 8 5 10 6 10 7 7 
Shoots/CH_IMAGES/snapshot219784/VIS_SV_90_z1_h1_g0_e65_v500_new_466274_0.png 38 4 8 10 5 14 22 36 49 76 103 117 142 140 143 177 193 217 222 220 244 271 286 337 332 335 333 405 429 452 468 500 577 562 648 764 860 1021 1171 1452 1935 2577 3082 3202 2504 1708 945 586 314 173 130 94 67 69 58 55 48 35 23 29 47 31 28 39 34 30 38 39 37 52 38 50 45 24 45 41 35 34 39 33 28 24 20 22 24 13 18 11 13 12 38 12 15 7 8 9 5 6 2 2 6 5 4 3 3 2 9 13 15 11 24 34 20 27 19 10 9 4 10 2 12 1 2 2 3 3 2 1 2 3 1 0 1 0 0 2 0 0 0 0 2 2 0 1 0 0 0 0 1 0 0 0 0 0 0 0 1 1 2 0 1 0 0 1 0 0 3 2 0 4 1 0 1 2 0 3 3 4 3 0 
Shoots/CH_IMAGES/snapshot219785/VIS_SV_90_z1_h1_g0_e65_v500_new_466280_0.png 0 0 0 0 0 0 0 0 0 0 0 0 0 0 0 0 0 0 0 0 0 0 0 0 0 0 0 0 0 0 0 0 0 0 0 0 0 0 0 0 0 0 0 0 0 0 0 0 0 0 0 0 0 0 0 0 0 0 0 0 0 0 0 0 0 0 0 0 0 0 0 0 0 0 0 0 0 0 0 0 0 0 0 0 0 0 0 0 0 0 0 0 0 0 0 0 0 0 0 0 0 0 0 0 0 0 0 0 0 0 0 0 0 0 0 0 0 0 0 0 0 0 0 0 0 0 0 0 0 0 0 0 0 0 0 0 0 0 0 0 0 0 0 0 0 0 0 0 0 0 0 0 0 0 0 0 0 0 0 0 0 0 0 0 0 0 0 0 0 0 0 0 0 0 0 0 0 0 0 0 
Shoots/CH_IMAGES/snapshot219785/VIS_SV_0_z1_h1_g0_e65_v500_new_466279_0.png 0 0 0 0 0 0 0 0 0 0 0 0 0 0 0 0 0 0 0 0 0 0 0 0 0 0 0 0 0 0 0 0 0 0 0 0 0 0 0 0 0 0 0 0 0 0 0 0 0 0 0 0 0 0 0 0 0 0 0 0 0 0 0 0 0 0 0 0 0 0 0 0 0 0 0 0 0 0 0 0 0 0 0 0 0 0 0 0 0 0 0 0 0 0 0 0 0 0 0 0 0 0 0 0 0 0 0 0 0 0 0 0 0 0 0 0 0 0 0 0 0 0 0 0 0 0 0 0 0 0 0 0 0 0 0 0 0 0 0 0 0 0 0 0 0 0 0 0 0 0 0 0 0 0 0 0 0 0 0 0 0 0 0 0 0 0 0 0 0 0 0 0 0 0 0 0 0 0 0 0 
Shoots/CH_IMAGES/snapshot219786/VIS_SV_0_z1_h1_g0_e65_v500_new_466282_0.png 0 0 0 0 0 0 0 0 0 0 0 0 0 0 0 0 0 0 0 0 0 0 0 0 0 0 0 0 0 0 0 0 0 0 0 0 0 0 0 0 0 0 0 0 0 0 0 0 0 0 0 0 0 0 0 0 0 0 0 0 0 0 0 0 0 0 0 0 0 0 0 0 0 0 0 0 0 0 0 0 0 0 0 0 0 0 0 0 0 0 0 0 0 0 0 0 0 0 0 0 0 0 0 0 0 0 0 0 0 0 0 0 0 0 0 0 0 0 0 0 0 0 0 0 0 0 0 0 0 0 0 0 0 0 0 0 0 0 0 0 0 0 0 0 0 0 0 0 0 0 0 0 0 0 0 0 0 0 0 0 0 0 0 0 0 0 0 0 0 0 0 0 0 0 0 0 0 0 0 0 
Shoots/CH_IMAGES/snapshot219786/VIS_SV_90_z1_h1_g0_e65_v500_new_466283_0.png 0 0 0 0 0 0 0 0 0 0 0 0 0 0 0 0 0 0 0 0 0 0 0 0 0 0 0 0 0 0 0 0 0 0 0 0 0 0 0 0 0 0 0 0 0 0 0 0 0 0 0 0 0 0 0 0 0 0 0 0 0 0 0 0 0 0 0 0 0 0 0 0 0 0 0 0 0 0 0 0 0 0 0 0 0 0 0 0 0 0 0 0 0 0 0 0 0 0 0 0 0 0 0 0 0 0 0 0 0 0 0 0 0 0 0 0 0 0 0 0 0 0 0 0 0 0 0 0 0 0 0 0 0 0 0 0 0 0 0 0 0 0 0 0 0 0 0 0 0 0 0 0 0 0 0 0 0 0 0 0 0 0 0 0 0 0 0 0 0 0 0 0 0 0 0 0 0 0 0 0 
Shoots/CH_IMAGES/snapshot219787/VIS_SV_90_z1_h1_g0_e65_v500_new_466292_0.png 0 0 0 0 0 0 0 0 0 0 0 0 0 0 0 0 0 0 0 0 0 0 0 0 0 0 0 0 0 0 0 0 0 0 0 0 0 0 0 0 0 0 0 0 0 0 0 0 0 0 0 0 0 0 0 0 0 0 0 0 0 0 0 0 0 0 0 0 0 0 0 0 0 0 0 0 0 0 0 0 0 0 0 0 0 0 0 0 0 0 0 0 0 0 0 0 0 0 0 0 0 0 0 0 0 0 0 0 0 0 0 0 0 0 0 0 0 0 0 0 0 0 0 0 0 0 0 0 0 0 0 0 0 0 0 0 0 0 0 0 0 0 0 0 0 0 0 0 0 0 0 0 0 0 0 0 0 0 0 0 0 0 0 0 0 0 0 0 0 0 0 0 0 0 0 0 0 0 0 0 
Shoots/CH_IMAGES/snapshot219787/VIS_SV_0_z1_h1_g0_e65_v500_new_466291_0.png 0 0 0 0 0 0 0 0 0 0 0 0 0 0 0 0 0 0 0 0 0 0 0 0 0 0 0 0 0 0 0 0 0 0 0 0 0 0 0 0 0 0 0 0 0 0 0 0 0 0 0 0 0 0 0 0 0 0 0 0 0 0 0 0 0 0 0 0 0 0 0 0 0 0 0 0 0 0 0 0 0 0 0 0 0 0 0 0 0 0 0 0 0 0 0 0 0 0 0 0 0 0 0 0 0 0 0 0 0 0 0 0 0 0 0 0 0 0 0 0 0 0 0 0 0 0 0 0 0 0 0 0 0 0 0 0 0 0 0 0 0 0 0 0 0 0 0 0 0 0 0 0 0 0 0 0 0 0 0 0 0 0 0 0 0 0 0 0 0 0 0 0 0 0 0 0 0 0 0 0 
Shoots/CH_IMAGES/snapshot219788/VIS_SV_0_z1_h1_g0_e65_v500_new_466297_0.png 31 2 5 3 9 7 10 10 9 12 25 19 18 23 40 38 36 38 36 41 41 52 60 71 97 77 102 130 151 146 150 152 137 180 166 173 181 187 238 252 268 273 273 242 193 150 114 72 43 32 31 18 18 24 15 11 18 9 15 8 34 2 14 7 14 6 7 8 15 16 11 14 12 10 9 16 18 12 11 16 10 9 6 11 13 11 8 11 10 9 36 4 6 10 4 8 9 9 14 15 11 15 12 12 11 13 11 7 8 10 9 16 11 18 12 16 14 17 14 6 26 5 13 14 15 11 9 3 13 9 5 4 8 6 3 5 1 1 3 1 5 2 2 6 1 1 2 1 2 0 7 0 0 1 0 0 0 2 2 3 1 0 0 2 1 2 2 1 1 2 3 1 0 1 2 3 4 7 4 2 
Shoots/CH_IMAGES/snapshot219788/VIS_SV_90_z1_h1_g0_e65_v500_new_466298_0.png 19 16 15 17 14 21 26 18 24 33 42 34 37 36 46 41 39 44 38 42 51 59 66 74 87 110 139 124 147 171 162 183 158 192 220 232 264 288 340 352 355 344 356 305 222 143 69 63 33 24 27 17 19 30 21 24 15 17 9 7 24 5 7 9 13 10 14 14 21 10 12 11 12 22 21 20 12 16 18 18 17 18 10 16 10 15 12 19 20 8 29 10 13 16 17 16 16 13 20 24 20 33 30 31 50 54 62 102 110 145 157 203 160 259 193 207 180 96 134 27 132 9 62 39 39 37 30 18 26 25 15 19 21 21 14 25 21 15 16 9 7 14 3 16 5 13 10 6 9 7 14 1 4 9 3 8 9 11 11 8 10 7 9 7 7 8 11 6 11 5 10 12 7 9 13 10 8 11 13 8 
Shoots/CH_IMAGES/snapshot219789/VIS_SV_0_z1_h1_g0_e65_v500_new_466303_0.png 0 0 0 0 0 0 0 0 0 0 0 0 0 0 0 0 0 0 0 0 0 0 0 0 0 0 0 0 0 0 0 0 0 0 0 0 0 0 0 0 0 0 0 0 0 0 0 0 0 0 0 0 0 0 0 0 0 0 0 0 0 0 0 0 0 0 0 0 0 0 0 0 0 0 0 0 0 0 0 0 0 0 0 0 0 0 0 0 0 0 0 0 0 0 0 0 0 0 0 0 0 0 0 0 0 0 0 0 0 0 0 0 0 0 0 0 0 0 0 0 0 0 0 0 0 0 0 0 0 0 0 0 0 0 0 0 0 0 0 0 0 0 0 0 0 0 0 0 0 0 0 0 0 0 0 0 0 0 0 0 0 0 0 0 0 0 0 0 0 0 0 0 0 0 0 0 0 0 0 0 
Shoots/CH_IMAGES/snapshot219789/VIS_SV_90_z1_h1_g0_e65_v500_new_466304_0.png 0 0 0 0 0 0 0 0 0 0 0 0 0 0 0 0 0 0 0 0 0 0 0 0 0 0 0 0 0 0 0 0 0 0 0 0 0 0 0 0 0 0 0 0 0 0 0 0 0 0 0 0 0 0 0 0 0 0 0 0 0 0 0 0 0 0 0 0 0 0 0 0 0 0 0 0 0 0 0 0 0 0 0 0 0 0 0 0 0 0 0 0 0 0 0 0 0 0 0 0 0 0 0 0 0 0 0 0 0 0 0 0 0 0 0 0 0 0 0 0 0 0 0 0 0 0 0 0 0 0 0 0 0 0 0 0 0 0 0 0 0 0 0 0 0 0 0 0 0 0 0 0 0 0 0 0 0 0 0 0 0 0 0 0 0 0 0 0 0 0 0 0 0 0 0 0 0 0 0 0 
Shoots/CH_IMAGES/snapshot219790/VIS_SV_0_z1_h1_g0_e65_v500_new_466309_0.png 61 4 13 11 13 25 22 36 46 49 42 54 76 91 89 113 140 156 181 201 299 334 370 432 450 520 614 664 649 656 636 721 782 853 1003 1167 1475 1667 2251 2550 2947 3774 4234 4492 4064 3572 2520 1608 924 491 313 195 101 123 84 68 57 58 51 25 94 40 53 65 63 73 50 43 67 84 59 57 51 43 42 52 37 34 41 39 33 29 15 33 23 22 15 22 17 6 63 5 11 23 15 9 14 12 21 17 18 19 10 12 11 16 14 5 17 16 15 17 22 38 24 20 20 11 7 4 22 1 4 4 4 3 3 0 3 1 2 0 3 1 2 2 2 4 1 4 1 1 1 4 0 2 1 0 2 0 4 0 0 3 2 2 1 3 1 2 3 2 1 1 2 6 2 1 3 1 4 3 1 4 4 4 5 6 4 5 
Shoots/CH_IMAGES/snapshot219790/VIS_SV_90_z1_h1_g0_e65_v500_new_466310_0.png 17 2 3 13 13 10 12 13 22 21 31 51 72 96 94 115 117 139 169 212 275 342 302 335 381 394 421 442 446 480 472 459 533 548 645 810 924 1100 1449 1572 2066 2619 2990 3447 3696 3485 2641 2001 1230 841 587 383 220 197 115 87 81 48 39 25 69 13 45 30 39 23 33 21 49 34 40 26 50 37 40 51 44 44 45 31 47 44 27 42 35 35 36 30 32 18 69 8 37 30 24 34 31 22 43 28 46 29 36 48 40 60 48 46 69 52 59 67 44 68 54 53 37 28 44 7 58 0 16 23 20 20 9 10 15 11 10 14 10 8 7 19 1 3 6 5 4 6 2 7 4 3 3 5 3 2 10 1 1 2 1 3 5 3 4 4 2 2 4 7 1 6 3 4 5 5 0 5 2 8 4 3 3 3 5 2 
Shoots/CH_IMAGES/snapshot219791/VIS_SV_90_z1_h1_g0_e65_v500_new_466316_0.png 0 0 0 0 0 0 0 0 0 0 0 0 0 0 0 0 0 0 0 0 0 0 0 0 0 0 0 0 0 0 0 0 0 0 0 0 0 0 0 0 0 0 0 0 0 0 0 0 0 0 0 0 0 0 0 0 0 0 0 0 0 0 0 0 0 0 0 0 0 0 0 0 0 0 0 0 0 0 0 0 0 0 0 0 0 0 0 0 0 0 0 0 0 0 0 0 0 0 0 0 0 0 0 0 0 0 0 0 0 0 0 0 0 0 0 0 0 0 0 0 0 0 0 0 0 0 0 0 0 0 0 0 0 0 0 0 0 0 0 0 0 0 0 0 0 0 0 0 0 0 0 0 0 0 0 0 0 0 0 0 0 0 0 0 0 0 0 0 0 0 0 0 0 0 0 0 0 0 0 0 
Shoots/CH_IMAGES/snapshot219791/VIS_SV_0_z1_h1_g0_e65_v500_new_466315_0.png 0 0 0 0 0 0 0 0 0 0 0 0 0 0 0 0 0 0 0 0 0 0 0 0 0 0 0 0 0 0 0 0 0 0 0 0 0 0 0 0 0 0 0 0 0 0 0 0 0 0 0 0 0 0 0 0 0 0 0 0 0 0 0 0 0 0 0 0 0 0 0 0 0 0 0 0 0 0 0 0 0 0 0 0 0 0 0 0 0 0 0 0 0 0 0 0 0 0 0 0 0 0 0 0 0 0 0 0 0 0 0 0 0 0 0 0 0 0 0 0 0 0 0 0 0 0 0 0 0 0 0 0 0 0 0 0 0 0 0 0 0 0 0 0 0 0 0 0 0 0 0 0 0 0 0 0 0 0 0 0 0 0 0 0 0 0 0 0 0 0 0 0 0 0 0 0 0 0 0 0 
Shoots/CH_IMAGES/snapshot219792/VIS_SV_90_z1_h1_g0_e65_v500_new_466322_0.png 0 0 0 0 0 0 0 0 0 0 0 0 0 0 0 0 0 0 0 0 0 0 0 0 0 0 0 0 0 0 0 0 0 0 0 0 0 0 0 0 0 0 0 0 0 0 0 0 0 0 0 0 0 0 0 0 0 0 0 0 0 0 0 0 0 0 0 0 0 0 0 0 0 0 0 0 0 0 0 0 0 0 0 0 0 0 0 0 0 0 0 0 0 0 0 0 0 0 0 0 0 0 0 0 0 0 0 0 0 0 0 0 0 0 0 0 0 0 0 0 0 0 0 0 0 0 0 0 0 0 0 0 0 0 0 0 0 0 0 0 0 0 0 0 0 0 0 0 0 0 0 0 0 0 0 0 0 0 0 0 0 0 0 0 0 0 0 0 0 0 0 0 0 0 0 0 0 0 0 0 
Shoots/CH_IMAGES/snapshot219792/VIS_SV_0_z1_h1_g0_e65_v500_new_466321_0.png 0 0 0 0 0 0 0 0 0 0 0 0 0 0 0 0 0 0 0 0 0 0 0 0 0 0 0 0 0 0 0 0 0 0 0 0 0 0 0 0 0 0 0 0 0 0 0 0 0 0 0 0 0 0 0 0 0 0 0 0 0 0 0 0 0 0 0 0 0 0 0 0 0 0 0 0 0 0 0 0 0 0 0 0 0 0 0 0 0 0 0 0 0 0 0 0 0 0 0 0 0 0 0 0 0 0 0 0 0 0 0 0 0 0 0 0 0 0 0 0 0 0 0 0 0 0 0 0 0 0 0 0 0 0 0 0 0 0 0 0 0 0 0 0 0 0 0 0 0 0 0 0 0 0 0 0 0 0 0 0 0 0 0 0 0 0 0 0 0 0 0 0 0 0 0 0 0 0 0 0 
Shoots/CH_IMAGES/snapshot219793/VIS_SV_0_z1_h1_g0_e65_v500_new_466327_0.png 1 2 0 3 1 2 6 3 4 4 5 14 9 13 9 10 12 20 10 25 32 25 30 48 43 74 76 91 95 107 91 94 120 133 129 142 173 129 144 125 87 87 67 50 48 34 19 24 15 19 11 13 6 10 8 7 7 9 14 3 20 3 9 1 4 6 6 6 12 10 7 12 10 10 9 9 13 5 5 5 3 6 4 3 3 2 2 5 0 1 7 0 5 0 1 4 2 0 3 0 2 2 1 1 1 3 2 0 0 1 0 0 0 0 0 0 0 0 0 0 1 0 0 0 0 0 0 0 0 0 0 0 0 0 0 0 0 0 0 0 0 0 0 0 0 0 0 0 1 0 1 0 1 0 0 0 2 0 0 0 0 0 1 1 1 0 0 0 1 0 0 0 1 1 2 1 1 0 1 0 
Shoots/CH_IMAGES/snapshot219793/VIS_SV_90_z1_h1_g0_e65_v500_new_466328_0.png 2 0 0 0 1 0 2 0 0 1 2 3 3 6 8 8 7 8 12 10 10 17 23 27 29 58 73 63 93 80 88 95 115 99 121 151 161 162 203 216 223 241 272 277 289 161 106 57 28 24 13 25 16 13 10 14 10 10 6 8 21 1 15 4 8 6 8 4 7 10 5 13 4 18 12 8 16 8 10 4 5 7 3 11 1 9 3 7 4 3 12 1 5 3 4 3 4 0 2 1 1 3 2 2 0 5 0 2 1 0 0 0 1 1 0 0 0 0 0 0 1 0 0 0 0 0 0 0 0 0 1 0 0 0 0 0 0 0 0 0 0 0 0 0 0 0 1 0 0 0 1 0 0 0 0 0 0 0 0 0 0 0 0 0 0 0 0 0 0 0 0 0 0 0 0 0 0 0 0 0 
Shoots/CH_IMAGES/snapshot219794/VIS_SV_0_z1_h1_g0_e65_v500_new_466333_0.png 0 0 0 0 0 0 0 0 0 0 0 0 0 0 0 0 0 0 0 0 0 0 0 0 0 0 0 0 0 0 0 0 0 0 0 0 0 0 0 0 0 0 0 0 0 0 0 0 0 0 0 0 0 0 0 0 0 0 0 0 0 0 0 0 0 0 0 0 0 0 0 0 0 0 0 0 0 0 0 0 0 0 0 0 0 0 0 0 0 0 0 0 0 0 0 0 0 0 0 0 0 0 0 0 0 0 0 0 0 0 0 0 0 0 0 0 0 0 0 0 0 0 0 0 0 0 0 0 0 0 0 0 0 0 0 0 0 0 0 0 0 0 0 0 0 0 0 0 0 0 0 0 0 0 0 0 0 0 0 0 0 0 0 0 0 0 0 0 0 0 0 0 0 0 0 0 0 0 0 0 
Shoots/CH_IMAGES/snapshot219794/VIS_SV_90_z1_h1_g0_e65_v500_new_466334_0.png 0 0 0 0 0 0 0 0 0 0 0 0 0 0 0 0 0 0 0 0 0 0 0 0 0 0 0 0 0 0 0 0 0 0 0 0 0 0 0 0 0 0 0 0 0 0 0 0 0 0 0 0 0 0 0 0 0 0 0 0 0 0 0 0 0 0 0 0 0 0 0 0 0 0 0 0 0 0 0 0 0 0 0 0 0 0 0 0 0 0 0 0 0 0 0 0 0 0 0 0 0 0 0 0 0 0 0 0 0 0 0 0 0 0 0 0 0 0 0 0 0 0 0 0 0 0 0 0 0 0 0 0 0 0 0 0 0 0 0 0 0 0 0 0 0 0 0 0 0 0 0 0 0 0 0 0 0 0 0 0 0 0 0 0 0 0 0 0 0 0 0 0 0 0 0 0 0 0 0 0 
Shoots/CH_IMAGES/snapshot219795/VIS_SV_90_z1_h1_g0_e65_v500_new_466337_0.png 0 0 0 0 0 0 0 0 0 0 0 0 0 0 0 0 0 0 0 0 0 0 0 0 0 0 0 0 0 0 0 0 0 0 0 0 0 0 0 0 0 0 0 0 0 0 0 0 0 0 0 0 0 0 0 0 0 0 0 0 0 0 0 0 0 0 0 0 0 0 0 0 0 0 0 0 0 0 0 0 0 0 0 0 0 0 0 0 0 0 0 0 0 0 0 0 0 0 0 0 0 0 0 0 0 0 0 0 0 0 0 0 0 0 0 0 0 0 0 0 0 0 0 0 0 0 0 0 0 0 0 0 0 0 0 0 0 0 0 0 0 0 0 0 0 0 0 0 0 0 0 0 0 0 0 0 0 0 0 0 0 0 0 0 0 0 0 0 0 0 0 0 0 0 0 0 0 0 0 0 
Shoots/CH_IMAGES/snapshot219795/VIS_SV_0_z1_h1_g0_e65_v500_new_466336_0.png 0 0 0 0 0 0 0 0 0 0 0 0 0 0 0 0 0 0 0 0 0 0 0 0 0 0 0 0 0 0 0 0 0 0 0 0 0 0 0 0 0 0 0 0 0 0 0 0 0 0 0 0 0 0 0 0 0 0 0 0 0 0 0 0 0 0 0 0 0 0 0 0 0 0 0 0 0 0 0 0 0 0 0 0 0 0 0 0 0 0 0 0 0 0 0 0 0 0 0 0 0 0 0 0 0 0 0 0 0 0 0 0 0 0 0 0 0 0 0 0 0 0 0 0 0 0 0 0 0 0 0 0 0 0 0 0 0 0 0 0 0 0 0 0 0 0 0 0 0 0 0 0 0 0 0 0 0 0 0 0 0 0 0 0 0 0 0 0 0 0 0 0 0 0 0 0 0 0 0 0 
Shoots/CH_IMAGES/snapshot219796/VIS_SV_90_z1_h1_g0_e65_v500_new_466346_0.png 0 0 0 0 0 0 0 0 0 0 0 0 0 0 0 0 0 0 0 0 0 0 0 0 0 0 0 0 0 0 0 0 0 0 0 0 0 0 0 0 0 0 0 0 0 0 0 0 0 0 0 0 0 0 0 0 0 0 0 0 0 0 0 0 0 0 0 0 0 0 0 0 0 0 0 0 0 0 0 0 0 0 0 0 0 0 0 0 0 0 0 0 0 0 0 0 0 0 0 0 0 0 0 0 0 0 0 0 0 0 0 0 0 0 0 0 0 0 0 0 0 0 0 0 0 0 0 0 0 0 0 0 0 0 0 0 0 0 0 0 0 0 0 0 0 0 0 0 0 0 0 0 0 0 0 0 0 0 0 0 0 0 0 0 0 0 0 0 0 0 0 0 0 0 0 0 0 0 0 0 
Shoots/CH_IMAGES/snapshot219796/VIS_SV_0_z1_h1_g0_e65_v500_new_466345_0.png 0 0 0 0 0 0 0 0 0 0 0 0 0 0 0 0 0 0 0 0 0 0 0 0 0 0 0 0 0 0 0 0 0 0 0 0 0 0 0 0 0 0 0 0 0 0 0 0 0 0 0 0 0 0 0 0 0 0 0 0 0 0 0 0 0 0 0 0 0 0 0 0 0 0 0 0 0 0 0 0 0 0 0 0 0 0 0 0 0 0 0 0 0 0 0 0 0 0 0 0 0 0 0 0 0 0 0 0 0 0 0 0 0 0 0 0 0 0 0 0 0 0 0 0 0 0 0 0 0 0 0 0 0 0 0 0 0 0 0 0 0 0 0 0 0 0 0 0 0 0 0 0 0 0 0 0 0 0 0 0 0 0 0 0 0 0 0 0 0 0 0 0 0 0 0 0 0 0 0 0 
Shoots/CH_IMAGES/snapshot219797/VIS_SV_0_z1_h1_g0_e65_v500_new_466351_0.png 0 0 0 0 0 0 0 0 0 0 0 0 0 0 0 0 0 0 0 0 0 0 0 0 0 0 0 0 0 0 0 0 0 0 0 0 0 0 0 0 0 0 0 0 0 0 0 0 0 0 0 0 0 0 0 0 0 0 0 0 0 0 0 0 0 0 0 0 0 0 0 0 0 0 0 0 0 0 0 0 0 0 0 0 0 0 0 0 0 0 0 0 0 0 0 0 0 0 0 0 0 0 0 0 0 0 0 0 0 0 0 0 0 0 0 0 0 0 0 0 0 0 0 0 0 0 0 0 0 0 0 0 0 0 0 0 0 0 0 0 0 0 0 0 0 0 0 0 0 0 0 0 0 0 0 0 0 0 0 0 0 0 0 0 0 0 0 0 0 0 0 0 0 0 0 0 0 0 0 0 
Shoots/CH_IMAGES/snapshot219797/VIS_SV_90_z1_h1_g0_e65_v500_new_466352_0.png 0 0 0 0 0 0 0 0 0 0 0 0 0 0 0 0 0 0 0 0 0 0 0 0 0 0 0 0 0 0 0 0 0 0 0 0 0 0 0 0 0 0 0 0 0 0 0 0 0 0 0 0 0 0 0 0 0 0 0 0 0 0 0 0 0 0 0 0 0 0 0 0 0 0 0 0 0 0 0 0 0 0 0 0 0 0 0 0 0 0 0 0 0 0 0 0 0 0 0 0 0 0 0 0 0 0 0 0 0 0 0 0 0 0 0 0 0 0 0 0 0 0 0 0 0 0 0 0 0 0 0 0 0 0 0 0 0 0 0 0 0 0 0 0 0 0 0 0 0 0 0 0 0 0 0 0 0 0 0 0 0 0 0 0 0 0 0 0 0 0 0 0 0 0 0 0 0 0 0 0 
Shoots/CH_IMAGES/snapshot219798/VIS_SV_0_z1_h1_g0_e65_v500_new_466357_0.png 19 2 0 0 0 1 6 7 5 3 5 7 10 10 9 21 15 22 32 37 31 50 47 69 69 105 119 138 169 183 231 243 265 317 343 384 430 478 546 625 627 699 690 653 431 230 152 74 51 49 43 33 25 28 22 22 15 9 12 8 36 6 14 14 12 13 11 10 21 13 9 11 11 14 14 12 15 9 16 11 10 11 5 11 5 11 7 3 5 1 26 2 2 4 6 4 1 6 9 8 4 3 2 6 3 2 1 2 2 1 3 3 1 0 2 1 2 0 0 0 2 0 0 0 0 1 2 0 0 0 0 0 0 0 0 1 0 0 0 0 0 0 0 0 0 0 0 0 0 0 1 0 0 0 0 0 0 0 1 0 1 0 0 2 2 3 2 3 1 4 6 2 2 6 8 1 7 2 6 0 
Shoots/CH_IMAGES/snapshot219798/VIS_SV_90_z1_h1_g0_e65_v500_new_466358_0.png 14 1 2 0 4 2 2 5 4 10 18 22 44 48 31 30 16 21 18 18 23 33 34 58 63 73 81 117 142 151 167 199 206 197 255 284 330 348 412 447 587 813 992 1015 962 674 466 209 88 45 23 27 30 28 14 27 25 21 21 12 24 16 17 13 19 13 17 20 16 19 20 16 16 19 10 9 11 8 5 8 6 3 4 5 8 7 6 8 4 2 18 6 1 6 3 2 3 3 4 7 4 4 10 5 3 1 1 0 2 1 0 0 0 1 1 1 2 0 0 0 1 0 0 0 0 0 1 0 0 0 0 0 0 0 0 0 0 0 0 0 0 0 0 1 0 0 0 0 0 0 0 0 1 0 0 0 0 0 0 0 0 0 0 0 0 1 0 1 0 1 1 0 0 0 0 0 0 0 0 0 
Shoots/CH_IMAGES/snapshot219799/VIS_SV_90_z1_h1_g0_e65_v500_new_466364_0.png 48 7 9 15 16 16 14 12 17 18 21 12 25 29 27 23 18 31 37 45 57 66 63 104 114 132 156 170 201 225 225 243 268 268 302 283 328 325 395 414 516 708 1109 1442 1262 845 414 216 139 82 74 43 36 37 39 35 40 25 24 12 38 14 26 19 24 26 18 27 31 26 27 37 35 29 34 33 26 19 28 29 23 37 23 27 28 19 21 21 24 17 52 11 29 25 21 29 24 20 32 29 21 23 22 25 26 22 29 56 69 77 119 120 118 151 96 111 75 61 40 32 56 9 22 16 16 21 20 15 21 13 18 14 16 17 11 16 16 15 13 6 8 6 2 6 6 7 4 10 3 4 11 0 4 7 9 8 4 3 4 4 8 8 5 10 1 10 6 9 9 4 8 8 12 7 7 9 11 18 8 15 
Shoots/CH_IMAGES/snapshot219799/VIS_SV_0_z1_h1_g0_e65_v500_new_466363_0.png 45 4 7 10 11 13 11 13 21 13 20 17 21 34 33 46 42 49 77 79 95 106 116 161 228 242 295 284 359 412 392 459 442 498 471 467 549 553 686 642 753 758 657 413 277 155 89 73 69 55 54 34 24 36 38 30 32 24 21 13 45 6 22 22 24 24 24 33 40 21 27 24 15 23 23 19 18 9 24 13 23 13 5 10 10 18 12 7 6 5 33 2 12 7 12 7 10 18 16 10 21 13 14 17 17 25 22 21 28 23 20 31 17 42 20 29 20 25 10 9 46 4 12 10 11 12 7 4 11 8 9 6 8 6 4 8 3 8 6 9 8 1 1 3 0 6 1 1 1 3 14 1 2 1 3 3 1 6 2 4 5 2 2 6 3 8 4 5 8 6 7 2 2 4 8 2 7 6 3 6 
Shoots/CH_IMAGES/snapshot219800/VIS_SV_0_z1_h1_g0_e65_v500_new_466369_0.png 0 0 0 0 0 0 0 0 0 0 0 0 0 0 0 0 0 0 0 0 0 0 0 0 0 0 0 0 0 0 0 0 0 0 0 0 0 0 0 0 0 0 0 0 0 0 0 0 0 0 0 0 0 0 0 0 0 0 0 0 0 0 0 0 0 0 0 0 0 0 0 0 0 0 0 0 0 0 0 0 0 0 0 0 0 0 0 0 0 0 0 0 0 0 0 0 0 0 0 0 0 0 0 0 0 0 0 0 0 0 0 0 0 0 0 0 0 0 0 0 0 0 0 0 0 0 0 0 0 0 0 0 0 0 0 0 0 0 0 0 0 0 0 0 0 0 0 0 0 0 0 0 0 0 0 0 0 0 0 0 0 0 0 0 0 0 0 0 0 0 0 0 0 0 0 0 0 0 0 0 
Shoots/CH_IMAGES/snapshot219800/VIS_SV_90_z1_h1_g0_e65_v500_new_466370_0.png 0 0 0 0 0 0 0 0 0 0 0 0 0 0 0 0 0 0 0 0 0 0 0 0 0 0 0 0 0 0 0 0 0 0 0 0 0 0 0 0 0 0 0 0 0 0 0 0 0 0 0 0 0 0 0 0 0 0 0 0 0 0 0 0 0 0 0 0 0 0 0 0 0 0 0 0 0 0 0 0 0 0 0 0 0 0 0 0 0 0 0 0 0 0 0 0 0 0 0 0 0 0 0 0 0 0 0 0 0 0 0 0 0 0 0 0 0 0 0 0 0 0 0 0 0 0 0 0 0 0 0 0 0 0 0 0 0 0 0 0 0 0 0 0 0 0 0 0 0 0 0 0 0 0 0 0 0 0 0 0 0 0 0 0 0 0 0 0 0 0 0 0 0 0 0 0 0 0 0 0 
Shoots/CH_IMAGES/snapshot219801/VIS_SV_90_z1_h1_g0_e65_v500_new_466376_0.png 10 3 5 3 4 16 14 17 19 21 19 24 28 43 39 47 52 52 44 44 61 78 71 85 73 81 81 105 110 92 72 95 81 90 88 113 139 140 169 202 253 287 335 412 418 517 402 330 189 100 53 33 21 17 16 9 10 6 9 4 11 2 6 9 6 15 11 9 19 10 9 6 15 11 22 22 27 18 16 11 13 9 7 7 5 6 6 1 3 1 11 1 0 1 3 0 1 1 4 3 2 4 3 1 0 3 1 0 0 1 0 0 0 0 1 0 0 0 1 1 1 0 0 0 0 0 0 0 1 1 0 0 0 0 0 0 0 0 0 0 1 0 0 0 0 0 0 0 0 0 5 0 1 0 1 0 0 0 1 2 0 1 4 2 1 4 4 5 3 3 1 3 3 5 4 3 2 2 3 4 
Shoots/CH_IMAGES/snapshot219801/VIS_SV_0_z1_h1_g0_e65_v500_new_466375_0.png 4 2 5 5 5 6 19 20 34 40 48 42 52 47 57 42 41 56 43 69 76 54 68 94 104 119 139 136 145 142 140 140 154 143 134 159 144 148 203 215 274 328 409 474 587 455 260 136 86 34 18 18 12 19 13 14 17 9 9 4 34 1 7 11 7 18 2 7 7 13 14 14 9 12 20 13 12 10 17 7 11 11 13 17 14 8 8 17 6 7 22 3 6 13 10 16 8 13 12 15 8 13 10 10 7 7 4 2 6 6 7 4 1 2 0 1 3 1 1 0 4 0 0 2 1 0 0 0 0 0 0 0 0 0 0 1 0 0 0 0 0 0 0 1 1 2 0 0 0 0 2 0 0 0 0 1 1 0 1 0 1 0 1 1 1 2 2 1 1 0 2 1 3 4 1 2 2 1 2 2 
Shoots/CH_IMAGES/snapshot219802/VIS_SV_0_z1_h1_g0_e65_v500_new_466378_0.png 43 4 8 10 7 18 9 21 22 31 28 32 40 48 56 69 92 81 124 136 196 251 311 320 345 393 431 469 435 488 494 456 473 548 543 665 781 992 1184 1327 1560 2095 2272 2616 2857 2771 1989 1483 846 467 324 208 111 139 95 74 65 53 57 44 100 36 47 52 60 80 48 70 66 53 57 74 64 62 55 86 81 61 57 55 59 73 49 60 31 43 38 39 31 26 91 24 21 34 22 16 20 24 24 21 14 12 12 10 4 12 1 5 5 5 1 1 0 1 2 3 0 1 0 0 4 0 0 0 0 0 0 0 0 2 0 0 0 2 0 2 1 0 0 0 0 0 0 0 0 0 0 0 0 0 1 0 0 1 0 0 0 0 1 1 0 0 1 2 2 1 3 2 3 1 2 1 2 2 3 1 5 8 6 3 
Shoots/CH_IMAGES/snapshot219802/VIS_SV_90_z1_h1_g0_e65_v500_new_466379_0.png 106 5 15 18 16 23 29 33 43 52 49 61 95 112 117 151 192 213 228 234 282 304 355 407 476 473 525 583 644 725 702 699 794 847 925 1071 1259 1384 1834 1974 2292 2611 2965 3768 4203 4231 3168 2407 1528 943 684 403 228 216 141 109 105 82 65 46 94 40 56 58 58 64 61 47 74 62 92 98 74 82 83 76 73 86 77 61 58 42 32 42 30 33 39 26 19 18 97 12 33 24 24 25 33 18 28 26 22 22 25 26 23 30 21 27 18 25 22 29 8 26 6 10 6 4 2 2 12 0 1 2 0 2 1 1 1 1 3 1 0 0 1 2 0 4 2 1 3 0 0 0 0 0 1 0 0 0 5 0 1 0 0 2 1 0 1 3 3 1 1 1 1 4 1 4 3 0 2 1 2 6 4 5 4 6 6 5 
Shoots/CH_IMAGES/snapshot219803/VIS_SV_90_z1_h1_g0_e65_v500_new_466388_0.png 0 0 0 0 0 0 0 0 0 0 0 0 0 0 0 0 0 0 0 0 0 0 0 0 0 0 0 0 0 0 0 0 0 0 0 0 0 0 0 0 0 0 0 0 0 0 0 0 0 0 0 0 0 0 0 0 0 0 0 0 0 0 0 0 0 0 0 0 0 0 0 0 0 0 0 0 0 0 0 0 0 0 0 0 0 0 0 0 0 0 0 0 0 0 0 0 0 0 0 0 0 0 0 0 0 0 0 0 0 0 0 0 0 0 0 0 0 0 0 0 0 0 0 0 0 0 0 0 0 0 0 0 0 0 0 0 0 0 0 0 0 0 0 0 0 0 0 0 0 0 0 0 0 0 0 0 0 0 0 0 0 0 0 0 0 0 0 0 0 0 0 0 0 0 0 0 0 0 0 0 
Shoots/CH_IMAGES/snapshot219803/VIS_SV_0_z1_h1_g0_e65_v500_new_466387_0.png 0 0 0 0 0 0 0 0 0 0 0 0 0 0 0 0 0 0 0 0 0 0 0 0 0 0 0 0 0 0 0 0 0 0 0 0 0 0 0 0 0 0 0 0 0 0 0 0 0 0 0 0 0 0 0 0 0 0 0 0 0 0 0 0 0 0 0 0 0 0 0 0 0 0 0 0 0 0 0 0 0 0 0 0 0 0 0 0 0 0 0 0 0 0 0 0 0 0 0 0 0 0 0 0 0 0 0 0 0 0 0 0 0 0 0 0 0 0 0 0 0 0 0 0 0 0 0 0 0 0 0 0 0 0 0 0 0 0 0 0 0 0 0 0 0 0 0 0 0 0 0 0 0 0 0 0 0 0 0 0 0 0 0 0 0 0 0 0 0 0 0 0 0 0 0 0 0 0 0 0 
Shoots/CH_IMAGES/snapshot219804/VIS_SV_90_z1_h1_g0_e65_v500_new_466394_0.png 76 11 20 17 27 34 47 44 61 80 96 97 109 121 159 169 191 194 195 188 233 248 254 346 382 392 465 520 519 625 598 663 723 768 854 1033 1217 1421 2007 2245 2793 3357 3879 4240 4285 3787 2627 1985 1216 711 495 283 141 159 106 68 68 66 58 33 94 23 49 50 41 55 61 37 66 49 57 65 50 66 77 81 49 52 54 67 41 36 22 54 26 33 34 28 22 16 108 13 20 22 19 25 26 24 36 32 37 45 27 34 33 40 41 42 57 49 86 66 49 79 42 47 39 19 25 15 36 6 9 6 15 8 7 8 10 7 8 5 6 5 6 6 3 1 5 0 6 5 2 5 4 3 2 6 4 3 17 0 2 0 3 4 4 0 7 2 4 3 2 4 2 9 7 4 4 4 6 2 6 9 7 11 12 7 15 11 
Shoots/CH_IMAGES/snapshot219804/VIS_SV_0_z1_h1_g0_e65_v500_new_466393_0.png 68 9 14 18 18 28 35 30 55 59 69 101 125 139 173 150 191 204 246 240 284 300 286 345 397 431 428 510 544 640 611 673 701 792 868 1087 1214 1402 1876 2028 2409 2982 3617 4164 4325 3916 3517 2627 1736 998 746 373 204 204 113 113 83 96 66 57 78 35 57 74 77 74 61 45 68 77 76 64 60 64 56 45 34 28 44 34 34 36 16 31 17 24 16 11 9 11 71 4 16 18 17 18 21 19 24 24 28 25 22 31 23 22 20 21 30 24 52 66 115 160 145 103 86 89 72 59 60 27 35 27 14 23 14 13 16 18 10 8 7 11 8 13 5 5 9 4 2 5 5 2 7 2 3 2 2 1 13 0 0 2 2 1 0 0 1 3 2 2 0 1 3 2 0 0 2 2 5 4 3 3 3 3 11 11 3 12 
Shoots/CH_IMAGES/snapshot219805/VIS_SV_90_z1_h1_g0_e65_v500_new_466397_0.png 0 0 0 0 0 0 0 0 0 0 0 0 0 0 0 0 0 0 0 0 0 0 0 0 0 0 0 0 0 0 0 0 0 0 0 0 0 0 0 0 0 0 0 0 0 0 0 0 0 0 0 0 0 0 0 0 0 0 0 0 0 0 0 0 0 0 0 0 0 0 0 0 0 0 0 0 0 0 0 0 0 0 0 0 0 0 0 0 0 0 0 0 0 0 0 0 0 0 0 0 0 0 0 0 0 0 0 0 0 0 0 0 0 0 0 0 0 0 0 0 0 0 0 0 0 0 0 0 0 0 0 0 0 0 0 0 0 0 0 0 0 0 0 0 0 0 0 0 0 0 0 0 0 0 0 0 0 0 0 0 0 0 0 0 0 0 0 0 0 0 0 0 0 0 0 0 0 0 0 0 
Shoots/CH_IMAGES/snapshot219805/VIS_SV_0_z1_h1_g0_e65_v500_new_466396_0.png 0 0 0 0 0 0 0 0 0 0 0 0 0 0 0 0 0 0 0 0 0 0 0 0 0 0 0 0 0 0 0 0 0 0 0 0 0 0 0 0 0 0 0 0 0 0 0 0 0 0 0 0 0 0 0 0 0 0 0 0 0 0 0 0 0 0 0 0 0 0 0 0 0 0 0 0 0 0 0 0 0 0 0 0 0 0 0 0 0 0 0 0 0 0 0 0 0 0 0 0 0 0 0 0 0 0 0 0 0 0 0 0 0 0 0 0 0 0 0 0 0 0 0 0 0 0 0 0 0 0 0 0 0 0 0 0 0 0 0 0 0 0 0 0 0 0 0 0 0 0 0 0 0 0 0 0 0 0 0 0 0 0 0 0 0 0 0 0 0 0 0 0 0 0 0 0 0 0 0 0 
Shoots/CH_IMAGES/snapshot219806/VIS_SV_90_z1_h1_g0_e65_v500_new_466403_0.png 57 13 19 13 20 23 30 27 44 57 59 83 115 129 169 187 196 251 294 298 337 397 396 478 507 611 633 651 681 804 734 864 911 990 1142 1312 1519 1768 2293 2296 2568 3050 3374 3950 4044 4327 3198 2830 1738 1179 620 324 230 179 113 83 92 60 72 44 102 31 69 55 56 55 59 56 59 67 69 67 64 41 61 46 47 46 51 28 36 30 20 26 26 17 24 16 6 11 46 3 21 16 14 15 21 9 22 21 12 20 16 26 11 17 13 13 12 9 9 13 4 10 5 2 6 4 3 0 10 0 1 2 4 0 2 2 1 0 3 0 2 2 0 3 0 1 1 1 0 0 0 4 0 0 1 1 0 0 4 0 0 0 0 0 0 0 0 1 1 0 1 1 0 3 2 2 3 2 5 4 1 9 6 4 5 2 8 4 
Shoots/CH_IMAGES/snapshot219806/VIS_SV_0_z1_h1_g0_e65_v500_new_466402_0.png 37 5 7 10 7 6 12 14 23 26 22 23 38 45 53 56 74 74 97 89 138 152 176 225 267 304 332 362 457 493 476 528 481 602 718 844 980 1146 1483 1606 1939 2401 2941 3490 3708 3452 2351 1684 913 467 236 126 53 74 55 45 36 25 30 24 65 14 21 41 19 41 48 22 44 35 36 42 40 38 40 33 40 41 34 32 44 35 22 46 30 26 27 23 24 11 59 10 35 26 22 23 23 17 17 24 16 17 19 19 17 12 14 7 9 5 8 2 4 6 3 5 2 2 1 1 6 0 1 1 3 0 2 1 0 1 2 1 3 3 0 2 0 1 2 1 1 0 1 1 1 0 1 0 1 0 7 0 1 0 0 1 3 0 0 1 0 2 2 2 0 3 1 4 2 1 3 2 0 2 4 5 6 1 4 7 
Shoots/CH_IMAGES/snapshot219807/VIS_SV_90_z1_h1_g0_e65_v500_new_466412_0.png 0 0 0 0 0 0 0 0 0 0 0 0 0 0 0 0 0 0 0 0 0 0 0 0 0 0 0 0 0 0 0 0 0 0 0 0 0 0 0 0 0 0 0 0 0 0 0 0 0 0 0 0 0 0 0 0 0 0 0 0 0 0 0 0 0 0 0 0 0 0 0 0 0 0 0 0 0 0 0 0 0 0 0 0 0 0 0 0 0 0 0 0 0 0 0 0 0 0 0 0 0 0 0 0 0 0 0 0 0 0 0 0 0 0 0 0 0 0 0 0 0 0 0 0 0 0 0 0 0 0 0 0 0 0 0 0 0 0 0 0 0 0 0 0 0 0 0 0 0 0 0 0 0 0 0 0 0 0 0 0 0 0 0 0 0 0 0 0 0 0 0 0 0 0 0 0 0 0 0 0 
Shoots/CH_IMAGES/snapshot219807/VIS_SV_0_z1_h1_g0_e65_v500_new_466411_0.png 0 0 0 0 0 0 0 0 0 0 0 0 0 0 0 0 0 0 0 0 0 0 0 0 0 0 0 0 0 0 0 0 0 0 0 0 0 0 0 0 0 0 0 0 0 0 0 0 0 0 0 0 0 0 0 0 0 0 0 0 0 0 0 0 0 0 0 0 0 0 0 0 0 0 0 0 0 0 0 0 0 0 0 0 0 0 0 0 0 0 0 0 0 0 0 0 0 0 0 0 0 0 0 0 0 0 0 0 0 0 0 0 0 0 0 0 0 0 0 0 0 0 0 0 0 0 0 0 0 0 0 0 0 0 0 0 0 0 0 0 0 0 0 0 0 0 0 0 0 0 0 0 0 0 0 0 0 0 0 0 0 0 0 0 0 0 0 0 0 0 0 0 0 0 0 0 0 0 0 0 
Shoots/CH_IMAGES/snapshot219808/VIS_SV_90_z1_h1_g0_e65_v500_new_466418_0.png 79 5 13 13 14 18 35 51 72 56 71 82 127 171 253 266 258 318 352 340 334 381 371 482 494 519 593 601 580 657 595 726 755 795 896 1068 1263 1421 1773 2122 2726 3451 3992 4249 4113 3785 2441 1737 941 502 295 167 96 120 64 62 57 42 53 36 62 23 38 51 36 35 55 28 57 45 49 48 38 37 54 46 49 31 43 25 35 43 18 34 28 23 34 22 30 14 61 12 16 29 21 15 15 20 22 19 22 20 22 18 16 20 18 9 13 9 6 4 2 10 5 2 7 2 0 0 6 0 1 1 1 3 1 0 2 0 1 0 0 1 0 1 0 1 2 0 0 1 1 2 0 1 0 0 0 0 7 0 0 0 0 0 0 0 0 1 1 0 1 1 1 2 1 1 2 1 3 7 2 1 4 5 2 5 7 5 
Shoots/CH_IMAGES/snapshot219808/VIS_SV_0_z1_h1_g0_e65_v500_new_466417_0.png 53 5 12 16 21 34 54 34 80 110 155 148 169 202 213 232 223 267 281 266 333 361 380 470 497 515 556 580 689 744 666 781 790 972 1043 1332 1609 1916 2490 2676 3220 3963 4748 5178 4897 3805 2235 1391 635 318 172 125 76 78 58 60 62 50 54 25 76 19 38 37 37 68 44 32 45 45 44 48 56 65 71 61 55 51 53 32 32 30 22 35 23 22 17 19 14 15 53 8 16 17 12 16 17 9 14 11 16 20 20 18 12 24 10 9 14 6 9 8 1 11 9 1 4 3 4 1 19 1 2 3 2 4 2 4 3 1 7 2 1 2 0 2 0 1 1 2 2 1 0 2 0 0 1 0 0 0 8 0 0 0 1 1 0 1 2 3 4 3 1 5 5 4 1 3 7 4 5 2 0 7 5 9 7 4 5 4 
Shoots/CH_IMAGES/snapshot219809/VIS_SV_90_z1_h1_g0_e65_v500_new_466424_0.png 0 0 0 0 0 0 0 0 0 0 0 0 0 0 0 0 0 0 0 0 0 0 0 0 0 0 0 0 0 0 0 0 0 0 0 0 0 0 0 0 0 0 0 0 0 0 0 0 0 0 0 0 0 0 0 0 0 0 0 0 0 0 0 0 0 0 0 0 0 0 0 0 0 0 0 0 0 0 0 0 0 0 0 0 0 0 0 0 0 0 0 0 0 0 0 0 0 0 0 0 0 0 0 0 0 0 0 0 0 0 0 0 0 0 0 0 0 0 0 0 0 0 0 0 0 0 0 0 0 0 0 0 0 0 0 0 0 0 0 0 0 0 0 0 0 0 0 0 0 0 0 0 0 0 0 0 0 0 0 0 0 0 0 0 0 0 0 0 0 0 0 0 0 0 0 0 0 0 0 0 
Shoots/CH_IMAGES/snapshot219809/VIS_SV_0_z1_h1_g0_e65_v500_new_466423_0.png 0 0 0 0 0 0 0 0 0 0 0 0 0 0 0 0 0 0 0 0 0 0 0 0 0 0 0 0 0 0 0 0 0 0 0 0 0 0 0 0 0 0 0 0 0 0 0 0 0 0 0 0 0 0 0 0 0 0 0 0 0 0 0 0 0 0 0 0 0 0 0 0 0 0 0 0 0 0 0 0 0 0 0 0 0 0 0 0 0 0 0 0 0 0 0 0 0 0 0 0 0 0 0 0 0 0 0 0 0 0 0 0 0 0 0 0 0 0 0 0 0 0 0 0 0 0 0 0 0 0 0 0 0 0 0 0 0 0 0 0 0 0 0 0 0 0 0 0 0 0 0 0 0 0 0 0 0 0 0 0 0 0 0 0 0 0 0 0 0 0 0 0 0 0 0 0 0 0 0 0 
Shoots/CH_IMAGES/snapshot219810/VIS_SV_0_z1_h1_g0_e65_v500_new_466429_0.png 0 0 0 0 0 0 0 0 0 0 0 0 0 0 0 0 0 0 0 0 0 0 0 0 0 0 0 0 0 0 0 0 0 0 0 0 0 0 0 0 0 0 0 0 0 0 0 0 0 0 0 0 0 0 0 0 0 0 0 0 0 0 0 0 0 0 0 0 0 0 0 0 0 0 0 0 0 0 0 0 0 0 0 0 0 0 0 0 0 0 0 0 0 0 0 0 0 0 0 0 0 0 0 0 0 0 0 0 0 0 0 0 0 0 0 0 0 0 0 0 0 0 0 0 0 0 0 0 0 0 0 0 0 0 0 0 0 0 0 0 0 0 0 0 0 0 0 0 0 0 0 0 0 0 0 0 0 0 0 0 0 0 0 0 0 0 0 0 0 0 0 0 0 0 0 0 0 0 0 0 
Shoots/CH_IMAGES/snapshot219811/VIS_SV_0_z1_h1_g0_e65_v500_new_466435_0.png 10 1 0 2 3 1 1 0 6 5 9 7 7 5 13 21 18 21 32 54 66 73 82 100 103 120 125 149 165 161 141 176 151 179 173 221 256 267 333 333 362 436 418 501 471 352 293 205 102 70 75 41 30 32 27 22 23 19 22 19 37 19 17 15 24 37 31 28 31 32 15 29 28 23 20 27 11 18 16 24 13 25 16 23 11 9 16 12 12 9 23 4 8 13 7 6 10 6 6 2 5 4 4 1 1 3 1 1 0 1 1 0 1 1 1 0 0 1 1 0 6 1 0 1 1 2 0 0 0 2 2 0 0 0 1 1 2 0 0 0 1 1 0 1 0 0 0 0 0 0 1 1 1 0 0 1 0 0 0 0 0 1 0 1 0 1 0 0 0 0 0 0 1 2 0 0 1 0 1 0 
Shoots/CH_IMAGES/snapshot219810/VIS_SV_90_z1_h1_g0_e65_v500_new_466430_0.png 0 0 0 0 0 0 0 0 0 0 0 0 0 0 0 0 0 0 0 0 0 0 0 0 0 0 0 0 0 0 0 0 0 0 0 0 0 0 0 0 0 0 0 0 0 0 0 0 0 0 0 0 0 0 0 0 0 0 0 0 0 0 0 0 0 0 0 0 0 0 0 0 0 0 0 0 0 0 0 0 0 0 0 0 0 0 0 0 0 0 0 0 0 0 0 0 0 0 0 0 0 0 0 0 0 0 0 0 0 0 0 0 0 0 0 0 0 0 0 0 0 0 0 0 0 0 0 0 0 0 0 0 0 0 0 0 0 0 0 0 0 0 0 0 0 0 0 0 0 0 0 0 0 0 0 0 0 0 0 0 0 0 0 0 0 0 0 0 0 0 0 0 0 0 0 0 0 0 0 0 
Shoots/CH_IMAGES/snapshot219811/VIS_SV_90_z1_h1_g0_e65_v500_new_466436_0.png 12 1 4 4 4 8 2 4 7 3 6 8 14 22 26 28 27 23 27 29 49 63 83 101 135 131 147 167 156 149 141 145 159 153 205 184 219 237 279 295 329 539 684 878 1112 924 751 394 194 82 45 30 21 26 18 17 20 19 20 12 26 13 11 16 18 17 16 11 22 17 19 21 25 23 24 20 26 24 17 23 22 14 14 17 19 13 10 13 11 11 14 7 6 8 5 10 1 5 4 5 1 4 1 2 0 1 0 1 1 1 0 0 0 0 0 0 0 0 0 0 1 0 0 0 0 0 0 0 1 0 1 0 0 0 0 0 0 0 0 0 1 0 0 0 1 0 0 0 0 0 0 0 0 0 0 3 0 0 0 0 1 0 0 0 0 1 1 3 8 1 2 3 2 1 1 2 2 2 2 3 
Shoots/CH_IMAGES/snapshot219812/VIS_SV_0_z1_h1_g0_e65_v500_new_466438_0.png 65 24 36 42 46 76 82 112 163 195 243 234 216 195 242 209 234 278 294 341 368 403 429 529 537 555 679 672 702 749 626 791 801 888 1023 1110 1225 1403 1737 1704 2028 2575 3347 4085 3842 2392 1297 637 314 169 118 100 48 79 56 57 41 36 37 22 87 13 32 46 38 48 31 25 61 42 34 37 38 29 44 21 34 40 40 28 28 32 23 33 18 23 15 22 25 9 70 4 19 11 18 21 22 9 23 17 20 20 21 20 13 21 12 7 13 6 9 7 3 17 6 7 8 6 6 2 15 4 2 1 1 3 2 0 2 0 1 1 2 1 1 1 0 2 0 1 3 3 1 2 0 2 0 0 0 0 4 0 0 1 0 1 4 0 1 1 3 3 3 4 4 2 0 3 2 3 2 6 6 9 9 11 6 18 13 18 
Shoots/CH_IMAGES/snapshot219812/VIS_SV_90_z1_h1_g0_e65_v500_new_466439_0.png 34 4 3 3 6 8 17 17 24 47 46 39 52 66 96 112 122 173 207 240 352 338 403 466 503 528 552 587 631 663 554 702 730 755 868 1098 1234 1458 1876 2131 2336 2739 2863 3000 3224 3140 2052 1602 859 471 251 150 69 82 45 49 54 37 40 21 72 27 44 36 45 47 37 28 49 53 50 62 58 49 54 55 41 48 40 35 40 47 21 39 35 24 44 17 19 11 62 6 23 19 11 17 10 17 38 10 11 15 21 16 13 18 13 4 7 5 2 1 5 6 2 1 5 2 5 0 6 1 0 1 0 2 1 1 2 2 0 1 4 2 2 4 0 1 1 1 3 0 0 1 0 0 1 0 0 0 4 0 0 0 1 0 2 2 0 0 0 0 1 1 0 3 0 1 1 0 6 1 2 6 1 5 3 2 1 3 
Shoots/CH_IMAGES/snapshot219813/VIS_SV_90_z1_h1_g0_e65_v500_new_466448_0.png 25 0 0 1 3 4 4 6 10 9 16 22 35 44 52 46 61 39 76 83 112 129 148 201 246 255 279 313 324 354 297 351 378 372 412 505 610 706 841 917 1036 1134 1380 1907 2436 2817 2357 1850 992 503 258 184 89 81 64 36 40 33 26 35 44 19 25 21 23 32 27 26 42 29 22 25 33 31 30 33 27 27 30 23 26 18 23 29 29 21 17 23 25 23 34 16 24 19 16 14 17 13 18 11 12 16 9 11 11 9 11 5 7 5 5 10 3 9 4 2 1 5 2 1 7 0 0 2 2 0 1 0 1 0 2 2 0 1 0 1 0 0 1 0 0 3 0 1 0 0 1 0 1 0 4 0 2 0 0 1 0 0 1 0 0 2 0 3 1 0 2 1 2 2 1 1 1 0 3 2 1 1 0 0 
Shoots/CH_IMAGES/snapshot219813/VIS_SV_0_z1_h1_g0_e65_v500_new_466447_0.png 90 0 3 3 5 4 9 5 17 20 15 26 37 37 67 67 61 79 93 95 145 166 184 247 291 296 335 371 427 445 463 471 492 581 629 782 890 1030 1319 1437 1540 1646 1680 1725 1715 1727 1078 870 480 232 138 93 91 105 74 67 67 42 48 30 54 17 45 36 27 34 33 43 50 38 32 38 41 37 34 42 45 32 38 29 36 30 29 27 21 19 21 23 16 11 84 7 20 23 18 28 16 7 27 23 17 31 18 17 19 22 14 13 7 6 6 6 4 6 3 4 1 3 0 0 1 0 1 0 0 0 1 0 1 0 0 1 0 0 0 1 0 0 0 0 0 0 0 0 1 0 0 0 0 0 2 0 0 0 1 0 0 0 0 0 0 0 1 0 0 2 0 0 0 0 0 0 0 1 0 0 2 1 0 0 
Shoots/CH_IMAGES/snapshot219814/VIS_SV_0_z1_h1_g0_e65_v500_new_466453_0.png 66 4 7 4 5 8 10 11 17 16 14 22 28 29 33 38 25 32 34 33 50 82 89 107 160 159 238 222 259 280 288 316 313 361 358 435 555 676 919 908 1101 1299 1407 1601 1959 1830 1704 1081 566 267 118 65 38 54 48 39 39 45 32 27 45 17 29 43 39 38 20 30 46 43 43 38 32 43 30 46 27 34 35 38 30 27 34 32 19 29 22 19 22 10 63 14 20 20 15 11 18 4 14 8 15 6 6 4 3 8 2 3 3 0 6 4 0 1 2 2 2 0 1 0 4 0 0 1 2 0 0 0 1 0 0 1 0 0 0 3 0 0 1 2 0 1 0 0 0 0 0 1 1 0 1 0 0 0 0 0 1 1 2 0 0 2 1 0 2 2 2 1 5 4 4 2 3 4 2 4 3 5 8 3 
Shoots/CH_IMAGES/snapshot219814/VIS_SV_90_z1_h1_g0_e65_v500_new_466454_0.png 30 2 10 9 8 11 15 11 25 23 35 31 29 30 30 41 30 47 47 55 64 96 115 123 141 169 227 224 241 277 297 299 328 374 377 457 554 616 758 705 829 971 1066 1072 1125 1082 582 416 231 94 67 51 26 37 19 30 19 17 21 5 33 6 19 31 29 20 19 17 24 29 28 20 25 26 27 24 19 25 23 21 17 16 12 25 20 10 6 18 11 5 47 8 13 21 19 13 18 16 12 9 17 5 11 11 15 14 11 12 19 9 14 20 16 23 19 13 19 5 9 3 15 1 4 3 3 4 2 3 3 0 5 6 1 2 1 6 0 1 1 2 2 2 0 3 1 1 0 1 1 0 8 0 1 1 1 1 1 1 0 2 2 3 1 1 3 1 3 1 1 0 2 2 0 6 1 3 1 4 5 1 
Shoots/CH_IMAGES/snapshot219815/VIS_SV_0_z1_h1_g0_e65_v500_new_466459_0.png 0 0 0 0 0 0 0 0 0 0 0 0 0 0 0 0 0 0 0 0 0 0 0 0 0 0 0 0 0 0 0 0 0 0 0 0 0 0 0 0 0 0 0 0 0 0 0 0 0 0 0 0 0 0 0 0 0 0 0 0 0 0 0 0 0 0 0 0 0 0 0 0 0 0 0 0 0 0 0 0 0 0 0 0 0 0 0 0 0 0 0 0 0 0 0 0 0 0 0 0 0 0 0 0 0 0 0 0 0 0 0 0 0 0 0 0 0 0 0 0 0 0 0 0 0 0 0 0 0 0 0 0 0 0 0 0 0 0 0 0 0 0 0 0 0 0 0 0 0 0 0 0 0 0 0 0 0 0 0 0 0 0 0 0 0 0 0 0 0 0 0 0 0 0 0 0 0 0 0 0 
Shoots/CH_IMAGES/snapshot219815/VIS_SV_90_z1_h1_g0_e65_v500_new_466460_0.png 0 0 0 0 0 0 0 0 0 0 0 0 0 0 0 0 0 0 0 0 0 0 0 0 0 0 0 0 0 0 0 0 0 0 0 0 0 0 0 0 0 0 0 0 0 0 0 0 0 0 0 0 0 0 0 0 0 0 0 0 0 0 0 0 0 0 0 0 0 0 0 0 0 0 0 0 0 0 0 0 0 0 0 0 0 0 0 0 0 0 0 0 0 0 0 0 0 0 0 0 0 0 0 0 0 0 0 0 0 0 0 0 0 0 0 0 0 0 0 0 0 0 0 0 0 0 0 0 0 0 0 0 0 0 0 0 0 0 0 0 0 0 0 0 0 0 0 0 0 0 0 0 0 0 0 0 0 0 0 0 0 0 0 0 0 0 0 0 0 0 0 0 0 0 0 0 0 0 0 0 
Shoots/CH_IMAGES/snapshot219816/VIS_SV_0_z1_h1_g0_e65_v500_new_466465_0.png 31 4 6 8 6 12 15 24 28 20 37 55 53 83 89 116 157 189 234 220 236 271 312 353 375 440 476 485 532 581 598 619 660 727 805 905 1109 1239 1732 2006 2670 3633 4198 4663 4318 3700 2673 2045 1293 819 545 323 198 162 89 76 67 46 50 51 82 49 48 47 55 78 70 48 61 64 64 65 61 62 67 63 70 75 85 78 85 62 52 51 39 42 44 32 28 24 45 23 15 17 20 13 23 14 16 15 10 10 10 5 6 1 5 5 8 2 3 1 3 3 1 0 3 0 0 0 2 0 1 0 1 0 0 0 1 2 0 0 1 1 0 4 0 1 1 1 3 2 0 2 0 1 0 0 0 0 6 0 2 0 1 1 0 1 3 1 0 2 2 3 4 2 6 3 2 6 0 8 3 9 7 4 4 3 3 1 
Shoots/CH_IMAGES/snapshot219816/VIS_SV_90_z1_h1_g0_e65_v500_new_466466_0.png 111 2 3 6 7 0 9 5 9 17 25 31 42 34 56 73 107 139 177 212 256 310 355 396 493 512 572 588 670 722 666 715 779 898 909 1053 1292 1507 1908 2170 2700 3253 3415 3561 3255 2381 1714 1238 850 582 406 269 142 162 103 75 79 54 53 31 101 23 41 42 45 57 39 50 56 66 58 50 77 47 58 52 45 60 55 38 48 62 34 64 34 49 44 57 36 22 123 23 23 16 26 31 22 26 30 31 22 31 24 28 35 22 27 14 28 13 14 9 5 15 9 5 5 3 3 0 6 0 0 4 1 0 1 0 0 2 2 2 1 0 1 4 2 2 0 1 3 0 1 0 2 1 1 0 0 0 11 0 0 0 0 2 1 0 1 2 0 1 1 1 0 5 0 1 1 0 1 3 0 1 0 1 1 2 0 1 
Shoots/CH_IMAGES/snapshot219817/VIS_SV_90_z1_h1_g0_e65_v500_new_466472_0.png 0 0 0 0 0 0 0 0 0 0 0 0 0 0 0 0 0 0 0 0 0 0 0 0 0 0 0 0 0 0 0 0 0 0 0 0 0 0 0 0 0 0 0 0 0 0 0 0 0 0 0 0 0 0 0 0 0 0 0 0 0 0 0 0 0 0 0 0 0 0 0 0 0 0 0 0 0 0 0 0 0 0 0 0 0 0 0 0 0 0 0 0 0 0 0 0 0 0 0 0 0 0 0 0 0 0 0 0 0 0 0 0 0 0 0 0 0 0 0 0 0 0 0 0 0 0 0 0 0 0 0 0 0 0 0 0 0 0 0 0 0 0 0 0 0 0 0 0 0 0 0 0 0 0 0 0 0 0 0 0 0 0 0 0 0 0 0 0 0 0 0 0 0 0 0 0 0 0 0 0 
Shoots/CH_IMAGES/snapshot219817/VIS_SV_0_z1_h1_g0_e65_v500_new_466471_0.png 0 0 0 0 0 0 0 0 0 0 0 0 0 0 0 0 0 0 0 0 0 0 0 0 0 0 0 0 0 0 0 0 0 0 0 0 0 0 0 0 0 0 0 0 0 0 0 0 0 0 0 0 0 0 0 0 0 0 0 0 0 0 0 0 0 0 0 0 0 0 0 0 0 0 0 0 0 0 0 0 0 0 0 0 0 0 0 0 0 0 0 0 0 0 0 0 0 0 0 0 0 0 0 0 0 0 0 0 0 0 0 0 0 0 0 0 0 0 0 0 0 0 0 0 0 0 0 0 0 0 0 0 0 0 0 0 0 0 0 0 0 0 0 0 0 0 0 0 0 0 0 0 0 0 0 0 0 0 0 0 0 0 0 0 0 0 0 0 0 0 0 0 0 0 0 0 0 0 0 0 
Shoots/CH_IMAGES/snapshot219818/VIS_SV_0_z1_h1_g0_e65_v500_new_466477_0.png 67 1 2 4 6 4 12 5 19 16 20 24 30 47 43 43 49 81 95 87 122 144 143 191 249 238 280 284 377 389 398 420 480 496 483 557 701 706 897 861 960 1034 1149 1144 1143 1078 673 548 336 198 136 83 57 82 45 63 50 40 45 25 60 22 31 44 34 33 26 20 38 40 31 32 28 28 30 32 24 20 22 21 24 23 11 34 24 22 23 17 20 11 48 7 12 18 11 13 15 11 22 29 20 24 26 17 21 15 17 8 12 15 9 16 3 10 12 9 4 6 2 3 9 4 4 9 5 3 1 5 7 6 6 5 5 4 2 1 2 0 3 0 4 0 1 3 1 2 1 2 2 1 9 1 1 2 3 0 4 1 2 2 4 3 1 5 0 5 2 1 4 3 4 1 2 2 3 5 3 2 4 2 
Shoots/CH_IMAGES/snapshot219818/VIS_SV_90_z1_h1_g0_e65_v500_new_466478_0.png 45 0 0 2 1 0 0 2 1 5 5 13 7 13 26 22 19 34 47 62 79 119 145 197 211 248 298 288 316 312 309 287 290 343 371 469 509 577 591 619 732 917 1102 1562 1843 1312 1039 563 299 188 98 88 53 59 34 36 29 26 30 28 41 25 24 31 34 33 33 44 53 44 51 42 40 39 54 37 31 41 26 28 37 35 18 19 14 18 23 15 14 14 34 7 13 8 6 15 7 7 12 9 8 4 3 3 1 4 1 2 3 2 1 4 2 3 4 2 1 1 0 0 0 0 1 0 2 1 0 0 1 0 0 2 0 0 0 0 0 0 0 0 0 0 0 0 0 0 0 0 0 0 1 0 0 0 0 0 0 0 0 0 1 0 0 0 1 1 0 0 0 0 0 0 0 0 0 1 0 0 0 0 
Shoots/CH_IMAGES/snapshot219819/VIS_SV_90_z1_h1_g0_e65_v500_new_466484_0.png 0 0 0 0 0 0 0 0 0 0 0 0 0 0 0 0 0 0 0 0 0 0 0 0 0 0 0 0 0 0 0 0 0 0 0 0 0 0 0 0 0 0 0 0 0 0 0 0 0 0 0 0 0 0 0 0 0 0 0 0 0 0 0 0 0 0 0 0 0 0 0 0 0 0 0 0 0 0 0 0 0 0 0 0 0 0 0 0 0 0 0 0 0 0 0 0 0 0 0 0 0 0 0 0 0 0 0 0 0 0 0 0 0 0 0 0 0 0 0 0 0 0 0 0 0 0 0 0 0 0 0 0 0 0 0 0 0 0 0 0 0 0 0 0 0 0 0 0 0 0 0 0 0 0 0 0 0 0 0 0 0 0 0 0 0 0 0 0 0 0 0 0 0 0 0 0 0 0 0 0 
Shoots/CH_IMAGES/snapshot219819/VIS_SV_0_z1_h1_g0_e65_v500_new_466483_0.png 0 0 0 0 0 0 0 0 0 0 0 0 0 0 0 0 0 0 0 0 0 0 0 0 0 0 0 0 0 0 0 0 0 0 0 0 0 0 0 0 0 0 0 0 0 0 0 0 0 0 0 0 0 0 0 0 0 0 0 0 0 0 0 0 0 0 0 0 0 0 0 0 0 0 0 0 0 0 0 0 0 0 0 0 0 0 0 0 0 0 0 0 0 0 0 0 0 0 0 0 0 0 0 0 0 0 0 0 0 0 0 0 0 0 0 0 0 0 0 0 0 0 0 0 0 0 0 0 0 0 0 0 0 0 0 0 0 0 0 0 0 0 0 0 0 0 0 0 0 0 0 0 0 0 0 0 0 0 0 0 0 0 0 0 0 0 0 0 0 0 0 0 0 0 0 0 0 0 0 0 
Shoots/CH_IMAGES/snapshot219820/VIS_SV_0_z1_h1_g0_e65_v500_new_466489_0.png 0 0 0 0 0 0 0 0 0 0 0 0 0 0 0 0 0 0 0 0 0 0 0 0 0 0 0 0 0 0 0 0 0 0 0 0 0 0 0 0 0 0 0 0 0 0 0 0 0 0 0 0 0 0 0 0 0 0 0 0 0 0 0 0 0 0 0 0 0 0 0 0 0 0 0 0 0 0 0 0 0 0 0 0 0 0 0 0 0 0 0 0 0 0 0 0 0 0 0 0 0 0 0 0 0 0 0 0 0 0 0 0 0 0 0 0 0 0 0 0 0 0 0 0 0 0 0 0 0 0 0 0 0 0 0 0 0 0 0 0 0 0 0 0 0 0 0 0 0 0 0 0 0 0 0 0 0 0 0 0 0 0 0 0 0 0 0 0 0 0 0 0 0 0 0 0 0 0 0 0 
Shoots/CH_IMAGES/snapshot219821/VIS_SV_90_z1_h1_g0_e65_v500_new_466496_0.png 0 0 0 0 0 0 0 0 0 0 0 0 0 0 0 0 0 0 0 0 0 0 0 0 0 0 0 0 0 0 0 0 0 0 0 0 0 0 0 0 0 0 0 0 0 0 0 0 0 0 0 0 0 0 0 0 0 0 0 0 0 0 0 0 0 0 0 0 0 0 0 0 0 0 0 0 0 0 0 0 0 0 0 0 0 0 0 0 0 0 0 0 0 0 0 0 0 0 0 0 0 0 0 0 0 0 0 0 0 0 0 0 0 0 0 0 0 0 0 0 0 0 0 0 0 0 0 0 0 0 0 0 0 0 0 0 0 0 0 0 0 0 0 0 0 0 0 0 0 0 0 0 0 0 0 0 0 0 0 0 0 0 0 0 0 0 0 0 0 0 0 0 0 0 0 0 0 0 0 0 
Shoots/CH_IMAGES/snapshot219820/VIS_SV_90_z1_h1_g0_e65_v500_new_466490_0.png 0 0 0 0 0 0 0 0 0 0 0 0 0 0 0 0 0 0 0 0 0 0 0 0 0 0 0 0 0 0 0 0 0 0 0 0 0 0 0 0 0 0 0 0 0 0 0 0 0 0 0 0 0 0 0 0 0 0 0 0 0 0 0 0 0 0 0 0 0 0 0 0 0 0 0 0 0 0 0 0 0 0 0 0 0 0 0 0 0 0 0 0 0 0 0 0 0 0 0 0 0 0 0 0 0 0 0 0 0 0 0 0 0 0 0 0 0 0 0 0 0 0 0 0 0 0 0 0 0 0 0 0 0 0 0 0 0 0 0 0 0 0 0 0 0 0 0 0 0 0 0 0 0 0 0 0 0 0 0 0 0 0 0 0 0 0 0 0 0 0 0 0 0 0 0 0 0 0 0 0 
Shoots/CH_IMAGES/snapshot219821/VIS_SV_0_z1_h1_g0_e65_v500_new_466495_0.png 0 0 0 0 0 0 0 0 0 0 0 0 0 0 0 0 0 0 0 0 0 0 0 0 0 0 0 0 0 0 0 0 0 0 0 0 0 0 0 0 0 0 0 0 0 0 0 0 0 0 0 0 0 0 0 0 0 0 0 0 0 0 0 0 0 0 0 0 0 0 0 0 0 0 0 0 0 0 0 0 0 0 0 0 0 0 0 0 0 0 0 0 0 0 0 0 0 0 0 0 0 0 0 0 0 0 0 0 0 0 0 0 0 0 0 0 0 0 0 0 0 0 0 0 0 0 0 0 0 0 0 0 0 0 0 0 0 0 0 0 0 0 0 0 0 0 0 0 0 0 0 0 0 0 0 0 0 0 0 0 0 0 0 0 0 0 0 0 0 0 0 0 0 0 0 0 0 0 0 0 
Shoots/CH_IMAGES/snapshot219822/VIS_SV_0_z1_h1_g0_e65_v500_new_466499_0.png 103 2 8 7 15 14 10 18 30 21 25 38 59 77 97 125 123 166 214 214 257 283 313 366 389 371 420 475 519 513 545 594 641 662 716 883 1075 1085 1521 1646 1992 2469 2813 2954 2898 2545 2039 1729 1214 767 609 365 231 237 121 91 94 62 69 48 91 24 63 61 59 60 53 55 67 55 70 52 62 70 55 60 45 54 42 29 37 39 40 37 32 37 36 24 33 14 75 10 24 28 27 37 26 26 32 27 22 29 29 31 21 21 29 10 18 10 23 7 2 9 5 3 9 4 3 0 11 0 0 0 3 3 2 1 4 2 4 1 1 1 0 3 1 2 2 1 1 3 0 0 0 2 2 0 0 0 10 0 0 0 0 0 1 2 2 0 3 1 0 0 0 5 0 0 1 2 3 3 0 1 1 3 2 1 2 1 
Shoots/CH_IMAGES/snapshot219822/VIS_SV_90_z1_h1_g0_e65_v500_new_466500_0.png 149 1 4 7 3 12 13 19 18 17 24 30 47 76 109 116 120 126 159 185 230 289 270 314 375 412 483 467 480 519 473 456 516 533 631 711 826 914 1191 1291 1499 1852 2322 2782 3288 3164 2678 1662 943 501 286 259 157 174 114 119 100 73 75 29 106 48 47 58 55 64 58 63 64 58 51 52 57 96 63 67 68 80 71 68 59 68 43 63 41 46 50 39 27 31 105 33 41 35 31 31 34 20 39 37 27 34 34 38 41 42 48 41 43 45 46 27 27 20 4 5 5 5 2 3 11 0 3 2 2 3 1 0 0 1 2 1 0 0 1 4 1 0 0 0 0 1 0 1 0 1 0 0 0 0 0 0 0 0 1 0 0 0 0 0 1 0 1 1 0 1 0 1 1 0 0 2 1 2 2 0 4 0 2 0 
Shoots/CH_IMAGES/snapshot219823/VIS_SV_0_z1_h1_g0_e65_v500_new_466507_0.png 53 2 9 5 11 6 12 13 25 30 42 47 59 79 116 134 126 122 162 184 233 243 265 319 359 391 466 448 472 562 515 498 533 612 694 869 1149 1407 1574 1798 2470 3148 3738 3385 2436 1540 727 421 196 136 100 57 48 58 50 43 45 38 32 27 70 27 38 26 32 39 35 39 32 38 41 44 39 31 34 24 21 18 25 21 21 17 21 23 9 16 14 17 17 13 51 7 11 15 22 17 12 5 15 15 16 13 16 13 10 6 9 6 8 3 7 2 4 4 1 2 0 0 2 0 4 0 1 0 1 1 1 1 1 1 0 1 0 0 1 2 0 0 1 0 0 0 0 0 1 0 0 0 0 0 4 0 0 0 1 2 2 0 3 0 1 0 0 3 4 4 1 3 4 1 3 1 5 4 3 4 5 0 5 2 
Shoots/CH_IMAGES/snapshot219823/VIS_SV_90_z1_h1_g0_e65_v500_new_466508_0.png 54 1 2 6 5 13 7 11 29 33 35 51 63 80 95 117 118 136 151 162 198 274 271 335 385 399 475 491 473 432 418 419 480 523 630 762 879 1072 1294 1440 1747 2491 3109 3642 3186 1889 1073 453 223 118 74 60 45 66 53 51 48 43 33 30 37 24 32 36 45 39 40 40 31 44 31 46 64 41 39 51 29 49 34 29 29 19 18 24 19 16 16 18 11 5 33 7 3 4 12 16 9 6 7 5 2 1 2 1 2 1 1 0 0 2 1 1 0 1 0 1 0 1 1 0 2 0 1 0 1 0 0 0 3 1 1 1 1 1 1 2 0 2 0 0 2 1 0 0 0 0 1 1 0 0 1 0 0 0 0 0 0 0 0 0 0 1 1 0 0 1 0 0 2 0 1 0 0 2 1 0 1 0 1 0 
Shoots/CH_IMAGES/snapshot219824/VIS_SV_90_z1_h1_g0_e65_v500_new_466514_0.png 9 0 0 1 1 5 1 2 4 5 3 4 2 4 8 3 8 7 5 9 12 16 24 31 46 46 61 55 38 55 49 64 64 65 66 43 65 54 52 55 51 42 32 24 19 12 12 6 14 5 8 13 7 9 10 5 3 10 5 6 4 6 6 8 8 10 7 7 12 9 6 6 7 12 2 13 4 8 6 7 5 6 2 5 3 1 0 2 2 2 9 1 1 2 3 1 1 0 1 2 1 0 1 0 0 0 1 0 0 0 0 0 0 1 0 0 0 0 0 0 1 0 0 0 1 0 0 0 0 2 0 0 0 1 1 0 0 0 0 0 2 0 0 0 0 0 0 1 0 0 2 0 0 0 0 0 0 1 1 2 1 0 0 0 0 3 0 1 0 2 2 0 0 2 1 0 2 0 0 0 
Shoots/CH_IMAGES/snapshot219825/VIS_SV_90_z1_h1_g0_e65_v500_new_466520_0.png 0 0 0 0 0 0 0 0 0 0 0 0 0 0 0 0 0 0 0 0 0 0 0 0 0 0 0 0 0 0 0 0 0 0 0 0 0 0 0 0 0 0 0 0 0 0 0 0 0 0 0 0 0 0 0 0 0 0 0 0 0 0 0 0 0 0 0 0 0 0 0 0 0 0 0 0 0 0 0 0 0 0 0 0 0 0 0 0 0 0 0 0 0 0 0 0 0 0 0 0 0 0 0 0 0 0 0 0 0 0 0 0 0 0 0 0 0 0 0 0 0 0 0 0 0 0 0 0 0 0 0 0 0 0 0 0 0 0 0 0 0 0 0 0 0 0 0 0 0 0 0 0 0 0 0 0 0 0 0 0 0 0 0 0 0 0 0 0 0 0 0 0 0 0 0 0 0 0 0 0 
Shoots/CH_IMAGES/snapshot219824/VIS_SV_0_z1_h1_g0_e65_v500_new_466513_0.png 5 0 0 0 0 0 1 1 4 1 2 2 2 3 4 3 5 9 15 12 14 10 24 26 36 43 45 53 66 81 102 87 88 111 103 90 121 119 139 159 174 181 136 93 66 28 25 22 20 13 19 14 11 11 8 11 19 13 4 5 13 5 8 13 10 11 6 9 10 13 7 15 9 6 6 7 8 8 9 7 8 6 2 6 7 3 7 2 4 3 14 1 5 4 0 6 7 2 7 7 4 3 3 2 1 3 1 1 2 0 1 1 0 0 0 0 0 0 0 0 2 0 0 0 0 0 0 0 0 0 0 1 0 0 0 1 0 0 0 1 0 0 0 0 1 0 0 0 0 0 0 0 0 0 0 0 0 0 1 0 0 0 0 0 0 0 1 0 0 1 0 0 0 0 0 1 0 0 0 0 
Shoots/CH_IMAGES/snapshot219825/VIS_SV_0_z1_h1_g0_e65_v500_new_466519_0.png 0 0 0 0 0 0 0 0 0 0 0 0 0 0 0 0 0 0 0 0 0 0 0 0 0 0 0 0 0 0 0 0 0 0 0 0 0 0 0 0 0 0 0 0 0 0 0 0 0 0 0 0 0 0 0 0 0 0 0 0 0 0 0 0 0 0 0 0 0 0 0 0 0 0 0 0 0 0 0 0 0 0 0 0 0 0 0 0 0 0 0 0 0 0 0 0 0 0 0 0 0 0 0 0 0 0 0 0 0 0 0 0 0 0 0 0 0 0 0 0 0 0 0 0 0 0 0 0 0 0 0 0 0 0 0 0 0 0 0 0 0 0 0 0 0 0 0 0 0 0 0 0 0 0 0 0 0 0 0 0 0 0 0 0 0 0 0 0 0 0 0 0 0 0 0 0 0 0 0 0 
Shoots/CH_IMAGES/snapshot219826/VIS_SV_90_z1_h1_g0_e65_v500_new_466526_0.png 0 0 0 0 0 0 0 0 0 0 0 0 0 0 0 0 0 0 0 0 0 0 0 0 0 0 0 0 0 0 0 0 0 0 0 0 0 0 0 0 0 0 0 0 0 0 0 0 0 0 0 0 0 0 0 0 0 0 0 0 0 0 0 0 0 0 0 0 0 0 0 0 0 0 0 0 0 0 0 0 0 0 0 0 0 0 0 0 0 0 0 0 0 0 0 0 0 0 0 0 0 0 0 0 0 0 0 0 0 0 0 0 0 0 0 0 0 0 0 0 0 0 0 0 0 0 0 0 0 0 0 0 0 0 0 0 0 0 0 0 0 0 0 0 0 0 0 0 0 0 0 0 0 0 0 0 0 0 0 0 0 0 0 0 0 0 0 0 0 0 0 0 0 0 0 0 0 0 0 0 
Shoots/CH_IMAGES/snapshot219826/VIS_SV_0_z1_h1_g0_e65_v500_new_466525_0.png 0 0 0 0 0 0 0 0 0 0 0 0 0 0 0 0 0 0 0 0 0 0 0 0 0 0 0 0 0 0 0 0 0 0 0 0 0 0 0 0 0 0 0 0 0 0 0 0 0 0 0 0 0 0 0 0 0 0 0 0 0 0 0 0 0 0 0 0 0 0 0 0 0 0 0 0 0 0 0 0 0 0 0 0 0 0 0 0 0 0 0 0 0 0 0 0 0 0 0 0 0 0 0 0 0 0 0 0 0 0 0 0 0 0 0 0 0 0 0 0 0 0 0 0 0 0 0 0 0 0 0 0 0 0 0 0 0 0 0 0 0 0 0 0 0 0 0 0 0 0 0 0 0 0 0 0 0 0 0 0 0 0 0 0 0 0 0 0 0 0 0 0 0 0 0 0 0 0 0 0 
Shoots/CH_IMAGES/snapshot219827/VIS_SV_0_z1_h1_g0_e65_v500_new_466531_0.png 0 0 0 0 0 0 0 0 0 0 0 0 0 0 0 0 0 0 0 0 0 0 0 0 0 0 0 0 0 0 0 0 0 0 0 0 0 0 0 0 0 0 0 0 0 0 0 0 0 0 0 0 0 0 0 0 0 0 0 0 0 0 0 0 0 0 0 0 0 0 0 0 0 0 0 0 0 0 0 0 0 0 0 0 0 0 0 0 0 0 0 0 0 0 0 0 0 0 0 0 0 0 0 0 0 0 0 0 0 0 0 0 0 0 0 0 0 0 0 0 0 0 0 0 0 0 0 0 0 0 0 0 0 0 0 0 0 0 0 0 0 0 0 0 0 0 0 0 0 0 0 0 0 0 0 0 0 0 0 0 0 0 0 0 0 0 0 0 0 0 0 0 0 0 0 0 0 0 0 0 
Shoots/CH_IMAGES/snapshot219827/VIS_SV_90_z1_h1_g0_e65_v500_new_466532_0.png 0 0 0 0 0 0 0 0 0 0 0 0 0 0 0 0 0 0 0 0 0 0 0 0 0 0 0 0 0 0 0 0 0 0 0 0 0 0 0 0 0 0 0 0 0 0 0 0 0 0 0 0 0 0 0 0 0 0 0 0 0 0 0 0 0 0 0 0 0 0 0 0 0 0 0 0 0 0 0 0 0 0 0 0 0 0 0 0 0 0 0 0 0 0 0 0 0 0 0 0 0 0 0 0 0 0 0 0 0 0 0 0 0 0 0 0 0 0 0 0 0 0 0 0 0 0 0 0 0 0 0 0 0 0 0 0 0 0 0 0 0 0 0 0 0 0 0 0 0 0 0 0 0 0 0 0 0 0 0 0 0 0 0 0 0 0 0 0 0 0 0 0 0 0 0 0 0 0 0 0 
Shoots/CH_IMAGES/snapshot219828/VIS_SV_0_z1_h1_g0_e65_v500_new_466534_0.png 0 0 0 0 0 0 0 0 0 0 0 0 0 0 0 0 0 0 0 0 0 0 0 0 0 0 0 0 0 0 0 0 0 0 0 0 0 0 0 0 0 0 0 0 0 0 0 0 0 0 0 0 0 0 0 0 0 0 0 0 0 0 0 0 0 0 0 0 0 0 0 0 0 0 0 0 0 0 0 0 0 0 0 0 0 0 0 0 0 0 0 0 0 0 0 0 0 0 0 0 0 0 0 0 0 0 0 0 0 0 0 0 0 0 0 0 0 0 0 0 0 0 0 0 0 0 0 0 0 0 0 0 0 0 0 0 0 0 0 0 0 0 0 0 0 0 0 0 0 0 0 0 0 0 0 0 0 0 0 0 0 0 0 0 0 0 0 0 0 0 0 0 0 0 0 0 0 0 0 0 
Shoots/CH_IMAGES/snapshot219828/VIS_SV_90_z1_h1_g0_e65_v500_new_466535_0.png 0 0 0 0 0 0 0 0 0 0 0 0 0 0 0 0 0 0 0 0 0 0 0 0 0 0 0 0 0 0 0 0 0 0 0 0 0 0 0 0 0 0 0 0 0 0 0 0 0 0 0 0 0 0 0 0 0 0 0 0 0 0 0 0 0 0 0 0 0 0 0 0 0 0 0 0 0 0 0 0 0 0 0 0 0 0 0 0 0 0 0 0 0 0 0 0 0 0 0 0 0 0 0 0 0 0 0 0 0 0 0 0 0 0 0 0 0 0 0 0 0 0 0 0 0 0 0 0 0 0 0 0 0 0 0 0 0 0 0 0 0 0 0 0 0 0 0 0 0 0 0 0 0 0 0 0 0 0 0 0 0 0 0 0 0 0 0 0 0 0 0 0 0 0 0 0 0 0 0 0 
Shoots/CH_IMAGES/snapshot219829/VIS_SV_90_z1_h1_g0_e65_v500_new_466544_0.png 0 0 0 0 0 0 0 0 0 0 0 0 0 0 0 0 0 0 0 0 0 0 0 0 0 0 0 0 0 0 0 0 0 0 0 0 0 0 0 0 0 0 0 0 0 0 0 0 0 0 0 0 0 0 0 0 0 0 0 0 0 0 0 0 0 0 0 0 0 0 0 0 0 0 0 0 0 0 0 0 0 0 0 0 0 0 0 0 0 0 0 0 0 0 0 0 0 0 0 0 0 0 0 0 0 0 0 0 0 0 0 0 0 0 0 0 0 0 0 0 0 0 0 0 0 0 0 0 0 0 0 0 0 0 0 0 0 0 0 0 0 0 0 0 0 0 0 0 0 0 0 0 0 0 0 0 0 0 0 0 0 0 0 0 0 0 0 0 0 0 0 0 0 0 0 0 0 0 0 0 
Shoots/CH_IMAGES/snapshot219829/VIS_SV_0_z1_h1_g0_e65_v500_new_466543_0.png 0 0 0 0 0 0 0 0 0 0 0 0 0 0 0 0 0 0 0 0 0 0 0 0 0 0 0 0 0 0 0 0 0 0 0 0 0 0 0 0 0 0 0 0 0 0 0 0 0 0 0 0 0 0 0 0 0 0 0 0 0 0 0 0 0 0 0 0 0 0 0 0 0 0 0 0 0 0 0 0 0 0 0 0 0 0 0 0 0 0 0 0 0 0 0 0 0 0 0 0 0 0 0 0 0 0 0 0 0 0 0 0 0 0 0 0 0 0 0 0 0 0 0 0 0 0 0 0 0 0 0 0 0 0 0 0 0 0 0 0 0 0 0 0 0 0 0 0 0 0 0 0 0 0 0 0 0 0 0 0 0 0 0 0 0 0 0 0 0 0 0 0 0 0 0 0 0 0 0 0 
Shoots/CH_IMAGES/snapshot219830/VIS_SV_90_z1_h1_g0_e65_v500_new_466550_0.png 0 0 0 0 0 0 0 0 0 0 0 0 0 0 0 0 0 0 0 0 0 0 0 0 0 0 0 0 0 0 0 0 0 0 0 0 0 0 0 0 0 0 0 0 0 0 0 0 0 0 0 0 0 0 0 0 0 0 0 0 0 0 0 0 0 0 0 0 0 0 0 0 0 0 0 0 0 0 0 0 0 0 0 0 0 0 0 0 0 0 0 0 0 0 0 0 0 0 0 0 0 0 0 0 0 0 0 0 0 0 0 0 0 0 0 0 0 0 0 0 0 0 0 0 0 0 0 0 0 0 0 0 0 0 0 0 0 0 0 0 0 0 0 0 0 0 0 0 0 0 0 0 0 0 0 0 0 0 0 0 0 0 0 0 0 0 0 0 0 0 0 0 0 0 0 0 0 0 0 0 
Shoots/CH_IMAGES/snapshot219830/VIS_SV_0_z1_h1_g0_e65_v500_new_466549_0.png 0 0 0 0 0 0 0 0 0 0 0 0 0 0 0 0 0 0 0 0 0 0 0 0 0 0 0 0 0 0 0 0 0 0 0 0 0 0 0 0 0 0 0 0 0 0 0 0 0 0 0 0 0 0 0 0 0 0 0 0 0 0 0 0 0 0 0 0 0 0 0 0 0 0 0 0 0 0 0 0 0 0 0 0 0 0 0 0 0 0 0 0 0 0 0 0 0 0 0 0 0 0 0 0 0 0 0 0 0 0 0 0 0 0 0 0 0 0 0 0 0 0 0 0 0 0 0 0 0 0 0 0 0 0 0 0 0 0 0 0 0 0 0 0 0 0 0 0 0 0 0 0 0 0 0 0 0 0 0 0 0 0 0 0 0 0 0 0 0 0 0 0 0 0 0 0 0 0 0 0 
Shoots/CH_IMAGES/snapshot219831/VIS_SV_90_z1_h1_g0_e65_v500_new_466554_0.png 0 0 0 0 0 0 0 0 0 0 0 0 0 0 0 0 0 0 0 0 0 0 0 0 0 0 0 0 0 0 0 0 0 0 0 0 0 0 0 0 0 0 0 0 0 0 0 0 0 0 0 0 0 0 0 0 0 0 0 0 0 0 0 0 0 0 0 0 0 0 0 0 0 0 0 0 0 0 0 0 0 0 0 0 0 0 0 0 0 0 0 0 0 0 0 0 0 0 0 0 0 0 0 0 0 0 0 0 0 0 0 0 0 0 0 0 0 0 0 0 0 0 0 0 0 0 0 0 0 0 0 0 0 0 0 0 0 0 0 0 0 0 0 0 0 0 0 0 0 0 0 0 0 0 0 0 0 0 0 0 0 0 0 0 0 0 0 0 0 0 0 0 0 0 0 0 0 0 0 0 
Shoots/CH_IMAGES/snapshot219831/VIS_SV_0_z1_h1_g0_e65_v500_new_466553_0.png 0 0 0 0 0 0 0 0 0 0 0 0 0 0 0 0 0 0 0 0 0 0 0 0 0 0 0 0 0 0 0 0 0 0 0 0 0 0 0 0 0 0 0 0 0 0 0 0 0 0 0 0 0 0 0 0 0 0 0 0 0 0 0 0 0 0 0 0 0 0 0 0 0 0 0 0 0 0 0 0 0 0 0 0 0 0 0 0 0 0 0 0 0 0 0 0 0 0 0 0 0 0 0 0 0 0 0 0 0 0 0 0 0 0 0 0 0 0 0 0 0 0 0 0 0 0 0 0 0 0 0 0 0 0 0 0 0 0 0 0 0 0 0 0 0 0 0 0 0 0 0 0 0 0 0 0 0 0 0 0 0 0 0 0 0 0 0 0 0 0 0 0 0 0 0 0 0 0 0 0 
Shoots/CH_IMAGES/snapshot219832/VIS_SV_0_z1_h1_g0_e65_v500_new_466561_0.png 0 0 0 0 0 0 0 0 0 0 0 0 0 0 0 0 0 0 0 0 0 0 0 0 0 0 0 0 0 0 0 0 0 0 0 0 0 0 0 0 0 0 0 0 0 0 0 0 0 0 0 0 0 0 0 0 0 0 0 0 0 0 0 0 0 0 0 0 0 0 0 0 0 0 0 0 0 0 0 0 0 0 0 0 0 0 0 0 0 0 0 0 0 0 0 0 0 0 0 0 0 0 0 0 0 0 0 0 0 0 0 0 0 0 0 0 0 0 0 0 0 0 0 0 0 0 0 0 0 0 0 0 0 0 0 0 0 0 0 0 0 0 0 0 0 0 0 0 0 0 0 0 0 0 0 0 0 0 0 0 0 0 0 0 0 0 0 0 0 0 0 0 0 0 0 0 0 0 0 0 
Shoots/CH_IMAGES/snapshot219832/VIS_SV_90_z1_h1_g0_e65_v500_new_466562_0.png 0 0 0 0 0 0 0 0 0 0 0 0 0 0 0 0 0 0 0 0 0 0 0 0 0 0 0 0 0 0 0 0 0 0 0 0 0 0 0 0 0 0 0 0 0 0 0 0 0 0 0 0 0 0 0 0 0 0 0 0 0 0 0 0 0 0 0 0 0 0 0 0 0 0 0 0 0 0 0 0 0 0 0 0 0 0 0 0 0 0 0 0 0 0 0 0 0 0 0 0 0 0 0 0 0 0 0 0 0 0 0 0 0 0 0 0 0 0 0 0 0 0 0 0 0 0 0 0 0 0 0 0 0 0 0 0 0 0 0 0 0 0 0 0 0 0 0 0 0 0 0 0 0 0 0 0 0 0 0 0 0 0 0 0 0 0 0 0 0 0 0 0 0 0 0 0 0 0 0 0 
Shoots/CH_IMAGES/snapshot219833/VIS_SV_0_z1_h1_g0_e65_v500_new_466567_0.png 75 2 2 4 2 10 14 12 22 21 21 40 50 48 62 69 104 88 113 95 118 116 129 158 198 213 261 264 344 379 430 386 455 545 632 822 926 1032 1133 1519 1905 2461 2433 1964 1369 706 405 231 132 101 72 61 29 39 38 33 50 31 33 17 42 23 35 29 47 46 29 25 37 37 36 28 35 32 28 35 18 32 22 25 22 27 18 34 29 28 34 23 12 14 56 18 12 19 21 15 15 12 13 8 9 11 7 10 9 8 1 6 2 2 2 0 1 0 3 0 3 1 0 1 4 2 1 0 0 1 0 0 0 1 3 1 3 0 0 0 0 2 1 0 0 1 1 3 0 0 0 0 0 0 6 0 0 0 0 0 0 1 1 0 1 0 2 1 0 3 0 1 0 2 3 0 1 4 2 2 1 2 1 2 
Shoots/CH_IMAGES/snapshot219833/VIS_SV_90_z1_h1_g0_e65_v500_new_466568_0.png 103 9 4 7 11 12 25 15 34 29 52 74 104 121 162 187 239 242 262 219 277 255 323 428 444 420 497 545 658 777 738 791 876 956 1010 1135 1293 1378 1443 1524 1893 2308 2485 2508 1857 1069 690 388 201 137 106 90 54 85 56 45 47 48 44 25 68 23 35 36 40 45 37 33 56 49 38 34 35 35 29 37 23 30 18 26 21 14 15 20 21 27 18 17 13 14 69 2 21 16 18 11 11 12 23 26 12 14 12 13 17 11 11 13 9 9 8 9 7 19 22 14 19 11 9 3 9 0 6 2 3 2 3 0 3 1 0 1 2 1 2 3 0 1 3 0 2 3 1 4 0 1 1 3 1 0 7 0 1 0 3 1 2 0 2 0 3 3 1 0 1 3 2 2 2 2 5 1 0 2 1 1 3 2 3 4 
Shoots/CH_IMAGES/snapshot219834/VIS_SV_90_z1_h1_g0_e65_v500_new_466574_0.png 0 0 0 0 0 0 0 0 0 0 0 0 0 0 0 0 0 0 0 0 0 0 0 0 0 0 0 0 0 0 0 0 0 0 0 0 0 0 0 0 0 0 0 0 0 0 0 0 0 0 0 0 0 0 0 0 0 0 0 0 0 0 0 0 0 0 0 0 0 0 0 0 0 0 0 0 0 0 0 0 0 0 0 0 0 0 0 0 0 0 0 0 0 0 0 0 0 0 0 0 0 0 0 0 0 0 0 0 0 0 0 0 0 0 0 0 0 0 0 0 0 0 0 0 0 0 0 0 0 0 0 0 0 0 0 0 0 0 0 0 0 0 0 0 0 0 0 0 0 0 0 0 0 0 0 0 0 0 0 0 0 0 0 0 0 0 0 0 0 0 0 0 0 0 0 0 0 0 0 0 
Shoots/CH_IMAGES/snapshot219834/VIS_SV_0_z1_h1_g0_e65_v500_new_466573_0.png 0 0 0 0 0 0 0 0 0 0 0 0 0 0 0 0 0 0 0 0 0 0 0 0 0 0 0 0 0 0 0 0 0 0 0 0 0 0 0 0 0 0 0 0 0 0 0 0 0 0 0 0 0 0 0 0 0 0 0 0 0 0 0 0 0 0 0 0 0 0 0 0 0 0 0 0 0 0 0 0 0 0 0 0 0 0 0 0 0 0 0 0 0 0 0 0 0 0 0 0 0 0 0 0 0 0 0 0 0 0 0 0 0 0 0 0 0 0 0 0 0 0 0 0 0 0 0 0 0 0 0 0 0 0 0 0 0 0 0 0 0 0 0 0 0 0 0 0 0 0 0 0 0 0 0 0 0 0 0 0 0 0 0 0 0 0 0 0 0 0 0 0 0 0 0 0 0 0 0 0 
Shoots/CH_IMAGES/snapshot219835/VIS_SV_0_z1_h1_g0_e65_v500_new_466579_0.png 23 1 4 0 4 3 4 9 6 6 17 20 34 37 61 45 27 27 27 16 29 46 52 99 95 101 129 162 204 257 261 262 277 300 353 468 565 612 702 720 872 857 825 761 687 456 275 199 141 91 54 43 33 37 21 33 32 11 25 13 44 17 15 30 25 28 31 11 32 21 16 21 20 24 22 21 18 21 22 18 21 34 16 33 12 15 22 17 20 4 41 8 15 11 18 15 20 10 23 19 14 14 15 9 10 7 8 15 20 14 11 14 13 26 22 17 13 8 9 2 16 0 3 4 3 0 0 1 4 6 2 3 3 1 1 1 0 0 0 1 1 0 0 2 0 0 0 0 0 0 3 0 0 0 0 0 0 0 1 0 0 0 0 0 0 1 0 0 0 0 1 0 0 1 0 1 1 1 1 0 
Shoots/CH_IMAGES/snapshot219835/VIS_SV_90_z1_h1_g0_e65_v500_new_466580_0.png 17 0 1 2 3 3 7 1 6 4 6 12 14 16 20 16 24 22 32 32 43 69 59 89 107 113 152 162 202 233 229 276 311 331 385 433 490 651 775 899 951 1221 1470 1806 1653 854 470 162 73 43 30 34 22 31 20 21 28 21 18 10 30 8 10 10 15 13 28 13 22 17 16 13 15 19 15 14 21 11 14 9 16 19 6 11 14 9 14 9 14 5 30 1 11 14 8 14 12 7 18 19 16 15 15 15 17 36 23 31 51 29 41 66 32 61 53 58 42 39 28 16 47 4 16 15 12 8 3 5 8 7 3 5 6 8 4 9 5 2 3 2 5 5 2 4 3 1 4 0 3 0 3 0 1 1 0 2 2 0 0 1 1 3 1 6 0 4 0 1 0 3 1 1 2 1 2 2 2 1 1 0 
Shoots/CH_IMAGES/snapshot219836/VIS_SV_0_z1_h1_g0_e65_v500_new_466585_0.png 0 0 0 0 0 0 0 0 0 0 0 0 0 0 0 0 0 0 0 0 0 0 0 0 0 0 0 0 0 0 0 0 0 0 0 0 0 0 0 0 0 0 0 0 0 0 0 0 0 0 0 0 0 0 0 0 0 0 0 0 0 0 0 0 0 0 0 0 0 0 0 0 0 0 0 0 0 0 0 0 0 0 0 0 0 0 0 0 0 0 0 0 0 0 0 0 0 0 0 0 0 0 0 0 0 0 0 0 0 0 0 0 0 0 0 0 0 0 0 0 0 0 0 0 0 0 0 0 0 0 0 0 0 0 0 0 0 0 0 0 0 0 0 0 0 0 0 0 0 0 0 0 0 0 0 0 0 0 0 0 0 0 0 0 0 0 0 0 0 0 0 0 0 0 0 0 0 0 0 0 
Shoots/CH_IMAGES/snapshot219836/VIS_SV_90_z1_h1_g0_e65_v500_new_466586_0.png 0 0 0 0 0 0 0 0 0 0 0 0 0 0 0 0 0 0 0 0 0 0 0 0 0 0 0 0 0 0 0 0 0 0 0 0 0 0 0 0 0 0 0 0 0 0 0 0 0 0 0 0 0 0 0 0 0 0 0 0 0 0 0 0 0 0 0 0 0 0 0 0 0 0 0 0 0 0 0 0 0 0 0 0 0 0 0 0 0 0 0 0 0 0 0 0 0 0 0 0 0 0 0 0 0 0 0 0 0 0 0 0 0 0 0 0 0 0 0 0 0 0 0 0 0 0 0 0 0 0 0 0 0 0 0 0 0 0 0 0 0 0 0 0 0 0 0 0 0 0 0 0 0 0 0 0 0 0 0 0 0 0 0 0 0 0 0 0 0 0 0 0 0 0 0 0 0 0 0 0 
Shoots/CH_IMAGES/snapshot219837/VIS_SV_0_z1_h1_g0_e65_v500_new_466588_0.png 0 0 0 0 0 0 0 0 0 0 0 0 0 0 0 0 0 0 0 0 0 0 0 0 0 0 0 0 0 0 0 0 0 0 0 0 0 0 0 0 0 0 0 0 0 0 0 0 0 0 0 0 0 0 0 0 0 0 0 0 0 0 0 0 0 0 0 0 0 0 0 0 0 0 0 0 0 0 0 0 0 0 0 0 0 0 0 0 0 0 0 0 0 0 0 0 0 0 0 0 0 0 0 0 0 0 0 0 0 0 0 0 0 0 0 0 0 0 0 0 0 0 0 0 0 0 0 0 0 0 0 0 0 0 0 0 0 0 0 0 0 0 0 0 0 0 0 0 0 0 0 0 0 0 0 0 0 0 0 0 0 0 0 0 0 0 0 0 0 0 0 0 0 0 0 0 0 0 0 0 
Shoots/CH_IMAGES/snapshot219837/VIS_SV_90_z1_h1_g0_e65_v500_new_466589_0.png 0 0 0 0 0 0 0 0 0 0 0 0 0 0 0 0 0 0 0 0 0 0 0 0 0 0 0 0 0 0 0 0 0 0 0 0 0 0 0 0 0 0 0 0 0 0 0 0 0 0 0 0 0 0 0 0 0 0 0 0 0 0 0 0 0 0 0 0 0 0 0 0 0 0 0 0 0 0 0 0 0 0 0 0 0 0 0 0 0 0 0 0 0 0 0 0 0 0 0 0 0 0 0 0 0 0 0 0 0 0 0 0 0 0 0 0 0 0 0 0 0 0 0 0 0 0 0 0 0 0 0 0 0 0 0 0 0 0 0 0 0 0 0 0 0 0 0 0 0 0 0 0 0 0 0 0 0 0 0 0 0 0 0 0 0 0 0 0 0 0 0 0 0 0 0 0 0 0 0 0 
Shoots/CH_IMAGES/snapshot219838/VIS_SV_90_z1_h1_g0_e65_v500_new_466598_0.png 0 0 0 0 0 0 0 0 0 0 0 0 0 0 0 0 0 0 0 0 0 0 0 0 0 0 0 0 0 0 0 0 0 0 0 0 0 0 0 0 0 0 0 0 0 0 0 0 0 0 0 0 0 0 0 0 0 0 0 0 0 0 0 0 0 0 0 0 0 0 0 0 0 0 0 0 0 0 0 0 0 0 0 0 0 0 0 0 0 0 0 0 0 0 0 0 0 0 0 0 0 0 0 0 0 0 0 0 0 0 0 0 0 0 0 0 0 0 0 0 0 0 0 0 0 0 0 0 0 0 0 0 0 0 0 0 0 0 0 0 0 0 0 0 0 0 0 0 0 0 0 0 0 0 0 0 0 0 0 0 0 0 0 0 0 0 0 0 0 0 0 0 0 0 0 0 0 0 0 0 
Shoots/CH_IMAGES/snapshot219838/VIS_SV_0_z1_h1_g0_e65_v500_new_466597_0.png 0 0 0 0 0 0 0 0 0 0 0 0 0 0 0 0 0 0 0 0 0 0 0 0 0 0 0 0 0 0 0 0 0 0 0 0 0 0 0 0 0 0 0 0 0 0 0 0 0 0 0 0 0 0 0 0 0 0 0 0 0 0 0 0 0 0 0 0 0 0 0 0 0 0 0 0 0 0 0 0 0 0 0 0 0 0 0 0 0 0 0 0 0 0 0 0 0 0 0 0 0 0 0 0 0 0 0 0 0 0 0 0 0 0 0 0 0 0 0 0 0 0 0 0 0 0 0 0 0 0 0 0 0 0 0 0 0 0 0 0 0 0 0 0 0 0 0 0 0 0 0 0 0 0 0 0 0 0 0 0 0 0 0 0 0 0 0 0 0 0 0 0 0 0 0 0 0 0 0 0 
Shoots/CH_IMAGES/snapshot219839/VIS_SV_90_z1_h1_g0_e65_v500_new_466604_0.png 80 6 8 7 10 14 23 26 32 23 41 52 48 44 56 58 63 60 94 93 107 136 163 199 198 247 244 223 263 242 237 257 261 305 360 384 483 575 719 705 764 754 793 688 644 698 441 459 259 184 126 75 45 73 44 36 37 19 23 14 49 18 20 32 39 36 28 23 46 33 26 34 36 47 25 37 38 45 48 42 59 40 33 46 31 29 27 30 18 25 63 19 19 18 20 27 27 17 28 19 18 10 9 9 5 7 5 7 4 6 6 5 2 0 0 5 3 0 2 1 7 1 0 0 5 2 3 1 5 5 3 0 2 1 1 5 0 1 3 3 2 2 2 2 0 1 1 1 1 0 3 0 0 3 2 1 0 1 4 1 0 2 1 1 2 4 3 2 1 1 4 1 0 2 1 4 8 7 4 8 
Shoots/CH_IMAGES/snapshot219839/VIS_SV_0_z1_h1_g0_e65_v500_new_466603_0.png 45 4 10 11 11 12 14 15 30 20 27 36 41 30 48 49 47 58 59 64 84 118 150 154 142 163 213 213 213 205 184 197 204 250 214 307 314 384 514 540 637 696 800 1010 1135 1245 1053 822 434 223 95 52 39 41 31 23 27 26 12 17 36 6 24 22 25 28 29 23 25 46 24 30 35 31 44 36 38 35 23 36 39 38 41 37 29 26 28 26 14 22 38 24 16 8 14 9 11 17 27 13 12 10 6 6 3 3 1 1 2 2 3 1 2 1 0 1 1 1 1 0 4 0 0 1 0 0 1 0 0 2 0 0 0 0 0 0 1 1 0 0 1 1 4 0 0 1 0 0 1 0 0 0 0 1 1 0 0 0 0 1 2 2 2 1 0 3 2 3 6 4 2 5 3 3 5 2 5 4 6 7 
Shoots/CH_IMAGES/snapshot219840/VIS_SV_90_z1_h1_g0_e65_v500_new_466610_0.png 6 1 2 1 2 0 1 3 1 1 1 3 3 3 6 3 9 12 27 23 45 58 65 65 75 99 110 104 107 108 119 107 96 125 120 134 174 166 221 207 211 218 194 231 208 166 107 75 37 26 25 20 18 21 24 18 12 13 10 13 17 7 6 11 11 15 9 13 25 14 18 24 24 27 19 17 19 20 25 23 19 13 12 12 16 11 8 13 12 7 24 6 7 7 4 10 4 5 5 10 2 2 5 3 3 3 1 2 1 4 2 3 5 1 1 2 2 5 0 0 4 2 3 2 2 0 1 2 3 2 1 2 3 1 1 0 0 1 2 1 1 0 1 2 0 0 0 0 2 0 0 0 0 0 0 1 0 1 0 0 2 0 0 0 1 1 0 1 2 1 0 2 2 1 0 1 0 2 0 1 
Shoots/CH_IMAGES/snapshot219840/VIS_SV_0_z1_h1_g0_e65_v500_new_466609_0.png 2 0 0 0 0 0 3 2 0 1 0 2 5 4 6 4 3 5 11 19 24 30 36 46 73 60 99 112 120 119 103 107 108 113 140 181 202 210 240 307 360 402 429 506 463 393 275 157 93 54 48 20 17 27 23 12 17 7 11 8 19 17 17 13 27 25 12 10 24 29 19 14 24 31 35 27 34 27 23 13 18 16 17 13 9 11 11 12 10 4 11 6 2 5 7 5 4 2 2 1 2 1 0 0 1 1 0 0 0 0 0 0 0 0 0 0 0 0 0 0 0 0 0 0 0 0 0 0 0 0 0 0 0 0 0 0 0 0 0 0 0 0 0 0 0 0 0 0 0 0 0 0 0 0 0 0 0 0 0 0 0 0 0 0 0 0 0 0 0 0 0 0 0 0 0 0 0 0 0 0 
Shoots/CH_IMAGES/snapshot219841/VIS_SV_0_z1_h1_g0_e65_v500_new_466615_0.png 0 0 0 0 0 0 0 0 0 0 0 0 0 0 0 0 0 0 0 0 0 0 0 0 0 0 0 0 0 0 0 0 0 0 0 0 0 0 0 0 0 0 0 0 0 0 0 0 0 0 0 0 0 0 0 0 0 0 0 0 0 0 0 0 0 0 0 0 0 0 0 0 0 0 0 0 0 0 0 0 0 0 0 0 0 0 0 0 0 0 0 0 0 0 0 0 0 0 0 0 0 0 0 0 0 0 0 0 0 0 0 0 0 0 0 0 0 0 0 0 0 0 0 0 0 0 0 0 0 0 0 0 0 0 0 0 0 0 0 0 0 0 0 0 0 0 0 0 0 0 0 0 0 0 0 0 0 0 0 0 0 0 0 0 0 0 0 0 0 0 0 0 0 0 0 0 0 0 0 0 
Shoots/CH_IMAGES/snapshot219841/VIS_SV_90_z1_h1_g0_e65_v500_new_466616_0.png 0 0 0 0 0 0 0 0 0 0 0 0 0 0 0 0 0 0 0 0 0 0 0 0 0 0 0 0 0 0 0 0 0 0 0 0 0 0 0 0 0 0 0 0 0 0 0 0 0 0 0 0 0 0 0 0 0 0 0 0 0 0 0 0 0 0 0 0 0 0 0 0 0 0 0 0 0 0 0 0 0 0 0 0 0 0 0 0 0 0 0 0 0 0 0 0 0 0 0 0 0 0 0 0 0 0 0 0 0 0 0 0 0 0 0 0 0 0 0 0 0 0 0 0 0 0 0 0 0 0 0 0 0 0 0 0 0 0 0 0 0 0 0 0 0 0 0 0 0 0 0 0 0 0 0 0 0 0 0 0 0 0 0 0 0 0 0 0 0 0 0 0 0 0 0 0 0 0 0 0 
Shoots/CH_IMAGES/snapshot219842/VIS_SV_0_z1_h1_g0_e65_v500_new_466618_0.png 0 0 0 0 0 0 0 0 0 0 0 0 0 0 0 0 0 0 0 0 0 0 0 0 0 0 0 0 0 0 0 0 0 0 0 0 0 0 0 0 0 0 0 0 0 0 0 0 0 0 0 0 0 0 0 0 0 0 0 0 0 0 0 0 0 0 0 0 0 0 0 0 0 0 0 0 0 0 0 0 0 0 0 0 0 0 0 0 0 0 0 0 0 0 0 0 0 0 0 0 0 0 0 0 0 0 0 0 0 0 0 0 0 0 0 0 0 0 0 0 0 0 0 0 0 0 0 0 0 0 0 0 0 0 0 0 0 0 0 0 0 0 0 0 0 0 0 0 0 0 0 0 0 0 0 0 0 0 0 0 0 0 0 0 0 0 0 0 0 0 0 0 0 0 0 0 0 0 0 0 
Shoots/CH_IMAGES/snapshot219842/VIS_SV_90_z1_h1_g0_e65_v500_new_466619_0.png 0 0 0 0 0 0 0 0 0 0 0 0 0 0 0 0 0 0 0 0 0 0 0 0 0 0 0 0 0 0 0 0 0 0 0 0 0 0 0 0 0 0 0 0 0 0 0 0 0 0 0 0 0 0 0 0 0 0 0 0 0 0 0 0 0 0 0 0 0 0 0 0 0 0 0 0 0 0 0 0 0 0 0 0 0 0 0 0 0 0 0 0 0 0 0 0 0 0 0 0 0 0 0 0 0 0 0 0 0 0 0 0 0 0 0 0 0 0 0 0 0 0 0 0 0 0 0 0 0 0 0 0 0 0 0 0 0 0 0 0 0 0 0 0 0 0 0 0 0 0 0 0 0 0 0 0 0 0 0 0 0 0 0 0 0 0 0 0 0 0 0 0 0 0 0 0 0 0 0 0 
Shoots/CH_IMAGES/snapshot219843/VIS_SV_0_z1_h1_g0_e65_v500_new_466627_0.png 88 9 12 10 16 10 20 14 21 19 19 31 35 22 34 36 34 43 64 73 123 151 182 194 211 258 258 271 243 245 290 260 264 282 299 331 368 441 600 681 963 1189 1458 1881 2284 2532 2134 1802 1073 617 341 175 112 103 62 57 40 36 50 26 82 13 37 40 46 48 45 41 46 53 57 43 45 45 55 45 56 59 73 54 48 63 45 79 45 54 62 51 44 36 157 26 39 71 56 50 56 47 106 73 58 71 63 69 72 75 88 90 123 110 147 162 113 164 114 94 84 53 52 29 43 11 28 18 33 21 18 15 26 26 13 17 11 10 21 8 3 8 9 5 9 5 7 8 4 4 6 3 7 1 6 1 2 4 6 3 3 2 8 2 3 5 3 4 5 2 4 2 3 6 6 8 5 9 4 7 13 10 6 8 
Shoots/CH_IMAGES/snapshot219843/VIS_SV_90_z1_h1_g0_e65_v500_new_466628_0.png 74 4 5 7 9 17 18 16 30 23 34 50 48 61 87 109 121 173 175 235 295 311 338 443 387 496 505 496 520 510 493 514 564 608 646 776 924 1115 1417 1534 1762 2459 2941 3131 2818 2620 2055 1747 1010 651 363 251 146 116 83 59 55 51 62 43 76 29 55 58 57 76 49 73 82 71 72 59 63 61 77 67 60 54 61 50 59 57 38 37 39 35 14 24 30 14 44 10 13 12 15 19 20 13 25 12 24 15 14 12 9 12 7 2 13 5 8 9 14 17 18 20 15 21 15 6 15 0 11 3 4 5 11 3 7 6 2 2 4 2 2 6 2 2 3 2 0 1 0 0 1 0 0 0 0 1 2 0 1 0 0 1 1 0 2 0 2 1 0 2 0 2 1 4 0 2 3 3 2 9 4 6 8 10 8 4 
Shoots/CH_IMAGES/snapshot219844/VIS_SV_90_z1_h1_g0_e65_v500_new_466634_0.png 0 0 0 0 0 0 0 0 0 0 0 0 0 0 0 0 0 0 0 0 0 0 0 0 0 0 0 0 0 0 0 0 0 0 0 0 0 0 0 0 0 0 0 0 0 0 0 0 0 0 0 0 0 0 0 0 0 0 0 0 0 0 0 0 0 0 0 0 0 0 0 0 0 0 0 0 0 0 0 0 0 0 0 0 0 0 0 0 0 0 0 0 0 0 0 0 0 0 0 0 0 0 0 0 0 0 0 0 0 0 0 0 0 0 0 0 0 0 0 0 0 0 0 0 0 0 0 0 0 0 0 0 0 0 0 0 0 0 0 0 0 0 0 0 0 0 0 0 0 0 0 0 0 0 0 0 0 0 0 0 0 0 0 0 0 0 0 0 0 0 0 0 0 0 0 0 0 0 0 0 
Shoots/CH_IMAGES/snapshot219844/VIS_SV_0_z1_h1_g0_e65_v500_new_466633_0.png 0 0 0 0 0 0 0 0 0 0 0 0 0 0 0 0 0 0 0 0 0 0 0 0 0 0 0 0 0 0 0 0 0 0 0 0 0 0 0 0 0 0 0 0 0 0 0 0 0 0 0 0 0 0 0 0 0 0 0 0 0 0 0 0 0 0 0 0 0 0 0 0 0 0 0 0 0 0 0 0 0 0 0 0 0 0 0 0 0 0 0 0 0 0 0 0 0 0 0 0 0 0 0 0 0 0 0 0 0 0 0 0 0 0 0 0 0 0 0 0 0 0 0 0 0 0 0 0 0 0 0 0 0 0 0 0 0 0 0 0 0 0 0 0 0 0 0 0 0 0 0 0 0 0 0 0 0 0 0 0 0 0 0 0 0 0 0 0 0 0 0 0 0 0 0 0 0 0 0 0 
Shoots/CH_IMAGES/snapshot219845/VIS_SV_90_z1_h1_g0_e65_v500_new_466640_0.png 0 0 0 0 0 0 0 0 0 0 0 0 0 0 0 0 0 0 0 0 0 0 0 0 0 0 0 0 0 0 0 0 0 0 0 0 0 0 0 0 0 0 0 0 0 0 0 0 0 0 0 0 0 0 0 0 0 0 0 0 0 0 0 0 0 0 0 0 0 0 0 0 0 0 0 0 0 0 0 0 0 0 0 0 0 0 0 0 0 0 0 0 0 0 0 0 0 0 0 0 0 0 0 0 0 0 0 0 0 0 0 0 0 0 0 0 0 0 0 0 0 0 0 0 0 0 0 0 0 0 0 0 0 0 0 0 0 0 0 0 0 0 0 0 0 0 0 0 0 0 0 0 0 0 0 0 0 0 0 0 0 0 0 0 0 0 0 0 0 0 0 0 0 0 0 0 0 0 0 0 
Shoots/CH_IMAGES/snapshot219845/VIS_SV_0_z1_h1_g0_e65_v500_new_466639_0.png 0 0 0 0 0 0 0 0 0 0 0 0 0 0 0 0 0 0 0 0 0 0 0 0 0 0 0 0 0 0 0 0 0 0 0 0 0 0 0 0 0 0 0 0 0 0 0 0 0 0 0 0 0 0 0 0 0 0 0 0 0 0 0 0 0 0 0 0 0 0 0 0 0 0 0 0 0 0 0 0 0 0 0 0 0 0 0 0 0 0 0 0 0 0 0 0 0 0 0 0 0 0 0 0 0 0 0 0 0 0 0 0 0 0 0 0 0 0 0 0 0 0 0 0 0 0 0 0 0 0 0 0 0 0 0 0 0 0 0 0 0 0 0 0 0 0 0 0 0 0 0 0 0 0 0 0 0 0 0 0 0 0 0 0 0 0 0 0 0 0 0 0 0 0 0 0 0 0 0 0 
Shoots/CH_IMAGES/snapshot219846/VIS_SV_90_z1_h1_g0_e65_v500_new_466646_0.png 0 0 0 0 0 0 0 0 0 0 0 0 0 0 0 0 0 0 0 0 0 0 0 0 0 0 0 0 0 0 0 0 0 0 0 0 0 0 0 0 0 0 0 0 0 0 0 0 0 0 0 0 0 0 0 0 0 0 0 0 0 0 0 0 0 0 0 0 0 0 0 0 0 0 0 0 0 0 0 0 0 0 0 0 0 0 0 0 0 0 0 0 0 0 0 0 0 0 0 0 0 0 0 0 0 0 0 0 0 0 0 0 0 0 0 0 0 0 0 0 0 0 0 0 0 0 0 0 0 0 0 0 0 0 0 0 0 0 0 0 0 0 0 0 0 0 0 0 0 0 0 0 0 0 0 0 0 0 0 0 0 0 0 0 0 0 0 0 0 0 0 0 0 0 0 0 0 0 0 0 
Shoots/CH_IMAGES/snapshot219846/VIS_SV_0_z1_h1_g0_e65_v500_new_466645_0.png 0 0 0 0 0 0 0 0 0 0 0 0 0 0 0 0 0 0 0 0 0 0 0 0 0 0 0 0 0 0 0 0 0 0 0 0 0 0 0 0 0 0 0 0 0 0 0 0 0 0 0 0 0 0 0 0 0 0 0 0 0 0 0 0 0 0 0 0 0 0 0 0 0 0 0 0 0 0 0 0 0 0 0 0 0 0 0 0 0 0 0 0 0 0 0 0 0 0 0 0 0 0 0 0 0 0 0 0 0 0 0 0 0 0 0 0 0 0 0 0 0 0 0 0 0 0 0 0 0 0 0 0 0 0 0 0 0 0 0 0 0 0 0 0 0 0 0 0 0 0 0 0 0 0 0 0 0 0 0 0 0 0 0 0 0 0 0 0 0 0 0 0 0 0 0 0 0 0 0 0 
Shoots/CH_IMAGES/snapshot219847/VIS_SV_0_z1_h1_g0_e65_v500_new_466649_0.png 0 0 0 0 0 0 0 0 0 0 0 0 0 0 0 0 0 0 0 0 0 0 0 0 0 0 0 0 0 0 0 0 0 0 0 0 0 0 0 0 0 0 0 0 0 0 0 0 0 0 0 0 0 0 0 0 0 0 0 0 0 0 0 0 0 0 0 0 0 0 0 0 0 0 0 0 0 0 0 0 0 0 0 0 0 0 0 0 0 0 0 0 0 0 0 0 0 0 0 0 0 0 0 0 0 0 0 0 0 0 0 0 0 0 0 0 0 0 0 0 0 0 0 0 0 0 0 0 0 0 0 0 0 0 0 0 0 0 0 0 0 0 0 0 0 0 0 0 0 0 0 0 0 0 0 0 0 0 0 0 0 0 0 0 0 0 0 0 0 0 0 0 0 0 0 0 0 0 0 0 
Shoots/CH_IMAGES/snapshot219847/VIS_SV_90_z1_h1_g0_e65_v500_new_466650_0.png 0 0 0 0 0 0 0 0 0 0 0 0 0 0 0 0 0 0 0 0 0 0 0 0 0 0 0 0 0 0 0 0 0 0 0 0 0 0 0 0 0 0 0 0 0 0 0 0 0 0 0 0 0 0 0 0 0 0 0 0 0 0 0 0 0 0 0 0 0 0 0 0 0 0 0 0 0 0 0 0 0 0 0 0 0 0 0 0 0 0 0 0 0 0 0 0 0 0 0 0 0 0 0 0 0 0 0 0 0 0 0 0 0 0 0 0 0 0 0 0 0 0 0 0 0 0 0 0 0 0 0 0 0 0 0 0 0 0 0 0 0 0 0 0 0 0 0 0 0 0 0 0 0 0 0 0 0 0 0 0 0 0 0 0 0 0 0 0 0 0 0 0 0 0 0 0 0 0 0 0 
Shoots/CH_IMAGES/snapshot219848/VIS_SV_0_z1_h1_g0_e65_v500_new_466657_0.png 75 6 9 13 14 24 45 61 89 87 84 90 81 94 74 87 65 73 74 100 101 101 125 125 168 196 213 227 244 276 265 261 265 303 310 346 374 411 531 474 523 565 550 472 412 362 190 131 96 71 40 47 22 35 22 24 27 18 22 6 42 2 18 17 14 28 12 19 27 18 14 24 23 25 22 27 18 24 15 22 22 27 24 25 23 28 22 15 19 11 71 16 17 24 27 29 16 18 22 20 23 27 21 20 22 13 19 15 10 15 9 9 2 6 4 3 4 2 0 0 7 0 1 1 1 2 1 0 3 2 2 1 2 1 0 1 0 1 0 0 3 1 1 0 2 0 1 0 2 0 8 0 0 0 4 3 1 2 6 4 4 8 4 3 4 7 4 5 10 8 4 6 8 8 3 9 10 6 6 2 
Shoots/CH_IMAGES/snapshot219848/VIS_SV_90_z1_h1_g0_e65_v500_new_466658_0.png 20 8 10 15 19 15 21 33 68 56 73 63 92 77 80 78 61 55 55 77 81 92 94 112 114 131 124 158 170 171 182 220 217 229 241 346 341 377 433 431 505 569 618 708 792 676 447 307 162 94 44 43 22 23 20 24 26 12 17 3 33 4 13 15 17 12 15 15 18 16 13 16 15 23 14 18 17 24 17 20 21 16 11 32 18 29 14 11 8 13 28 4 8 11 9 20 20 11 13 17 12 17 13 13 21 20 14 11 19 14 19 13 9 14 13 14 4 1 1 4 3 0 1 3 2 2 2 3 4 2 5 4 5 1 3 4 2 9 5 2 5 4 3 4 4 1 0 1 3 0 6 0 1 0 2 1 1 0 0 2 1 0 3 2 3 1 2 5 0 4 5 1 4 3 9 3 9 1 9 7 
Shoots/CH_IMAGES/snapshot219849/VIS_SV_90_z1_h1_g0_e65_v500_new_466664_0.png 0 0 0 0 0 0 0 0 0 0 0 0 0 0 0 0 0 0 0 0 0 0 0 0 0 0 0 0 0 0 0 0 0 0 0 0 0 0 0 0 0 0 0 0 0 0 0 0 0 0 0 0 0 0 0 0 0 0 0 0 0 0 0 0 0 0 0 0 0 0 0 0 0 0 0 0 0 0 0 0 0 0 0 0 0 0 0 0 0 0 0 0 0 0 0 0 0 0 0 0 0 0 0 0 0 0 0 0 0 0 0 0 0 0 0 0 0 0 0 0 0 0 0 0 0 0 0 0 0 0 0 0 0 0 0 0 0 0 0 0 0 0 0 0 0 0 0 0 0 0 0 0 0 0 0 0 0 0 0 0 0 0 0 0 0 0 0 0 0 0 0 0 0 0 0 0 0 0 0 0 
Shoots/CH_IMAGES/snapshot219849/VIS_SV_0_z1_h1_g0_e65_v500_new_466663_0.png 0 0 0 0 0 0 0 0 0 0 0 0 0 0 0 0 0 0 0 0 0 0 0 0 0 0 0 0 0 0 0 0 0 0 0 0 0 0 0 0 0 0 0 0 0 0 0 0 0 0 0 0 0 0 0 0 0 0 0 0 0 0 0 0 0 0 0 0 0 0 0 0 0 0 0 0 0 0 0 0 0 0 0 0 0 0 0 0 0 0 0 0 0 0 0 0 0 0 0 0 0 0 0 0 0 0 0 0 0 0 0 0 0 0 0 0 0 0 0 0 0 0 0 0 0 0 0 0 0 0 0 0 0 0 0 0 0 0 0 0 0 0 0 0 0 0 0 0 0 0 0 0 0 0 0 0 0 0 0 0 0 0 0 0 0 0 0 0 0 0 0 0 0 0 0 0 0 0 0 0 
Shoots/CH_IMAGES/snapshot219850/VIS_SV_0_z1_h1_g0_e65_v500_new_466669_0.png 0 0 0 0 0 0 0 0 0 0 0 0 0 0 0 0 0 0 0 0 0 0 0 0 0 0 0 0 0 0 0 0 0 0 0 0 0 0 0 0 0 0 0 0 0 0 0 0 0 0 0 0 0 0 0 0 0 0 0 0 0 0 0 0 0 0 0 0 0 0 0 0 0 0 0 0 0 0 0 0 0 0 0 0 0 0 0 0 0 0 0 0 0 0 0 0 0 0 0 0 0 0 0 0 0 0 0 0 0 0 0 0 0 0 0 0 0 0 0 0 0 0 0 0 0 0 0 0 0 0 0 0 0 0 0 0 0 0 0 0 0 0 0 0 0 0 0 0 0 0 0 0 0 0 0 0 0 0 0 0 0 0 0 0 0 0 0 0 0 0 0 0 0 0 0 0 0 0 0 0 
Shoots/CH_IMAGES/snapshot219850/VIS_SV_90_z1_h1_g0_e65_v500_new_466670_0.png 0 0 0 0 0 0 0 0 0 0 0 0 0 0 0 0 0 0 0 0 0 0 0 0 0 0 0 0 0 0 0 0 0 0 0 0 0 0 0 0 0 0 0 0 0 0 0 0 0 0 0 0 0 0 0 0 0 0 0 0 0 0 0 0 0 0 0 0 0 0 0 0 0 0 0 0 0 0 0 0 0 0 0 0 0 0 0 0 0 0 0 0 0 0 0 0 0 0 0 0 0 0 0 0 0 0 0 0 0 0 0 0 0 0 0 0 0 0 0 0 0 0 0 0 0 0 0 0 0 0 0 0 0 0 0 0 0 0 0 0 0 0 0 0 0 0 0 0 0 0 0 0 0 0 0 0 0 0 0 0 0 0 0 0 0 0 0 0 0 0 0 0 0 0 0 0 0 0 0 0 
Shoots/CH_IMAGES/snapshot219851/VIS_SV_90_z1_h1_g0_e65_v500_new_466676_0.png 66 4 2 6 11 15 13 18 27 32 34 53 53 80 72 93 91 88 115 137 145 171 187 296 352 393 464 505 558 680 669 734 817 989 1119 1340 1571 1644 1846 2216 2491 2954 2917 2670 2130 1293 643 312 185 99 96 64 48 72 46 54 48 36 49 18 65 28 29 44 47 37 30 26 24 37 31 30 21 33 24 37 20 20 12 23 21 16 9 21 10 16 17 11 11 5 50 3 6 12 5 10 10 7 18 12 5 8 12 11 10 8 2 4 10 4 1 2 0 1 1 0 0 0 0 0 3 0 1 0 1 1 0 0 1 0 2 0 0 0 0 2 0 0 0 0 0 1 0 0 2 1 1 0 0 0 3 0 0 0 1 0 0 0 0 0 1 1 2 1 1 2 0 0 0 2 1 0 1 3 3 1 2 5 2 2 
Shoots/CH_IMAGES/snapshot219851/VIS_SV_0_z1_h1_g0_e65_v500_new_466675_0.png 31 0 2 3 3 6 6 7 20 12 17 48 61 71 87 82 99 84 120 116 148 162 170 237 274 330 376 375 463 475 472 577 576 655 757 842 1051 1187 1460 1972 2624 3286 3388 2940 1901 973 483 256 160 98 71 63 36 76 42 38 34 37 24 12 47 14 25 22 25 26 27 23 26 35 22 18 26 18 15 18 14 12 26 12 16 16 7 13 12 13 8 11 8 7 28 1 9 11 4 11 5 11 14 10 7 8 4 9 13 10 4 9 10 2 2 7 4 6 4 1 1 0 2 0 1 0 1 2 0 1 0 0 0 1 0 0 1 0 0 0 0 0 0 1 0 0 0 1 0 0 0 0 0 0 1 0 0 0 0 1 2 0 0 0 1 1 1 0 0 0 0 2 1 0 0 1 0 0 1 1 1 2 0 0 
Shoots/CH_IMAGES/snapshot219852/VIS_SV_90_z1_h1_g0_e65_v500_new_466682_0.png 58 3 11 12 13 12 21 28 39 55 75 105 137 161 209 248 217 254 281 295 272 285 343 403 461 503 516 493 640 696 679 705 795 943 977 1257 1410 1642 2223 2657 3249 3975 4319 5079 5783 5190 4229 3062 2213 1501 1110 669 388 324 201 160 127 124 80 60 111 49 65 68 58 61 61 49 64 57 53 70 48 47 60 71 60 51 67 57 60 51 45 37 31 31 28 31 17 10 68 11 20 20 10 26 15 12 21 25 23 26 14 24 12 17 21 12 18 17 11 13 5 10 6 4 4 1 2 0 4 0 1 1 0 0 2 1 3 2 0 0 0 0 1 2 0 0 0 0 2 1 0 1 0 0 0 0 0 0 8 0 0 1 1 0 0 0 1 0 0 2 5 5 0 4 2 0 5 2 6 4 1 7 2 4 6 8 8 10 
Shoots/CH_IMAGES/snapshot219852/VIS_SV_0_z1_h1_g0_e65_v500_new_466681_0.png 86 9 25 15 23 31 30 31 49 43 55 89 105 124 156 182 202 227 281 247 252 320 341 382 435 483 505 544 597 662 673 696 789 899 976 1160 1325 1541 2065 2365 2932 3861 4611 5306 5526 5010 3653 3038 2069 1237 827 463 242 238 120 97 95 65 89 44 96 24 48 53 55 68 52 38 52 57 49 65 55 73 94 87 68 63 87 58 65 58 48 54 46 42 37 34 32 25 101 12 24 47 31 33 26 28 60 43 41 47 57 51 54 52 59 72 54 67 55 62 47 43 27 29 20 16 6 3 22 1 6 10 7 13 11 11 15 9 14 9 14 12 7 8 5 7 8 8 4 5 1 8 3 4 5 1 3 1 18 1 3 3 6 2 7 2 11 9 8 7 13 4 5 9 4 5 13 6 6 9 3 8 9 8 12 15 20 3 
Shoots/CH_IMAGES/snapshot219853/VIS_SV_0_z1_h1_g0_e65_v500_new_466687_0.png 0 0 0 0 0 0 0 0 0 0 0 0 0 0 0 0 0 0 0 0 0 0 0 0 0 0 0 0 0 0 0 0 0 0 0 0 0 0 0 0 0 0 0 0 0 0 0 0 0 0 0 0 0 0 0 0 0 0 0 0 0 0 0 0 0 0 0 0 0 0 0 0 0 0 0 0 0 0 0 0 0 0 0 0 0 0 0 0 0 0 0 0 0 0 0 0 0 0 0 0 0 0 0 0 0 0 0 0 0 0 0 0 0 0 0 0 0 0 0 0 0 0 0 0 0 0 0 0 0 0 0 0 0 0 0 0 0 0 0 0 0 0 0 0 0 0 0 0 0 0 0 0 0 0 0 0 0 0 0 0 0 0 0 0 0 0 0 0 0 0 0 0 0 0 0 0 0 0 0 0 
Shoots/CH_IMAGES/snapshot219853/VIS_SV_90_z1_h1_g0_e65_v500_new_466688_0.png 0 0 0 0 0 0 0 0 0 0 0 0 0 0 0 0 0 0 0 0 0 0 0 0 0 0 0 0 0 0 0 0 0 0 0 0 0 0 0 0 0 0 0 0 0 0 0 0 0 0 0 0 0 0 0 0 0 0 0 0 0 0 0 0 0 0 0 0 0 0 0 0 0 0 0 0 0 0 0 0 0 0 0 0 0 0 0 0 0 0 0 0 0 0 0 0 0 0 0 0 0 0 0 0 0 0 0 0 0 0 0 0 0 0 0 0 0 0 0 0 0 0 0 0 0 0 0 0 0 0 0 0 0 0 0 0 0 0 0 0 0 0 0 0 0 0 0 0 0 0 0 0 0 0 0 0 0 0 0 0 0 0 0 0 0 0 0 0 0 0 0 0 0 0 0 0 0 0 0 0 
Shoots/CH_IMAGES/snapshot219854/VIS_SV_90_z1_h1_g0_e65_v500_new_466694_0.png 0 0 0 0 0 0 0 0 0 0 0 0 0 0 0 0 0 0 0 0 0 0 0 0 0 0 0 0 0 0 0 0 0 0 0 0 0 0 0 0 0 0 0 0 0 0 0 0 0 0 0 0 0 0 0 0 0 0 0 0 0 0 0 0 0 0 0 0 0 0 0 0 0 0 0 0 0 0 0 0 0 0 0 0 0 0 0 0 0 0 0 0 0 0 0 0 0 0 0 0 0 0 0 0 0 0 0 0 0 0 0 0 0 0 0 0 0 0 0 0 0 0 0 0 0 0 0 0 0 0 0 0 0 0 0 0 0 0 0 0 0 0 0 0 0 0 0 0 0 0 0 0 0 0 0 0 0 0 0 0 0 0 0 0 0 0 0 0 0 0 0 0 0 0 0 0 0 0 0 0 
Shoots/CH_IMAGES/snapshot219854/VIS_SV_0_z1_h1_g0_e65_v500_new_466693_0.png 0 0 0 0 0 0 0 0 0 0 0 0 0 0 0 0 0 0 0 0 0 0 0 0 0 0 0 0 0 0 0 0 0 0 0 0 0 0 0 0 0 0 0 0 0 0 0 0 0 0 0 0 0 0 0 0 0 0 0 0 0 0 0 0 0 0 0 0 0 0 0 0 0 0 0 0 0 0 0 0 0 0 0 0 0 0 0 0 0 0 0 0 0 0 0 0 0 0 0 0 0 0 0 0 0 0 0 0 0 0 0 0 0 0 0 0 0 0 0 0 0 0 0 0 0 0 0 0 0 0 0 0 0 0 0 0 0 0 0 0 0 0 0 0 0 0 0 0 0 0 0 0 0 0 0 0 0 0 0 0 0 0 0 0 0 0 0 0 0 0 0 0 0 0 0 0 0 0 0 0 
Shoots/CH_IMAGES/snapshot219855/VIS_SV_0_z1_h1_g0_e65_v500_new_466699_0.png 0 0 0 0 0 0 0 0 0 0 0 0 0 0 0 0 0 0 0 0 0 0 0 0 0 0 0 0 0 0 0 0 0 0 0 0 0 0 0 0 0 0 0 0 0 0 0 0 0 0 0 0 0 0 0 0 0 0 0 0 0 0 0 0 0 0 0 0 0 0 0 0 0 0 0 0 0 0 0 0 0 0 0 0 0 0 0 0 0 0 0 0 0 0 0 0 0 0 0 0 0 0 0 0 0 0 0 0 0 0 0 0 0 0 0 0 0 0 0 0 0 0 0 0 0 0 0 0 0 0 0 0 0 0 0 0 0 0 0 0 0 0 0 0 0 0 0 0 0 0 0 0 0 0 0 0 0 0 0 0 0 0 0 0 0 0 0 0 0 0 0 0 0 0 0 0 0 0 0 0 
Shoots/CH_IMAGES/snapshot219855/VIS_SV_90_z1_h1_g0_e65_v500_new_466700_0.png 0 0 0 0 0 0 0 0 0 0 0 0 0 0 0 0 0 0 0 0 0 0 0 0 0 0 0 0 0 0 0 0 0 0 0 0 0 0 0 0 0 0 0 0 0 0 0 0 0 0 0 0 0 0 0 0 0 0 0 0 0 0 0 0 0 0 0 0 0 0 0 0 0 0 0 0 0 0 0 0 0 0 0 0 0 0 0 0 0 0 0 0 0 0 0 0 0 0 0 0 0 0 0 0 0 0 0 0 0 0 0 0 0 0 0 0 0 0 0 0 0 0 0 0 0 0 0 0 0 0 0 0 0 0 0 0 0 0 0 0 0 0 0 0 0 0 0 0 0 0 0 0 0 0 0 0 0 0 0 0 0 0 0 0 0 0 0 0 0 0 0 0 0 0 0 0 0 0 0 0 
Shoots/CH_IMAGES/snapshot219856/VIS_SV_90_z1_h1_g0_e65_v500_new_466706_0.png 0 0 0 0 0 0 0 0 0 0 0 0 0 0 0 0 0 0 0 0 0 0 0 0 0 0 0 0 0 0 0 0 0 0 0 0 0 0 0 0 0 0 0 0 0 0 0 0 0 0 0 0 0 0 0 0 0 0 0 0 0 0 0 0 0 0 0 0 0 0 0 0 0 0 0 0 0 0 0 0 0 0 0 0 0 0 0 0 0 0 0 0 0 0 0 0 0 0 0 0 0 0 0 0 0 0 0 0 0 0 0 0 0 0 0 0 0 0 0 0 0 0 0 0 0 0 0 0 0 0 0 0 0 0 0 0 0 0 0 0 0 0 0 0 0 0 0 0 0 0 0 0 0 0 0 0 0 0 0 0 0 0 0 0 0 0 0 0 0 0 0 0 0 0 0 0 0 0 0 0 
Shoots/CH_IMAGES/snapshot219856/VIS_SV_0_z1_h1_g0_e65_v500_new_466705_0.png 0 0 0 0 0 0 0 0 0 0 0 0 0 0 0 0 0 0 0 0 0 0 0 0 0 0 0 0 0 0 0 0 0 0 0 0 0 0 0 0 0 0 0 0 0 0 0 0 0 0 0 0 0 0 0 0 0 0 0 0 0 0 0 0 0 0 0 0 0 0 0 0 0 0 0 0 0 0 0 0 0 0 0 0 0 0 0 0 0 0 0 0 0 0 0 0 0 0 0 0 0 0 0 0 0 0 0 0 0 0 0 0 0 0 0 0 0 0 0 0 0 0 0 0 0 0 0 0 0 0 0 0 0 0 0 0 0 0 0 0 0 0 0 0 0 0 0 0 0 0 0 0 0 0 0 0 0 0 0 0 0 0 0 0 0 0 0 0 0 0 0 0 0 0 0 0 0 0 0 0 
Shoots/CH_IMAGES/snapshot219857/VIS_SV_90_z1_h1_g0_e65_v500_new_466712_0.png 0 0 0 0 0 0 0 0 0 0 0 0 0 0 0 0 0 0 0 0 0 0 0 0 0 0 0 0 0 0 0 0 0 0 0 0 0 0 0 0 0 0 0 0 0 0 0 0 0 0 0 0 0 0 0 0 0 0 0 0 0 0 0 0 0 0 0 0 0 0 0 0 0 0 0 0 0 0 0 0 0 0 0 0 0 0 0 0 0 0 0 0 0 0 0 0 0 0 0 0 0 0 0 0 0 0 0 0 0 0 0 0 0 0 0 0 0 0 0 0 0 0 0 0 0 0 0 0 0 0 0 0 0 0 0 0 0 0 0 0 0 0 0 0 0 0 0 0 0 0 0 0 0 0 0 0 0 0 0 0 0 0 0 0 0 0 0 0 0 0 0 0 0 0 0 0 0 0 0 0 
Shoots/CH_IMAGES/snapshot219857/VIS_SV_0_z1_h1_g0_e65_v500_new_466711_0.png 0 0 0 0 0 0 0 0 0 0 0 0 0 0 0 0 0 0 0 0 0 0 0 0 0 0 0 0 0 0 0 0 0 0 0 0 0 0 0 0 0 0 0 0 0 0 0 0 0 0 0 0 0 0 0 0 0 0 0 0 0 0 0 0 0 0 0 0 0 0 0 0 0 0 0 0 0 0 0 0 0 0 0 0 0 0 0 0 0 0 0 0 0 0 0 0 0 0 0 0 0 0 0 0 0 0 0 0 0 0 0 0 0 0 0 0 0 0 0 0 0 0 0 0 0 0 0 0 0 0 0 0 0 0 0 0 0 0 0 0 0 0 0 0 0 0 0 0 0 0 0 0 0 0 0 0 0 0 0 0 0 0 0 0 0 0 0 0 0 0 0 0 0 0 0 0 0 0 0 0 
Shoots/CH_IMAGES/snapshot219858/VIS_SV_90_z1_h1_g0_e65_v500_new_466718_0.png 49 2 1 5 2 3 4 4 6 12 7 14 27 30 55 40 63 59 92 112 183 193 227 263 262 341 301 328 330 311 318 342 383 388 446 480 586 628 832 865 1178 1665 2306 2793 2592 1465 809 347 209 163 146 85 53 67 57 39 50 36 37 20 54 28 40 36 38 36 38 33 48 53 54 44 61 40 57 49 41 46 37 45 42 32 19 24 22 13 15 14 14 17 31 9 10 6 13 5 7 4 10 4 7 3 1 5 4 8 8 3 5 3 3 2 8 6 2 2 2 2 6 0 2 0 5 0 0 2 2 3 1 1 1 0 1 1 0 1 1 0 0 0 0 0 0 0 1 0 0 0 0 0 2 0 0 0 0 0 0 0 0 0 2 0 0 1 1 0 0 0 2 0 2 0 0 2 1 0 2 0 2 1 
Shoots/CH_IMAGES/snapshot219858/VIS_SV_0_z1_h1_g0_e65_v500_new_466717_0.png 187 5 2 3 3 4 8 3 11 16 21 29 28 43 46 68 77 99 105 100 130 156 188 208 261 276 334 381 459 481 616 573 627 704 802 861 1062 1110 1327 1362 1511 1761 1937 1841 1375 819 453 237 166 132 95 90 76 92 56 46 46 34 40 19 69 32 40 50 42 38 40 39 44 39 37 38 28 27 23 24 28 26 31 26 26 27 15 25 14 17 16 18 19 4 124 11 16 16 12 24 17 11 18 16 16 24 22 16 15 10 8 7 4 1 6 0 0 0 0 0 0 0 0 0 2 0 0 0 1 0 0 0 0 0 1 0 0 0 0 0 0 0 0 0 0 0 0 0 0 0 1 0 0 0 3 0 0 0 0 1 0 0 0 0 1 0 0 0 0 3 0 0 0 0 3 0 0 1 0 1 2 0 1 1 
Shoots/CH_IMAGES/snapshot219859/VIS_SV_90_z1_h1_g0_e65_v500_new_466724_0.png 21 1 3 0 3 2 2 3 8 14 25 21 57 69 91 110 118 131 150 138 174 182 250 242 298 292 306 391 361 381 371 416 433 417 521 552 611 645 712 853 1099 1373 1337 1051 670 404 259 152 104 72 56 41 32 33 34 35 31 31 40 29 32 18 20 32 28 25 22 23 42 44 13 34 36 33 28 22 18 16 20 12 10 7 10 8 9 2 5 9 5 4 16 9 6 5 4 7 5 4 3 3 2 4 3 2 4 7 3 6 15 24 23 33 24 20 15 5 3 0 2 0 4 0 3 1 5 2 0 2 1 1 0 2 1 1 0 1 0 0 1 0 1 1 0 0 0 0 1 0 0 0 0 0 0 0 0 1 0 0 0 0 0 0 0 1 1 0 0 1 0 2 1 0 0 1 1 0 0 0 1 0 
Shoots/CH_IMAGES/snapshot219860/VIS_SV_90_z1_h1_g0_e65_v500_new_466730_0.png 0 0 0 0 0 0 0 0 0 0 0 0 0 0 0 0 0 0 0 0 0 0 0 0 0 0 0 0 0 0 0 0 0 0 0 0 0 0 0 0 0 0 0 0 0 0 0 0 0 0 0 0 0 0 0 0 0 0 0 0 0 0 0 0 0 0 0 0 0 0 0 0 0 0 0 0 0 0 0 0 0 0 0 0 0 0 0 0 0 0 0 0 0 0 0 0 0 0 0 0 0 0 0 0 0 0 0 0 0 0 0 0 0 0 0 0 0 0 0 0 0 0 0 0 0 0 0 0 0 0 0 0 0 0 0 0 0 0 0 0 0 0 0 0 0 0 0 0 0 0 0 0 0 0 0 0 0 0 0 0 0 0 0 0 0 0 0 0 0 0 0 0 0 0 0 0 0 0 0 0 
Shoots/CH_IMAGES/snapshot219859/VIS_SV_0_z1_h1_g0_e65_v500_new_466723_0.png 11 1 0 4 5 3 3 5 7 14 15 32 35 60 66 80 95 98 95 93 84 116 148 173 175 214 254 265 311 286 358 341 333 394 432 564 656 778 934 1079 1266 1441 1388 1401 1163 805 567 433 266 132 98 47 40 36 26 23 26 21 25 6 50 9 21 24 23 25 25 20 32 33 27 35 28 30 30 26 25 16 16 13 21 15 10 15 19 13 15 15 8 7 33 4 7 5 3 4 4 3 14 11 12 5 5 7 3 3 5 1 2 4 1 1 2 1 2 0 2 4 1 1 2 0 2 3 0 0 4 3 2 2 1 1 2 0 0 3 2 0 2 2 0 0 1 2 1 2 1 2 1 1 3 0 0 0 0 1 0 1 0 2 1 1 0 2 1 1 2 2 4 2 2 4 3 2 1 0 2 1 2 0 
Shoots/CH_IMAGES/snapshot219860/VIS_SV_0_z1_h1_g0_e65_v500_new_466729_0.png 0 0 0 0 0 0 0 0 0 0 0 0 0 0 0 0 0 0 0 0 0 0 0 0 0 0 0 0 0 0 0 0 0 0 0 0 0 0 0 0 0 0 0 0 0 0 0 0 0 0 0 0 0 0 0 0 0 0 0 0 0 0 0 0 0 0 0 0 0 0 0 0 0 0 0 0 0 0 0 0 0 0 0 0 0 0 0 0 0 0 0 0 0 0 0 0 0 0 0 0 0 0 0 0 0 0 0 0 0 0 0 0 0 0 0 0 0 0 0 0 0 0 0 0 0 0 0 0 0 0 0 0 0 0 0 0 0 0 0 0 0 0 0 0 0 0 0 0 0 0 0 0 0 0 0 0 0 0 0 0 0 0 0 0 0 0 0 0 0 0 0 0 0 0 0 0 0 0 0 0 
Shoots/CH_IMAGES/snapshot219861/VIS_SV_90_z1_h1_g0_e65_v500_new_466736_0.png 0 0 0 0 0 0 0 0 0 0 0 0 0 0 0 0 0 0 0 0 0 0 0 0 0 0 0 0 0 0 0 0 0 0 0 0 0 0 0 0 0 0 0 0 0 0 0 0 0 0 0 0 0 0 0 0 0 0 0 0 0 0 0 0 0 0 0 0 0 0 0 0 0 0 0 0 0 0 0 0 0 0 0 0 0 0 0 0 0 0 0 0 0 0 0 0 0 0 0 0 0 0 0 0 0 0 0 0 0 0 0 0 0 0 0 0 0 0 0 0 0 0 0 0 0 0 0 0 0 0 0 0 0 0 0 0 0 0 0 0 0 0 0 0 0 0 0 0 0 0 0 0 0 0 0 0 0 0 0 0 0 0 0 0 0 0 0 0 0 0 0 0 0 0 0 0 0 0 0 0 
Shoots/CH_IMAGES/snapshot219861/VIS_SV_0_z1_h1_g0_e65_v500_new_466735_0.png 0 0 0 0 0 0 0 0 0 0 0 0 0 0 0 0 0 0 0 0 0 0 0 0 0 0 0 0 0 0 0 0 0 0 0 0 0 0 0 0 0 0 0 0 0 0 0 0 0 0 0 0 0 0 0 0 0 0 0 0 0 0 0 0 0 0 0 0 0 0 0 0 0 0 0 0 0 0 0 0 0 0 0 0 0 0 0 0 0 0 0 0 0 0 0 0 0 0 0 0 0 0 0 0 0 0 0 0 0 0 0 0 0 0 0 0 0 0 0 0 0 0 0 0 0 0 0 0 0 0 0 0 0 0 0 0 0 0 0 0 0 0 0 0 0 0 0 0 0 0 0 0 0 0 0 0 0 0 0 0 0 0 0 0 0 0 0 0 0 0 0 0 0 0 0 0 0 0 0 0 
Shoots/CH_IMAGES/snapshot219862/VIS_SV_90_z1_h1_g0_e65_v500_new_466742_0.png 0 0 0 0 0 0 0 0 0 0 0 0 0 0 0 0 0 0 0 0 0 0 0 0 0 0 0 0 0 0 0 0 0 0 0 0 0 0 0 0 0 0 0 0 0 0 0 0 0 0 0 0 0 0 0 0 0 0 0 0 0 0 0 0 0 0 0 0 0 0 0 0 0 0 0 0 0 0 0 0 0 0 0 0 0 0 0 0 0 0 0 0 0 0 0 0 0 0 0 0 0 0 0 0 0 0 0 0 0 0 0 0 0 0 0 0 0 0 0 0 0 0 0 0 0 0 0 0 0 0 0 0 0 0 0 0 0 0 0 0 0 0 0 0 0 0 0 0 0 0 0 0 0 0 0 0 0 0 0 0 0 0 0 0 0 0 0 0 0 0 0 0 0 0 0 0 0 0 0 0 
Shoots/CH_IMAGES/snapshot219862/VIS_SV_0_z1_h1_g0_e65_v500_new_466741_0.png 0 0 0 0 0 0 0 0 0 0 0 0 0 0 0 0 0 0 0 0 0 0 0 0 0 0 0 0 0 0 0 0 0 0 0 0 0 0 0 0 0 0 0 0 0 0 0 0 0 0 0 0 0 0 0 0 0 0 0 0 0 0 0 0 0 0 0 0 0 0 0 0 0 0 0 0 0 0 0 0 0 0 0 0 0 0 0 0 0 0 0 0 0 0 0 0 0 0 0 0 0 0 0 0 0 0 0 0 0 0 0 0 0 0 0 0 0 0 0 0 0 0 0 0 0 0 0 0 0 0 0 0 0 0 0 0 0 0 0 0 0 0 0 0 0 0 0 0 0 0 0 0 0 0 0 0 0 0 0 0 0 0 0 0 0 0 0 0 0 0 0 0 0 0 0 0 0 0 0 0 
Shoots/CH_IMAGES/snapshot219863/VIS_SV_90_z1_h1_g0_e65_v500_new_466748_0.png 38 1 0 3 6 3 5 6 11 8 13 12 18 17 21 40 42 81 88 93 115 143 154 227 233 265 288 297 329 322 292 273 274 301 345 427 554 638 864 939 1129 1580 1929 2213 1980 1353 865 435 236 133 111 84 54 51 39 34 30 32 28 34 47 19 33 42 51 33 38 37 42 40 49 64 52 69 50 71 46 48 37 38 43 44 37 28 27 36 36 18 21 21 42 7 14 11 16 13 16 17 16 13 6 7 12 11 8 6 8 14 8 6 7 5 5 6 8 2 6 7 2 2 4 1 2 0 1 4 2 1 0 2 0 0 2 0 0 1 0 0 1 0 1 0 1 0 0 0 0 0 1 0 3 0 0 0 2 1 0 0 1 0 0 0 0 1 1 1 0 0 1 1 0 1 0 0 0 0 1 1 3 1 
Shoots/CH_IMAGES/snapshot219863/VIS_SV_0_z1_h1_g0_e65_v500_new_466747_0.png 83 2 6 5 8 4 6 6 16 27 20 32 46 60 54 69 101 95 130 151 166 212 251 314 346 403 433 487 547 592 537 646 625 679 754 858 1004 1160 1346 1284 1323 1554 1773 1753 1397 905 471 327 202 138 93 83 54 68 64 58 60 54 43 27 58 22 29 42 29 46 25 31 26 21 27 23 24 18 15 26 17 16 16 13 11 11 7 11 15 13 10 13 9 3 49 5 9 7 6 13 7 11 14 4 13 3 14 8 15 8 9 6 7 3 4 3 2 1 2 0 1 1 0 0 7 0 0 0 3 0 0 0 3 0 0 1 0 2 1 4 0 0 0 1 0 0 0 1 0 2 0 1 0 0 3 0 0 0 0 0 1 0 1 1 1 1 1 0 1 1 0 1 0 1 0 0 1 1 1 1 1 2 1 0 
Shoots/CH_IMAGES/snapshot219864/VIS_SV_0_z1_h1_g0_e65_v500_new_466753_0.png 32 0 1 1 3 2 10 8 15 21 27 34 51 68 73 90 107 119 134 172 193 248 271 348 326 350 439 470 454 490 407 509 452 535 535 616 782 958 1150 1100 1053 1130 1373 1467 1449 960 517 311 157 98 77 69 58 70 64 55 52 46 57 43 70 29 33 50 37 42 40 38 25 42 46 32 24 30 19 37 26 18 34 25 30 21 14 22 18 7 12 10 8 8 48 7 8 8 13 7 7 2 14 17 10 8 3 6 6 12 6 3 6 3 1 2 0 1 0 2 0 1 1 0 5 0 0 0 1 1 1 0 0 1 2 0 0 1 0 0 0 0 1 0 0 0 1 0 1 1 1 0 0 0 3 0 0 0 0 0 0 0 0 0 2 0 0 0 0 1 0 0 1 1 1 0 1 1 1 1 3 2 1 1 
Shoots/CH_IMAGES/snapshot219864/VIS_SV_90_z1_h1_g0_e65_v500_new_466754_0.png 23 0 3 1 2 3 2 3 2 6 13 13 13 20 20 25 27 40 43 47 58 88 107 158 148 192 230 257 290 304 243 324 303 321 422 405 517 575 679 741 913 1231 1735 2277 2248 1403 796 325 146 67 48 34 32 29 22 22 26 20 15 13 43 18 27 26 31 31 27 29 40 37 41 43 36 41 37 48 32 29 35 29 35 27 18 28 22 22 18 16 10 9 25 3 10 6 7 12 12 14 12 10 9 7 5 4 4 2 0 1 0 1 0 1 0 0 0 1 0 0 1 0 2 0 1 0 0 2 1 0 0 0 0 0 0 2 0 1 0 2 0 0 1 0 0 3 0 0 0 0 0 0 3 0 0 0 0 0 0 1 0 0 0 0 1 1 0 1 0 1 0 0 0 1 0 0 0 2 1 0 1 0 
Shoots/CH_IMAGES/snapshot219865/VIS_SV_90_z1_h1_g0_e65_v500_new_466760_0.png 0 0 0 0 0 0 0 0 0 0 0 0 0 0 0 0 0 0 0 0 0 0 0 0 0 0 0 0 0 0 0 0 0 0 0 0 0 0 0 0 0 0 0 0 0 0 0 0 0 0 0 0 0 0 0 0 0 0 0 0 0 0 0 0 0 0 0 0 0 0 0 0 0 0 0 0 0 0 0 0 0 0 0 0 0 0 0 0 0 0 0 0 0 0 0 0 0 0 0 0 0 0 0 0 0 0 0 0 0 0 0 0 0 0 0 0 0 0 0 0 0 0 0 0 0 0 0 0 0 0 0 0 0 0 0 0 0 0 0 0 0 0 0 0 0 0 0 0 0 0 0 0 0 0 0 0 0 0 0 0 0 0 0 0 0 0 0 0 0 0 0 0 0 0 0 0 0 0 0 0 
Shoots/CH_IMAGES/snapshot219865/VIS_SV_0_z1_h1_g0_e65_v500_new_466759_0.png 0 0 0 0 0 0 0 0 0 0 0 0 0 0 0 0 0 0 0 0 0 0 0 0 0 0 0 0 0 0 0 0 0 0 0 0 0 0 0 0 0 0 0 0 0 0 0 0 0 0 0 0 0 0 0 0 0 0 0 0 0 0 0 0 0 0 0 0 0 0 0 0 0 0 0 0 0 0 0 0 0 0 0 0 0 0 0 0 0 0 0 0 0 0 0 0 0 0 0 0 0 0 0 0 0 0 0 0 0 0 0 0 0 0 0 0 0 0 0 0 0 0 0 0 0 0 0 0 0 0 0 0 0 0 0 0 0 0 0 0 0 0 0 0 0 0 0 0 0 0 0 0 0 0 0 0 0 0 0 0 0 0 0 0 0 0 0 0 0 0 0 0 0 0 0 0 0 0 0 0 
Shoots/CH_IMAGES/snapshot219866/VIS_SV_0_z1_h1_g0_e65_v500_new_466765_0.png 133 11 17 14 15 29 31 31 45 45 46 47 64 60 78 77 106 133 179 230 291 329 358 425 485 450 564 557 547 539 537 534 570 628 693 941 1080 1324 1632 1976 2241 2504 2863 2820 3117 3409 2402 1793 1081 659 457 280 143 154 114 95 113 60 72 37 111 39 63 57 60 63 48 56 72 60 53 55 52 47 41 54 31 43 44 41 33 30 11 25 18 15 18 10 18 9 61 11 11 16 11 19 19 16 15 14 13 20 11 9 6 13 8 9 4 5 8 1 3 3 1 1 2 1 0 0 1 0 2 1 0 2 1 0 0 0 1 1 1 0 0 2 0 1 0 0 1 0 0 0 0 0 0 0 1 0 6 0 0 2 0 3 2 0 3 1 2 4 5 2 4 5 3 4 2 4 6 3 3 4 3 8 15 10 7 9 
Shoots/CH_IMAGES/snapshot219866/VIS_SV_90_z1_h1_g0_e65_v500_new_466766_0.png 24 2 8 6 3 10 6 8 12 17 22 21 22 32 45 69 90 93 123 145 175 194 236 302 342 337 373 368 398 433 424 447 491 495 530 591 674 786 1020 1251 1771 2330 2900 3644 3767 3294 2298 1536 848 565 325 215 117 137 100 80 80 65 50 29 73 18 25 46 29 55 25 22 57 28 33 39 20 29 48 26 45 30 28 33 39 23 20 31 26 34 23 20 31 8 76 5 18 24 28 32 24 19 34 31 27 30 38 35 41 40 41 49 59 45 55 45 33 36 36 26 23 19 16 3 29 5 7 12 5 8 7 6 8 4 5 8 4 5 5 9 5 4 0 1 9 0 2 5 1 1 0 1 0 1 8 0 2 1 3 2 2 1 1 2 1 0 1 0 1 6 1 3 5 2 2 3 2 5 1 2 2 3 2 1 
Shoots/CH_IMAGES/snapshot219867/VIS_SV_0_z1_h1_g0_e65_v500_new_466771_0.png 0 0 0 0 0 0 0 0 0 0 0 0 0 0 0 0 0 0 0 0 0 0 0 0 0 0 0 0 0 0 0 0 0 0 0 0 0 0 0 0 0 0 0 0 0 0 0 0 0 0 0 0 0 0 0 0 0 0 0 0 0 0 0 0 0 0 0 0 0 0 0 0 0 0 0 0 0 0 0 0 0 0 0 0 0 0 0 0 0 0 0 0 0 0 0 0 0 0 0 0 0 0 0 0 0 0 0 0 0 0 0 0 0 0 0 0 0 0 0 0 0 0 0 0 0 0 0 0 0 0 0 0 0 0 0 0 0 0 0 0 0 0 0 0 0 0 0 0 0 0 0 0 0 0 0 0 0 0 0 0 0 0 0 0 0 0 0 0 0 0 0 0 0 0 0 0 0 0 0 0 
Shoots/CH_IMAGES/snapshot219867/VIS_SV_90_z1_h1_g0_e65_v500_new_466772_0.png 0 0 0 0 0 0 0 0 0 0 0 0 0 0 0 0 0 0 0 0 0 0 0 0 0 0 0 0 0 0 0 0 0 0 0 0 0 0 0 0 0 0 0 0 0 0 0 0 0 0 0 0 0 0 0 0 0 0 0 0 0 0 0 0 0 0 0 0 0 0 0 0 0 0 0 0 0 0 0 0 0 0 0 0 0 0 0 0 0 0 0 0 0 0 0 0 0 0 0 0 0 0 0 0 0 0 0 0 0 0 0 0 0 0 0 0 0 0 0 0 0 0 0 0 0 0 0 0 0 0 0 0 0 0 0 0 0 0 0 0 0 0 0 0 0 0 0 0 0 0 0 0 0 0 0 0 0 0 0 0 0 0 0 0 0 0 0 0 0 0 0 0 0 0 0 0 0 0 0 0 
Shoots/CH_IMAGES/snapshot219868/VIS_SV_90_z1_h1_g0_e65_v500_new_466775_0.png 0 0 0 0 0 0 0 0 0 0 0 0 0 0 0 0 0 0 0 0 0 0 0 0 0 0 0 0 0 0 0 0 0 0 0 0 0 0 0 0 0 0 0 0 0 0 0 0 0 0 0 0 0 0 0 0 0 0 0 0 0 0 0 0 0 0 0 0 0 0 0 0 0 0 0 0 0 0 0 0 0 0 0 0 0 0 0 0 0 0 0 0 0 0 0 0 0 0 0 0 0 0 0 0 0 0 0 0 0 0 0 0 0 0 0 0 0 0 0 0 0 0 0 0 0 0 0 0 0 0 0 0 0 0 0 0 0 0 0 0 0 0 0 0 0 0 0 0 0 0 0 0 0 0 0 0 0 0 0 0 0 0 0 0 0 0 0 0 0 0 0 0 0 0 0 0 0 0 0 0 
Shoots/CH_IMAGES/snapshot219868/VIS_SV_0_z1_h1_g0_e65_v500_new_466774_0.png 0 0 0 0 0 0 0 0 0 0 0 0 0 0 0 0 0 0 0 0 0 0 0 0 0 0 0 0 0 0 0 0 0 0 0 0 0 0 0 0 0 0 0 0 0 0 0 0 0 0 0 0 0 0 0 0 0 0 0 0 0 0 0 0 0 0 0 0 0 0 0 0 0 0 0 0 0 0 0 0 0 0 0 0 0 0 0 0 0 0 0 0 0 0 0 0 0 0 0 0 0 0 0 0 0 0 0 0 0 0 0 0 0 0 0 0 0 0 0 0 0 0 0 0 0 0 0 0 0 0 0 0 0 0 0 0 0 0 0 0 0 0 0 0 0 0 0 0 0 0 0 0 0 0 0 0 0 0 0 0 0 0 0 0 0 0 0 0 0 0 0 0 0 0 0 0 0 0 0 0 
Shoots/CH_IMAGES/snapshot219869/VIS_SV_90_z1_h1_g0_e65_v500_new_466784_0.png 0 0 0 0 0 0 0 0 0 0 0 0 0 0 0 0 0 0 0 0 0 0 0 0 0 0 0 0 0 0 0 0 0 0 0 0 0 0 0 0 0 0 0 0 0 0 0 0 0 0 0 0 0 0 0 0 0 0 0 0 0 0 0 0 0 0 0 0 0 0 0 0 0 0 0 0 0 0 0 0 0 0 0 0 0 0 0 0 0 0 0 0 0 0 0 0 0 0 0 0 0 0 0 0 0 0 0 0 0 0 0 0 0 0 0 0 0 0 0 0 0 0 0 0 0 0 0 0 0 0 0 0 0 0 0 0 0 0 0 0 0 0 0 0 0 0 0 0 0 0 0 0 0 0 0 0 0 0 0 0 0 0 0 0 0 0 0 0 0 0 0 0 0 0 0 0 0 0 0 0 
Shoots/CH_IMAGES/snapshot219869/VIS_SV_0_z1_h1_g0_e65_v500_new_466783_0.png 0 0 0 0 0 0 0 0 0 0 0 0 0 0 0 0 0 0 0 0 0 0 0 0 0 0 0 0 0 0 0 0 0 0 0 0 0 0 0 0 0 0 0 0 0 0 0 0 0 0 0 0 0 0 0 0 0 0 0 0 0 0 0 0 0 0 0 0 0 0 0 0 0 0 0 0 0 0 0 0 0 0 0 0 0 0 0 0 0 0 0 0 0 0 0 0 0 0 0 0 0 0 0 0 0 0 0 0 0 0 0 0 0 0 0 0 0 0 0 0 0 0 0 0 0 0 0 0 0 0 0 0 0 0 0 0 0 0 0 0 0 0 0 0 0 0 0 0 0 0 0 0 0 0 0 0 0 0 0 0 0 0 0 0 0 0 0 0 0 0 0 0 0 0 0 0 0 0 0 0 
Shoots/CH_IMAGES/snapshot219870/VIS_SV_0_z1_h1_g0_e65_v500_new_466789_0.png 44 1 5 4 4 4 7 3 7 8 12 15 14 19 34 43 44 72 74 115 133 157 145 201 239 292 299 347 318 355 369 343 364 426 433 523 585 711 788 905 935 986 945 836 713 535 338 202 115 89 75 59 41 41 26 23 34 18 25 19 41 16 23 22 23 32 25 18 27 24 22 23 20 35 27 24 22 31 28 20 15 24 26 20 22 21 12 9 11 9 38 6 8 12 9 13 9 11 9 9 4 4 13 11 8 14 10 6 11 21 38 61 38 23 15 9 7 5 7 7 6 2 5 5 2 2 4 2 0 1 0 1 1 0 0 1 1 0 1 1 2 1 0 0 1 0 0 0 0 0 2 0 1 0 0 0 1 1 2 0 0 0 1 2 0 3 0 0 0 0 2 2 0 4 2 3 2 0 1 0 
Shoots/CH_IMAGES/snapshot219871/VIS_SV_0_z1_h1_g0_e65_v500_new_466795_0.png 0 0 0 0 0 0 0 0 0 0 0 0 0 0 0 0 0 0 0 0 0 0 0 0 0 0 0 0 0 0 0 0 0 0 0 0 0 0 0 0 0 0 0 0 0 0 0 0 0 0 0 0 0 0 0 0 0 0 0 0 0 0 0 0 0 0 0 0 0 0 0 0 0 0 0 0 0 0 0 0 0 0 0 0 0 0 0 0 0 0 0 0 0 0 0 0 0 0 0 0 0 0 0 0 0 0 0 0 0 0 0 0 0 0 0 0 0 0 0 0 0 0 0 0 0 0 0 0 0 0 0 0 0 0 0 0 0 0 0 0 0 0 0 0 0 0 0 0 0 0 0 0 0 0 0 0 0 0 0 0 0 0 0 0 0 0 0 0 0 0 0 0 0 0 0 0 0 0 0 0 
Shoots/CH_IMAGES/snapshot219870/VIS_SV_90_z1_h1_g0_e65_v500_new_466790_0.png 45 0 0 0 0 0 1 1 4 2 8 6 12 19 22 24 23 43 58 54 79 98 114 161 194 239 244 264 314 319 292 319 341 398 422 512 614 673 772 815 770 905 881 885 657 468 282 181 102 56 60 45 31 37 25 33 34 26 23 14 47 17 43 35 27 27 33 28 36 30 32 27 25 18 19 18 16 13 15 6 15 8 7 16 7 3 10 6 13 1 24 5 7 5 7 6 8 5 2 5 3 3 4 7 6 4 5 4 0 0 1 0 0 0 0 1 0 0 0 0 1 0 0 0 0 0 0 0 0 0 0 0 0 0 0 1 0 0 0 0 0 0 0 0 0 0 0 0 0 0 1 0 0 0 0 0 0 0 0 0 0 1 0 0 0 0 0 0 0 0 0 0 0 0 1 0 0 0 0 0 
Shoots/CH_IMAGES/snapshot219871/VIS_SV_90_z1_h1_g0_e65_v500_new_466796_0.png 0 0 0 0 0 0 0 0 0 0 0 0 0 0 0 0 0 0 0 0 0 0 0 0 0 0 0 0 0 0 0 0 0 0 0 0 0 0 0 0 0 0 0 0 0 0 0 0 0 0 0 0 0 0 0 0 0 0 0 0 0 0 0 0 0 0 0 0 0 0 0 0 0 0 0 0 0 0 0 0 0 0 0 0 0 0 0 0 0 0 0 0 0 0 0 0 0 0 0 0 0 0 0 0 0 0 0 0 0 0 0 0 0 0 0 0 0 0 0 0 0 0 0 0 0 0 0 0 0 0 0 0 0 0 0 0 0 0 0 0 0 0 0 0 0 0 0 0 0 0 0 0 0 0 0 0 0 0 0 0 0 0 0 0 0 0 0 0 0 0 0 0 0 0 0 0 0 0 0 0 
Shoots/CH_IMAGES/snapshot219872/VIS_SV_90_z1_h1_g0_e65_v500_new_466799_0.png 0 0 0 0 0 0 0 0 0 0 0 0 0 0 0 0 0 0 0 0 0 0 0 0 0 0 0 0 0 0 0 0 0 0 0 0 0 0 0 0 0 0 0 0 0 0 0 0 0 0 0 0 0 0 0 0 0 0 0 0 0 0 0 0 0 0 0 0 0 0 0 0 0 0 0 0 0 0 0 0 0 0 0 0 0 0 0 0 0 0 0 0 0 0 0 0 0 0 0 0 0 0 0 0 0 0 0 0 0 0 0 0 0 0 0 0 0 0 0 0 0 0 0 0 0 0 0 0 0 0 0 0 0 0 0 0 0 0 0 0 0 0 0 0 0 0 0 0 0 0 0 0 0 0 0 0 0 0 0 0 0 0 0 0 0 0 0 0 0 0 0 0 0 0 0 0 0 0 0 0 
Shoots/CH_IMAGES/snapshot219872/VIS_SV_0_z1_h1_g0_e65_v500_new_466798_0.png 0 0 0 0 0 0 0 0 0 0 0 0 0 0 0 0 0 0 0 0 0 0 0 0 0 0 0 0 0 0 0 0 0 0 0 0 0 0 0 0 0 0 0 0 0 0 0 0 0 0 0 0 0 0 0 0 0 0 0 0 0 0 0 0 0 0 0 0 0 0 0 0 0 0 0 0 0 0 0 0 0 0 0 0 0 0 0 0 0 0 0 0 0 0 0 0 0 0 0 0 0 0 0 0 0 0 0 0 0 0 0 0 0 0 0 0 0 0 0 0 0 0 0 0 0 0 0 0 0 0 0 0 0 0 0 0 0 0 0 0 0 0 0 0 0 0 0 0 0 0 0 0 0 0 0 0 0 0 0 0 0 0 0 0 0 0 0 0 0 0 0 0 0 0 0 0 0 0 0 0 
Shoots/CH_IMAGES/snapshot219873/VIS_SV_0_z1_h1_g0_e65_v500_new_466807_0.png 0 0 0 0 0 0 0 0 0 0 0 0 0 0 0 0 0 0 0 0 0 0 0 0 0 0 0 0 0 0 0 0 0 0 0 0 0 0 0 0 0 0 0 0 0 0 0 0 0 0 0 0 0 0 0 0 0 0 0 0 0 0 0 0 0 0 0 0 0 0 0 0 0 0 0 0 0 0 0 0 0 0 0 0 0 0 0 0 0 0 0 0 0 0 0 0 0 0 0 0 0 0 0 0 0 0 0 0 0 0 0 0 0 0 0 0 0 0 0 0 0 0 0 0 0 0 0 0 0 0 0 0 0 0 0 0 0 0 0 0 0 0 0 0 0 0 0 0 0 0 0 0 0 0 0 0 0 0 0 0 0 0 0 0 0 0 0 0 0 0 0 0 0 0 0 0 0 0 0 0 
Shoots/CH_IMAGES/snapshot219873/VIS_SV_90_z1_h1_g0_e65_v500_new_466808_0.png 0 0 0 0 0 0 0 0 0 0 0 0 0 0 0 0 0 0 0 0 0 0 0 0 0 0 0 0 0 0 0 0 0 0 0 0 0 0 0 0 0 0 0 0 0 0 0 0 0 0 0 0 0 0 0 0 0 0 0 0 0 0 0 0 0 0 0 0 0 0 0 0 0 0 0 0 0 0 0 0 0 0 0 0 0 0 0 0 0 0 0 0 0 0 0 0 0 0 0 0 0 0 0 0 0 0 0 0 0 0 0 0 0 0 0 0 0 0 0 0 0 0 0 0 0 0 0 0 0 0 0 0 0 0 0 0 0 0 0 0 0 0 0 0 0 0 0 0 0 0 0 0 0 0 0 0 0 0 0 0 0 0 0 0 0 0 0 0 0 0 0 0 0 0 0 0 0 0 0 0 
Shoots/CH_IMAGES/snapshot219874/VIS_SV_90_z1_h1_g0_e65_v500_new_466814_0.png 0 0 0 0 0 0 0 0 0 0 0 0 0 0 0 0 0 0 0 0 0 0 0 0 0 0 0 0 0 0 0 0 0 0 0 0 0 0 0 0 0 0 0 0 0 0 0 0 0 0 0 0 0 0 0 0 0 0 0 0 0 0 0 0 0 0 0 0 0 0 0 0 0 0 0 0 0 0 0 0 0 0 0 0 0 0 0 0 0 0 0 0 0 0 0 0 0 0 0 0 0 0 0 0 0 0 0 0 0 0 0 0 0 0 0 0 0 0 0 0 0 0 0 0 0 0 0 0 0 0 0 0 0 0 0 0 0 0 0 0 0 0 0 0 0 0 0 0 0 0 0 0 0 0 0 0 0 0 0 0 0 0 0 0 0 0 0 0 0 0 0 0 0 0 0 0 0 0 0 0 
Shoots/CH_IMAGES/snapshot219874/VIS_SV_0_z1_h1_g0_e65_v500_new_466813_0.png 0 0 0 0 0 0 0 0 0 0 0 0 0 0 0 0 0 0 0 0 0 0 0 0 0 0 0 0 0 0 0 0 0 0 0 0 0 0 0 0 0 0 0 0 0 0 0 0 0 0 0 0 0 0 0 0 0 0 0 0 0 0 0 0 0 0 0 0 0 0 0 0 0 0 0 0 0 0 0 0 0 0 0 0 0 0 0 0 0 0 0 0 0 0 0 0 0 0 0 0 0 0 0 0 0 0 0 0 0 0 0 0 0 0 0 0 0 0 0 0 0 0 0 0 0 0 0 0 0 0 0 0 0 0 0 0 0 0 0 0 0 0 0 0 0 0 0 0 0 0 0 0 0 0 0 0 0 0 0 0 0 0 0 0 0 0 0 0 0 0 0 0 0 0 0 0 0 0 0 0 
Shoots/CH_IMAGES/snapshot219875/VIS_SV_90_z1_h1_g0_e65_v500_new_466820_0.png 78 4 10 13 14 19 26 18 40 34 63 71 105 96 154 154 200 214 244 273 314 347 359 405 407 376 370 351 329 367 309 344 398 470 468 579 671 685 994 1078 1514 1881 2398 2750 3010 3266 2547 2240 1657 1192 844 525 319 267 167 103 81 77 57 50 97 28 61 62 45 66 44 43 53 45 45 49 48 73 69 82 62 81 74 77 62 63 66 66 63 27 41 30 38 25 46 15 40 35 29 40 26 40 29 35 32 47 25 44 31 35 44 63 104 158 158 119 58 28 14 5 11 7 7 2 4 1 3 2 2 0 0 1 5 2 2 2 1 1 1 1 0 0 3 0 1 2 3 1 2 0 0 1 1 0 5 0 2 0 2 1 4 1 1 0 1 1 2 1 4 3 3 1 0 2 2 4 1 3 6 2 5 3 3 4 
Shoots/CH_IMAGES/snapshot219875/VIS_SV_0_z1_h1_g0_e65_v500_new_466819_0.png 66 3 11 18 14 23 14 24 38 40 51 68 86 92 82 124 161 147 164 179 192 224 254 330 372 411 439 463 521 557 514 525 575 558 683 736 907 1004 1370 1733 2259 3116 3761 4431 4524 4760 3567 2871 1601 980 510 274 141 132 78 62 63 40 45 34 71 16 46 57 34 46 43 44 47 51 59 56 57 61 47 63 38 50 67 49 53 42 37 66 41 46 49 34 40 27 122 21 31 30 30 54 23 39 40 39 25 43 40 41 24 31 25 25 47 54 79 70 45 28 19 17 9 7 7 8 18 5 7 6 8 10 2 1 7 4 7 3 2 3 2 3 0 2 2 2 3 0 1 0 1 0 0 1 1 0 10 0 0 0 0 1 3 1 0 1 3 2 6 3 3 8 10 4 8 7 10 7 2 7 9 8 12 8 7 6 
Shoots/CH_IMAGES/snapshot219876/VIS_SV_90_z1_h1_g0_e65_v500_new_466823_0.png 0 0 0 0 0 0 0 0 0 0 0 0 0 0 0 0 5 4 1 2 3 4 10 17 19 21 19 24 26 40 16 25 29 30 20 31 42 35 61 54 37 48 39 27 15 11 9 10 9 5 4 2 4 8 5 1 2 2 3 3 2 4 4 7 4 6 6 1 7 4 7 7 4 2 0 4 4 0 2 0 0 1 0 0 0 0 0 0 1 0 1 0 0 0 0 0 0 0 0 0 0 0 0 1 0 0 0 0 0 0 0 0 0 0 0 0 0 0 0 0 0 0 0 0 0 0 1 0 0 0 0 0 0 0 0 0 0 0 0 0 0 0 0 0 0 0 0 0 0 0 0 0 0 0 0 0 0 0 0 0 0 0 0 0 0 0 0 0 0 0 0 0 0 0 0 0 0 0 0 0 
Shoots/CH_IMAGES/snapshot219876/VIS_SV_0_z1_h1_g0_e65_v500_new_466822_0.png 1 0 0 0 0 0 0 1 1 0 2 1 2 4 2 8 5 4 9 8 12 22 10 18 30 29 31 32 34 41 41 49 43 48 49 43 42 37 33 24 33 24 15 15 16 16 7 6 8 4 6 6 4 8 3 4 8 5 7 0 9 0 3 6 6 2 4 1 1 5 3 6 1 4 4 5 2 3 2 1 2 3 1 3 4 5 2 3 2 0 2 0 1 3 0 3 0 2 3 4 1 3 3 0 1 0 0 1 0 1 0 0 0 0 1 1 0 0 0 0 0 0 0 0 0 0 0 0 0 0 0 0 0 0 0 1 0 0 0 0 0 0 0 0 0 0 0 0 0 0 0 0 0 1 0 0 0 0 0 0 0 0 0 0 0 0 0 1 0 0 0 0 0 0 0 0 0 0 1 0 
Shoots/CH_IMAGES/snapshot219877/VIS_SV_0_z1_h1_g0_e65_v500_new_466831_0.png 53 2 5 11 10 15 12 24 29 29 30 53 57 81 112 104 111 164 214 249 276 273 300 404 407 414 430 483 511 538 481 571 631 727 801 1026 1194 1429 2030 2358 3357 4504 5232 6241 6923 6053 4758 3164 1890 1061 565 320 180 169 119 78 72 64 42 31 67 26 53 41 59 53 53 43 52 69 64 68 54 53 69 58 54 63 73 49 45 50 41 42 36 42 52 26 29 23 65 13 26 15 19 29 16 21 24 28 27 16 14 10 9 14 7 13 8 6 8 10 4 2 1 1 6 3 3 0 10 0 0 1 1 1 1 0 0 1 0 2 0 0 0 0 1 0 1 0 3 0 0 0 3 0 1 0 0 0 3 0 0 0 0 1 3 0 2 2 1 3 1 3 2 5 3 2 5 0 2 1 5 2 4 4 7 3 6 0 
Shoots/CH_IMAGES/snapshot219877/VIS_SV_90_z1_h1_g0_e65_v500_new_466832_0.png 70 6 8 9 10 16 19 22 31 52 81 105 140 160 179 167 237 231 307 335 365 356 367 466 474 481 525 499 516 537 477 533 554 642 679 857 1017 1096 1490 1717 2143 2746 3303 4111 4504 4600 3943 3375 2465 1628 1192 732 372 334 175 116 90 77 66 53 86 40 65 62 51 58 60 51 79 72 52 60 55 67 55 62 46 52 60 51 51 45 51 44 46 31 33 26 28 27 57 16 22 27 21 16 18 13 23 17 31 14 16 21 10 10 10 10 14 4 11 10 4 9 5 2 4 5 3 0 7 0 0 3 3 4 0 0 2 2 1 0 0 1 1 2 0 0 0 1 2 0 0 0 1 0 1 0 0 0 3 0 0 0 0 1 1 0 2 1 3 0 1 0 0 0 1 0 2 1 2 1 0 4 0 1 2 2 2 4 
Shoots/CH_IMAGES/snapshot219878/VIS_SV_0_z1_h1_g0_e65_v500_new_466837_0.png 0 0 0 0 0 0 0 0 0 0 0 0 0 0 0 0 0 0 0 0 0 0 0 0 0 0 0 0 0 0 0 0 0 0 0 0 0 0 0 0 0 0 0 0 0 0 0 0 0 0 0 0 0 0 0 0 0 0 0 0 0 0 0 0 0 0 0 0 0 0 0 0 0 0 0 0 0 0 0 0 0 0 0 0 0 0 0 0 0 0 0 0 0 0 0 0 0 0 0 0 0 0 0 0 0 0 0 0 0 0 0 0 0 0 0 0 0 0 0 0 0 0 0 0 0 0 0 0 0 0 0 0 0 0 0 0 0 0 0 0 0 0 0 0 0 0 0 0 0 0 0 0 0 0 0 0 0 0 0 0 0 0 0 0 0 0 0 0 0 0 0 0 0 0 0 0 0 0 0 0 
Shoots/CH_IMAGES/snapshot219878/VIS_SV_90_z1_h1_g0_e65_v500_new_466838_0.png 0 0 0 0 0 0 0 0 0 0 0 0 0 0 0 0 0 0 0 0 0 0 0 0 0 0 0 0 0 0 0 0 0 0 0 0 0 0 0 0 0 0 0 0 0 0 0 0 0 0 0 0 0 0 0 0 0 0 0 0 0 0 0 0 0 0 0 0 0 0 0 0 0 0 0 0 0 0 0 0 0 0 0 0 0 0 0 0 0 0 0 0 0 0 0 0 0 0 0 0 0 0 0 0 0 0 0 0 0 0 0 0 0 0 0 0 0 0 0 0 0 0 0 0 0 0 0 0 0 0 0 0 0 0 0 0 0 0 0 0 0 0 0 0 0 0 0 0 0 0 0 0 0 0 0 0 0 0 0 0 0 0 0 0 0 0 0 0 0 0 0 0 0 0 0 0 0 0 0 0 
Shoots/CH_IMAGES/snapshot219879/VIS_SV_90_z1_h1_g0_e65_v500_new_466844_0.png 41 6 1 6 4 9 5 12 13 21 13 23 25 48 48 48 66 85 125 147 194 210 231 256 275 323 328 316 340 332 275 290 356 383 417 524 589 588 827 800 1045 1274 1631 1834 1920 2078 1479 1262 768 450 267 180 105 111 63 66 48 40 53 33 50 28 36 38 55 41 41 52 61 55 64 60 51 84 76 74 66 56 74 69 47 49 39 63 36 33 30 37 21 20 35 22 16 32 13 13 21 17 16 18 18 23 15 18 10 13 4 9 2 4 10 5 4 4 5 2 2 2 0 1 1 0 0 0 1 0 2 1 2 1 2 0 0 0 0 1 1 0 4 0 0 2 2 1 0 1 1 0 0 0 5 0 0 0 0 0 0 0 0 0 0 0 1 0 0 1 0 2 1 1 1 1 1 3 1 2 6 1 2 1 
Shoots/CH_IMAGES/snapshot219879/VIS_SV_0_z1_h1_g0_e65_v500_new_466843_0.png 61 1 2 1 2 5 3 8 5 6 19 17 24 29 24 32 36 43 64 56 93 117 136 183 192 212 279 315 349 381 330 354 371 442 461 497 624 801 1028 1088 1133 1254 1274 1519 1731 1634 1195 817 456 229 128 80 40 68 36 44 45 26 37 21 46 20 34 30 31 36 36 30 44 33 34 30 33 40 44 57 33 34 41 38 41 45 19 38 28 25 31 29 17 17 75 14 24 22 23 27 22 17 24 13 23 27 21 14 14 12 14 8 14 5 8 5 2 10 1 2 2 2 0 0 2 0 0 1 2 1 1 0 1 0 1 0 1 0 0 0 0 2 0 0 4 0 0 1 0 0 0 1 1 0 3 0 0 0 0 0 0 0 0 1 2 0 2 1 1 1 0 1 2 0 1 1 0 2 1 1 2 0 2 0 
Shoots/CH_IMAGES/snapshot219880/VIS_SV_90_z1_h1_g0_e65_v500_new_466850_0.png 45 4 5 5 4 11 7 7 11 11 13 14 15 21 30 47 50 42 46 56 83 95 127 194 180 206 230 239 288 317 288 271 352 393 392 451 506 487 579 525 588 645 646 663 620 492 290 159 115 77 76 48 40 50 41 44 39 35 27 23 59 14 24 34 25 31 24 13 29 24 18 32 21 20 22 19 20 17 22 25 12 9 4 23 15 13 14 8 13 8 40 3 8 7 11 6 11 7 12 7 11 8 6 13 8 19 4 2 7 2 7 5 2 4 4 1 4 2 2 0 6 2 2 0 1 0 3 0 1 3 2 2 2 2 0 0 0 0 1 0 2 0 1 5 1 0 1 0 0 0 7 0 0 0 0 0 2 2 0 1 1 0 1 0 0 1 0 1 2 2 2 2 2 2 4 2 0 2 3 3 
Shoots/CH_IMAGES/snapshot219880/VIS_SV_0_z1_h1_g0_e65_v500_new_466849_0.png 21 0 2 5 2 9 10 3 7 4 11 8 9 23 20 32 28 33 38 48 61 70 105 147 135 150 170 184 189 233 201 209 200 218 254 265 308 341 464 487 596 700 798 826 772 522 366 223 134 72 69 51 26 59 30 29 32 18 20 14 45 14 20 20 17 20 34 16 32 20 24 22 37 37 38 36 31 27 27 26 34 22 15 18 13 17 10 12 11 3 33 15 6 9 8 4 5 6 9 4 2 3 1 0 1 5 1 2 2 1 1 4 0 1 1 0 1 0 0 0 1 0 0 0 0 0 0 0 1 1 0 2 0 0 0 0 0 0 0 0 1 0 0 0 0 0 0 0 0 0 4 0 0 0 0 0 0 0 3 1 1 0 1 1 0 4 1 0 1 2 3 5 1 0 2 0 0 0 5 1 
Shoots/CH_IMAGES/snapshot219881/VIS_SV_90_z1_h1_g0_e65_v500_new_466856_0.png 0 0 0 0 0 0 0 0 0 0 0 0 0 0 0 0 0 0 0 0 0 0 0 0 0 0 0 0 0 0 0 0 0 0 0 0 0 0 0 0 0 0 0 0 0 0 0 0 0 0 0 0 0 0 0 0 0 0 0 0 0 0 0 0 0 0 0 0 0 0 0 0 0 0 0 0 0 0 0 0 0 0 0 0 0 0 0 0 0 0 0 0 0 0 0 0 0 0 0 0 0 0 0 0 0 0 0 0 0 0 0 0 0 0 0 0 0 0 0 0 0 0 0 0 0 0 0 0 0 0 0 0 0 0 0 0 0 0 0 0 0 0 0 0 0 0 0 0 0 0 0 0 0 0 0 0 0 0 0 0 0 0 0 0 0 0 0 0 0 0 0 0 0 0 0 0 0 0 0 0 
Shoots/CH_IMAGES/snapshot219881/VIS_SV_0_z1_h1_g0_e65_v500_new_466855_0.png 0 0 0 0 0 0 0 0 0 0 0 0 0 0 0 0 0 0 0 0 0 0 0 0 0 0 0 0 0 0 0 0 0 0 0 0 0 0 0 0 0 0 0 0 0 0 0 0 0 0 0 0 0 0 0 0 0 0 0 0 0 0 0 0 0 0 0 0 0 0 0 0 0 0 0 0 0 0 0 0 0 0 0 0 0 0 0 0 0 0 0 0 0 0 0 0 0 0 0 0 0 0 0 0 0 0 0 0 0 0 0 0 0 0 0 0 0 0 0 0 0 0 0 0 0 0 0 0 0 0 0 0 0 0 0 0 0 0 0 0 0 0 0 0 0 0 0 0 0 0 0 0 0 0 0 0 0 0 0 0 0 0 0 0 0 0 0 0 0 0 0 0 0 0 0 0 0 0 0 0 
Shoots/CH_IMAGES/snapshot219882/VIS_SV_0_z1_h1_g0_e65_v500_new_466858_0.png 1 0 1 0 0 0 0 2 1 2 1 1 1 2 0 1 5 4 4 9 13 14 8 22 30 31 16 28 33 41 39 46 36 50 46 61 54 66 67 71 70 61 39 32 19 12 14 14 10 11 8 7 6 5 6 5 6 11 8 8 8 5 4 7 5 7 9 6 13 9 6 7 7 6 11 8 13 7 10 4 7 3 4 3 3 2 4 3 3 1 2 1 2 1 0 3 3 1 1 0 0 0 1 0 1 0 0 0 0 0 0 0 0 0 0 0 0 0 1 0 1 0 0 0 0 0 0 0 0 0 0 0 0 0 0 0 0 0 0 0 0 0 0 0 0 0 0 0 0 0 0 0 0 0 0 0 0 0 0 1 0 0 1 1 1 2 1 0 0 1 1 3 0 0 1 1 1 1 2 0 
Shoots/CH_IMAGES/snapshot219882/VIS_SV_90_z1_h1_g0_e65_v500_new_466859_0.png 0 0 0 1 1 0 0 0 0 3 0 3 3 6 3 3 9 4 9 5 9 11 24 26 34 25 40 51 44 43 33 48 41 48 41 33 34 25 33 18 16 13 12 16 16 11 11 13 8 5 10 4 3 13 3 2 4 4 5 5 7 1 2 4 3 4 5 0 6 1 3 8 6 6 1 3 2 4 1 0 2 0 3 0 3 1 6 1 2 1 3 0 1 1 1 0 0 1 4 1 0 2 0 0 0 0 0 0 0 1 0 0 0 1 0 0 0 0 0 0 0 0 0 0 0 0 0 0 0 0 0 0 0 0 0 0 0 0 1 0 0 0 0 0 0 0 0 0 0 0 0 0 0 0 0 0 0 0 0 0 0 0 0 0 0 1 0 0 0 0 0 0 0 0 0 0 1 0 0 0 
Shoots/CH_IMAGES/snapshot219883/VIS_SV_0_z1_h1_g0_e65_v500_new_466867_0.png 57 0 0 0 0 1 3 1 6 3 6 2 9 14 22 21 25 29 58 59 86 113 135 178 167 185 265 304 302 354 306 369 393 391 444 445 550 575 693 654 750 1007 1176 1490 1545 1177 738 407 197 122 83 52 50 58 34 35 30 40 28 26 63 28 30 39 27 32 30 38 52 49 30 36 34 48 52 43 33 43 23 26 26 18 22 33 21 19 15 22 17 18 35 8 7 9 12 17 6 12 5 6 3 1 4 0 2 1 0 0 0 1 0 0 0 1 0 0 1 0 0 0 3 0 0 0 0 1 0 0 0 1 1 1 0 0 0 1 0 0 0 1 1 1 0 0 0 0 0 0 0 0 2 0 0 0 1 0 0 1 2 1 2 2 1 3 0 2 1 2 1 2 2 1 1 1 0 0 1 3 0 0 
Shoots/CH_IMAGES/snapshot219883/VIS_SV_90_z1_h1_g0_e65_v500_new_466868_0.png 55 0 2 1 1 2 4 2 4 3 5 5 11 10 8 19 38 47 59 80 101 145 159 205 207 222 247 262 293 289 251 280 257 286 315 411 459 531 731 917 1044 1227 1242 1237 1110 746 472 293 137 98 72 59 25 45 38 45 37 40 38 25 52 26 32 24 32 30 24 48 64 48 48 44 43 49 59 42 46 38 42 40 42 36 32 32 34 18 27 19 13 12 48 16 10 13 14 9 8 8 8 6 4 5 0 1 2 1 0 0 1 1 0 0 0 0 0 0 0 0 0 0 1 0 0 0 1 0 0 0 0 0 0 0 0 0 0 0 0 0 0 0 0 0 0 0 0 0 0 0 0 0 0 0 2 0 3 0 3 1 2 0 1 3 1 1 2 4 0 1 0 1 1 1 0 0 0 1 0 0 2 0 
Shoots/CH_IMAGES/snapshot219884/VIS_SV_0_z1_h1_g0_e65_v500_new_466873_0.png 0 0 0 0 0 0 0 0 0 0 0 0 0 0 0 0 0 0 0 0 0 0 0 0 0 0 0 0 0 0 0 0 0 0 0 0 0 0 0 0 0 0 0 0 0 0 0 0 0 0 0 0 0 0 0 0 0 0 0 0 0 0 0 0 0 0 0 0 0 0 0 0 0 0 0 0 0 0 0 0 0 0 0 0 0 0 0 0 0 0 0 0 0 0 0 0 0 0 0 0 0 0 0 0 0 0 0 0 0 0 0 0 0 0 0 0 0 0 0 0 0 0 0 0 0 0 0 0 0 0 0 0 0 0 0 0 0 0 0 0 0 0 0 0 0 0 0 0 0 0 0 0 0 0 0 0 0 0 0 0 0 0 0 0 0 0 0 0 0 0 0 0 0 0 0 0 0 0 0 0 
Shoots/CH_IMAGES/snapshot219884/VIS_SV_90_z1_h1_g0_e65_v500_new_466874_0.png 0 0 0 0 0 0 0 0 0 0 0 0 0 0 0 0 0 0 0 0 0 0 0 0 0 0 0 0 0 0 0 0 0 0 0 0 0 0 0 0 0 0 0 0 0 0 0 0 0 0 0 0 0 0 0 0 0 0 0 0 0 0 0 0 0 0 0 0 0 0 0 0 0 0 0 0 0 0 0 0 0 0 0 0 0 0 0 0 0 0 0 0 0 0 0 0 0 0 0 0 0 0 0 0 0 0 0 0 0 0 0 0 0 0 0 0 0 0 0 0 0 0 0 0 0 0 0 0 0 0 0 0 0 0 0 0 0 0 0 0 0 0 0 0 0 0 0 0 0 0 0 0 0 0 0 0 0 0 0 0 0 0 0 0 0 0 0 0 0 0 0 0 0 0 0 0 0 0 0 0 
Shoots/CH_IMAGES/snapshot219885/VIS_SV_0_z1_h1_g0_e65_v500_new_466879_0.png 93 14 8 23 28 27 27 29 54 65 67 84 106 116 142 181 197 229 266 278 327 356 402 462 543 551 612 637 590 715 669 700 727 787 846 991 1187 1276 1706 1828 2196 2582 2938 3302 3369 3072 2303 1697 1108 652 492 312 155 180 102 81 87 60 65 43 119 42 59 58 68 66 56 58 115 74 66 77 90 70 70 75 75 67 76 51 65 60 36 61 50 36 37 22 30 19 93 24 24 24 31 42 21 17 24 29 35 38 41 43 46 35 48 38 45 32 32 18 11 19 9 5 9 7 4 2 12 0 2 5 4 3 1 3 7 4 5 7 4 3 1 8 2 1 2 4 4 4 0 2 0 2 0 0 2 0 9 0 2 1 5 3 4 1 2 3 5 1 9 7 8 8 7 5 9 10 12 9 7 17 9 9 10 9 14 4 
Shoots/CH_IMAGES/snapshot219885/VIS_SV_90_z1_h1_g0_e65_v500_new_466880_0.png 98 11 11 24 25 18 23 24 44 42 40 68 78 101 109 113 136 115 145 159 174 211 228 312 336 329 399 451 392 419 455 432 481 533 568 732 870 1043 1313 1474 1842 2475 3095 3916 4627 3871 2979 2121 1569 915 658 355 202 173 99 78 75 56 57 33 75 23 38 48 37 73 51 44 58 47 57 55 60 51 61 62 55 74 73 83 87 82 53 96 70 84 64 74 59 57 153 49 50 56 45 48 48 56 50 40 50 57 60 59 99 70 95 76 98 95 103 67 65 58 40 23 14 10 8 2 23 0 9 11 8 9 5 7 8 8 4 5 8 6 6 11 4 4 3 1 7 2 0 2 2 1 0 2 0 0 4 0 0 0 1 0 1 1 2 0 0 1 1 1 2 4 1 0 3 2 4 6 1 5 6 1 4 5 8 6 
Shoots/CH_IMAGES/snapshot219886/VIS_SV_0_z1_h1_g0_e65_v500_new_466885_0.png 16 0 0 4 4 6 4 3 8 10 13 13 17 20 26 41 38 48 67 60 61 80 90 109 119 136 160 167 209 191 191 197 174 191 203 212 265 305 361 403 485 490 401 309 191 135 70 53 53 28 25 29 21 25 17 19 22 17 16 13 25 6 13 16 16 21 21 17 22 11 17 24 30 21 16 15 20 15 14 10 14 17 5 7 4 13 8 6 8 4 16 5 4 2 7 6 1 1 8 6 4 6 4 8 4 8 8 2 4 5 5 9 2 9 4 2 3 1 2 3 6 3 0 1 2 0 4 2 2 2 2 2 2 2 4 4 3 5 5 1 3 2 0 1 1 0 1 0 1 0 2 0 2 0 1 0 1 1 1 2 8 5 3 6 3 4 4 1 2 2 2 0 2 5 2 2 2 1 2 1 
Shoots/CH_IMAGES/snapshot219886/VIS_SV_90_z1_h1_g0_e65_v500_new_466886_0.png 15 0 1 1 1 2 0 2 1 0 3 3 3 6 9 21 9 18 23 43 35 58 69 96 125 143 156 182 207 201 198 191 191 223 186 226 274 259 370 285 358 424 388 304 224 124 57 37 29 25 26 22 10 16 12 14 9 12 12 8 19 5 14 10 17 11 20 15 14 16 20 16 28 18 10 22 36 14 17 23 8 14 10 10 14 14 7 8 6 6 17 3 6 7 5 6 8 1 5 4 2 3 5 0 6 4 2 1 1 3 1 1 0 2 0 0 2 0 2 0 1 0 0 0 0 1 0 0 0 0 1 0 0 0 0 0 0 0 0 0 0 0 0 0 0 0 0 1 0 0 0 0 0 0 0 0 0 0 0 0 0 0 0 0 0 0 0 0 0 0 0 0 0 0 1 0 0 0 0 0 
Shoots/CH_IMAGES/snapshot219887/VIS_SV_0_z1_h1_g0_e65_v500_new_466891_0.png 100 4 10 8 8 17 22 30 39 55 76 88 91 144 185 216 200 245 290 254 319 328 377 501 450 526 602 557 707 755 708 788 851 944 1044 1243 1579 1767 2320 2607 3353 4081 4153 4205 4159 3476 2698 2149 1484 885 592 338 197 185 78 85 64 70 59 39 115 27 44 38 60 50 57 35 64 50 43 53 58 57 69 61 47 77 71 49 45 42 37 48 23 28 27 21 20 16 71 13 15 16 11 20 18 8 19 15 18 16 15 11 19 13 9 12 7 9 5 4 0 2 2 1 1 0 0 0 8 0 0 1 2 0 1 0 1 1 0 0 1 0 0 0 0 0 0 1 0 1 0 0 0 0 0 0 0 0 4 0 0 0 1 3 0 0 2 0 2 1 0 0 0 3 1 0 4 4 1 4 3 5 7 3 4 4 8 2 
Shoots/CH_IMAGES/snapshot219887/VIS_SV_90_z1_h1_g0_e65_v500_new_466892_0.png 126 8 7 10 14 13 20 19 28 46 38 63 62 61 81 113 137 153 178 195 276 279 306 351 391 405 431 389 414 453 457 450 508 539 524 653 733 753 1040 1210 1535 2256 3196 4547 5640 5192 3830 2472 1405 764 459 253 149 131 74 58 52 53 60 24 89 25 38 49 46 42 40 33 54 64 64 63 56 41 62 73 57 50 57 54 49 50 47 40 58 34 45 37 26 31 98 27 27 27 18 26 28 21 22 24 17 18 17 13 19 18 11 17 13 12 14 12 7 7 7 9 10 6 4 2 13 0 3 4 2 4 3 2 5 2 3 1 3 5 2 8 0 2 3 1 3 1 1 2 2 1 1 1 1 0 4 0 1 1 3 4 0 1 3 5 1 1 4 0 1 3 2 2 2 4 4 1 0 3 5 6 3 4 2 5 
Shoots/CH_IMAGES/snapshot219888/VIS_SV_90_z1_h1_g0_e65_v500_new_466898_0.png 0 0 0 0 0 0 0 0 0 0 0 0 0 0 0 0 0 0 0 0 0 0 0 0 0 0 0 0 0 0 0 0 0 0 0 0 0 0 0 0 0 0 0 0 0 0 0 0 0 0 0 0 0 0 0 0 0 0 0 0 0 0 0 0 0 0 0 0 0 0 0 0 0 0 0 0 0 0 0 0 0 0 0 0 0 0 0 0 0 0 0 0 0 0 0 0 0 0 0 0 0 0 0 0 0 0 0 0 0 0 0 0 0 0 0 0 0 0 0 0 0 0 0 0 0 0 0 0 0 0 0 0 0 0 0 0 0 0 0 0 0 0 0 0 0 0 0 0 0 0 0 0 0 0 0 0 0 0 0 0 0 0 0 0 0 0 0 0 0 0 0 0 0 0 0 0 0 0 0 0 
Shoots/CH_IMAGES/snapshot219888/VIS_SV_0_z1_h1_g0_e65_v500_new_466897_0.png 0 0 0 0 0 0 0 0 0 0 0 0 0 0 0 0 0 0 0 0 0 0 0 0 0 0 0 0 0 0 0 0 0 0 0 0 0 0 0 0 0 0 0 0 0 0 0 0 0 0 0 0 0 0 0 0 0 0 0 0 0 0 0 0 0 0 0 0 0 0 0 0 0 0 0 0 0 0 0 0 0 0 0 0 0 0 0 0 0 0 0 0 0 0 0 0 0 0 0 0 0 0 0 0 0 0 0 0 0 0 0 0 0 0 0 0 0 0 0 0 0 0 0 0 0 0 0 0 0 0 0 0 0 0 0 0 0 0 0 0 0 0 0 0 0 0 0 0 0 0 0 0 0 0 0 0 0 0 0 0 0 0 0 0 0 0 0 0 0 0 0 0 0 0 0 0 0 0 0 0 
Shoots/CH_IMAGES/snapshot219889/VIS_SV_90_z1_h1_g0_e65_v500_new_466904_0.png 22 1 3 1 4 1 5 6 3 5 9 15 15 22 25 17 35 39 46 51 89 111 147 149 185 189 261 244 262 280 262 318 280 314 338 356 409 480 565 619 704 917 1091 1256 1210 816 577 307 137 89 51 56 45 46 39 28 28 23 35 17 53 18 31 32 23 29 28 25 41 33 30 35 46 53 46 50 36 54 40 28 32 28 25 27 17 20 23 15 14 12 53 13 14 9 7 19 9 6 10 6 11 3 6 9 6 6 6 11 3 12 8 17 11 18 9 14 5 4 1 4 7 0 2 1 1 0 1 1 0 2 3 2 1 2 4 0 0 5 0 5 0 1 1 1 2 1 0 0 0 0 5 0 1 3 1 0 1 0 0 1 1 3 0 2 0 2 2 2 0 0 0 1 1 1 0 0 0 0 1 0 
Shoots/CH_IMAGES/snapshot219889/VIS_SV_0_z1_h1_g0_e65_v500_new_466903_0.png 57 2 3 0 2 0 2 4 4 7 7 10 14 12 25 39 48 58 78 98 127 162 188 247 245 260 285 308 295 279 245 282 275 332 370 425 512 544 663 663 775 845 854 806 567 333 189 133 82 69 60 44 35 49 42 32 42 35 30 28 45 25 36 30 30 42 44 34 47 34 35 37 30 35 36 45 35 43 33 36 32 33 17 29 29 29 19 15 14 14 38 7 9 13 12 12 7 7 14 6 3 4 1 0 3 2 4 1 2 0 2 1 1 1 1 2 0 1 0 0 3 0 1 1 0 0 2 0 1 0 0 1 1 1 0 1 0 0 4 1 0 0 0 0 0 0 1 0 0 0 0 0 0 1 0 0 0 0 0 0 1 0 0 0 0 0 0 1 1 1 1 0 0 0 2 0 1 0 1 0 
Shoots/CH_IMAGES/snapshot219890/VIS_SV_90_z1_h1_g0_e65_v500_new_466910_0.png 0 0 0 0 0 0 0 0 0 0 0 0 0 0 0 0 0 0 0 0 0 0 0 0 0 0 0 0 0 0 0 0 0 0 0 0 0 0 0 0 0 0 0 0 0 0 0 0 0 0 0 0 0 0 0 0 0 0 0 0 0 0 0 0 0 0 0 0 0 0 0 0 0 0 0 0 0 0 0 0 0 0 0 0 0 0 0 0 0 0 0 0 0 0 0 0 0 0 0 0 0 0 0 0 0 0 0 0 0 0 0 0 0 0 0 0 0 0 0 0 0 0 0 0 0 0 0 0 0 0 0 0 0 0 0 0 0 0 0 0 0 0 0 0 0 0 0 0 0 0 0 0 0 0 0 0 0 0 0 0 0 0 0 0 0 0 0 0 0 0 0 0 0 0 0 0 0 0 0 0 
Shoots/CH_IMAGES/snapshot219890/VIS_SV_0_z1_h1_g0_e65_v500_new_466909_0.png 0 0 0 0 0 0 0 0 0 0 0 0 0 0 0 0 0 0 0 0 0 0 0 0 0 0 0 0 0 0 0 0 0 0 0 0 0 0 0 0 0 0 0 0 0 0 0 0 0 0 0 0 0 0 0 0 0 0 0 0 0 0 0 0 0 0 0 0 0 0 0 0 0 0 0 0 0 0 0 0 0 0 0 0 0 0 0 0 0 0 0 0 0 0 0 0 0 0 0 0 0 0 0 0 0 0 0 0 0 0 0 0 0 0 0 0 0 0 0 0 0 0 0 0 0 0 0 0 0 0 0 0 0 0 0 0 0 0 0 0 0 0 0 0 0 0 0 0 0 0 0 0 0 0 0 0 0 0 0 0 0 0 0 0 0 0 0 0 0 0 0 0 0 0 0 0 0 0 0 0 
Shoots/CH_IMAGES/snapshot219891/VIS_SV_90_z1_h1_g0_e65_v500_new_466916_0.png 0 0 0 0 0 0 0 0 0 0 0 0 0 0 0 0 0 0 0 0 0 0 0 0 0 0 0 0 0 0 0 0 0 0 0 0 0 0 0 0 0 0 0 0 0 0 0 0 0 0 0 0 0 0 0 0 0 0 0 0 0 0 0 0 0 0 0 0 0 0 0 0 0 0 0 0 0 0 0 0 0 0 0 0 0 0 0 0 0 0 0 0 0 0 0 0 0 0 0 0 0 0 0 0 0 0 0 0 0 0 0 0 0 0 0 0 0 0 0 0 0 0 0 0 0 0 0 0 0 0 0 0 0 0 0 0 0 0 0 0 0 0 0 0 0 0 0 0 0 0 0 0 0 0 0 0 0 0 0 0 0 0 0 0 0 0 0 0 0 0 0 0 0 0 0 0 0 0 0 0 
Shoots/CH_IMAGES/snapshot219891/VIS_SV_0_z1_h1_g0_e65_v500_new_466915_0.png 0 0 0 0 0 0 0 0 0 0 0 0 0 0 0 0 0 0 0 0 0 0 0 0 0 0 0 0 0 0 0 0 0 0 0 0 0 0 0 0 0 0 0 0 0 0 0 0 0 0 0 0 0 0 0 0 0 0 0 0 0 0 0 0 0 0 0 0 0 0 0 0 0 0 0 0 0 0 0 0 0 0 0 0 0 0 0 0 0 0 0 0 0 0 0 0 0 0 0 0 0 0 0 0 0 0 0 0 0 0 0 0 0 0 0 0 0 0 0 0 0 0 0 0 0 0 0 0 0 0 0 0 0 0 0 0 0 0 0 0 0 0 0 0 0 0 0 0 0 0 0 0 0 0 0 0 0 0 0 0 0 0 0 0 0 0 0 0 0 0 0 0 0 0 0 0 0 0 0 0 
Shoots/CH_IMAGES/snapshot219892/VIS_SV_90_z1_h1_g0_e65_v500_new_466922_0.png 74 2 5 17 18 17 27 17 33 34 59 75 98 108 95 152 146 203 206 226 286 295 343 433 452 519 557 606 686 778 686 787 880 971 1011 1262 1494 1747 2410 2561 3210 3824 4302 4440 4379 4036 2815 2407 1579 1162 770 410 251 236 116 90 73 63 70 36 123 31 50 55 57 75 60 49 65 66 54 52 62 65 65 67 58 65 58 43 46 39 23 37 22 31 30 23 19 15 104 9 24 30 31 21 24 20 40 24 30 28 32 24 19 20 14 19 15 10 20 14 4 10 4 4 5 0 1 0 6 0 1 2 0 3 1 1 0 1 4 4 1 0 0 4 0 0 0 3 2 1 0 0 1 3 0 0 0 0 7 0 0 0 0 0 1 0 4 1 2 1 0 1 0 7 0 2 3 3 1 2 1 4 4 1 2 0 3 1 
Shoots/CH_IMAGES/snapshot219892/VIS_SV_0_z1_h1_g0_e65_v500_new_466921_0.png 29 1 3 6 7 10 15 19 17 29 24 48 61 68 119 134 148 189 264 252 276 302 311 365 381 373 418 470 444 452 463 510 545 612 650 740 884 1003 1273 1539 1956 2595 3302 3981 4435 4283 3235 2566 1658 1080 752 509 253 230 130 73 86 53 61 48 73 42 52 61 49 67 57 48 74 88 68 88 69 77 72 92 68 69 73 54 67 74 57 52 53 39 23 26 20 16 36 17 19 16 22 15 9 8 14 8 5 11 6 7 2 2 2 9 6 1 1 4 0 2 1 0 1 1 2 0 3 0 0 0 0 0 0 0 3 3 1 1 0 3 0 0 0 2 0 0 0 0 0 0 0 0 1 0 0 0 2 0 0 0 0 0 2 1 0 0 2 0 2 0 0 3 2 2 0 2 3 1 0 0 3 0 6 1 4 1 
Shoots/CH_IMAGES/snapshot219893/VIS_SV_0_z1_h1_g0_e65_v500_new_466927_0.png 61 5 19 10 12 18 23 17 32 27 37 50 53 64 76 94 101 128 136 183 199 198 246 329 331 406 464 481 480 511 531 555 584 713 821 1058 1283 1396 1723 1966 2325 2718 3056 3322 3277 3330 2542 2228 1582 1023 668 354 175 215 100 81 103 59 48 56 95 33 59 74 55 64 48 47 78 56 53 62 44 45 44 57 47 44 40 45 37 47 20 28 17 24 17 20 18 8 49 9 10 6 18 14 9 18 13 11 16 17 8 13 8 17 13 7 8 6 8 7 4 5 2 2 5 3 0 8 2 0 2 2 1 0 0 1 1 3 1 1 2 0 1 1 1 0 1 2 4 3 0 3 1 4 2 2 3 0 6 2 1 2 1 2 3 2 9 4 4 3 1 1 3 7 2 4 8 1 7 7 4 12 6 7 8 5 5 5 
Shoots/CH_IMAGES/snapshot219893/VIS_SV_90_z1_h1_g0_e65_v500_new_466928_0.png 29 2 5 8 2 13 10 10 16 15 18 31 25 42 46 79 77 110 169 219 220 271 309 324 327 354 405 365 361 380 278 355 392 397 452 513 551 595 855 997 1336 1719 2241 2711 3203 3654 2961 2456 1600 1017 640 393 241 202 117 100 58 65 67 42 72 32 57 59 45 59 51 39 52 50 43 52 63 51 61 68 51 61 55 42 62 54 33 32 46 27 30 26 36 30 62 13 16 21 16 20 20 21 19 11 15 14 8 11 11 5 7 6 9 2 5 5 6 11 4 2 3 1 0 1 8 0 1 0 1 0 0 0 0 0 0 0 0 1 0 0 0 0 1 2 0 0 0 0 0 0 1 0 0 0 3 0 0 0 0 1 0 0 0 0 1 1 0 1 2 4 1 1 1 1 6 0 3 5 0 1 5 4 4 0 
Shoots/CH_IMAGES/snapshot219894/VIS_SV_0_z1_h1_g0_e65_v500_new_466933_0.png 60 0 2 3 2 9 9 2 13 18 27 33 60 105 118 151 147 174 164 237 257 325 368 436 510 521 545 504 490 479 486 493 558 605 711 916 1102 1305 1464 1782 2393 3163 3788 4111 3030 1531 752 361 189 136 90 79 50 63 49 53 40 45 44 33 61 27 38 47 59 43 40 56 61 55 40 54 64 53 60 44 49 67 71 38 55 46 42 46 37 26 11 27 20 18 68 17 21 27 20 14 14 10 11 6 9 4 12 7 9 9 9 5 6 3 6 6 9 5 3 3 2 1 2 3 3 0 1 3 1 3 1 1 2 0 1 3 1 3 0 2 0 0 0 5 1 4 0 1 1 0 0 1 0 0 5 0 0 0 0 1 1 0 1 1 3 4 0 1 1 2 1 2 2 2 4 1 1 1 0 1 3 3 1 3 
Shoots/CH_IMAGES/snapshot219894/VIS_SV_90_z1_h1_g0_e65_v500_new_466934_0.png 40 2 4 6 2 6 15 10 18 19 35 74 111 115 120 105 111 142 145 145 185 189 257 287 307 353 398 459 504 479 543 528 539 631 774 937 1175 1326 1502 1653 2144 2670 2923 2907 2399 1362 811 433 224 145 105 86 69 74 72 63 61 34 32 39 54 29 40 44 36 45 40 49 56 49 50 58 68 64 54 51 53 52 47 26 45 38 33 43 37 32 34 31 22 20 60 7 23 23 15 29 26 19 32 14 19 17 32 25 23 41 32 19 29 42 40 28 29 36 31 19 23 17 16 10 23 4 11 13 13 3 8 6 7 3 2 11 4 9 2 9 0 5 2 0 5 5 0 0 3 2 0 0 1 0 7 0 0 0 2 2 3 2 2 1 0 4 0 2 1 2 0 3 1 3 1 1 0 3 1 2 1 0 2 0 
Shoots/CH_IMAGES/snapshot219895/VIS_SV_0_z1_h1_g0_e65_v500_new_466939_0.png 0 0 0 0 0 0 0 0 0 0 0 0 0 0 0 0 0 0 0 0 0 0 0 0 0 0 0 0 0 0 0 0 0 0 0 0 0 0 0 0 0 0 0 0 0 0 0 0 0 0 0 0 0 0 0 0 0 0 0 0 0 0 0 0 0 0 0 0 0 0 0 0 0 0 0 0 0 0 0 0 0 0 0 0 0 0 0 0 0 0 0 0 0 0 0 0 0 0 0 0 0 0 0 0 0 0 0 0 0 0 0 0 0 0 0 0 0 0 0 0 0 0 0 0 0 0 0 0 0 0 0 0 0 0 0 0 0 0 0 0 0 0 0 0 0 0 0 0 0 0 0 0 0 0 0 0 0 0 0 0 0 0 0 0 0 0 0 0 0 0 0 0 0 0 0 0 0 0 0 0 
Shoots/CH_IMAGES/snapshot219895/VIS_SV_90_z1_h1_g0_e65_v500_new_466940_0.png 0 0 0 0 0 0 0 0 0 0 0 0 0 0 0 0 0 0 0 0 0 0 0 0 0 0 0 0 0 0 0 0 0 0 0 0 0 0 0 0 0 0 0 0 0 0 0 0 0 0 0 0 0 0 0 0 0 0 0 0 0 0 0 0 0 0 0 0 0 0 0 0 0 0 0 0 0 0 0 0 0 0 0 0 0 0 0 0 0 0 0 0 0 0 0 0 0 0 0 0 0 0 0 0 0 0 0 0 0 0 0 0 0 0 0 0 0 0 0 0 0 0 0 0 0 0 0 0 0 0 0 0 0 0 0 0 0 0 0 0 0 0 0 0 0 0 0 0 0 0 0 0 0 0 0 0 0 0 0 0 0 0 0 0 0 0 0 0 0 0 0 0 0 0 0 0 0 0 0 0 
Shoots/CH_IMAGES/snapshot219896/VIS_SV_0_z1_h1_g0_e65_v500_new_466945_0.png 45 4 6 3 6 5 14 12 17 17 32 47 69 73 57 59 61 58 88 115 135 177 179 214 234 215 236 255 300 287 238 291 313 319 378 417 502 617 782 848 922 1103 1177 1073 932 692 417 285 167 99 79 49 43 48 32 34 41 28 27 18 30 13 26 22 15 31 17 15 26 35 36 29 34 26 38 42 28 28 32 25 22 17 14 19 17 19 9 16 10 6 41 8 5 10 6 16 10 7 14 8 14 6 8 9 8 10 12 8 6 2 3 4 0 0 0 0 0 4 1 1 0 0 0 0 0 1 0 0 0 0 1 0 0 1 0 0 1 0 1 0 0 1 0 0 0 0 0 1 0 0 0 1 1 0 0 1 0 0 2 0 1 0 0 0 1 3 0 2 1 2 0 3 2 2 2 1 2 1 2 5 
Shoots/CH_IMAGES/snapshot219897/VIS_SV_90_z1_h1_g0_e65_v500_new_466952_0.png 0 0 0 0 0 0 0 0 0 0 0 0 0 0 0 0 0 0 0 0 0 0 0 0 0 0 0 0 0 0 0 0 0 0 0 0 0 0 0 0 0 0 0 0 0 0 0 0 0 0 0 0 0 0 0 0 0 0 0 0 0 0 0 0 0 0 0 0 0 0 0 0 0 0 0 0 0 0 0 0 0 0 0 0 0 0 0 0 0 0 0 0 0 0 0 0 0 0 0 0 0 0 0 0 0 0 0 0 0 0 0 0 0 0 0 0 0 0 0 0 0 0 0 0 0 0 0 0 0 0 0 0 0 0 0 0 0 0 0 0 0 0 0 0 0 0 0 0 0 0 0 0 0 0 0 0 0 0 0 0 0 0 0 0 0 0 0 0 0 0 0 0 0 0 0 0 0 0 0 0 
Shoots/CH_IMAGES/snapshot219896/VIS_SV_90_z1_h1_g0_e65_v500_new_466946_0.png 50 4 3 5 12 13 13 13 22 35 32 57 42 42 52 63 70 84 113 108 146 180 212 224 250 249 272 285 305 331 288 298 359 340 407 515 642 823 1032 1213 1430 1721 1970 2110 1874 1363 865 562 309 165 129 91 67 51 59 45 49 42 48 29 53 18 45 34 40 37 41 27 52 42 28 38 49 30 42 37 27 39 47 40 45 36 28 32 23 21 34 18 26 11 59 16 21 19 20 18 19 14 20 13 15 14 12 12 13 5 3 4 8 14 32 21 25 14 17 5 6 8 3 2 5 1 1 1 1 2 1 0 1 1 2 2 1 4 2 2 0 2 1 0 2 0 0 0 1 2 0 0 1 0 4 1 0 3 0 1 2 2 2 1 2 2 2 3 0 4 1 1 2 0 3 2 0 3 1 3 2 2 3 1 
Shoots/CH_IMAGES/snapshot219897/VIS_SV_0_z1_h1_g0_e65_v500_new_466951_0.png 0 0 0 0 0 0 0 0 0 0 0 0 0 0 0 0 0 0 0 0 0 0 0 0 0 0 0 0 0 0 0 0 0 0 0 0 0 0 0 0 0 0 0 0 0 0 0 0 0 0 0 0 0 0 0 0 0 0 0 0 0 0 0 0 0 0 0 0 0 0 0 0 0 0 0 0 0 0 0 0 0 0 0 0 0 0 0 0 0 0 0 0 0 0 0 0 0 0 0 0 0 0 0 0 0 0 0 0 0 0 0 0 0 0 0 0 0 0 0 0 0 0 0 0 0 0 0 0 0 0 0 0 0 0 0 0 0 0 0 0 0 0 0 0 0 0 0 0 0 0 0 0 0 0 0 0 0 0 0 0 0 0 0 0 0 0 0 0 0 0 0 0 0 0 0 0 0 0 0 0 
Shoots/CH_IMAGES/snapshot219898/VIS_SV_0_z1_h1_g0_e65_v500_new_466957_0.png 3 2 2 1 3 10 12 10 15 22 34 30 67 91 136 165 175 185 293 311 384 417 499 534 574 648 705 682 707 759 700 785 901 988 1145 1269 1541 1600 2027 2170 2409 2760 3006 3456 3828 3684 2684 2182 1549 985 770 459 244 237 131 121 101 95 93 43 130 33 66 52 62 74 66 56 73 82 62 86 91 99 79 88 88 79 78 78 93 79 58 82 75 42 35 35 25 23 51 23 28 33 32 26 26 14 25 14 17 10 14 21 12 11 13 2 6 5 12 4 4 1 3 2 3 2 2 0 7 0 0 1 0 1 0 0 0 1 0 0 0 0 0 1 0 0 1 0 0 0 0 1 0 0 0 1 0 0 7 0 0 0 1 1 2 0 0 1 2 2 0 0 1 4 1 0 0 0 3 3 1 3 3 1 0 1 5 2 
Shoots/CH_IMAGES/snapshot219898/VIS_SV_90_z1_h1_g0_e65_v500_new_466958_0.png 31 1 10 16 17 18 19 16 29 30 36 41 36 49 78 67 98 108 167 180 238 280 268 344 355 425 499 541 601 698 681 764 732 799 855 1021 1247 1387 1871 1936 2303 3042 3787 4724 5573 5541 4108 2897 1622 832 517 268 134 138 63 52 41 38 39 14 85 16 33 19 36 42 27 26 37 47 41 32 32 36 21 38 28 28 33 35 46 36 28 35 30 30 35 28 25 18 56 13 29 27 24 30 20 20 17 25 27 17 21 23 28 25 23 12 25 11 17 14 9 17 11 10 4 7 5 1 9 0 2 3 6 1 3 0 3 5 5 3 2 1 0 5 3 2 2 2 6 1 0 0 1 0 0 0 0 0 9 0 1 0 0 0 0 1 2 1 2 0 0 1 1 5 2 3 7 3 7 3 1 4 5 3 2 3 9 1 
Shoots/CH_IMAGES/snapshot219899/VIS_SV_0_z1_h1_g0_e65_v500_new_466963_0.png 0 0 0 0 0 0 0 0 0 0 0 0 0 0 0 0 0 0 0 0 0 0 0 0 0 0 0 0 0 0 0 0 0 0 0 0 0 0 0 0 0 0 0 0 0 0 0 0 0 0 0 0 0 0 0 0 0 0 0 0 0 0 0 0 0 0 0 0 0 0 0 0 0 0 0 0 0 0 0 0 0 0 0 0 0 0 0 0 0 0 0 0 0 0 0 0 0 0 0 0 0 0 0 0 0 0 0 0 0 0 0 0 0 0 0 0 0 0 0 0 0 0 0 0 0 0 0 0 0 0 0 0 0 0 0 0 0 0 0 0 0 0 0 0 0 0 0 0 0 0 0 0 0 0 0 0 0 0 0 0 0 0 0 0 0 0 0 0 0 0 0 0 0 0 0 0 0 0 0 0 
Shoots/CH_IMAGES/snapshot219899/VIS_SV_90_z1_h1_g0_e65_v500_new_466964_0.png 0 0 0 0 0 0 0 0 0 0 0 0 0 0 0 0 0 0 0 0 0 0 0 0 0 0 0 0 0 0 0 0 0 0 0 0 0 0 0 0 0 0 0 0 0 0 0 0 0 0 0 0 0 0 0 0 0 0 0 0 0 0 0 0 0 0 0 0 0 0 0 0 0 0 0 0 0 0 0 0 0 0 0 0 0 0 0 0 0 0 0 0 0 0 0 0 0 0 0 0 0 0 0 0 0 0 0 0 0 0 0 0 0 0 0 0 0 0 0 0 0 0 0 0 0 0 0 0 0 0 0 0 0 0 0 0 0 0 0 0 0 0 0 0 0 0 0 0 0 0 0 0 0 0 0 0 0 0 0 0 0 0 0 0 0 0 0 0 0 0 0 0 0 0 0 0 0 0 0 0 
Shoots/CH_IMAGES/snapshot219900/VIS_SV_90_z1_h1_g0_e65_v500_new_466967_0.png 0 0 0 0 0 0 0 0 0 0 0 0 0 0 0 0 0 0 0 0 0 0 0 0 0 0 0 0 0 0 0 0 0 0 0 0 0 0 0 0 0 0 0 0 0 0 0 0 0 0 0 0 0 0 0 0 0 0 0 0 0 0 0 0 0 0 0 0 0 0 0 0 0 0 0 0 0 0 0 0 0 0 0 0 0 0 0 0 0 0 0 0 0 0 0 0 0 0 0 0 0 0 0 0 0 0 0 0 0 0 0 0 0 0 0 0 0 0 0 0 0 0 0 0 0 0 0 0 0 0 0 0 0 0 0 0 0 0 0 0 0 0 0 0 0 0 0 0 0 0 0 0 0 0 0 0 0 0 0 0 0 0 0 0 0 0 0 0 0 0 0 0 0 0 0 0 0 0 0 0 
Shoots/CH_IMAGES/snapshot219900/VIS_SV_0_z1_h1_g0_e65_v500_new_466966_0.png 0 0 0 0 0 0 0 0 0 0 0 0 0 0 0 0 0 0 0 0 0 0 0 0 0 0 0 0 0 0 0 0 0 0 0 0 0 0 0 0 0 0 0 0 0 0 0 0 0 0 0 0 0 0 0 0 0 0 0 0 0 0 0 0 0 0 0 0 0 0 0 0 0 0 0 0 0 0 0 0 0 0 0 0 0 0 0 0 0 0 0 0 0 0 0 0 0 0 0 0 0 0 0 0 0 0 0 0 0 0 0 0 0 0 0 0 0 0 0 0 0 0 0 0 0 0 0 0 0 0 0 0 0 0 0 0 0 0 0 0 0 0 0 0 0 0 0 0 0 0 0 0 0 0 0 0 0 0 0 0 0 0 0 0 0 0 0 0 0 0 0 0 0 0 0 0 0 0 0 0 
Shoots/CH_IMAGES/snapshot219901/VIS_SV_90_z1_h1_g0_e65_v500_new_466976_0.png 0 0 0 0 0 0 0 0 0 0 0 0 0 0 0 0 0 0 0 0 0 0 0 0 0 0 0 0 0 0 0 0 0 0 0 0 0 0 0 0 0 0 0 0 0 0 0 0 0 0 0 0 0 0 0 0 0 0 0 0 0 0 0 0 0 0 0 0 0 0 0 0 0 0 0 0 0 0 0 0 0 0 0 0 0 0 0 0 0 0 0 0 0 0 0 0 0 0 0 0 0 0 0 0 0 0 0 0 0 0 0 0 0 0 0 0 0 0 0 0 0 0 0 0 0 0 0 0 0 0 0 0 0 0 0 0 0 0 0 0 0 0 0 0 0 0 0 0 0 0 0 0 0 0 0 0 0 0 0 0 0 0 0 0 0 0 0 0 0 0 0 0 0 0 0 0 0 0 0 0 
Shoots/CH_IMAGES/snapshot219901/VIS_SV_0_z1_h1_g0_e65_v500_new_466975_0.png 0 0 0 0 0 0 0 0 0 0 0 0 0 0 0 0 0 0 0 0 0 0 0 0 0 0 0 0 0 0 0 0 0 0 0 0 0 0 0 0 0 0 0 0 0 0 0 0 0 0 0 0 0 0 0 0 0 0 0 0 0 0 0 0 0 0 0 0 0 0 0 0 0 0 0 0 0 0 0 0 0 0 0 0 0 0 0 0 0 0 0 0 0 0 0 0 0 0 0 0 0 0 0 0 0 0 0 0 0 0 0 0 0 0 0 0 0 0 0 0 0 0 0 0 0 0 0 0 0 0 0 0 0 0 0 0 0 0 0 0 0 0 0 0 0 0 0 0 0 0 0 0 0 0 0 0 0 0 0 0 0 0 0 0 0 0 0 0 0 0 0 0 0 0 0 0 0 0 0 0 
Shoots/CH_IMAGES/snapshot219902/VIS_SV_90_z1_h1_g0_e65_v500_new_466982_0.png 28 1 0 0 2 2 0 0 5 8 3 5 8 10 9 14 24 18 33 29 50 48 60 83 104 104 120 121 153 182 189 182 200 185 202 206 194 210 268 254 274 253 223 152 90 45 30 27 17 30 28 14 14 16 18 10 17 15 18 3 35 5 6 12 14 14 11 17 24 19 14 17 12 18 15 18 8 13 14 9 11 12 3 7 7 4 3 5 5 1 22 5 1 6 4 8 2 7 9 4 5 6 2 7 5 7 6 4 4 3 5 0 0 2 0 0 0 0 0 0 2 0 0 0 0 0 0 0 1 0 0 0 1 0 0 1 0 0 0 0 0 0 0 1 0 0 0 0 0 0 2 0 0 0 0 0 0 0 0 0 0 0 0 0 0 1 0 0 0 0 1 0 0 0 0 0 0 1 0 0 
Shoots/CH_IMAGES/snapshot219902/VIS_SV_0_z1_h1_g0_e65_v500_new_466981_0.png 42 0 1 0 5 4 5 2 0 5 8 11 5 8 10 7 16 14 18 19 32 39 55 75 77 97 131 122 142 143 148 113 117 159 147 154 183 196 225 272 344 312 291 176 115 50 31 19 25 19 15 14 14 25 17 18 17 11 10 4 20 6 9 10 10 10 13 15 11 17 15 25 12 13 9 11 20 7 9 8 13 3 4 5 6 8 5 2 5 0 22 3 7 3 6 6 7 2 5 4 11 8 4 6 8 7 5 1 2 1 2 3 2 4 1 1 3 1 1 0 1 0 0 2 0 3 3 0 0 2 0 1 3 0 0 1 0 1 0 1 0 0 0 1 0 0 1 0 0 0 2 0 0 0 0 2 0 0 0 0 0 1 2 0 2 2 1 4 2 0 4 0 2 1 2 2 4 4 1 0 
Shoots/CH_IMAGES/snapshot219903/VIS_SV_0_z1_h1_g0_e65_v500_new_466987_0.png 0 0 0 0 0 0 0 0 0 0 0 0 0 0 0 0 0 0 0 0 0 0 0 0 0 0 0 0 0 0 0 0 0 0 0 0 0 0 0 0 0 0 0 0 0 0 0 0 0 0 0 0 0 0 0 0 0 0 0 0 0 0 0 0 0 0 0 0 0 0 0 0 0 0 0 0 0 0 0 0 0 0 0 0 0 0 0 0 0 0 0 0 0 0 0 0 0 0 0 0 0 0 0 0 0 0 0 0 0 0 0 0 0 0 0 0 0 0 0 0 0 0 0 0 0 0 0 0 0 0 0 0 0 0 0 0 0 0 0 0 0 0 0 0 0 0 0 0 0 0 0 0 0 0 0 0 0 0 0 0 0 0 0 0 0 0 0 0 0 0 0 0 0 0 0 0 0 0 0 0 
Shoots/CH_IMAGES/snapshot219903/VIS_SV_90_z1_h1_g0_e65_v500_new_466988_0.png 0 0 0 0 0 0 0 0 0 0 0 0 0 0 0 0 0 0 0 0 0 0 0 0 0 0 0 0 0 0 0 0 0 0 0 0 0 0 0 0 0 0 0 0 0 0 0 0 0 0 0 0 0 0 0 0 0 0 0 0 0 0 0 0 0 0 0 0 0 0 0 0 0 0 0 0 0 0 0 0 0 0 0 0 0 0 0 0 0 0 0 0 0 0 0 0 0 0 0 0 0 0 0 0 0 0 0 0 0 0 0 0 0 0 0 0 0 0 0 0 0 0 0 0 0 0 0 0 0 0 0 0 0 0 0 0 0 0 0 0 0 0 0 0 0 0 0 0 0 0 0 0 0 0 0 0 0 0 0 0 0 0 0 0 0 0 0 0 0 0 0 0 0 0 0 0 0 0 0 0 
Shoots/CH_IMAGES/snapshot219904/VIS_SV_90_z1_h1_g0_e65_v500_new_466991_0.png 46 2 9 14 15 18 26 31 35 41 44 46 67 85 109 105 161 196 189 225 240 307 320 373 417 411 391 455 464 495 491 524 539 586 668 771 906 1073 1589 1808 2436 3163 3835 4152 4112 3511 3107 2571 1722 957 686 366 208 212 120 96 79 84 62 34 86 31 32 44 50 35 49 33 58 51 41 59 42 61 58 70 50 68 63 65 61 52 39 60 38 33 32 31 27 18 74 10 23 27 28 16 17 18 27 33 30 28 27 19 29 30 24 16 11 10 10 10 5 17 6 3 10 2 6 0 14 0 2 5 3 1 2 3 3 1 1 1 1 1 0 3 0 0 2 1 1 0 0 0 0 0 1 0 2 0 3 0 1 2 0 0 0 1 1 0 0 2 1 3 3 4 2 0 0 1 3 1 1 3 4 3 9 2 5 4 
Shoots/CH_IMAGES/snapshot219904/VIS_SV_0_z1_h1_g0_e65_v500_new_466990_0.png 85 14 15 14 21 21 22 30 71 48 85 94 94 149 170 183 198 250 281 284 292 272 317 376 393 399 466 526 545 598 569 644 717 789 893 1039 1254 1336 1853 2093 2574 2997 3288 3456 3384 3193 2299 1831 1207 808 604 362 201 210 139 89 93 67 71 51 85 46 54 53 61 63 56 62 93 59 61 58 55 87 88 84 69 67 74 62 71 69 58 64 53 56 26 38 23 14 82 15 23 24 24 27 28 19 38 29 31 19 18 31 25 17 20 25 26 19 26 15 9 12 6 15 11 5 1 2 13 1 4 3 7 3 4 6 10 3 6 2 1 1 2 8 1 2 0 2 3 2 0 3 2 1 1 1 1 1 5 0 1 1 2 1 2 1 3 1 6 5 1 4 2 8 5 6 6 4 7 2 0 7 4 4 8 10 7 7 
Shoots/CH_IMAGES/snapshot219905/VIS_SV_0_z1_h1_g0_e65_v500_new_466999_0.png 0 0 0 0 0 0 0 0 0 0 0 0 0 0 0 0 0 0 0 0 0 0 0 0 0 0 0 0 0 0 0 0 0 0 0 0 0 0 0 0 0 0 0 0 0 0 0 0 0 0 0 0 0 0 0 0 0 0 0 0 0 0 0 0 0 0 0 0 0 0 0 0 0 0 0 0 0 0 0 0 0 0 0 0 0 0 0 0 0 0 0 0 0 0 0 0 0 0 0 0 0 0 0 0 0 0 0 0 0 0 0 0 0 0 0 0 0 0 0 0 0 0 0 0 0 0 0 0 0 0 0 0 0 0 0 0 0 0 0 0 0 0 0 0 0 0 0 0 0 0 0 0 0 0 0 0 0 0 0 0 0 0 0 0 0 0 0 0 0 0 0 0 0 0 0 0 0 0 0 0 
Shoots/CH_IMAGES/snapshot219905/VIS_SV_90_z1_h1_g0_e65_v500_new_467000_0.png 0 0 0 0 0 0 0 0 0 0 0 0 0 0 0 0 0 0 0 0 0 0 0 0 0 0 0 0 0 0 0 0 0 0 0 0 0 0 0 0 0 0 0 0 0 0 0 0 0 0 0 0 0 0 0 0 0 0 0 0 0 0 0 0 0 0 0 0 0 0 0 0 0 0 0 0 0 0 0 0 0 0 0 0 0 0 0 0 0 0 0 0 0 0 0 0 0 0 0 0 0 0 0 0 0 0 0 0 0 0 0 0 0 0 0 0 0 0 0 0 0 0 0 0 0 0 0 0 0 0 0 0 0 0 0 0 0 0 0 0 0 0 0 0 0 0 0 0 0 0 0 0 0 0 0 0 0 0 0 0 0 0 0 0 0 0 0 0 0 0 0 0 0 0 0 0 0 0 0 0 
Shoots/CH_IMAGES/snapshot219906/VIS_SV_0_z1_h1_g0_e65_v500_new_467005_0.png 116 6 6 23 18 22 27 22 47 54 44 74 65 77 129 117 171 167 186 229 251 298 309 390 383 425 535 570 613 674 663 733 793 848 908 1120 1380 1573 2081 2345 2788 3546 4109 5058 5578 5136 4036 3099 2136 1360 1035 591 283 293 155 141 122 75 82 46 106 36 61 64 71 61 69 64 73 86 83 90 69 65 74 79 83 73 69 56 45 41 28 41 35 26 41 24 25 17 72 11 20 26 20 21 23 23 15 32 24 18 19 16 16 15 8 9 9 6 8 1 5 2 4 3 3 3 2 1 2 0 1 0 2 1 0 0 1 0 2 0 1 1 0 5 0 0 0 0 1 1 0 0 0 0 0 0 0 0 4 0 0 0 0 0 0 0 1 0 1 2 0 1 0 3 3 0 2 3 3 7 5 7 15 18 10 10 12 6 
Shoots/CH_IMAGES/snapshot219906/VIS_SV_90_z1_h1_g0_e65_v500_new_467006_0.png 132 6 6 8 6 9 12 12 25 23 32 40 39 70 69 79 111 135 175 196 257 241 252 311 359 382 390 405 434 397 419 428 414 506 523 603 770 935 1364 1579 2266 2967 3681 4379 4792 4539 3128 2427 1581 959 538 357 184 189 128 91 80 56 75 40 87 32 56 51 64 50 63 60 66 78 70 68 69 64 79 66 78 61 53 69 56 68 48 58 46 37 56 41 48 30 115 32 27 42 43 41 28 24 20 31 32 24 22 23 16 20 12 17 19 10 18 13 13 17 11 14 8 7 7 6 16 1 7 4 2 4 2 3 3 4 1 1 0 2 1 2 2 0 1 1 0 0 1 1 0 0 3 0 0 0 3 0 1 2 0 0 0 3 0 1 1 0 4 3 1 3 0 1 0 2 2 2 0 3 1 5 2 4 2 1 
Shoots/CH_IMAGES/snapshot219907/VIS_SV_90_z1_h1_g0_e65_v500_new_467012_0.png 12 0 2 4 4 11 8 7 11 33 34 40 57 71 78 74 50 54 51 57 68 77 72 118 139 132 152 188 225 233 212 246 253 268 337 385 452 515 663 792 985 1273 1652 1945 1955 1642 905 613 298 174 114 68 36 43 22 29 23 23 29 19 41 15 21 21 28 28 21 23 21 29 22 27 27 18 21 39 28 32 19 36 24 22 15 25 16 24 13 18 17 6 43 5 14 7 6 11 17 8 10 17 16 10 10 11 9 8 8 3 1 5 9 7 11 26 12 10 14 5 12 6 25 0 5 4 4 2 3 2 6 0 0 1 0 1 1 3 0 1 0 2 3 1 0 3 0 0 0 2 0 0 4 0 0 0 0 2 0 0 1 0 0 0 0 1 1 2 1 2 3 2 1 1 2 2 0 0 1 3 3 0 
Shoots/CH_IMAGES/snapshot219907/VIS_SV_0_z1_h1_g0_e65_v500_new_467011_0.png 33 4 2 7 11 11 18 20 28 22 33 37 40 54 54 55 65 83 91 89 105 116 167 279 220 251 260 316 386 357 342 371 351 437 470 558 730 700 822 797 848 892 896 847 764 541 285 140 79 72 43 40 17 56 24 29 30 30 43 6 57 10 19 23 29 25 29 22 33 28 30 21 30 29 35 29 26 21 28 25 18 19 18 31 22 19 21 17 6 7 38 3 18 13 12 11 12 9 21 16 19 9 23 16 9 11 10 7 4 9 8 4 6 16 8 12 6 4 5 0 4 1 1 2 5 3 0 0 3 1 1 2 3 1 0 1 0 1 0 0 0 0 0 0 0 0 0 1 0 0 5 0 0 0 1 1 1 1 1 0 1 0 0 0 0 0 1 1 5 0 4 2 2 1 2 4 5 4 2 5 
Shoots/CH_IMAGES/snapshot219908/VIS_SV_0_z1_h1_g0_e65_v500_new_467017_0.png 0 0 0 0 0 0 0 0 0 0 0 0 0 0 0 0 0 0 0 0 0 0 0 0 0 0 0 0 0 0 0 0 0 0 0 0 0 0 0 0 0 0 0 0 0 0 0 0 0 0 0 0 0 0 0 0 0 0 0 0 0 0 0 0 0 0 0 0 0 0 0 0 0 0 0 0 0 0 0 0 0 0 0 0 0 0 0 0 0 0 0 0 0 0 0 0 0 0 0 0 0 0 0 0 0 0 0 0 0 0 0 0 0 0 0 0 0 0 0 0 0 0 0 0 0 0 0 0 0 0 0 0 0 0 0 0 0 0 0 0 0 0 0 0 0 0 0 0 0 0 0 0 0 0 0 0 0 0 0 0 0 0 0 0 0 0 0 0 0 0 0 0 0 0 0 0 0 0 0 0 
Shoots/CH_IMAGES/snapshot219909/VIS_SV_90_z1_h1_g0_e65_v500_new_467024_0.png 47 0 1 1 1 3 2 0 3 4 4 4 5 10 13 12 33 46 57 64 100 140 152 158 207 225 274 253 266 243 212 270 251 288 314 401 444 502 646 727 904 1102 1324 1579 2020 2183 1905 1597 1005 563 303 191 93 82 50 48 43 23 20 22 43 13 38 16 20 34 31 36 43 31 37 31 38 50 45 47 39 48 37 47 53 45 31 55 38 29 32 32 38 25 55 22 14 18 16 21 20 14 16 16 8 10 14 7 7 6 1 4 0 2 2 1 1 1 2 0 0 0 1 0 4 0 0 1 0 1 0 1 0 0 1 0 0 0 0 1 0 0 0 1 1 0 0 0 0 0 0 0 0 0 1 0 0 0 0 0 0 0 0 0 1 0 1 1 0 1 0 0 0 0 1 0 0 0 0 2 0 1 0 0 
Shoots/CH_IMAGES/snapshot219908/VIS_SV_90_z1_h1_g0_e65_v500_new_467018_0.png 0 0 0 0 0 0 0 0 0 0 0 0 0 0 0 0 0 0 0 0 0 0 0 0 0 0 0 0 0 0 0 0 0 0 0 0 0 0 0 0 0 0 0 0 0 0 0 0 0 0 0 0 0 0 0 0 0 0 0 0 0 0 0 0 0 0 0 0 0 0 0 0 0 0 0 0 0 0 0 0 0 0 0 0 0 0 0 0 0 0 0 0 0 0 0 0 0 0 0 0 0 0 0 0 0 0 0 0 0 0 0 0 0 0 0 0 0 0 0 0 0 0 0 0 0 0 0 0 0 0 0 0 0 0 0 0 0 0 0 0 0 0 0 0 0 0 0 0 0 0 0 0 0 0 0 0 0 0 0 0 0 0 0 0 0 0 0 0 0 0 0 0 0 0 0 0 0 0 0 0 
Shoots/CH_IMAGES/snapshot219909/VIS_SV_0_z1_h1_g0_e65_v500_new_467023_0.png 86 1 2 4 2 2 4 10 5 12 21 27 15 36 40 51 69 90 110 154 206 194 250 299 321 330 376 378 400 459 460 476 557 593 665 783 951 1028 1316 1320 1511 1776 2008 2174 2267 2441 1984 1469 817 373 210 125 68 59 52 53 53 45 26 28 56 13 39 38 46 43 44 34 46 55 44 46 55 54 53 39 34 42 40 36 36 33 20 23 16 14 13 9 13 2 65 4 12 10 7 19 9 17 20 11 17 15 15 6 11 9 5 6 6 5 9 5 6 8 3 3 4 3 1 6 7 4 5 3 2 4 2 1 1 1 5 0 2 2 2 5 1 2 1 0 0 1 0 3 2 3 0 0 0 2 3 0 0 0 0 6 0 1 0 1 2 2 2 1 0 1 1 0 1 2 1 0 0 3 2 0 0 1 3 0 
Shoots/CH_IMAGES/snapshot219910/VIS_SV_90_z1_h1_g0_e65_v500_new_467030_0.png 0 0 0 0 0 0 0 0 0 0 0 0 0 0 0 0 0 0 0 0 0 0 0 0 0 0 0 0 0 0 0 0 0 0 0 0 0 0 0 0 0 0 0 0 0 0 0 0 0 0 0 0 0 0 0 0 0 0 0 0 0 0 0 0 0 0 0 0 0 0 0 0 0 0 0 0 0 0 0 0 0 0 0 0 0 0 0 0 0 0 0 0 0 0 0 0 0 0 0 0 0 0 0 0 0 0 0 0 0 0 0 0 0 0 0 0 0 0 0 0 0 0 0 0 0 0 0 0 0 0 0 0 0 0 0 0 0 0 0 0 0 0 0 0 0 0 0 0 0 0 0 0 0 0 0 0 0 0 0 0 0 0 0 0 0 0 0 0 0 0 0 0 0 0 0 0 0 0 0 0 
Shoots/CH_IMAGES/snapshot219910/VIS_SV_0_z1_h1_g0_e65_v500_new_467029_0.png 0 0 0 0 0 0 0 0 0 0 0 0 0 0 0 0 0 0 0 0 0 0 0 0 0 0 0 0 0 0 0 0 0 0 0 0 0 0 0 0 0 0 0 0 0 0 0 0 0 0 0 0 0 0 0 0 0 0 0 0 0 0 0 0 0 0 0 0 0 0 0 0 0 0 0 0 0 0 0 0 0 0 0 0 0 0 0 0 0 0 0 0 0 0 0 0 0 0 0 0 0 0 0 0 0 0 0 0 0 0 0 0 0 0 0 0 0 0 0 0 0 0 0 0 0 0 0 0 0 0 0 0 0 0 0 0 0 0 0 0 0 0 0 0 0 0 0 0 0 0 0 0 0 0 0 0 0 0 0 0 0 0 0 0 0 0 0 0 0 0 0 0 0 0 0 0 0 0 0 0 
Shoots/CH_IMAGES/snapshot219911/VIS_SV_90_z1_h1_g0_e65_v500_new_467036_0.png 18 3 2 2 1 1 3 2 4 6 8 14 6 19 27 38 25 37 23 24 33 37 38 68 75 105 104 108 157 154 186 174 201 231 262 291 302 361 488 636 791 1072 1308 1618 1591 1289 929 551 296 112 74 53 22 39 27 30 24 18 18 19 32 15 9 20 14 25 18 16 19 21 14 26 19 23 15 18 15 13 26 19 18 15 13 15 14 17 11 12 12 9 24 6 16 11 9 7 9 13 15 12 11 5 8 13 10 5 2 3 2 5 6 4 2 7 4 5 8 4 4 0 6 0 4 3 0 1 2 1 1 0 2 1 0 2 0 3 2 0 1 1 0 1 1 1 1 0 0 0 0 0 2 0 1 0 2 0 0 0 0 1 1 0 1 2 0 1 1 2 2 1 0 2 1 2 3 0 0 3 2 0 
Shoots/CH_IMAGES/snapshot219911/VIS_SV_0_z1_h1_g0_e65_v500_new_467035_0.png 41 0 3 2 2 0 4 7 6 7 12 13 12 13 16 20 29 31 32 55 80 82 128 138 189 224 239 272 316 331 322 381 381 367 397 469 576 632 760 699 745 637 517 467 377 257 209 132 107 87 57 53 33 41 27 32 35 18 22 16 40 14 23 14 25 19 29 21 41 38 25 26 32 26 40 28 23 21 25 24 14 10 16 21 20 8 14 16 15 11 26 9 15 14 16 16 10 15 15 9 6 17 8 14 13 7 2 4 2 2 1 2 2 3 3 5 2 2 3 1 4 1 2 1 0 1 1 0 1 0 0 1 0 1 0 0 0 0 0 0 0 0 0 1 0 0 0 0 0 0 0 0 0 0 0 0 0 0 0 0 0 0 0 1 0 1 0 1 2 0 3 0 0 0 0 0 1 1 2 0 
Shoots/CH_IMAGES/snapshot219912/VIS_SV_0_z1_h1_g0_e65_v500_new_467038_0.png 0 0 0 0 0 0 0 0 0 0 0 0 0 0 0 0 0 0 0 0 0 0 0 0 0 0 0 0 0 0 0 0 0 0 0 0 0 0 0 0 0 0 0 0 0 0 0 0 0 0 0 0 0 0 0 0 0 0 0 0 0 0 0 0 0 0 0 0 0 0 0 0 0 0 0 0 0 0 0 0 0 0 0 0 0 0 0 0 0 0 0 0 0 0 0 0 0 0 0 0 0 0 0 0 0 0 0 0 0 0 0 0 0 0 0 0 0 0 0 0 0 0 0 0 0 0 0 0 0 0 0 0 0 0 0 0 0 0 0 0 0 0 0 0 0 0 0 0 0 0 0 0 0 0 0 0 0 0 0 0 0 0 0 0 0 0 0 0 0 0 0 0 0 0 0 0 0 0 0 0 
Shoots/CH_IMAGES/snapshot219912/VIS_SV_90_z1_h1_g0_e65_v500_new_467039_0.png 0 0 0 0 0 0 0 0 0 0 0 0 0 0 0 0 0 0 0 0 0 0 0 0 0 0 0 0 0 0 0 0 0 0 0 0 0 0 0 0 0 0 0 0 0 0 0 0 0 0 0 0 0 0 0 0 0 0 0 0 0 0 0 0 0 0 0 0 0 0 0 0 0 0 0 0 0 0 0 0 0 0 0 0 0 0 0 0 0 0 0 0 0 0 0 0 0 0 0 0 0 0 0 0 0 0 0 0 0 0 0 0 0 0 0 0 0 0 0 0 0 0 0 0 0 0 0 0 0 0 0 0 0 0 0 0 0 0 0 0 0 0 0 0 0 0 0 0 0 0 0 0 0 0 0 0 0 0 0 0 0 0 0 0 0 0 0 0 0 0 0 0 0 0 0 0 0 0 0 0 
Shoots/CH_IMAGES/snapshot219913/VIS_SV_0_z1_h1_g0_e65_v500_new_467047_0.png 0 0 0 0 0 0 0 0 0 0 0 0 0 0 0 0 0 0 0 0 0 0 0 0 0 0 0 0 0 0 0 0 0 0 0 0 0 0 0 0 0 0 0 0 0 0 0 0 0 0 0 0 0 0 0 0 0 0 0 0 0 0 0 0 0 0 0 0 0 0 0 0 0 0 0 0 0 0 0 0 0 0 0 0 0 0 0 0 0 0 0 0 0 0 0 0 0 0 0 0 0 0 0 0 0 0 0 0 0 0 0 0 0 0 0 0 0 0 0 0 0 0 0 0 0 0 0 0 0 0 0 0 0 0 0 0 0 0 0 0 0 0 0 0 0 0 0 0 0 0 0 0 0 0 0 0 0 0 0 0 0 0 0 0 0 0 0 0 0 0 0 0 0 0 0 0 0 0 0 0 
Shoots/CH_IMAGES/snapshot219913/VIS_SV_90_z1_h1_g0_e65_v500_new_467048_0.png 0 0 0 0 0 0 0 0 0 0 0 0 0 0 0 0 0 0 0 0 0 0 0 0 0 0 0 0 0 0 0 0 0 0 0 0 0 0 0 0 0 0 0 0 0 0 0 0 0 0 0 0 0 0 0 0 0 0 0 0 0 0 0 0 0 0 0 0 0 0 0 0 0 0 0 0 0 0 0 0 0 0 0 0 0 0 0 0 0 0 0 0 0 0 0 0 0 0 0 0 0 0 0 0 0 0 0 0 0 0 0 0 0 0 0 0 0 0 0 0 0 0 0 0 0 0 0 0 0 0 0 0 0 0 0 0 0 0 0 0 0 0 0 0 0 0 0 0 0 0 0 0 0 0 0 0 0 0 0 0 0 0 0 0 0 0 0 0 0 0 0 0 0 0 0 0 0 0 0 0 
Shoots/CH_IMAGES/snapshot219914/VIS_SV_0_z1_h1_g0_e65_v500_new_467053_0.png 80 2 3 2 9 5 8 13 11 22 29 49 48 71 100 144 139 169 186 199 235 227 268 303 284 329 396 411 429 441 446 504 596 666 777 930 1080 1126 1237 1251 1425 1826 1900 1832 1640 1100 777 397 197 94 94 50 46 67 60 52 48 37 42 33 50 38 39 35 29 39 32 38 39 46 27 25 27 16 25 29 16 20 19 15 15 13 11 16 13 11 12 10 7 1 49 5 7 12 8 16 10 1 16 6 12 7 10 15 11 6 4 7 7 3 1 3 0 6 7 4 6 7 5 1 10 1 4 2 4 3 5 4 4 4 4 6 1 7 3 4 2 5 5 3 3 2 2 0 0 0 1 0 2 0 2 0 0 1 0 2 1 1 0 2 2 3 2 1 2 3 3 2 2 0 5 2 0 4 1 3 4 1 3 3 
Shoots/CH_IMAGES/snapshot219914/VIS_SV_90_z1_h1_g0_e65_v500_new_467054_0.png 21 0 2 3 5 11 3 8 19 17 26 38 21 35 45 69 59 98 111 137 122 147 143 170 209 232 275 270 330 364 352 401 391 485 572 655 680 822 921 1232 1691 2484 3101 2972 1967 1089 499 308 163 94 72 74 48 67 40 38 35 35 40 20 43 24 24 26 33 36 30 24 31 24 28 30 25 26 32 35 29 33 28 24 24 19 23 25 22 17 25 7 18 7 51 5 13 15 12 18 15 10 15 10 11 13 9 6 3 9 6 3 1 2 2 0 0 0 1 0 0 0 0 0 4 0 0 0 0 0 0 0 0 0 1 1 0 0 0 2 0 1 0 0 0 1 0 0 0 1 0 1 0 0 4 0 0 1 1 1 0 0 3 0 0 1 1 0 0 2 0 0 2 0 1 3 0 3 2 2 2 1 1 0 
Shoots/CH_IMAGES/snapshot219915/VIS_SV_0_z1_h1_g0_e65_v500_new_467059_0.png 0 0 0 0 0 0 0 0 0 0 0 0 0 0 0 0 0 0 0 0 0 0 0 0 0 0 0 0 0 0 0 0 0 0 0 0 0 0 0 0 0 0 0 0 0 0 0 0 0 0 0 0 0 0 0 0 0 0 0 0 0 0 0 0 0 0 0 0 0 0 0 0 0 0 0 0 0 0 0 0 0 0 0 0 0 0 0 0 0 0 0 0 0 0 0 0 0 0 0 0 0 0 0 0 0 0 0 0 0 0 0 0 0 0 0 0 0 0 0 0 0 0 0 0 0 0 0 0 0 0 0 0 0 0 0 0 0 0 0 0 0 0 0 0 0 0 0 0 0 0 0 0 0 0 0 0 0 0 0 0 0 0 0 0 0 0 0 0 0 0 0 0 0 0 0 0 0 0 0 0 
Shoots/CH_IMAGES/snapshot219915/VIS_SV_90_z1_h1_g0_e65_v500_new_467060_0.png 0 0 0 0 0 0 0 0 0 0 0 0 0 0 0 0 0 0 0 0 0 0 0 0 0 0 0 0 0 0 0 0 0 0 0 0 0 0 0 0 0 0 0 0 0 0 0 0 0 0 0 0 0 0 0 0 0 0 0 0 0 0 0 0 0 0 0 0 0 0 0 0 0 0 0 0 0 0 0 0 0 0 0 0 0 0 0 0 0 0 0 0 0 0 0 0 0 0 0 0 0 0 0 0 0 0 0 0 0 0 0 0 0 0 0 0 0 0 0 0 0 0 0 0 0 0 0 0 0 0 0 0 0 0 0 0 0 0 0 0 0 0 0 0 0 0 0 0 0 0 0 0 0 0 0 0 0 0 0 0 0 0 0 0 0 0 0 0 0 0 0 0 0 0 0 0 0 0 0 0 
Shoots/CH_IMAGES/snapshot219916/VIS_SV_0_z1_h1_g0_e65_v500_new_467065_0.png 0 0 0 0 0 0 0 0 0 0 0 0 0 0 0 0 0 0 0 0 0 0 0 0 0 0 0 0 0 0 0 0 0 0 0 0 0 0 0 0 0 0 0 0 0 0 0 0 0 0 0 0 0 0 0 0 0 0 0 0 0 0 0 0 0 0 0 0 0 0 0 0 0 0 0 0 0 0 0 0 0 0 0 0 0 0 0 0 0 0 0 0 0 0 0 0 0 0 0 0 0 0 0 0 0 0 0 0 0 0 0 0 0 0 0 0 0 0 0 0 0 0 0 0 0 0 0 0 0 0 0 0 0 0 0 0 0 0 0 0 0 0 0 0 0 0 0 0 0 0 0 0 0 0 0 0 0 0 0 0 0 0 0 0 0 0 0 0 0 0 0 0 0 0 0 0 0 0 0 0 
Shoots/CH_IMAGES/snapshot219916/VIS_SV_90_z1_h1_g0_e65_v500_new_467066_0.png 0 0 0 0 0 0 0 0 0 0 0 0 0 0 0 0 0 0 0 0 0 0 0 0 0 0 0 0 0 0 0 0 0 0 0 0 0 0 0 0 0 0 0 0 0 0 0 0 0 0 0 0 0 0 0 0 0 0 0 0 0 0 0 0 0 0 0 0 0 0 0 0 0 0 0 0 0 0 0 0 0 0 0 0 0 0 0 0 0 0 0 0 0 0 0 0 0 0 0 0 0 0 0 0 0 0 0 0 0 0 0 0 0 0 0 0 0 0 0 0 0 0 0 0 0 0 0 0 0 0 0 0 0 0 0 0 0 0 0 0 0 0 0 0 0 0 0 0 0 0 0 0 0 0 0 0 0 0 0 0 0 0 0 0 0 0 0 0 0 0 0 0 0 0 0 0 0 0 0 0 
Shoots/CH_IMAGES/snapshot219917/VIS_SV_0_z1_h1_g0_e65_v500_new_467071_0.png 0 0 0 0 0 0 0 0 0 0 0 0 0 0 0 0 0 0 0 0 0 0 0 0 0 0 0 0 0 0 0 0 0 0 0 0 0 0 0 0 0 0 0 0 0 0 0 0 0 0 0 0 0 0 0 0 0 0 0 0 0 0 0 0 0 0 0 0 0 0 0 0 0 0 0 0 0 0 0 0 0 0 0 0 0 0 0 0 0 0 0 0 0 0 0 0 0 0 0 0 0 0 0 0 0 0 0 0 0 0 0 0 0 0 0 0 0 0 0 0 0 0 0 0 0 0 0 0 0 0 0 0 0 0 0 0 0 0 0 0 0 0 0 0 0 0 0 0 0 0 0 0 0 0 0 0 0 0 0 0 0 0 0 0 0 0 0 0 0 0 0 0 0 0 0 0 0 0 0 0 
Shoots/CH_IMAGES/snapshot219918/VIS_SV_90_z1_h1_g0_e65_v500_new_467078_0.png 0 0 0 0 0 0 0 0 0 0 0 0 0 0 0 0 0 0 0 0 0 0 0 0 0 0 0 0 0 0 0 0 0 0 0 0 0 0 0 0 0 0 0 0 0 0 0 0 0 0 0 0 0 0 0 0 0 0 0 0 0 0 0 0 0 0 0 0 0 0 0 0 0 0 0 0 0 0 0 0 0 0 0 0 0 0 0 0 0 0 0 0 0 0 0 0 0 0 0 0 0 0 0 0 0 0 0 0 0 0 0 0 0 0 0 0 0 0 0 0 0 0 0 0 0 0 0 0 0 0 0 0 0 0 0 0 0 0 0 0 0 0 0 0 0 0 0 0 0 0 0 0 0 0 0 0 0 0 0 0 0 0 0 0 0 0 0 0 0 0 0 0 0 0 0 0 0 0 0 0 
Shoots/CH_IMAGES/snapshot219917/VIS_SV_90_z1_h1_g0_e65_v500_new_467072_0.png 0 0 0 0 0 0 0 0 0 0 0 0 0 0 0 0 0 0 0 0 0 0 0 0 0 0 0 0 0 0 0 0 0 0 0 0 0 0 0 0 0 0 0 0 0 0 0 0 0 0 0 0 0 0 0 0 0 0 0 0 0 0 0 0 0 0 0 0 0 0 0 0 0 0 0 0 0 0 0 0 0 0 0 0 0 0 0 0 0 0 0 0 0 0 0 0 0 0 0 0 0 0 0 0 0 0 0 0 0 0 0 0 0 0 0 0 0 0 0 0 0 0 0 0 0 0 0 0 0 0 0 0 0 0 0 0 0 0 0 0 0 0 0 0 0 0 0 0 0 0 0 0 0 0 0 0 0 0 0 0 0 0 0 0 0 0 0 0 0 0 0 0 0 0 0 0 0 0 0 0 
Shoots/CH_IMAGES/snapshot219918/VIS_SV_0_z1_h1_g0_e65_v500_new_467077_0.png 0 0 0 0 0 0 0 0 0 0 0 0 0 0 0 0 0 0 0 0 0 0 0 0 0 0 0 0 0 0 0 0 0 0 0 0 0 0 0 0 0 0 0 0 0 0 0 0 0 0 0 0 0 0 0 0 0 0 0 0 0 0 0 0 0 0 0 0 0 0 0 0 0 0 0 0 0 0 0 0 0 0 0 0 0 0 0 0 0 0 0 0 0 0 0 0 0 0 0 0 0 0 0 0 0 0 0 0 0 0 0 0 0 0 0 0 0 0 0 0 0 0 0 0 0 0 0 0 0 0 0 0 0 0 0 0 0 0 0 0 0 0 0 0 0 0 0 0 0 0 0 0 0 0 0 0 0 0 0 0 0 0 0 0 0 0 0 0 0 0 0 0 0 0 0 0 0 0 0 0 
Shoots/CH_IMAGES/snapshot219919/VIS_SV_90_z1_h1_g0_e65_v500_new_467084_0.png 92 7 6 14 18 22 20 26 30 24 40 48 60 63 68 57 61 84 130 129 138 162 226 296 293 337 399 443 515 540 538 550 556 654 647 708 848 1014 1384 1447 1886 2166 2529 3104 3329 3497 2818 2043 1285 681 445 278 170 186 111 95 91 60 77 39 90 29 42 49 45 32 44 35 49 56 21 42 43 42 44 50 44 56 60 46 46 53 32 56 39 32 38 30 34 26 87 14 26 17 38 31 29 26 36 26 27 34 36 29 46 34 48 43 55 56 65 76 47 97 67 59 57 44 24 7 33 4 6 10 5 12 11 6 8 13 3 8 9 12 14 8 11 9 8 4 4 6 1 5 1 1 1 0 0 0 1 0 0 2 1 0 2 0 0 2 1 0 0 2 1 6 2 2 3 2 4 2 0 0 2 3 1 5 3 2 
Shoots/CH_IMAGES/snapshot219919/VIS_SV_0_z1_h1_g0_e65_v500_new_467083_0.png 135 6 15 12 11 13 21 21 26 30 33 56 62 88 111 138 148 244 269 296 325 354 362 449 479 470 525 505 516 529 484 574 596 621 676 824 824 1045 1386 1681 1965 2442 2826 3275 4248 4975 4585 3290 1921 996 577 332 214 194 121 101 83 73 81 68 105 59 60 70 56 71 72 66 88 84 78 98 74 95 76 110 87 87 80 87 87 58 48 68 58 49 55 49 43 28 86 17 30 27 33 30 25 22 33 13 16 15 14 14 12 12 6 9 3 1 0 2 0 2 1 0 1 0 1 0 2 0 0 0 0 0 0 0 0 0 0 0 0 0 0 1 0 0 0 0 0 0 0 1 0 0 0 0 0 0 0 0 0 0 0 0 0 1 0 1 0 1 0 0 2 0 1 2 0 3 2 2 1 4 2 2 2 3 5 7 
Shoots/CH_IMAGES/snapshot219920/VIS_SV_90_z1_h1_g0_e65_v500_new_467090_0.png 0 0 0 0 0 0 0 0 0 0 0 0 0 0 0 0 0 0 0 0 0 0 0 0 0 0 0 0 0 0 0 0 0 0 0 0 0 0 0 0 0 0 0 0 0 0 0 0 0 0 0 0 0 0 0 0 0 0 0 0 0 0 0 0 0 0 0 0 0 0 0 0 0 0 0 0 0 0 0 0 0 0 0 0 0 0 0 0 0 0 0 0 0 0 0 0 0 0 0 0 0 0 0 0 0 0 0 0 0 0 0 0 0 0 0 0 0 0 0 0 0 0 0 0 0 0 0 0 0 0 0 0 0 0 0 0 0 0 0 0 0 0 0 0 0 0 0 0 0 0 0 0 0 0 0 0 0 0 0 0 0 0 0 0 0 0 0 0 0 0 0 0 0 0 0 0 0 0 0 0 
Shoots/CH_IMAGES/snapshot219920/VIS_SV_0_z1_h1_g0_e65_v500_new_467089_0.png 0 0 0 0 0 0 0 0 0 0 0 0 0 0 0 0 0 0 0 0 0 0 0 0 0 0 0 0 0 0 0 0 0 0 0 0 0 0 0 0 0 0 0 0 0 0 0 0 0 0 0 0 0 0 0 0 0 0 0 0 0 0 0 0 0 0 0 0 0 0 0 0 0 0 0 0 0 0 0 0 0 0 0 0 0 0 0 0 0 0 0 0 0 0 0 0 0 0 0 0 0 0 0 0 0 0 0 0 0 0 0 0 0 0 0 0 0 0 0 0 0 0 0 0 0 0 0 0 0 0 0 0 0 0 0 0 0 0 0 0 0 0 0 0 0 0 0 0 0 0 0 0 0 0 0 0 0 0 0 0 0 0 0 0 0 0 0 0 0 0 0 0 0 0 0 0 0 0 0 0 
Shoots/CH_IMAGES/snapshot219921/VIS_SV_90_z1_h1_g0_e65_v500_new_467096_0.png 36 1 6 4 5 13 14 4 22 21 21 31 34 43 49 64 85 109 126 169 196 210 231 266 290 314 369 351 421 429 402 482 443 525 558 675 838 904 1248 1352 1761 2217 2427 2735 2627 2338 1446 957 505 213 145 81 47 54 31 42 34 19 28 14 53 21 20 30 24 25 31 17 46 28 35 27 28 32 40 43 25 26 28 21 39 30 17 37 17 14 19 19 22 12 61 7 11 13 20 13 15 13 16 8 16 12 5 13 8 15 10 5 7 6 8 0 2 2 2 3 3 1 4 0 5 0 0 1 0 0 0 0 0 1 3 1 0 1 1 1 1 0 0 0 1 0 0 1 0 0 1 0 0 0 2 0 0 0 1 0 1 1 1 1 0 1 1 4 1 1 2 3 6 2 2 2 1 6 2 2 4 0 2 5 
Shoots/CH_IMAGES/snapshot219922/VIS_SV_0_z1_h1_g0_e65_v500_new_467101_0.png 20 0 0 2 1 1 3 4 4 3 4 14 15 19 18 18 31 22 19 32 30 51 83 104 142 156 176 223 259 285 264 315 358 333 420 516 610 696 769 855 924 965 937 924 802 608 389 273 149 93 60 39 30 27 34 15 21 20 22 11 25 12 15 18 25 19 21 22 28 14 24 20 22 22 18 24 18 16 25 10 15 9 14 17 9 8 12 6 9 5 24 3 4 5 9 9 6 5 6 6 4 10 5 6 11 5 3 1 1 0 0 0 1 0 0 0 1 0 0 0 1 0 0 0 0 1 0 0 0 0 0 0 0 1 0 0 0 0 0 0 0 0 0 0 0 0 0 0 0 0 3 0 0 0 0 0 0 0 0 0 1 0 0 0 0 1 0 0 0 0 0 0 0 1 1 0 0 2 1 0 
Shoots/CH_IMAGES/snapshot219921/VIS_SV_0_z1_h1_g0_e65_v500_new_467095_0.png 6 3 4 5 7 7 15 19 24 23 34 39 50 78 84 127 113 127 163 183 210 250 254 343 393 384 417 441 486 487 430 511 565 586 652 710 806 1002 1387 1618 1987 2556 2716 2808 2829 2206 1478 854 419 201 114 83 45 48 30 33 34 22 26 16 51 14 27 33 31 25 36 17 43 43 31 53 39 50 38 39 41 46 49 27 38 26 26 32 24 19 25 12 18 9 23 12 13 9 15 13 10 7 18 11 12 8 3 7 1 2 4 3 1 0 1 0 1 0 0 0 0 1 0 0 0 0 0 0 0 0 0 0 0 0 0 0 1 0 0 0 0 0 0 0 0 0 0 0 0 0 0 0 0 0 0 0 0 0 1 1 0 0 0 1 0 0 0 0 0 1 1 0 0 0 3 0 1 6 2 2 2 2 1 3 
Shoots/CH_IMAGES/snapshot219922/VIS_SV_90_z1_h1_g0_e65_v500_new_467102_0.png 19 3 1 1 0 2 1 5 7 8 13 15 17 17 22 27 20 32 31 24 61 77 102 129 185 196 254 266 320 372 378 373 352 439 484 580 755 830 1018 1128 1199 1341 1279 947 652 358 220 121 92 58 51 49 21 40 26 25 30 25 24 16 27 18 29 22 36 38 24 12 27 36 29 23 27 29 22 13 19 28 21 13 18 15 8 10 11 9 7 9 6 6 28 1 8 3 7 5 8 8 9 3 6 4 3 4 2 6 1 1 1 0 3 1 0 2 1 0 0 0 0 0 1 0 0 0 0 0 0 0 0 0 0 1 0 1 0 0 0 0 0 0 0 0 0 0 0 0 0 0 0 0 1 0 0 0 0 3 0 0 0 0 2 0 0 0 0 2 0 0 0 0 0 0 0 1 0 0 0 0 1 0 
Shoots/CH_IMAGES/snapshot219923/VIS_SV_90_z1_h1_g0_e65_v500_new_467108_0.png 0 0 0 0 0 0 0 0 0 0 0 0 0 0 0 0 0 0 0 0 0 0 0 0 0 0 0 0 0 0 0 0 0 0 0 0 0 0 0 0 0 0 0 0 0 0 0 0 0 0 0 0 0 0 0 0 0 0 0 0 0 0 0 0 0 0 0 0 0 0 0 0 0 0 0 0 0 0 0 0 0 0 0 0 0 0 0 0 0 0 0 0 0 0 0 0 0 0 0 0 0 0 0 0 0 0 0 0 0 0 0 0 0 0 0 0 0 0 0 0 0 0 0 0 0 0 0 0 0 0 0 0 0 0 0 0 0 0 0 0 0 0 0 0 0 0 0 0 0 0 0 0 0 0 0 0 0 0 0 0 0 0 0 0 0 0 0 0 0 0 0 0 0 0 0 0 0 0 0 0 
Shoots/CH_IMAGES/snapshot219923/VIS_SV_0_z1_h1_g0_e65_v500_new_467107_0.png 0 0 0 0 0 0 0 0 0 0 0 0 0 0 0 0 0 0 0 0 0 0 0 0 0 0 0 0 0 0 0 0 0 0 0 0 0 0 0 0 0 0 0 0 0 0 0 0 0 0 0 0 0 0 0 0 0 0 0 0 0 0 0 0 0 0 0 0 0 0 0 0 0 0 0 0 0 0 0 0 0 0 0 0 0 0 0 0 0 0 0 0 0 0 0 0 0 0 0 0 0 0 0 0 0 0 0 0 0 0 0 0 0 0 0 0 0 0 0 0 0 0 0 0 0 0 0 0 0 0 0 0 0 0 0 0 0 0 0 0 0 0 0 0 0 0 0 0 0 0 0 0 0 0 0 0 0 0 0 0 0 0 0 0 0 0 0 0 0 0 0 0 0 0 0 0 0 0 0 0 
Shoots/CH_IMAGES/snapshot219924/VIS_SV_90_z1_h1_g0_e65_v500_new_467114_0.png 62 8 4 10 20 31 23 23 52 43 54 62 89 84 144 163 211 221 250 290 330 365 355 387 458 442 469 457 407 533 459 538 557 594 652 680 834 917 1335 1594 2051 2628 3259 3760 4180 4270 2990 2284 1390 796 479 318 184 198 118 115 100 86 97 51 114 43 69 86 69 85 65 48 85 86 73 92 90 86 96 104 89 102 92 70 83 76 63 73 51 44 52 48 40 22 96 15 21 28 24 24 27 19 30 20 20 19 29 18 10 29 18 10 7 12 9 9 4 9 6 7 6 3 2 1 8 1 1 3 4 6 2 2 4 3 7 4 1 4 1 0 5 2 4 4 2 1 0 2 5 0 1 1 1 0 8 0 2 2 1 1 3 0 1 2 1 1 0 2 0 2 0 2 2 2 0 0 1 3 4 4 8 4 1 0 
Shoots/CH_IMAGES/snapshot219924/VIS_SV_0_z1_h1_g0_e65_v500_new_467113_0.png 97 0 1 2 2 7 8 22 23 44 42 73 84 140 156 200 214 259 294 324 330 364 356 375 460 452 518 520 540 562 538 611 608 803 852 958 1181 1283 1732 2076 2564 2971 3512 4282 4876 4978 4053 3324 2143 1291 790 458 284 237 149 119 107 82 73 68 107 57 66 68 73 91 73 61 94 96 82 84 70 76 88 70 87 99 72 69 79 75 55 64 56 43 41 40 33 29 105 27 41 24 18 34 32 22 21 12 11 14 8 8 6 11 6 2 2 1 5 3 4 2 0 2 4 1 0 0 3 0 2 1 0 4 0 0 1 0 0 0 0 0 0 0 0 0 1 0 0 0 0 0 0 0 1 0 0 0 2 0 1 0 0 0 0 0 1 0 0 0 0 0 0 0 0 0 0 0 0 3 0 2 0 1 1 1 1 0 
Shoots/CH_IMAGES/snapshot219925/VIS_SV_90_z1_h1_g0_e65_v500_new_467120_0.png 51 2 2 2 4 3 3 9 16 12 18 38 48 60 82 100 98 135 139 155 215 226 288 372 394 392 491 525 528 533 497 533 549 592 689 830 1031 1196 1293 1385 1674 1907 2153 2122 1581 858 429 221 135 81 79 66 57 65 56 52 49 55 37 31 52 30 50 44 36 37 42 59 50 52 54 77 53 53 61 41 40 31 34 30 21 20 13 26 15 11 19 13 15 4 31 5 4 3 4 10 9 7 6 8 1 3 1 3 1 3 0 1 0 1 1 2 0 0 0 0 1 1 1 0 1 0 0 0 1 2 1 0 0 0 0 0 0 0 0 0 0 0 0 0 1 0 0 0 0 0 0 1 0 0 0 0 0 0 0 0 0 0 0 0 0 0 1 0 0 1 0 0 1 1 0 0 1 1 0 3 1 0 4 3 
Shoots/CH_IMAGES/snapshot219926/VIS_SV_0_z1_h1_g0_e65_v500_new_467125_0.png 0 0 0 1 0 1 3 4 7 8 12 19 24 23 31 18 22 25 20 28 33 34 33 48 54 69 64 86 120 113 152 149 140 171 182 182 200 247 228 313 413 586 604 487 292 148 70 39 34 18 22 11 11 15 12 8 10 8 17 3 22 9 11 12 16 11 17 9 10 6 6 5 7 7 6 4 5 9 7 1 7 3 3 3 5 3 5 2 1 0 2 2 0 2 1 3 3 3 2 0 0 2 1 1 0 2 2 0 1 1 1 0 0 1 0 0 0 0 0 0 0 0 0 0 1 0 0 0 0 0 0 0 0 0 0 0 0 0 0 0 0 0 0 0 0 0 0 0 1 0 3 0 0 0 0 0 0 1 0 1 0 0 0 1 0 1 0 0 0 0 0 0 0 0 0 0 0 0 1 0 
Shoots/CH_IMAGES/snapshot219925/VIS_SV_0_z1_h1_g0_e65_v500_new_467119_0.png 31 2 5 4 2 7 6 1 8 9 11 11 20 26 37 29 39 51 64 70 83 101 95 126 189 209 221 263 313 346 298 348 322 375 418 427 524 631 837 1162 1861 3189 3508 2686 1459 696 363 201 135 75 51 42 38 54 48 34 32 43 28 33 38 21 24 29 15 24 23 23 37 39 45 36 31 25 31 30 36 33 36 37 35 26 20 20 17 16 11 5 14 13 33 7 13 7 3 4 3 4 4 8 1 4 5 3 5 4 2 3 9 3 6 3 5 4 2 2 4 1 1 3 3 0 1 3 5 1 3 4 3 2 4 0 4 7 3 5 4 3 2 2 3 1 1 3 4 6 2 1 2 2 1 1 0 1 1 1 2 0 1 2 2 0 3 0 0 1 0 0 1 0 1 0 0 2 2 1 0 1 1 1 
Shoots/CH_IMAGES/snapshot219926/VIS_SV_90_z1_h1_g0_e65_v500_new_467126_0.png 1 0 0 0 1 0 0 1 0 0 4 5 3 5 10 16 13 19 21 25 28 30 46 72 66 101 88 116 123 153 142 159 165 152 159 215 242 249 276 316 317 321 271 192 116 83 68 35 24 21 20 22 10 12 16 10 15 10 12 6 11 6 14 12 12 12 12 7 11 16 7 12 6 8 9 4 7 12 9 6 3 3 3 9 4 1 3 3 1 0 2 0 0 3 1 3 1 2 2 0 0 3 0 2 0 0 1 1 0 0 1 1 0 0 1 0 0 0 0 0 0 0 0 0 0 0 0 0 0 0 1 0 0 1 0 1 0 0 0 0 0 0 0 0 0 0 0 0 0 0 1 0 0 0 0 0 0 0 1 0 0 0 0 0 0 0 0 0 0 0 0 0 0 1 0 0 0 0 0 0 
Shoots/CH_IMAGES/snapshot219927/VIS_SV_0_z1_h1_g0_e65_v500_new_467131_0.png 0 0 0 0 0 0 0 0 0 0 0 0 0 0 0 0 0 0 0 0 0 0 0 0 0 0 0 0 0 0 0 0 0 0 0 0 0 0 0 0 0 0 0 0 0 0 0 0 0 0 0 0 0 0 0 0 0 0 0 0 0 0 0 0 0 0 0 0 0 0 0 0 0 0 0 0 0 0 0 0 0 0 0 0 0 0 0 0 0 0 0 0 0 0 0 0 0 0 0 0 0 0 0 0 0 0 0 0 0 0 0 0 0 0 0 0 0 0 0 0 0 0 0 0 0 0 0 0 0 0 0 0 0 0 0 0 0 0 0 0 0 0 0 0 0 0 0 0 0 0 0 0 0 0 0 0 0 0 0 0 0 0 0 0 0 0 0 0 0 0 0 0 0 0 0 0 0 0 0 0 
Shoots/CH_IMAGES/snapshot219927/VIS_SV_90_z1_h1_g0_e65_v500_new_467132_0.png 0 0 0 0 0 0 0 0 0 0 0 0 0 0 0 0 0 0 0 0 0 0 0 0 0 0 0 0 0 0 0 0 0 0 0 0 0 0 0 0 0 0 0 0 0 0 0 0 0 0 0 0 0 0 0 0 0 0 0 0 0 0 0 0 0 0 0 0 0 0 0 0 0 0 0 0 0 0 0 0 0 0 0 0 0 0 0 0 0 0 0 0 0 0 0 0 0 0 0 0 0 0 0 0 0 0 0 0 0 0 0 0 0 0 0 0 0 0 0 0 0 0 0 0 0 0 0 0 0 0 0 0 0 0 0 0 0 0 0 0 0 0 0 0 0 0 0 0 0 0 0 0 0 0 0 0 0 0 0 0 0 0 0 0 0 0 0 0 0 0 0 0 0 0 0 0 0 0 0 0 
Shoots/CH_IMAGES/snapshot219928/VIS_SV_0_z1_h1_g0_e65_v500_new_467134_0.png 23 0 4 4 3 1 10 8 13 17 21 15 24 30 33 49 38 65 73 73 91 125 164 187 255 272 294 352 406 494 443 465 515 609 699 866 976 1167 1274 1469 1633 1828 1697 1395 998 614 313 187 111 74 78 59 48 57 44 43 49 37 29 23 50 21 29 36 34 40 34 28 43 20 32 28 28 22 15 13 20 17 14 11 11 7 7 10 9 10 8 9 8 3 26 2 10 13 9 9 12 5 8 5 6 8 7 9 4 3 2 0 3 4 3 5 1 7 2 1 0 0 0 1 5 0 0 1 0 1 0 0 1 0 0 0 0 0 0 0 1 0 1 0 1 0 0 0 0 0 0 1 0 0 2 0 0 0 0 0 2 0 1 1 0 0 1 1 0 2 0 1 0 0 2 1 0 4 2 2 0 2 0 0 
Shoots/CH_IMAGES/snapshot219928/VIS_SV_90_z1_h1_g0_e65_v500_new_467135_0.png 94 0 6 8 7 3 12 11 18 18 21 30 35 33 43 79 77 107 112 130 178 200 243 259 301 287 332 332 353 370 346 354 374 419 529 593 719 822 970 1092 1356 1663 2042 2412 2016 1371 746 435 224 179 114 87 66 60 53 62 49 40 45 37 42 26 46 44 39 36 51 60 75 82 60 65 68 50 74 57 54 43 35 31 31 33 18 25 21 21 25 16 14 16 33 11 7 9 15 6 10 6 13 5 10 5 4 6 3 7 5 6 4 6 1 3 1 12 4 0 0 1 4 0 5 0 1 1 3 1 2 0 0 0 1 2 0 2 0 0 1 0 1 0 0 0 0 1 0 0 2 0 0 0 1 0 0 0 1 0 0 0 2 0 0 1 0 0 0 0 2 0 3 0 1 2 0 1 0 1 1 2 6 1 
Shoots/CH_IMAGES/snapshot219929/VIS_SV_0_z1_h1_g0_e65_v500_new_467140_0.png 73 1 1 2 3 5 11 9 10 7 27 25 34 43 48 66 70 91 105 139 161 180 212 265 320 338 351 397 449 490 467 476 527 577 604 714 857 894 1038 943 992 1015 1116 1080 962 666 359 211 129 75 80 52 42 38 44 41 36 31 28 21 65 19 31 29 37 40 30 31 43 45 36 35 33 24 33 28 17 16 24 21 16 22 9 14 20 13 18 20 15 10 54 6 4 14 15 9 9 7 12 6 14 13 12 18 15 10 8 14 11 3 3 0 1 5 1 2 1 2 1 0 7 0 0 0 0 0 0 0 4 0 0 0 0 0 0 0 1 3 1 1 0 0 0 3 0 0 0 1 1 0 2 0 0 0 0 0 2 0 1 3 1 0 0 1 1 1 2 0 0 0 0 0 0 1 1 3 3 0 1 0 
Shoots/CH_IMAGES/snapshot219930/VIS_SV_0_z1_h1_g0_e65_v500_new_467149_0.png 0 0 0 0 0 0 0 0 0 0 0 0 0 0 0 0 0 0 0 0 0 0 0 0 0 0 0 0 0 0 0 0 0 0 0 0 0 0 0 0 0 0 0 0 0 0 0 0 0 0 0 0 0 0 0 0 0 0 0 0 0 0 0 0 0 0 0 0 0 0 0 0 0 0 0 0 0 0 0 0 0 0 0 0 0 0 0 0 0 0 0 0 0 0 0 0 0 0 0 0 0 0 0 0 0 0 0 0 0 0 0 0 0 0 0 0 0 0 0 0 0 0 0 0 0 0 0 0 0 0 0 0 0 0 0 0 0 0 0 0 0 0 0 0 0 0 0 0 0 0 0 0 0 0 0 0 0 0 0 0 0 0 0 0 0 0 0 0 0 0 0 0 0 0 0 0 0 0 0 0 
Shoots/CH_IMAGES/snapshot219929/VIS_SV_90_z1_h1_g0_e65_v500_new_467141_0.png 23 2 2 3 5 2 2 3 9 18 21 19 25 53 60 52 53 55 84 86 101 124 111 163 160 173 224 238 239 223 215 242 246 268 257 354 426 512 610 769 1064 1498 2095 2742 2714 1701 909 345 150 66 71 47 34 53 45 42 47 22 16 16 34 14 30 20 25 35 29 28 39 49 38 27 35 43 45 37 43 35 39 30 46 55 44 41 42 31 25 20 21 12 42 21 18 22 19 13 16 17 22 23 12 9 12 12 14 11 8 7 11 12 19 31 21 31 13 14 12 6 5 3 8 3 1 1 2 3 3 3 3 3 2 3 2 2 1 2 5 2 1 1 0 1 2 3 1 1 1 0 0 0 4 0 1 0 0 2 0 0 1 0 1 1 2 1 3 2 2 1 2 1 1 2 2 5 2 1 4 1 0 2 
Shoots/CH_IMAGES/snapshot219930/VIS_SV_90_z1_h1_g0_e65_v500_new_467150_0.png 0 0 0 0 0 0 0 0 0 0 0 0 0 0 0 0 0 0 0 0 0 0 0 0 0 0 0 0 0 0 0 0 0 0 0 0 0 0 0 0 0 0 0 0 0 0 0 0 0 0 0 0 0 0 0 0 0 0 0 0 0 0 0 0 0 0 0 0 0 0 0 0 0 0 0 0 0 0 0 0 0 0 0 0 0 0 0 0 0 0 0 0 0 0 0 0 0 0 0 0 0 0 0 0 0 0 0 0 0 0 0 0 0 0 0 0 0 0 0 0 0 0 0 0 0 0 0 0 0 0 0 0 0 0 0 0 0 0 0 0 0 0 0 0 0 0 0 0 0 0 0 0 0 0 0 0 0 0 0 0 0 0 0 0 0 0 0 0 0 0 0 0 0 0 0 0 0 0 0 0 
Shoots/CH_IMAGES/snapshot219931/VIS_SV_90_z1_h1_g0_e65_v500_new_467156_0.png 0 0 0 0 0 0 0 0 0 0 0 0 0 0 0 0 0 0 0 0 0 0 0 0 0 0 0 0 0 0 0 0 0 0 0 0 0 0 0 0 0 0 0 0 0 0 0 0 0 0 0 0 0 0 0 0 0 0 0 0 0 0 0 0 0 0 0 0 0 0 0 0 0 0 0 0 0 0 0 0 0 0 0 0 0 0 0 0 0 0 0 0 0 0 0 0 0 0 0 0 0 0 0 0 0 0 0 0 0 0 0 0 0 0 0 0 0 0 0 0 0 0 0 0 0 0 0 0 0 0 0 0 0 0 0 0 0 0 0 0 0 0 0 0 0 0 0 0 0 0 0 0 0 0 0 0 0 0 0 0 0 0 0 0 0 0 0 0 0 0 0 0 0 0 0 0 0 0 0 0 
Shoots/CH_IMAGES/snapshot219931/VIS_SV_0_z1_h1_g0_e65_v500_new_467155_0.png 0 0 0 0 0 0 0 0 0 0 0 0 0 0 0 0 0 0 0 0 0 0 0 0 0 0 0 0 0 0 0 0 0 0 0 0 0 0 0 0 0 0 0 0 0 0 0 0 0 0 0 0 0 0 0 0 0 0 0 0 0 0 0 0 0 0 0 0 0 0 0 0 0 0 0 0 0 0 0 0 0 0 0 0 0 0 0 0 0 0 0 0 0 0 0 0 0 0 0 0 0 0 0 0 0 0 0 0 0 0 0 0 0 0 0 0 0 0 0 0 0 0 0 0 0 0 0 0 0 0 0 0 0 0 0 0 0 0 0 0 0 0 0 0 0 0 0 0 0 0 0 0 0 0 0 0 0 0 0 0 0 0 0 0 0 0 0 0 0 0 0 0 0 0 0 0 0 0 0 0 
Shoots/CH_IMAGES/snapshot219932/VIS_SV_90_z1_h1_g0_e65_v500_new_467162_0.png 0 0 0 0 0 0 0 0 0 0 0 0 0 0 0 0 0 0 0 0 0 0 0 0 0 0 0 0 0 0 0 0 0 0 0 0 0 0 0 0 0 0 0 0 0 0 0 0 0 0 0 0 0 0 0 0 0 0 0 0 0 0 0 0 0 0 0 0 0 0 0 0 0 0 0 0 0 0 0 0 0 0 0 0 0 0 0 0 0 0 0 0 0 0 0 0 0 0 0 0 0 0 0 0 0 0 0 0 0 0 0 0 0 0 0 0 0 0 0 0 0 0 0 0 0 0 0 0 0 0 0 0 0 0 0 0 0 0 0 0 0 0 0 0 0 0 0 0 0 0 0 0 0 0 0 0 0 0 0 0 0 0 0 0 0 0 0 0 0 0 0 0 0 0 0 0 0 0 0 0 
Shoots/CH_IMAGES/snapshot219932/VIS_SV_0_z1_h1_g0_e65_v500_new_467161_0.png 0 0 0 0 0 0 0 0 0 0 0 0 0 0 0 0 0 0 0 0 0 0 0 0 0 0 0 0 0 0 0 0 0 0 0 0 0 0 0 0 0 0 0 0 0 0 0 0 0 0 0 0 0 0 0 0 0 0 0 0 0 0 0 0 0 0 0 0 0 0 0 0 0 0 0 0 0 0 0 0 0 0 0 0 0 0 0 0 0 0 0 0 0 0 0 0 0 0 0 0 0 0 0 0 0 0 0 0 0 0 0 0 0 0 0 0 0 0 0 0 0 0 0 0 0 0 0 0 0 0 0 0 0 0 0 0 0 0 0 0 0 0 0 0 0 0 0 0 0 0 0 0 0 0 0 0 0 0 0 0 0 0 0 0 0 0 0 0 0 0 0 0 0 0 0 0 0 0 0 0 
Shoots/CH_IMAGES/snapshot219933/VIS_SV_0_z1_h1_g0_e65_v500_new_467167_0.png 47 4 13 16 12 11 26 19 31 29 31 47 41 61 67 57 61 68 71 80 89 84 98 159 130 141 145 164 227 203 265 253 256 297 318 397 449 526 608 624 767 843 824 956 947 794 530 338 192 108 63 42 24 42 36 31 28 24 25 13 67 10 20 29 20 30 26 22 29 34 25 41 32 30 29 36 43 28 43 35 32 31 23 48 36 38 31 28 37 21 72 22 42 41 45 42 44 39 43 53 50 62 48 58 34 48 49 41 47 28 25 14 22 17 10 8 12 6 9 7 19 2 13 5 6 15 9 2 10 8 5 14 3 6 2 11 2 7 8 7 2 5 5 8 1 4 2 3 2 2 8 1 3 6 3 8 5 2 4 3 5 5 7 9 5 12 3 6 5 7 11 6 3 13 11 11 4 11 10 8 
Shoots/CH_IMAGES/snapshot219933/VIS_SV_90_z1_h1_g0_e65_v500_new_467168_0.png 32 6 10 12 16 13 23 33 51 56 65 84 75 72 65 58 57 66 45 51 51 66 89 110 130 147 191 164 200 225 281 239 248 290 330 358 452 485 590 567 665 677 683 604 358 274 155 88 60 47 40 21 18 35 29 29 24 23 26 11 38 8 20 26 19 19 16 14 29 22 12 18 18 27 15 25 11 6 19 16 15 6 10 19 15 13 15 6 12 10 49 1 10 8 11 11 8 7 10 9 13 9 8 9 1 6 5 4 4 2 5 0 1 2 3 1 0 2 2 0 4 0 1 1 0 0 1 1 1 0 0 1 1 1 2 1 0 2 1 1 2 1 0 1 2 0 1 0 0 0 3 1 0 2 0 3 0 0 5 4 2 1 0 2 5 1 1 3 3 3 1 8 2 6 3 4 7 4 6 5 
Shoots/CH_IMAGES/snapshot219934/VIS_SV_0_z1_h1_g0_e65_v500_new_467173_0.png 0 0 0 0 0 0 0 0 0 0 0 0 0 0 0 0 0 0 0 0 0 0 0 0 0 0 0 0 0 0 0 0 0 0 0 0 0 0 0 0 0 0 0 0 0 0 0 0 0 0 0 0 0 0 0 0 0 0 0 0 0 0 0 0 0 0 0 0 0 0 0 0 0 0 0 0 0 0 0 0 0 0 0 0 0 0 0 0 0 0 0 0 0 0 0 0 0 0 0 0 0 0 0 0 0 0 0 0 0 0 0 0 0 0 0 0 0 0 0 0 0 0 0 0 0 0 0 0 0 0 0 0 0 0 0 0 0 0 0 0 0 0 0 0 0 0 0 0 0 0 0 0 0 0 0 0 0 0 0 0 0 0 0 0 0 0 0 0 0 0 0 0 0 0 0 0 0 0 0 0 
Shoots/CH_IMAGES/snapshot219934/VIS_SV_90_z1_h1_g0_e65_v500_new_467174_0.png 0 0 0 0 0 0 0 0 0 0 0 0 0 0 0 0 0 0 0 0 0 0 0 0 0 0 0 0 0 0 0 0 0 0 0 0 0 0 0 0 0 0 0 0 0 0 0 0 0 0 0 0 0 0 0 0 0 0 0 0 0 0 0 0 0 0 0 0 0 0 0 0 0 0 0 0 0 0 0 0 0 0 0 0 0 0 0 0 0 0 0 0 0 0 0 0 0 0 0 0 0 0 0 0 0 0 0 0 0 0 0 0 0 0 0 0 0 0 0 0 0 0 0 0 0 0 0 0 0 0 0 0 0 0 0 0 0 0 0 0 0 0 0 0 0 0 0 0 0 0 0 0 0 0 0 0 0 0 0 0 0 0 0 0 0 0 0 0 0 0 0 0 0 0 0 0 0 0 0 0 
Shoots/CH_IMAGES/snapshot219935/VIS_SV_0_z1_h1_g0_e65_v500_new_467176_0.png 0 0 0 0 0 0 0 0 0 0 0 0 0 0 0 0 0 0 0 0 0 0 0 0 0 0 0 0 0 0 0 0 0 0 0 0 0 0 0 0 0 0 0 0 0 0 0 0 0 0 0 0 0 0 0 0 0 0 0 0 0 0 0 0 0 0 0 0 0 0 0 0 0 0 0 0 0 0 0 0 0 0 0 0 0 0 0 0 0 0 0 0 0 0 0 0 0 0 0 0 0 0 0 0 0 0 0 0 0 0 0 0 0 0 0 0 0 0 0 0 0 0 0 0 0 0 0 0 0 0 0 0 0 0 0 0 0 0 0 0 0 0 0 0 0 0 0 0 0 0 0 0 0 0 0 0 0 0 0 0 0 0 0 0 0 0 0 0 0 0 0 0 0 0 0 0 0 0 0 0 
Shoots/CH_IMAGES/snapshot219935/VIS_SV_90_z1_h1_g0_e65_v500_new_467177_0.png 0 0 0 0 0 0 0 0 0 0 0 0 0 0 0 0 0 0 0 0 0 0 0 0 0 0 0 0 0 0 0 0 0 0 0 0 0 0 0 0 0 0 0 0 0 0 0 0 0 0 0 0 0 0 0 0 0 0 0 0 0 0 0 0 0 0 0 0 0 0 0 0 0 0 0 0 0 0 0 0 0 0 0 0 0 0 0 0 0 0 0 0 0 0 0 0 0 0 0 0 0 0 0 0 0 0 0 0 0 0 0 0 0 0 0 0 0 0 0 0 0 0 0 0 0 0 0 0 0 0 0 0 0 0 0 0 0 0 0 0 0 0 0 0 0 0 0 0 0 0 0 0 0 0 0 0 0 0 0 0 0 0 0 0 0 0 0 0 0 0 0 0 0 0 0 0 0 0 0 0 
Shoots/CH_IMAGES/snapshot219936/VIS_SV_0_z1_h1_g0_e65_v500_new_467185_0.png 0 0 0 0 0 0 0 0 0 0 0 0 0 0 0 0 0 0 0 0 0 0 0 0 0 0 0 0 0 0 0 0 0 0 0 0 0 0 0 0 0 0 0 0 0 0 0 0 0 0 0 0 0 0 0 0 0 0 0 0 0 0 0 0 0 0 0 0 0 0 0 0 0 0 0 0 0 0 0 0 0 0 0 0 0 0 0 0 0 0 0 0 0 0 0 0 0 0 0 0 0 0 0 0 0 0 0 0 0 0 0 0 0 0 0 0 0 0 0 0 0 0 0 0 0 0 0 0 0 0 0 0 0 0 0 0 0 0 0 0 0 0 0 0 0 0 0 0 0 0 0 0 0 0 0 0 0 0 0 0 0 0 0 0 0 0 0 0 0 0 0 0 0 0 0 0 0 0 0 0 
Shoots/CH_IMAGES/snapshot219936/VIS_SV_90_z1_h1_g0_e65_v500_new_467186_0.png 0 0 0 0 0 0 0 0 0 0 0 0 0 0 0 0 0 0 0 0 0 0 0 0 0 0 0 0 0 0 0 0 0 0 0 0 0 0 0 0 0 0 0 0 0 0 0 0 0 0 0 0 0 0 0 0 0 0 0 0 0 0 0 0 0 0 0 0 0 0 0 0 0 0 0 0 0 0 0 0 0 0 0 0 0 0 0 0 0 0 0 0 0 0 0 0 0 0 0 0 0 0 0 0 0 0 0 0 0 0 0 0 0 0 0 0 0 0 0 0 0 0 0 0 0 0 0 0 0 0 0 0 0 0 0 0 0 0 0 0 0 0 0 0 0 0 0 0 0 0 0 0 0 0 0 0 0 0 0 0 0 0 0 0 0 0 0 0 0 0 0 0 0 0 0 0 0 0 0 0 
Shoots/CH_IMAGES/snapshot219937/VIS_SV_0_z1_h1_g0_e65_v500_new_467191_0.png 118 1 2 3 6 4 1 10 16 11 23 22 39 30 53 51 71 102 115 133 157 188 189 269 300 350 344 370 413 479 440 497 524 599 677 843 954 1078 1204 1311 1635 2095 2249 2043 1378 725 385 203 139 110 98 87 48 70 53 45 54 49 53 41 73 30 44 50 43 45 47 45 61 46 53 55 38 41 46 45 24 21 18 16 15 23 6 11 16 18 14 15 11 13 64 8 9 14 11 14 14 18 15 13 16 15 7 13 8 8 12 9 4 4 8 9 4 3 0 4 2 3 1 0 2 1 4 0 3 1 0 0 2 2 1 0 1 1 2 1 0 0 2 1 0 0 0 1 0 0 0 2 1 0 1 0 1 0 0 0 1 1 0 0 0 0 2 1 1 2 1 1 2 0 1 1 1 4 3 0 1 2 1 3 
Shoots/CH_IMAGES/snapshot219937/VIS_SV_90_z1_h1_g0_e65_v500_new_467192_0.png 30 1 3 0 3 1 1 5 11 8 25 29 44 36 37 64 55 56 81 84 138 157 188 273 299 355 408 338 415 443 445 487 524 583 576 761 853 998 1173 1373 1966 2568 3019 2654 1806 1036 441 221 158 109 70 68 55 60 44 44 47 47 50 31 51 23 37 39 43 35 45 47 57 55 49 62 60 43 44 45 34 46 35 32 33 15 23 24 22 14 14 13 14 9 25 5 7 8 4 11 12 4 6 9 11 7 6 7 8 10 16 19 13 10 11 11 9 10 9 4 4 1 1 0 3 0 3 2 0 5 2 0 1 0 0 0 0 0 3 0 0 0 1 0 1 0 0 0 0 0 0 2 1 0 0 0 0 1 0 0 0 0 0 0 0 0 0 0 1 0 0 1 0 0 0 0 0 1 1 1 1 0 2 1 
Shoots/CH_IMAGES/snapshot219938/VIS_SV_90_z1_h1_g0_e65_v500_new_467198_0.png 0 0 0 0 0 0 0 0 0 0 0 0 0 0 0 0 0 0 0 0 0 0 0 0 0 0 0 0 0 0 0 0 0 0 0 0 0 0 0 0 0 0 0 0 0 0 0 0 0 0 0 0 0 0 0 0 0 0 0 0 0 0 0 0 0 0 0 0 0 0 0 0 0 0 0 0 0 0 0 0 0 0 0 0 0 0 0 0 0 0 0 0 0 0 0 0 0 0 0 0 0 0 0 0 0 0 0 0 0 0 0 0 0 0 0 0 0 0 0 0 0 0 0 0 0 0 0 0 0 0 0 0 0 0 0 0 0 0 0 0 0 0 0 0 0 0 0 0 0 0 0 0 0 0 0 0 0 0 0 0 0 0 0 0 0 0 0 0 0 0 0 0 0 0 0 0 0 0 0 0 
Shoots/CH_IMAGES/snapshot219938/VIS_SV_0_z1_h1_g0_e65_v500_new_467197_0.png 0 0 0 0 0 0 0 0 0 0 0 0 0 0 0 0 0 0 0 0 0 0 0 0 0 0 0 0 0 0 0 0 0 0 0 0 0 0 0 0 0 0 0 0 0 0 0 0 0 0 0 0 0 0 0 0 0 0 0 0 0 0 0 0 0 0 0 0 0 0 0 0 0 0 0 0 0 0 0 0 0 0 0 0 0 0 0 0 0 0 0 0 0 0 0 0 0 0 0 0 0 0 0 0 0 0 0 0 0 0 0 0 0 0 0 0 0 0 0 0 0 0 0 0 0 0 0 0 0 0 0 0 0 0 0 0 0 0 0 0 0 0 0 0 0 0 0 0 0 0 0 0 0 0 0 0 0 0 0 0 0 0 0 0 0 0 0 0 0 0 0 0 0 0 0 0 0 0 0 0 
Shoots/CH_IMAGES/snapshot219939/VIS_SV_90_z1_h1_g0_e65_v500_new_467204_0.png 0 0 0 0 0 0 0 0 0 0 0 0 0 0 0 0 0 0 0 0 0 0 0 0 0 0 0 0 0 0 0 0 0 0 0 0 0 0 0 0 0 0 0 0 0 0 0 0 0 0 0 0 0 0 0 0 0 0 0 0 0 0 0 0 0 0 0 0 0 0 0 0 0 0 0 0 0 0 0 0 0 0 0 0 0 0 0 0 0 0 0 0 0 0 0 0 0 0 0 0 0 0 0 0 0 0 0 0 0 0 0 0 0 0 0 0 0 0 0 0 0 0 0 0 0 0 0 0 0 0 0 0 0 0 0 0 0 0 0 0 0 0 0 0 0 0 0 0 0 0 0 0 0 0 0 0 0 0 0 0 0 0 0 0 0 0 0 0 0 0 0 0 0 0 0 0 0 0 0 0 
Shoots/CH_IMAGES/snapshot219939/VIS_SV_0_z1_h1_g0_e65_v500_new_467203_0.png 0 0 0 0 0 0 0 0 0 0 0 0 0 0 0 0 0 0 0 0 0 0 0 0 0 0 0 0 0 0 0 0 0 0 0 0 0 0 0 0 0 0 0 0 0 0 0 0 0 0 0 0 0 0 0 0 0 0 0 0 0 0 0 0 0 0 0 0 0 0 0 0 0 0 0 0 0 0 0 0 0 0 0 0 0 0 0 0 0 0 0 0 0 0 0 0 0 0 0 0 0 0 0 0 0 0 0 0 0 0 0 0 0 0 0 0 0 0 0 0 0 0 0 0 0 0 0 0 0 0 0 0 0 0 0 0 0 0 0 0 0 0 0 0 0 0 0 0 0 0 0 0 0 0 0 0 0 0 0 0 0 0 0 0 0 0 0 0 0 0 0 0 0 0 0 0 0 0 0 0 
Shoots/CH_IMAGES/snapshot219940/VIS_SV_0_z1_h1_g0_e65_v500_new_467209_0.png 80 0 2 1 1 0 5 5 8 12 25 43 58 86 105 122 143 177 202 200 258 261 326 379 396 440 483 523 521 592 608 601 632 706 796 991 1230 1379 1590 2032 2600 3374 3453 3340 2314 1181 554 278 151 100 84 55 58 57 40 56 37 43 23 33 31 26 24 39 28 47 51 47 41 51 48 40 39 39 28 30 29 28 28 12 21 19 22 24 16 7 17 9 9 9 38 3 4 5 2 7 12 8 8 6 4 0 1 1 1 2 1 1 3 1 2 0 0 1 1 0 0 0 1 0 0 0 0 0 1 1 0 0 0 0 0 0 0 0 0 0 0 0 0 0 2 0 0 0 0 0 1 0 0 0 2 0 0 0 0 0 0 0 0 0 0 0 0 0 0 1 0 0 0 0 0 0 0 1 1 0 0 0 0 1 
Shoots/CH_IMAGES/snapshot219940/VIS_SV_90_z1_h1_g0_e65_v500_new_467210_0.png 57 5 5 6 4 7 10 6 9 8 14 23 28 57 45 67 93 110 133 161 167 192 235 268 284 273 331 278 296 333 326 374 397 428 450 542 647 788 1154 1607 2115 2748 3271 3454 2731 1489 876 444 232 121 100 82 70 57 50 44 48 43 31 38 39 30 41 35 40 30 37 32 33 37 37 31 31 30 33 34 28 31 28 27 23 22 16 25 16 16 13 11 7 5 42 12 10 11 9 9 6 11 9 10 9 5 6 12 4 7 11 7 8 7 7 11 9 6 4 6 11 4 3 1 9 2 2 3 2 4 3 2 2 4 4 4 5 4 2 4 1 2 2 1 2 2 4 2 3 3 0 0 2 1 5 0 1 0 1 1 2 3 3 3 1 0 4 0 3 3 2 0 1 1 1 3 3 1 1 4 5 4 4 3 
Shoots/CH_IMAGES/snapshot219941/VIS_SV_90_z1_h1_g0_e65_v500_new_467216_0.png 0 0 0 0 0 0 0 0 0 0 0 0 0 0 0 0 0 0 0 0 0 0 0 0 0 0 0 0 0 0 0 0 0 0 0 0 0 0 0 0 0 0 0 0 0 0 0 0 0 0 0 0 0 0 0 0 0 0 0 0 0 0 0 0 0 0 0 0 0 0 0 0 0 0 0 0 0 0 0 0 0 0 0 0 0 0 0 0 0 0 0 0 0 0 0 0 0 0 0 0 0 0 0 0 0 0 0 0 0 0 0 0 0 0 0 0 0 0 0 0 0 0 0 0 0 0 0 0 0 0 0 0 0 0 0 0 0 0 0 0 0 0 0 0 0 0 0 0 0 0 0 0 0 0 0 0 0 0 0 0 0 0 0 0 0 0 0 0 0 0 0 0 0 0 0 0 0 0 0 0 
Shoots/CH_IMAGES/snapshot219941/VIS_SV_0_z1_h1_g0_e65_v500_new_467215_0.png 0 0 0 0 0 0 0 0 0 0 0 0 0 0 0 0 0 0 0 0 0 0 0 0 0 0 0 0 0 0 0 0 0 0 0 0 0 0 0 0 0 0 0 0 0 0 0 0 0 0 0 0 0 0 0 0 0 0 0 0 0 0 0 0 0 0 0 0 0 0 0 0 0 0 0 0 0 0 0 0 0 0 0 0 0 0 0 0 0 0 0 0 0 0 0 0 0 0 0 0 0 0 0 0 0 0 0 0 0 0 0 0 0 0 0 0 0 0 0 0 0 0 0 0 0 0 0 0 0 0 0 0 0 0 0 0 0 0 0 0 0 0 0 0 0 0 0 0 0 0 0 0 0 0 0 0 0 0 0 0 0 0 0 0 0 0 0 0 0 0 0 0 0 0 0 0 0 0 0 0 
Shoots/CH_IMAGES/snapshot219942/VIS_SV_0_z1_h1_g0_e65_v500_new_467221_0.png 50 2 3 3 8 7 18 19 34 62 63 67 73 92 82 96 103 106 113 124 128 163 161 239 245 229 262 320 303 317 264 320 351 369 447 506 571 666 789 862 1008 1307 1592 1969 1804 1084 535 267 102 63 50 48 32 34 27 23 26 18 27 19 32 9 26 28 24 16 20 15 39 24 34 25 32 30 32 34 35 29 34 23 29 24 16 26 21 25 29 10 16 11 47 4 17 12 12 17 10 11 11 6 11 3 10 8 8 4 7 4 3 2 2 3 0 1 3 0 0 0 0 0 1 0 0 0 0 0 1 0 1 0 1 0 1 0 0 0 0 0 0 0 0 0 0 1 0 0 0 0 0 0 0 0 0 0 0 0 0 0 0 0 0 1 0 2 0 0 0 0 1 1 2 0 0 0 2 0 0 4 2 6 
Shoots/CH_IMAGES/snapshot219942/VIS_SV_90_z1_h1_g0_e65_v500_new_467222_0.png 47 2 13 7 9 20 30 38 57 62 102 129 109 100 111 119 101 90 117 101 116 137 151 150 179 201 242 230 257 290 227 268 271 310 309 372 436 545 687 730 927 1095 1382 1799 2311 2450 1987 1425 748 382 179 94 70 66 37 29 31 20 30 23 43 16 21 29 25 31 29 28 39 30 39 30 40 30 45 46 40 46 37 21 29 25 32 32 35 23 29 22 23 13 53 16 16 21 18 16 19 11 14 14 13 11 11 11 9 16 10 7 9 21 31 29 27 36 25 16 15 11 3 0 8 0 5 5 3 0 1 1 3 2 2 1 0 3 0 2 1 1 1 1 2 0 1 1 4 1 1 0 1 1 1 0 0 0 2 2 3 0 2 1 3 3 0 1 1 2 1 2 3 0 1 3 3 1 5 3 7 2 3 2 
Shoots/CH_IMAGES/snapshot219943/VIS_SV_90_z1_h1_g0_e65_v500_new_467228_0.png 50 2 2 5 9 14 9 7 30 33 50 63 60 76 76 79 71 74 102 112 133 179 196 244 257 270 320 346 350 402 406 452 445 489 513 635 774 888 1048 1095 1204 1506 1792 2076 2080 2138 1566 1396 835 485 273 173 78 59 65 38 46 40 33 25 58 19 29 42 38 62 40 29 42 35 43 37 46 34 30 33 34 43 52 37 44 47 30 36 28 42 32 36 29 13 59 7 22 21 29 26 22 29 23 31 15 26 22 18 14 18 11 11 3 4 4 3 4 3 0 1 1 0 2 0 3 0 0 1 0 0 0 0 0 0 0 0 0 1 0 1 0 0 0 0 0 0 0 2 0 0 0 1 0 0 2 0 0 0 0 0 0 0 0 0 1 0 0 0 0 1 0 2 2 1 3 0 0 2 0 1 2 1 0 2 
Shoots/CH_IMAGES/snapshot219943/VIS_SV_0_z1_h1_g0_e65_v500_new_467227_0.png 42 1 7 10 8 4 9 7 23 24 22 33 55 61 94 87 69 97 107 136 162 166 167 210 199 226 253 280 296 314 295 345 367 405 473 542 693 837 1063 1091 1098 1170 1019 1133 1411 1653 1549 1285 809 499 304 189 119 119 67 53 50 35 34 26 59 17 36 36 37 26 46 38 53 48 33 52 41 43 50 38 41 37 44 40 39 31 37 28 21 22 29 19 23 12 44 14 17 14 7 19 8 13 14 18 14 9 11 12 16 17 8 16 14 9 5 9 3 16 4 4 5 2 6 4 8 3 3 5 4 7 5 3 7 4 5 0 6 2 1 3 3 4 2 1 1 0 0 1 2 4 5 0 1 0 10 0 3 1 1 0 2 0 0 3 4 0 2 5 3 6 4 4 2 3 3 4 4 7 2 2 3 4 3 1 
Shoots/CH_IMAGES/snapshot219944/VIS_SV_90_z1_h1_g0_e65_v500_new_467234_0.png 39 0 1 3 3 5 4 5 13 21 24 38 39 53 76 98 110 125 194 209 243 251 245 265 276 310 317 323 327 301 261 349 361 346 449 498 627 666 956 1099 1481 2023 2597 3321 3971 4411 3597 3309 2175 1526 1023 636 316 287 152 117 114 54 59 48 78 28 32 53 40 62 30 42 52 60 58 61 67 64 64 65 51 54 64 63 59 50 52 63 46 47 28 33 27 28 56 13 20 17 12 17 19 14 16 19 18 19 9 14 11 13 16 19 22 15 22 19 11 5 5 3 3 5 3 0 5 0 1 3 2 1 0 0 1 1 1 2 0 0 0 0 0 2 0 0 0 0 0 1 0 0 0 0 0 0 4 0 2 0 0 0 0 1 0 0 2 1 1 2 0 1 4 2 2 3 2 2 0 2 1 3 2 1 1 0 
Shoots/CH_IMAGES/snapshot219944/VIS_SV_0_z1_h1_g0_e65_v500_new_467233_0.png 54 2 8 5 11 20 22 20 41 32 54 66 76 104 123 147 161 142 206 218 277 341 372 426 443 479 543 648 632 669 621 727 762 777 848 1008 1151 1201 1564 1801 2129 2599 2957 3285 3744 3856 3159 2906 2059 1253 856 476 279 236 145 96 101 52 48 42 97 37 57 61 46 61 47 53 67 70 51 62 46 60 54 52 54 53 45 38 31 31 24 43 22 31 26 21 17 13 55 7 17 12 15 15 17 14 19 17 11 12 15 17 15 14 9 14 7 8 7 4 1 7 5 4 7 4 1 1 6 0 2 1 0 0 1 0 1 0 0 2 1 1 0 5 0 0 0 1 4 0 0 3 0 0 0 0 0 0 3 0 0 2 0 1 1 0 0 0 2 0 0 1 0 1 0 0 0 0 3 3 2 5 1 2 9 4 4 0 
Shoots/CH_IMAGES/snapshot219945/VIS_SV_90_z1_h1_g0_e65_v500_new_467240_0.png 114 24 30 33 36 58 71 90 103 90 97 92 119 124 141 158 152 142 147 172 195 226 267 292 323 298 333 415 440 448 441 445 467 533 593 730 900 991 1119 1059 1217 1267 1213 1080 731 521 277 176 128 77 82 58 48 52 41 35 21 34 33 16 54 15 24 32 38 37 32 24 40 27 37 37 27 30 21 38 29 38 29 26 18 31 15 24 25 16 28 22 19 8 118 13 28 26 20 25 27 8 23 13 17 16 18 27 25 23 14 6 12 9 9 5 3 3 9 6 2 3 2 2 7 0 1 3 4 3 2 2 0 1 2 1 1 0 1 4 1 0 0 2 2 0 0 2 1 0 2 0 0 0 0 0 1 0 0 2 1 1 3 3 1 1 0 7 5 6 5 1 7 7 9 11 8 8 7 9 22 15 15 13 
Shoots/CH_IMAGES/snapshot219945/VIS_SV_0_z1_h1_g0_e65_v500_new_467239_0.png 80 7 14 23 28 30 35 44 69 69 80 85 95 107 118 112 130 113 124 134 172 166 159 227 205 220 250 296 296 271 285 293 344 361 426 490 556 614 733 754 935 1243 1522 1558 1588 1517 976 800 513 299 209 116 69 68 32 32 29 8 14 9 35 4 11 15 19 15 12 8 15 11 22 14 15 27 17 19 25 15 28 16 16 23 15 26 23 15 22 15 19 13 55 7 10 7 13 21 14 16 14 12 14 22 17 22 5 15 9 14 11 6 9 6 4 4 6 6 3 3 2 3 15 3 2 1 1 2 3 1 4 3 4 3 1 2 2 6 3 2 3 3 2 3 2 4 4 3 4 3 1 3 9 2 1 4 3 3 7 0 6 3 7 9 3 4 3 5 1 0 5 4 7 7 5 10 5 15 8 8 10 7 
Shoots/CH_IMAGES/snapshot219946/VIS_SV_0_z1_h1_g0_e65_v500_new_467242_0.png 4 3 2 4 5 6 7 7 15 21 32 31 62 70 82 78 75 60 62 70 88 100 87 110 111 70 94 130 94 80 80 121 102 129 101 134 145 116 148 119 102 103 102 77 78 65 56 44 35 31 20 11 15 18 12 12 25 17 4 5 24 5 8 16 10 10 16 3 14 12 14 13 15 23 18 13 14 18 17 11 14 13 12 18 11 12 9 3 15 6 15 5 8 4 2 3 3 7 7 4 1 5 3 1 2 4 1 2 2 4 2 1 0 0 1 1 0 1 1 0 2 0 0 0 1 1 1 0 1 0 1 1 2 1 1 0 0 0 1 1 0 0 0 0 0 0 0 0 0 0 0 0 0 0 0 2 1 0 0 0 0 1 1 1 0 2 0 1 1 2 1 0 0 0 2 0 1 0 2 2 
Shoots/CH_IMAGES/snapshot219946/VIS_SV_90_z1_h1_g0_e65_v500_new_467243_0.png 13 2 8 8 9 10 14 18 26 24 37 64 83 76 81 71 60 72 63 68 53 73 65 66 62 73 69 84 93 87 65 80 71 67 58 78 69 79 85 100 153 244 265 352 368 374 286 234 128 77 48 47 24 34 24 17 19 11 16 13 31 10 16 13 13 17 21 17 19 16 11 12 17 15 18 22 9 10 17 19 25 23 20 30 25 22 12 16 20 10 25 9 15 10 14 10 12 13 13 17 16 15 14 14 20 14 18 17 27 30 28 28 16 29 30 14 10 15 7 1 17 1 6 8 6 6 4 3 7 3 0 7 5 5 4 9 3 4 6 4 4 5 3 7 3 4 5 1 5 0 10 0 2 2 0 5 5 1 2 2 3 3 4 4 2 2 4 5 3 3 2 4 2 5 1 3 1 1 2 6 
Shoots/CH_IMAGES/snapshot219947/VIS_SV_90_z1_h1_g0_e65_v500_new_467252_0.png 26 1 2 1 2 1 2 0 8 5 8 19 24 58 83 91 74 58 65 55 55 63 92 138 176 183 206 220 306 326 372 410 409 498 525 669 749 827 972 1037 1146 1259 1220 1067 911 705 397 266 139 61 55 40 31 47 30 24 24 22 20 7 42 9 21 26 25 16 30 15 23 23 27 25 27 13 26 42 25 16 30 25 15 25 16 22 9 25 21 9 22 16 44 8 15 15 11 18 8 7 20 14 12 17 11 11 7 8 8 6 6 3 2 9 2 6 2 3 1 2 4 0 1 2 3 1 1 3 2 0 3 1 1 4 3 2 4 1 0 0 1 0 2 0 0 1 1 0 0 1 0 0 4 0 1 0 0 0 1 0 0 2 0 0 0 3 0 2 0 0 0 3 1 0 1 0 1 3 0 1 1 1 
Shoots/CH_IMAGES/snapshot219947/VIS_SV_0_z1_h1_g0_e65_v500_new_467251_0.png 43 0 1 2 1 1 0 4 8 9 14 17 19 35 34 53 47 39 35 42 47 70 79 110 137 186 225 229 290 306 400 378 430 465 550 669 728 851 1034 1112 1129 1278 1454 1759 1945 1324 826 390 176 65 54 51 23 29 30 18 32 22 21 25 48 10 29 35 36 36 26 18 26 45 25 25 23 26 21 31 15 8 15 19 15 15 8 17 8 14 15 12 15 6 41 3 3 10 9 7 5 11 11 11 15 9 9 7 5 10 2 3 2 1 1 2 0 3 0 2 0 0 0 0 2 0 0 0 0 1 0 0 0 0 0 1 0 0 0 2 0 0 0 0 0 0 0 0 0 0 0 0 0 0 2 0 0 1 1 0 0 0 0 0 1 0 1 0 0 1 0 0 1 0 1 0 0 0 0 0 0 1 0 1 
Shoots/CH_IMAGES/snapshot219948/VIS_SV_0_z1_h1_g0_e65_v500_new_467257_0.png 0 0 0 0 0 0 0 0 0 0 0 0 0 0 0 0 0 0 0 0 0 0 0 0 0 0 0 0 0 0 0 0 0 0 0 0 0 0 0 0 0 0 0 0 0 0 0 0 0 0 0 0 0 0 0 0 0 0 0 0 0 0 0 0 0 0 0 0 0 0 0 0 0 0 0 0 0 0 0 0 0 0 0 0 0 0 0 0 0 0 0 0 0 0 0 0 0 0 0 0 0 0 0 0 0 0 0 0 0 0 0 0 0 0 0 0 0 0 0 0 0 0 0 0 0 0 0 0 0 0 0 0 0 0 0 0 0 0 0 0 0 0 0 0 0 0 0 0 0 0 0 0 0 0 0 0 0 0 0 0 0 0 0 0 0 0 0 0 0 0 0 0 0 0 0 0 0 0 0 0 
Shoots/CH_IMAGES/snapshot219948/VIS_SV_90_z1_h1_g0_e65_v500_new_467258_0.png 0 0 0 0 0 0 0 0 0 0 0 0 0 0 0 0 0 0 0 0 0 0 0 0 0 0 0 0 0 0 0 0 0 0 0 0 0 0 0 0 0 0 0 0 0 0 0 0 0 0 0 0 0 0 0 0 0 0 0 0 0 0 0 0 0 0 0 0 0 0 0 0 0 0 0 0 0 0 0 0 0 0 0 0 0 0 0 0 0 0 0 0 0 0 0 0 0 0 0 0 0 0 0 0 0 0 0 0 0 0 0 0 0 0 0 0 0 0 0 0 0 0 0 0 0 0 0 0 0 0 0 0 0 0 0 0 0 0 0 0 0 0 0 0 0 0 0 0 0 0 0 0 0 0 0 0 0 0 0 0 0 0 0 0 0 0 0 0 0 0 0 0 0 0 0 0 0 0 0 0 
Shoots/CH_IMAGES/snapshot219949/VIS_SV_90_z1_h1_g0_e65_v500_new_467264_0.png 25 5 3 3 7 7 9 12 26 29 23 42 53 60 100 126 174 147 197 203 259 293 340 391 408 479 587 569 570 590 556 600 658 722 806 916 1133 1322 1688 1948 2526 3332 3986 4731 5313 4711 3612 2558 1609 1022 611 375 201 192 127 65 89 69 53 36 74 35 50 63 52 53 57 50 75 79 76 77 74 64 82 75 67 76 75 61 70 78 54 70 41 36 42 43 33 36 47 20 20 31 19 21 31 15 20 12 18 10 13 6 14 6 7 3 5 5 4 2 1 2 2 1 2 3 0 0 4 0 0 0 0 1 0 0 1 0 0 1 0 0 0 0 0 0 0 1 1 0 0 0 0 0 0 0 0 0 6 0 0 0 0 0 0 0 0 0 1 0 0 1 1 0 0 0 1 0 5 1 0 1 3 1 3 2 7 0 
Shoots/CH_IMAGES/snapshot219949/VIS_SV_0_z1_h1_g0_e65_v500_new_467263_0.png 104 3 7 15 17 9 26 19 29 41 48 48 57 76 85 100 120 112 159 182 220 282 297 388 402 426 481 480 554 570 547 601 643 706 850 974 1179 1330 1792 2042 2409 2989 3521 3948 4067 4114 2983 2305 1476 948 574 346 195 171 100 78 60 60 61 37 89 37 51 60 47 66 49 59 47 59 56 63 69 56 54 51 34 46 48 41 37 34 29 40 32 48 35 21 32 12 84 13 19 31 35 16 18 22 38 36 28 30 32 29 27 25 27 24 15 17 12 8 6 13 3 2 4 0 1 0 6 0 0 0 1 1 0 0 1 0 0 2 0 1 0 1 0 0 1 0 1 1 0 1 0 1 0 0 1 0 6 0 0 2 0 0 1 0 6 1 5 1 0 2 2 6 0 1 3 2 4 1 1 6 2 5 4 3 8 1 
Shoots/CH_IMAGES/snapshot219950/VIS_SV_90_z1_h1_g0_e65_v500_new_467270_0.png 0 0 0 0 0 0 0 0 0 0 0 0 0 0 0 0 0 0 0 0 0 0 0 0 0 0 0 0 0 0 0 0 0 0 0 0 0 0 0 0 0 0 0 0 0 0 0 0 0 0 0 0 0 0 0 0 0 0 0 0 0 0 0 0 0 0 0 0 0 0 0 0 0 0 0 0 0 0 0 0 0 0 0 0 0 0 0 0 0 0 0 0 0 0 0 0 0 0 0 0 0 0 0 0 0 0 0 0 0 0 0 0 0 0 0 0 0 0 0 0 0 0 0 0 0 0 0 0 0 0 0 0 0 0 0 0 0 0 0 0 0 0 0 0 0 0 0 0 0 0 0 0 0 0 0 0 0 0 0 0 0 0 0 0 0 0 0 0 0 0 0 0 0 0 0 0 0 0 0 0 
Shoots/CH_IMAGES/snapshot219950/VIS_SV_0_z1_h1_g0_e65_v500_new_467269_0.png 0 0 0 0 0 0 0 0 0 0 0 0 0 0 0 0 0 0 0 0 0 0 0 0 0 0 0 0 0 0 0 0 0 0 0 0 0 0 0 0 0 0 0 0 0 0 0 0 0 0 0 0 0 0 0 0 0 0 0 0 0 0 0 0 0 0 0 0 0 0 0 0 0 0 0 0 0 0 0 0 0 0 0 0 0 0 0 0 0 0 0 0 0 0 0 0 0 0 0 0 0 0 0 0 0 0 0 0 0 0 0 0 0 0 0 0 0 0 0 0 0 0 0 0 0 0 0 0 0 0 0 0 0 0 0 0 0 0 0 0 0 0 0 0 0 0 0 0 0 0 0 0 0 0 0 0 0 0 0 0 0 0 0 0 0 0 0 0 0 0 0 0 0 0 0 0 0 0 0 0 
Shoots/CH_IMAGES/snapshot219951/VIS_SV_90_z1_h1_g0_e65_v500_new_467276_0.png 0 0 0 0 0 0 0 0 0 0 0 0 0 0 0 0 0 0 0 0 0 0 0 0 0 0 0 0 0 0 0 0 0 0 0 0 0 0 0 0 0 0 0 0 0 0 0 0 0 0 0 0 0 0 0 0 0 0 0 0 0 0 0 0 0 0 0 0 0 0 0 0 0 0 0 0 0 0 0 0 0 0 0 0 0 0 0 0 0 0 0 0 0 0 0 0 0 0 0 0 0 0 0 0 0 0 0 0 0 0 0 0 0 0 0 0 0 0 0 0 0 0 0 0 0 0 0 0 0 0 0 0 0 0 0 0 0 0 0 0 0 0 0 0 0 0 0 0 0 0 0 0 0 0 0 0 0 0 0 0 0 0 0 0 0 0 0 0 0 0 0 0 0 0 0 0 0 0 0 0 
Shoots/CH_IMAGES/snapshot219951/VIS_SV_0_z1_h1_g0_e65_v500_new_467275_0.png 0 0 0 0 0 0 0 0 0 0 0 0 0 0 0 0 0 0 0 0 0 0 0 0 0 0 0 0 0 0 0 0 0 0 0 0 0 0 0 0 0 0 0 0 0 0 0 0 0 0 0 0 0 0 0 0 0 0 0 0 0 0 0 0 0 0 0 0 0 0 0 0 0 0 0 0 0 0 0 0 0 0 0 0 0 0 0 0 0 0 0 0 0 0 0 0 0 0 0 0 0 0 0 0 0 0 0 0 0 0 0 0 0 0 0 0 0 0 0 0 0 0 0 0 0 0 0 0 0 0 0 0 0 0 0 0 0 0 0 0 0 0 0 0 0 0 0 0 0 0 0 0 0 0 0 0 0 0 0 0 0 0 0 0 0 0 0 0 0 0 0 0 0 0 0 0 0 0 0 0 
Shoots/CH_IMAGES/snapshot219952/VIS_SV_90_z1_h1_g0_e65_v500_new_467282_0.png 3 0 0 1 0 0 1 2 3 2 3 7 6 11 12 15 16 20 30 29 33 30 35 40 42 66 68 90 78 111 119 111 102 145 150 183 224 262 305 308 335 380 404 433 411 345 245 149 67 24 21 18 21 12 17 19 17 7 15 2 26 1 13 6 9 17 8 10 8 8 21 17 17 14 12 9 12 14 13 8 10 8 10 18 14 8 5 6 10 5 16 4 11 6 6 9 3 7 12 4 11 5 0 3 7 2 1 1 0 1 0 1 0 0 0 0 0 0 0 0 1 0 0 0 0 0 0 0 0 0 0 0 0 0 0 1 0 0 0 0 0 0 0 0 0 0 0 0 0 0 0 0 0 0 0 0 0 0 0 0 0 0 0 0 0 0 0 0 1 0 0 0 0 0 0 0 0 1 0 0 
Shoots/CH_IMAGES/snapshot219952/VIS_SV_0_z1_h1_g0_e65_v500_new_467281_0.png 68 9 20 18 23 23 18 23 43 32 30 37 48 72 70 97 75 91 96 96 98 114 100 130 109 118 122 112 158 104 209 129 145 185 178 223 227 251 349 375 459 397 361 258 151 88 50 33 32 20 23 30 17 29 23 20 12 10 19 4 45 4 5 8 11 25 9 10 17 17 28 18 19 19 15 26 12 24 20 22 25 18 10 38 10 20 23 21 19 14 65 9 21 25 22 41 30 26 40 37 31 34 24 31 23 32 40 36 39 27 24 27 22 30 23 11 20 10 20 6 38 3 8 11 11 18 16 7 14 13 11 10 10 15 7 15 7 5 6 3 8 7 2 10 7 3 3 7 4 0 10 0 6 5 5 2 5 2 8 3 8 6 4 5 3 12 8 3 8 6 16 12 9 16 13 12 11 13 11 7 
Shoots/CH_IMAGES/snapshot219953/VIS_SV_0_z1_h1_g0_e65_v500_new_467284_0.png 63 0 5 8 14 12 16 20 24 44 45 44 70 79 113 132 137 168 164 195 243 255 304 383 352 346 450 492 492 557 508 544 595 620 681 821 962 1043 1412 1491 1669 1847 1989 2471 2992 3422 2870 2473 1541 853 423 249 119 107 85 63 56 53 50 29 66 32 50 42 37 50 36 41 40 44 27 55 49 50 53 52 43 49 40 27 28 27 12 17 20 12 17 14 11 6 68 4 10 9 9 13 10 13 12 20 14 15 13 11 10 6 14 6 9 11 7 19 12 27 22 23 8 9 2 1 6 0 0 1 4 3 2 2 4 2 5 0 0 2 0 2 2 0 2 0 1 1 0 2 1 0 0 0 0 0 4 0 1 0 0 1 1 1 0 0 0 0 1 2 0 3 0 2 1 0 2 3 1 2 1 2 3 1 2 2 
Shoots/CH_IMAGES/snapshot219953/VIS_SV_90_z1_h1_g0_e65_v500_new_467285_0.png 34 5 4 1 8 7 6 8 12 19 15 34 30 38 59 63 84 91 92 114 138 173 178 209 259 295 287 332 362 365 358 429 439 432 475 606 605 768 1023 1183 1319 1620 1853 2493 2893 3209 2755 2055 1238 758 467 294 190 173 124 75 66 63 39 37 74 25 34 48 45 47 48 60 65 46 55 63 58 55 66 52 55 45 59 49 50 50 36 41 35 34 35 34 23 17 38 15 14 14 13 13 16 13 12 7 1 9 3 2 3 5 0 2 3 2 3 8 8 10 9 8 7 5 1 1 7 0 1 2 0 1 1 0 0 2 0 0 1 0 0 0 0 1 0 0 1 0 0 0 0 0 0 0 0 0 0 0 0 1 0 0 0 0 1 0 1 0 1 1 1 1 1 0 2 0 0 2 0 1 1 1 1 0 1 2 
Shoots/CH_IMAGES/snapshot219954/VIS_SV_0_z1_h1_g0_e65_v500_new_467293_0.png 51 0 3 7 9 8 8 9 26 21 32 43 51 75 87 110 147 164 188 266 260 350 349 399 442 461 519 596 621 606 545 668 712 757 820 929 1115 1324 1777 1877 2244 2542 2946 3509 3946 3925 3013 2163 1405 922 567 368 186 189 95 102 116 66 43 53 98 44 64 75 53 86 61 54 81 70 65 87 74 62 80 72 80 75 88 94 76 60 42 60 58 47 37 24 38 18 54 22 25 21 29 27 33 13 18 30 18 21 13 13 10 12 11 15 12 12 15 9 7 9 4 11 6 7 10 4 16 2 4 5 7 3 3 1 4 1 4 3 3 6 1 1 1 3 2 1 6 4 3 2 1 2 1 1 0 0 7 0 0 4 2 1 1 1 2 1 1 1 1 1 1 4 3 2 3 3 4 1 0 6 1 4 2 3 1 0 
Shoots/CH_IMAGES/snapshot219955/VIS_SV_0_z1_h1_g0_e65_v500_new_467299_0.png 4 0 1 1 0 0 0 2 0 4 3 5 1 7 4 9 8 7 14 14 24 20 24 31 40 55 45 57 79 95 75 79 76 81 71 83 86 101 165 159 168 155 102 48 36 25 19 13 14 15 13 15 5 14 10 10 9 9 6 2 18 6 9 7 11 14 6 9 9 9 6 9 3 7 9 8 5 2 12 3 5 3 4 9 7 2 1 5 2 1 18 0 3 3 1 1 1 4 5 2 4 0 3 3 2 4 1 2 1 0 1 0 0 1 1 0 0 0 0 0 0 0 0 0 1 0 0 0 0 0 1 0 0 0 0 0 0 0 0 0 1 0 0 0 1 0 0 0 0 0 2 0 0 0 0 1 0 0 0 0 0 0 0 0 0 0 0 1 0 0 1 1 0 0 1 2 0 0 0 0 
Shoots/CH_IMAGES/snapshot219954/VIS_SV_90_z1_h1_g0_e65_v500_new_467294_0.png 34 5 6 10 15 9 15 11 25 25 36 41 40 60 51 82 83 117 121 160 154 188 195 294 327 336 390 379 449 502 464 432 502 561 557 710 819 944 1228 1463 1663 2050 2629 3328 3995 4200 3694 3063 2220 1315 744 326 167 131 69 52 53 51 51 23 70 22 48 39 47 48 48 33 51 41 31 39 49 46 52 60 30 40 46 39 29 26 26 45 26 29 37 18 24 18 46 9 26 19 19 23 21 16 23 17 19 17 14 17 20 15 10 10 10 11 8 6 6 6 3 1 2 2 3 2 4 0 0 0 2 1 0 0 0 1 2 1 1 0 0 1 0 0 2 1 3 0 0 1 0 1 0 0 0 0 4 0 0 0 2 0 1 1 2 4 2 4 0 3 1 5 4 5 1 3 2 3 3 8 2 6 4 5 5 2 
Shoots/CH_IMAGES/snapshot219955/VIS_SV_90_z1_h1_g0_e65_v500_new_467300_0.png 0 0 2 0 0 1 0 1 2 4 3 2 3 4 3 4 6 10 16 13 26 32 36 42 68 77 85 106 93 115 102 105 85 100 86 97 96 93 89 117 98 116 89 61 38 25 27 23 16 15 10 18 8 20 6 9 10 13 5 3 13 4 4 7 15 10 6 10 13 11 13 7 13 13 6 13 12 14 6 8 10 6 2 9 5 9 4 1 4 2 7 3 3 3 3 3 3 1 5 2 2 1 2 1 1 1 1 1 1 0 0 0 0 1 0 0 1 0 0 0 0 0 0 0 0 0 1 0 0 0 0 0 0 0 0 0 0 0 1 0 0 0 0 1 0 0 0 0 0 0 0 0 0 0 0 0 1 0 0 0 0 0 0 0 0 1 0 0 0 0 0 0 0 0 1 0 0 1 0 0 
Shoots/CH_IMAGES/snapshot219956/VIS_SV_0_z1_h1_g0_e65_v500_new_467305_0.png 96 4 5 5 13 7 10 11 13 10 25 27 33 34 29 50 53 58 58 65 67 82 107 127 153 191 182 228 248 296 300 314 334 386 420 486 648 709 957 987 1212 1484 1567 1804 1927 1846 1136 838 413 242 143 94 49 58 39 16 28 27 13 6 53 12 10 25 20 28 18 19 28 36 18 13 23 25 15 35 26 22 31 21 25 26 18 31 23 11 17 21 16 11 70 12 14 16 17 16 20 11 26 21 16 19 15 16 25 17 15 11 11 10 3 2 0 5 1 0 1 0 1 0 2 0 0 1 1 1 3 0 0 0 1 0 0 1 1 0 0 0 0 0 2 0 0 0 0 0 0 0 0 0 5 0 0 1 1 0 1 0 2 2 4 5 5 4 6 9 8 6 7 3 3 7 2 7 3 7 8 6 5 4 
Shoots/CH_IMAGES/snapshot219956/VIS_SV_90_z1_h1_g0_e65_v500_new_467306_0.png 39 0 4 5 5 3 5 4 7 11 18 22 19 43 29 42 52 53 57 78 90 133 161 177 217 225 269 297 334 322 295 336 359 465 472 621 740 840 1067 1005 1247 1512 1647 1881 1776 1336 766 460 211 127 64 52 27 41 27 28 21 20 23 10 45 10 12 21 13 28 20 7 22 25 25 18 15 9 27 25 21 32 24 21 12 19 19 24 18 16 24 13 20 9 53 5 18 14 21 15 14 7 21 20 21 15 14 8 15 11 6 15 5 7 10 5 1 4 3 2 3 0 0 0 2 0 0 1 2 0 1 1 5 0 2 1 1 0 1 3 0 0 0 1 0 0 0 0 0 1 0 3 0 0 6 0 1 0 2 0 0 0 1 0 2 0 1 1 1 4 1 2 4 0 2 2 2 3 2 1 5 1 1 2 
Shoots/CH_IMAGES/snapshot219957/VIS_SV_0_z1_h1_g0_e65_v500_new_467311_0.png 0 0 0 0 0 0 0 0 0 0 0 0 0 0 0 0 0 0 0 0 0 0 0 0 0 0 0 0 0 0 0 0 0 0 0 0 0 0 0 0 0 0 0 0 0 0 0 0 0 0 0 0 0 0 0 0 0 0 0 0 0 0 0 0 0 0 0 0 0 0 0 0 0 0 0 0 0 0 0 0 0 0 0 0 0 0 0 0 0 0 0 0 0 0 0 0 0 0 0 0 0 0 0 0 0 0 0 0 0 0 0 0 0 0 0 0 0 0 0 0 0 0 0 0 0 0 0 0 0 0 0 0 0 0 0 0 0 0 0 0 0 0 0 0 0 0 0 0 0 0 0 0 0 0 0 0 0 0 0 0 0 0 0 0 0 0 0 0 0 0 0 0 0 0 0 0 0 0 0 0 
Shoots/CH_IMAGES/snapshot219957/VIS_SV_90_z1_h1_g0_e65_v500_new_467312_0.png 0 0 0 0 0 0 0 0 0 0 0 0 0 0 0 0 0 0 0 0 0 0 0 0 0 0 0 0 0 0 0 0 0 0 0 0 0 0 0 0 0 0 0 0 0 0 0 0 0 0 0 0 0 0 0 0 0 0 0 0 0 0 0 0 0 0 0 0 0 0 0 0 0 0 0 0 0 0 0 0 0 0 0 0 0 0 0 0 0 0 0 0 0 0 0 0 0 0 0 0 0 0 0 0 0 0 0 0 0 0 0 0 0 0 0 0 0 0 0 0 0 0 0 0 0 0 0 0 0 0 0 0 0 0 0 0 0 0 0 0 0 0 0 0 0 0 0 0 0 0 0 0 0 0 0 0 0 0 0 0 0 0 0 0 0 0 0 0 0 0 0 0 0 0 0 0 0 0 0 0 
Shoots/CH_IMAGES/snapshot219958/VIS_SV_90_z1_h1_g0_e65_v500_new_467318_0.png 0 0 0 0 0 0 0 0 0 0 0 0 0 0 0 0 0 0 0 0 0 0 0 0 0 0 0 0 0 0 0 0 0 0 0 0 0 0 0 0 0 0 0 0 0 0 0 0 0 0 0 0 0 0 0 0 0 0 0 0 0 0 0 0 0 0 0 0 0 0 0 0 0 0 0 0 0 0 0 0 0 0 0 0 0 0 0 0 0 0 0 0 0 0 0 0 0 0 0 0 0 0 0 0 0 0 0 0 0 0 0 0 0 0 0 0 0 0 0 0 0 0 0 0 0 0 0 0 0 0 0 0 0 0 0 0 0 0 0 0 0 0 0 0 0 0 0 0 0 0 0 0 0 0 0 0 0 0 0 0 0 0 0 0 0 0 0 0 0 0 0 0 0 0 0 0 0 0 0 0 
Shoots/CH_IMAGES/snapshot219958/VIS_SV_0_z1_h1_g0_e65_v500_new_467317_0.png 0 0 0 0 0 0 0 0 0 0 0 0 0 0 0 0 0 0 0 0 0 0 0 0 0 0 0 0 0 0 0 0 0 0 0 0 0 0 0 0 0 0 0 0 0 0 0 0 0 0 0 0 0 0 0 0 0 0 0 0 0 0 0 0 0 0 0 0 0 0 0 0 0 0 0 0 0 0 0 0 0 0 0 0 0 0 0 0 0 0 0 0 0 0 0 0 0 0 0 0 0 0 0 0 0 0 0 0 0 0 0 0 0 0 0 0 0 0 0 0 0 0 0 0 0 0 0 0 0 0 0 0 0 0 0 0 0 0 0 0 0 0 0 0 0 0 0 0 0 0 0 0 0 0 0 0 0 0 0 0 0 0 0 0 0 0 0 0 0 0 0 0 0 0 0 0 0 0 0 0 
Shoots/CH_IMAGES/snapshot219959/VIS_SV_0_z1_h1_g0_e65_v500_new_467323_0.png 0 0 0 0 0 0 0 0 0 0 0 0 0 0 0 0 0 0 0 0 0 0 0 0 0 0 0 0 0 0 0 0 0 0 0 0 0 0 0 0 0 0 0 0 0 0 0 0 0 0 0 0 0 0 0 0 0 0 0 0 0 0 0 0 0 0 0 0 0 0 0 0 0 0 0 0 0 0 0 0 0 0 0 0 0 0 0 0 0 0 0 0 0 0 0 0 0 0 0 0 0 0 0 0 0 0 0 0 0 0 0 0 0 0 0 0 0 0 0 0 0 0 0 0 0 0 0 0 0 0 0 0 0 0 0 0 0 0 0 0 0 0 0 0 0 0 0 0 0 0 0 0 0 0 0 0 0 0 0 0 0 0 0 0 0 0 0 0 0 0 0 0 0 0 0 0 0 0 0 0 
Shoots/CH_IMAGES/snapshot219959/VIS_SV_90_z1_h1_g0_e65_v500_new_467324_0.png 0 0 0 0 0 0 0 0 0 0 0 0 0 0 0 0 0 0 0 0 0 0 0 0 0 0 0 0 0 0 0 0 0 0 0 0 0 0 0 0 0 0 0 0 0 0 0 0 0 0 0 0 0 0 0 0 0 0 0 0 0 0 0 0 0 0 0 0 0 0 0 0 0 0 0 0 0 0 0 0 0 0 0 0 0 0 0 0 0 0 0 0 0 0 0 0 0 0 0 0 0 0 0 0 0 0 0 0 0 0 0 0 0 0 0 0 0 0 0 0 0 0 0 0 0 0 0 0 0 0 0 0 0 0 0 0 0 0 0 0 0 0 0 0 0 0 0 0 0 0 0 0 0 0 0 0 0 0 0 0 0 0 0 0 0 0 0 0 0 0 0 0 0 0 0 0 0 0 0 0 
Shoots/CH_IMAGES/snapshot219960/VIS_SV_0_z1_h1_g0_e65_v500_new_467329_0.png 26 3 1 7 2 2 5 6 11 26 26 39 57 57 67 85 81 86 89 107 127 124 147 166 172 224 254 318 308 389 409 441 432 531 647 732 858 986 1194 1493 1964 2599 2876 2473 1491 662 304 157 119 68 44 40 42 54 44 31 42 30 34 29 42 19 35 23 34 44 24 36 45 32 28 38 33 37 38 32 28 27 27 26 21 22 17 15 12 9 15 10 12 9 34 4 6 4 7 10 9 9 8 10 8 9 5 10 7 3 2 2 5 2 2 1 2 3 5 1 1 1 4 1 6 1 1 0 1 6 0 0 2 4 3 4 2 6 2 3 5 0 0 4 1 0 2 0 3 1 0 0 1 1 1 1 0 1 2 1 0 0 3 2 3 2 2 4 4 5 0 1 4 0 1 5 0 3 0 1 1 1 2 0 
Shoots/CH_IMAGES/snapshot219960/VIS_SV_90_z1_h1_g0_e65_v500_new_467330_0.png 61 1 0 3 3 11 11 19 20 30 54 54 102 93 136 153 150 186 194 186 232 244 296 302 350 392 466 522 575 592 631 612 694 749 875 1070 1164 1210 1412 1588 2157 2671 2405 1919 1246 800 478 280 180 111 101 70 60 85 69 61 55 52 45 33 72 20 40 31 36 42 32 33 46 30 25 42 30 34 24 20 26 32 22 19 27 22 12 28 18 23 14 15 15 16 103 10 17 21 23 28 23 21 24 22 19 17 20 19 16 8 1 9 6 1 5 1 0 2 0 1 0 0 0 0 3 0 0 0 0 1 0 0 1 1 0 0 1 0 0 2 0 0 0 0 0 1 0 3 1 0 2 1 1 0 4 0 1 0 1 1 2 0 1 1 1 0 1 2 2 4 2 0 2 1 1 3 0 2 0 1 2 3 3 1 
Shoots/CH_IMAGES/snapshot219961/VIS_SV_0_z1_h1_g0_e65_v500_new_467335_0.png 66 7 11 10 20 21 18 15 47 84 66 95 139 162 210 195 181 153 160 197 246 270 307 425 380 421 456 512 539 550 500 517 537 561 643 777 908 916 1055 1025 1162 1367 1411 1485 1280 851 500 280 134 72 59 50 35 49 37 25 41 25 19 18 56 9 22 22 23 42 28 25 43 31 41 33 28 26 31 25 25 31 32 30 27 23 17 29 20 13 17 17 22 7 55 2 11 14 8 17 11 11 25 15 15 19 18 17 9 16 10 12 4 4 6 4 4 4 6 1 3 1 1 0 4 0 1 0 3 0 0 2 2 2 2 0 2 2 0 3 2 0 0 2 2 2 0 0 2 2 0 0 0 0 3 0 0 3 3 1 1 1 0 1 1 2 0 1 1 4 0 1 1 0 3 2 0 1 1 4 3 3 1 4 
Shoots/CH_IMAGES/snapshot219961/VIS_SV_90_z1_h1_g0_e65_v500_new_467336_0.png 76 2 4 4 4 2 9 14 24 31 58 46 79 58 85 92 77 124 107 131 150 166 152 179 211 189 242 249 295 273 261 259 308 338 413 451 597 583 735 857 1127 1511 1890 2243 1867 1020 461 173 85 62 52 25 20 27 23 20 26 19 28 8 34 17 20 20 17 30 20 13 22 25 29 29 24 19 18 18 20 15 18 16 11 16 17 16 12 10 12 16 9 6 51 2 8 7 4 10 14 2 13 8 8 10 4 4 5 6 5 2 7 2 0 1 2 5 2 2 2 2 0 0 6 1 1 1 2 7 5 2 1 3 1 2 2 2 2 2 2 0 0 2 0 0 0 2 3 0 1 0 1 0 3 0 1 1 0 2 0 1 1 2 0 1 2 3 0 4 0 3 6 2 1 2 1 1 0 1 5 1 3 3 
Shoots/CH_IMAGES/snapshot219962/VIS_SV_90_z1_h1_g0_e65_v500_new_467342_0.png 104 6 5 6 7 10 12 13 18 21 33 43 60 75 92 79 108 86 113 131 120 182 212 241 281 325 380 381 415 496 443 558 529 639 701 750 858 1063 1332 1607 2057 2778 3299 3063 2162 1172 607 342 211 128 74 62 54 55 44 36 35 29 24 11 37 11 36 39 24 40 34 36 49 45 44 38 46 50 36 40 24 24 23 20 26 20 12 17 14 11 14 11 11 12 69 7 14 11 20 10 14 7 20 15 15 24 7 19 19 17 9 6 11 5 4 5 3 6 4 4 0 2 2 0 3 0 0 1 0 0 0 2 1 0 1 0 0 0 1 1 1 0 1 1 0 1 1 0 1 1 0 0 0 0 1 0 0 0 0 0 0 0 0 0 0 0 1 0 0 4 0 1 1 0 1 1 0 2 2 0 1 1 4 6 
Shoots/CH_IMAGES/snapshot219962/VIS_SV_0_z1_h1_g0_e65_v500_new_467341_0.png 27 0 2 5 2 5 10 20 31 57 69 84 76 88 101 101 134 121 164 158 189 196 246 331 293 339 378 423 393 506 464 547 558 615 692 832 1025 1285 1562 1803 2124 2555 2577 2034 1460 870 456 271 169 119 75 67 46 43 44 43 48 33 51 35 41 18 36 44 27 49 32 32 43 44 34 34 26 32 32 39 29 24 33 23 20 23 6 13 16 13 15 6 13 11 32 5 6 6 2 4 4 6 7 7 10 8 7 7 2 1 1 2 1 3 2 1 1 2 1 0 2 1 2 0 0 0 0 1 0 1 0 0 0 1 1 1 0 0 0 3 2 0 0 0 2 0 0 1 1 0 0 0 1 0 0 0 0 2 0 0 0 0 0 1 0 0 0 1 0 2 0 0 0 0 2 0 0 0 1 0 0 2 1 0 
Shoots/CH_IMAGES/snapshot219963/VIS_SV_90_z1_h1_g0_e65_v500_new_467348_0.png 51 8 21 17 19 35 44 63 96 127 160 189 175 165 168 174 172 180 210 245 251 322 332 435 441 467 512 600 524 534 563 523 528 622 687 817 920 904 981 854 1014 1183 1379 1533 1405 896 467 243 126 88 67 51 35 55 31 39 39 29 36 21 40 25 32 29 33 34 37 25 49 32 36 31 42 38 34 37 43 40 41 40 54 27 22 54 23 26 19 26 22 9 69 12 14 11 20 19 13 14 17 18 14 9 11 13 6 5 8 10 2 6 10 2 3 4 3 2 4 2 0 0 7 0 0 0 0 1 3 0 1 2 0 1 0 0 0 2 0 0 1 1 1 0 1 3 0 0 0 0 0 0 4 0 1 0 0 0 1 0 1 3 1 2 0 3 2 3 3 2 1 2 2 5 2 6 5 7 9 8 9 7 
Shoots/CH_IMAGES/snapshot219963/VIS_SV_0_z1_h1_g0_e65_v500_new_467347_0.png 71 6 7 14 14 19 30 36 58 91 88 114 142 132 131 146 154 175 151 173 166 155 202 219 278 250 296 299 318 335 328 313 343 353 402 448 493 599 657 810 901 1042 1125 1399 1302 909 553 302 139 93 45 43 34 36 29 20 25 15 18 14 26 17 15 14 30 20 30 33 47 40 43 40 33 30 39 27 31 31 28 26 38 25 23 32 24 20 22 18 13 13 38 12 11 12 12 15 18 6 14 9 6 5 8 8 3 3 6 2 7 3 8 5 2 2 0 2 0 1 1 0 3 0 1 1 2 2 0 1 0 0 1 0 1 0 0 0 0 1 0 0 0 0 0 0 0 0 0 0 0 0 0 0 1 0 0 0 0 0 1 0 1 0 2 3 0 3 2 1 0 2 2 3 4 4 1 4 3 6 2 3 
Shoots/CH_IMAGES/snapshot219964/VIS_SV_0_z1_h1_g0_e65_v500_new_467350_0.png 0 0 0 0 0 0 0 0 0 0 0 0 0 0 0 0 0 0 0 0 0 0 0 0 0 0 0 0 0 0 0 0 0 0 0 0 0 0 0 0 0 0 0 0 0 0 0 0 0 0 0 0 0 0 0 0 0 0 0 0 0 0 0 0 0 0 0 0 0 0 0 0 0 0 0 0 0 0 0 0 0 0 0 0 0 0 0 0 0 0 0 0 0 0 0 0 0 0 0 0 0 0 0 0 0 0 0 0 0 0 0 0 0 0 0 0 0 0 0 0 0 0 0 0 0 0 0 0 0 0 0 0 0 0 0 0 0 0 0 0 0 0 0 0 0 0 0 0 0 0 0 0 0 0 0 0 0 0 0 0 0 0 0 0 0 0 0 0 0 0 0 0 0 0 0 0 0 0 0 0 
Shoots/CH_IMAGES/snapshot219964/VIS_SV_90_z1_h1_g0_e65_v500_new_467351_0.png 0 0 0 0 0 0 0 0 0 0 0 0 0 0 0 0 0 0 0 0 0 0 0 0 0 0 0 0 0 0 0 0 0 0 0 0 0 0 0 0 0 0 0 0 0 0 0 0 0 0 0 0 0 0 0 0 0 0 0 0 0 0 0 0 0 0 0 0 0 0 0 0 0 0 0 0 0 0 0 0 0 0 0 0 0 0 0 0 0 0 0 0 0 0 0 0 0 0 0 0 0 0 0 0 0 0 0 0 0 0 0 0 0 0 0 0 0 0 0 0 0 0 0 0 0 0 0 0 0 0 0 0 0 0 0 0 0 0 0 0 0 0 0 0 0 0 0 0 0 0 0 0 0 0 0 0 0 0 0 0 0 0 0 0 0 0 0 0 0 0 0 0 0 0 0 0 0 0 0 0 
Shoots/CH_IMAGES/snapshot219965/VIS_SV_0_z1_h1_g0_e65_v500_new_467359_0.png 0 0 0 0 0 0 0 0 0 0 0 0 0 0 0 0 0 0 0 0 0 0 0 0 0 0 0 0 0 0 0 0 0 0 0 0 0 0 0 0 0 0 0 0 0 0 0 0 0 0 0 0 0 0 0 0 0 0 0 0 0 0 0 0 0 0 0 0 0 0 0 0 0 0 0 0 0 0 0 0 0 0 0 0 0 0 0 0 0 0 0 0 0 0 0 0 0 0 0 0 0 0 0 0 0 0 0 0 0 0 0 0 0 0 0 0 0 0 0 0 0 0 0 0 0 0 0 0 0 0 0 0 0 0 0 0 0 0 0 0 0 0 0 0 0 0 0 0 0 0 0 0 0 0 0 0 0 0 0 0 0 0 0 0 0 0 0 0 0 0 0 0 0 0 0 0 0 0 0 0 
Shoots/CH_IMAGES/snapshot219965/VIS_SV_90_z1_h1_g0_e65_v500_new_467360_0.png 0 0 0 0 0 0 0 0 0 0 0 0 0 0 0 0 0 0 0 0 0 0 0 0 0 0 0 0 0 0 0 0 0 0 0 0 0 0 0 0 0 0 0 0 0 0 0 0 0 0 0 0 0 0 0 0 0 0 0 0 0 0 0 0 0 0 0 0 0 0 0 0 0 0 0 0 0 0 0 0 0 0 0 0 0 0 0 0 0 0 0 0 0 0 0 0 0 0 0 0 0 0 0 0 0 0 0 0 0 0 0 0 0 0 0 0 0 0 0 0 0 0 0 0 0 0 0 0 0 0 0 0 0 0 0 0 0 0 0 0 0 0 0 0 0 0 0 0 0 0 0 0 0 0 0 0 0 0 0 0 0 0 0 0 0 0 0 0 0 0 0 0 0 0 0 0 0 0 0 0 
Shoots/CH_IMAGES/snapshot219966/VIS_SV_0_z1_h1_g0_e65_v500_new_467365_0.png 22 2 0 2 6 5 6 8 23 29 24 50 59 81 113 132 154 196 237 243 286 316 347 361 335 357 370 388 421 375 338 378 448 414 524 589 641 771 1233 1556 2029 2855 3775 4670 5464 5811 4498 3791 2526 1435 715 377 167 208 112 102 72 56 60 22 75 28 38 48 45 52 38 38 53 57 46 65 46 56 61 48 49 59 63 47 39 65 50 60 52 50 44 53 43 29 39 22 28 28 29 34 30 21 17 29 23 24 10 17 7 13 9 12 8 19 8 7 5 7 9 4 5 3 2 0 7 0 2 2 3 2 4 0 1 2 1 2 1 1 0 2 2 2 2 4 3 2 0 3 2 4 2 3 1 0 5 2 2 2 1 3 4 3 1 5 2 1 1 3 1 7 1 2 0 0 0 3 1 1 4 3 1 3 2 0 
Shoots/CH_IMAGES/snapshot219966/VIS_SV_90_z1_h1_g0_e65_v500_new_467366_0.png 114 10 17 13 23 36 42 37 45 64 73 103 96 153 205 237 248 323 387 423 516 558 535 645 717 692 689 699 750 700 692 840 819 964 993 1269 1510 1617 2264 2531 3218 4001 4920 6295 7581 7176 5653 3977 2517 1577 1113 628 337 311 199 147 121 92 82 69 119 47 85 91 106 85 84 87 102 110 121 77 103 132 117 107 105 97 99 79 77 64 35 73 51 39 32 38 33 19 90 28 30 26 28 21 20 20 30 24 17 14 18 9 10 10 6 5 9 10 20 11 8 17 7 7 5 5 4 1 11 0 4 1 5 4 1 4 2 1 2 1 1 1 2 1 1 0 4 1 1 1 0 3 1 1 1 1 0 0 4 0 2 0 1 0 1 1 1 2 2 1 1 1 0 1 1 2 2 3 2 4 3 5 3 6 9 6 10 3 
Shoots/CH_IMAGES/snapshot219967/VIS_SV_90_z1_h1_g0_e65_v500_new_467372_0.png 37 1 6 6 8 18 15 21 42 34 59 69 72 96 102 126 128 174 190 187 211 281 253 346 362 434 459 487 566 611 601 628 691 756 916 1062 1315 1524 1992 2232 2600 3046 3900 5056 5674 5267 4207 3221 2141 1258 626 331 195 132 91 79 66 51 67 43 72 45 48 49 40 43 41 37 53 39 34 38 34 42 40 35 43 28 25 18 32 23 22 26 18 24 25 19 8 12 61 7 10 19 15 29 11 8 18 20 16 13 9 17 15 18 14 15 19 7 10 6 3 9 4 1 0 0 2 1 7 0 1 2 1 1 2 1 2 0 2 1 2 1 2 0 3 1 0 1 0 4 0 1 0 0 1 1 0 0 1 0 0 2 1 1 1 0 1 0 0 0 0 0 0 0 1 1 0 0 3 3 0 1 0 3 1 2 6 1 
Shoots/CH_IMAGES/snapshot219967/VIS_SV_0_z1_h1_g0_e65_v500_new_467371_0.png 43 8 14 20 7 19 17 24 32 45 58 56 51 89 98 130 160 165 208 237 232 258 250 310 340 384 410 430 470 523 514 564 617 592 730 894 1112 1179 1742 1917 2424 2881 3150 3245 3367 3866 2648 2329 1431 883 482 290 175 146 100 95 78 50 54 40 86 23 44 43 34 36 48 33 58 60 50 40 47 52 68 53 51 49 44 36 42 41 33 37 34 35 43 26 24 16 78 13 15 24 26 32 25 21 29 22 21 30 23 22 23 19 25 18 21 20 11 10 5 7 5 1 2 1 0 0 5 0 1 0 0 1 0 0 2 1 1 0 0 0 0 0 0 1 1 1 2 0 0 2 0 0 1 1 0 0 2 0 0 2 2 0 1 0 3 3 2 1 2 2 2 2 1 3 3 4 0 5 2 6 2 4 10 3 5 3 
Shoots/CH_IMAGES/snapshot219968/VIS_SV_0_z1_h1_g0_e65_v500_new_467377_0.png 29 1 1 2 2 3 1 3 9 12 14 31 16 41 33 36 31 56 41 53 76 83 80 84 100 111 133 138 156 160 191 211 254 305 290 313 384 395 456 460 553 654 791 796 606 426 212 94 67 36 34 24 17 24 20 28 20 14 16 10 25 7 19 30 14 13 11 14 14 12 8 8 8 7 9 12 9 5 8 5 4 3 3 7 5 12 4 5 4 1 21 1 4 4 7 2 6 2 9 2 11 3 2 1 5 4 4 5 13 19 28 23 14 25 15 16 10 7 8 5 10 1 4 2 1 5 3 0 3 1 1 1 0 2 4 1 1 0 2 0 1 2 0 2 2 1 1 0 1 0 2 0 1 0 0 0 0 0 1 1 0 0 0 0 0 1 1 2 0 0 4 1 2 1 1 0 1 0 5 0 
Shoots/CH_IMAGES/snapshot219968/VIS_SV_90_z1_h1_g0_e65_v500_new_467378_0.png 17 2 4 5 5 3 7 4 6 11 12 10 11 18 24 33 37 41 40 57 83 91 115 124 145 161 214 181 188 215 185 209 243 253 234 284 341 369 479 419 489 513 606 610 550 373 257 184 89 65 58 53 36 53 44 42 30 32 22 21 49 14 19 27 25 21 24 24 22 32 22 35 24 27 30 25 27 26 17 14 19 16 9 14 12 14 11 6 11 6 16 2 5 5 6 2 7 7 9 10 6 7 2 5 7 9 8 5 8 18 11 14 12 26 17 26 24 18 16 3 16 1 3 8 6 6 3 2 7 3 0 2 4 3 2 4 3 3 2 5 0 3 0 1 0 0 2 0 2 0 7 0 0 0 2 5 0 1 6 3 5 3 0 0 4 1 0 1 4 4 4 3 1 6 3 3 3 1 2 3 
Shoots/CH_IMAGES/snapshot219969/VIS_SV_90_z1_h1_g0_e65_v500_new_467384_0.png 51 1 1 1 0 1 1 1 5 7 6 10 20 34 54 78 58 66 51 60 61 72 77 106 135 179 225 244 275 370 333 385 403 420 477 595 768 938 1202 1580 1995 2071 1788 1422 812 409 202 115 69 43 45 38 29 36 42 34 28 21 29 17 30 12 23 20 23 24 21 16 24 21 14 19 14 15 21 14 11 4 6 12 8 6 2 15 2 6 7 5 9 3 25 2 1 5 3 6 2 5 4 2 5 2 1 5 1 1 0 0 0 0 0 1 0 1 0 0 0 0 0 0 1 0 0 0 0 0 0 0 0 0 0 0 0 0 0 1 0 0 0 0 0 0 0 1 0 0 0 0 0 0 0 0 0 0 0 0 0 0 0 0 0 0 0 0 0 0 0 0 0 0 1 0 0 0 0 0 0 0 0 0 
Shoots/CH_IMAGES/snapshot219969/VIS_SV_0_z1_h1_g0_e65_v500_new_467383_0.png 16 1 1 3 3 0 2 4 4 8 3 12 25 25 32 40 56 52 45 46 61 69 89 105 143 204 218 256 294 371 417 434 466 527 589 729 827 962 1240 1498 1706 1838 1745 1577 1215 788 472 256 138 73 62 57 40 46 38 27 42 25 32 17 50 10 26 22 15 29 15 18 27 15 22 21 24 18 23 12 15 14 22 12 15 12 7 18 14 18 14 6 8 6 31 6 4 4 14 5 1 6 13 6 10 5 7 3 4 3 0 2 3 1 1 0 1 1 1 0 0 0 0 0 1 0 0 0 0 0 0 0 0 0 0 0 0 0 0 0 0 0 0 0 0 0 0 0 0 0 0 0 0 0 0 0 0 0 0 0 0 0 0 0 0 0 0 0 0 0 0 0 0 0 0 0 0 3 0 1 1 0 0 0 
Shoots/CH_IMAGES/snapshot219970/VIS_SV_0_z1_h1_g0_e65_v500_new_467389_0.png 0 0 0 0 0 0 0 0 0 0 0 0 0 0 0 0 0 0 0 0 0 0 0 0 0 0 0 0 0 0 0 0 0 0 0 0 0 0 0 0 0 0 0 0 0 0 0 0 0 0 0 0 0 0 0 0 0 0 0 0 0 0 0 0 0 0 0 0 0 0 0 0 0 0 0 0 0 0 0 0 0 0 0 0 0 0 0 0 0 0 0 0 0 0 0 0 0 0 0 0 0 0 0 0 0 0 0 0 0 0 0 0 0 0 0 0 0 0 0 0 0 0 0 0 0 0 0 0 0 0 0 0 0 0 0 0 0 0 0 0 0 0 0 0 0 0 0 0 0 0 0 0 0 0 0 0 0 0 0 0 0 0 0 0 0 0 0 0 0 0 0 0 0 0 0 0 0 0 0 0 
Shoots/CH_IMAGES/snapshot219970/VIS_SV_90_z1_h1_g0_e65_v500_new_467390_0.png 0 0 0 0 0 0 0 0 0 0 0 0 0 0 0 0 0 0 0 0 0 0 0 0 0 0 0 0 0 0 0 0 0 0 0 0 0 0 0 0 0 0 0 0 0 0 0 0 0 0 0 0 0 0 0 0 0 0 0 0 0 0 0 0 0 0 0 0 0 0 0 0 0 0 0 0 0 0 0 0 0 0 0 0 0 0 0 0 0 0 0 0 0 0 0 0 0 0 0 0 0 0 0 0 0 0 0 0 0 0 0 0 0 0 0 0 0 0 0 0 0 0 0 0 0 0 0 0 0 0 0 0 0 0 0 0 0 0 0 0 0 0 0 0 0 0 0 0 0 0 0 0 0 0 0 0 0 0 0 0 0 0 0 0 0 0 0 0 0 0 0 0 0 0 0 0 0 0 0 0 
Shoots/CH_IMAGES/snapshot219971/VIS_SV_0_z1_h1_g0_e65_v500_new_467395_0.png 22 8 3 10 6 7 12 11 19 18 30 37 37 62 63 74 53 65 66 67 70 66 72 98 128 107 103 143 147 142 191 166 179 189 203 211 290 271 333 351 403 481 436 450 351 274 189 87 51 38 35 27 18 29 26 23 16 23 17 7 30 4 6 18 12 18 10 15 14 17 19 21 23 18 22 19 20 21 16 18 16 12 1 15 16 6 4 2 9 3 28 0 8 9 10 5 11 4 6 8 9 6 7 8 5 8 8 2 7 2 4 1 5 3 5 4 4 1 6 3 6 1 5 4 7 3 2 3 5 6 3 1 8 5 5 2 1 3 3 4 1 4 5 3 2 2 1 1 1 1 3 0 1 5 0 1 1 0 6 2 3 1 4 8 1 2 5 5 6 2 0 2 6 7 3 2 4 4 5 4 
Shoots/CH_IMAGES/snapshot219971/VIS_SV_90_z1_h1_g0_e65_v500_new_467396_0.png 18 0 1 4 1 8 5 6 13 13 16 27 25 30 26 29 22 29 27 26 30 42 52 71 101 101 114 106 166 183 175 166 181 171 250 242 270 352 449 434 535 611 632 628 627 398 264 120 52 25 23 20 14 17 14 11 10 9 6 10 27 3 8 10 15 11 14 10 13 12 16 10 11 23 11 14 18 13 9 5 11 10 8 11 6 6 4 6 3 2 17 1 2 6 2 2 6 2 1 6 8 4 6 7 10 8 3 9 10 9 6 15 8 24 19 21 16 21 7 5 19 3 4 4 4 8 5 0 1 1 3 1 1 0 1 1 1 3 2 1 0 1 0 0 2 1 0 0 0 0 1 0 0 1 1 2 1 1 1 1 1 0 1 0 0 2 0 0 1 0 1 0 0 0 0 3 0 0 0 0 
Shoots/CH_IMAGES/snapshot219972/VIS_SV_0_z1_h1_g0_e65_v500_new_467401_0.png 0 0 0 0 0 0 0 0 0 0 0 0 0 0 0 0 0 0 0 0 0 0 0 0 0 0 0 0 0 0 0 0 0 0 0 0 0 0 0 0 0 0 0 0 0 0 0 0 0 0 0 0 0 0 0 0 0 0 0 0 0 0 0 0 0 0 0 0 0 0 0 0 0 0 0 0 0 0 0 0 0 0 0 0 0 0 0 0 0 0 0 0 0 0 0 0 0 0 0 0 0 0 0 0 0 0 0 0 0 0 0 0 0 0 0 0 0 0 0 0 0 0 0 0 0 0 0 0 0 0 0 0 0 0 0 0 0 0 0 0 0 0 0 0 0 0 0 0 0 0 0 0 0 0 0 0 0 0 0 0 0 0 0 0 0 0 0 0 0 0 0 0 0 0 0 0 0 0 0 0 
Shoots/CH_IMAGES/snapshot219972/VIS_SV_90_z1_h1_g0_e65_v500_new_467402_0.png 0 0 0 0 0 0 0 0 0 0 0 0 0 0 0 0 0 0 0 0 0 0 0 0 0 0 0 0 0 0 0 0 0 0 0 0 0 0 0 0 0 0 0 0 0 0 0 0 0 0 0 0 0 0 0 0 0 0 0 0 0 0 0 0 0 0 0 0 0 0 0 0 0 0 0 0 0 0 0 0 0 0 0 0 0 0 0 0 0 0 0 0 0 0 0 0 0 0 0 0 0 0 0 0 0 0 0 0 0 0 0 0 0 0 0 0 0 0 0 0 0 0 0 0 0 0 0 0 0 0 0 0 0 0 0 0 0 0 0 0 0 0 0 0 0 0 0 0 0 0 0 0 0 0 0 0 0 0 0 0 0 0 0 0 0 0 0 0 0 0 0 0 0 0 0 0 0 0 0 0 
Shoots/CH_IMAGES/snapshot219973/VIS_SV_0_z1_h1_g0_e65_v500_new_467407_0.png 0 0 0 0 0 0 0 0 0 0 0 0 0 0 0 0 0 0 0 0 0 0 0 0 0 0 0 0 0 0 0 0 0 0 0 0 0 0 0 0 0 0 0 0 0 0 0 0 0 0 0 0 0 0 0 0 0 0 0 0 0 0 0 0 0 0 0 0 0 0 0 0 0 0 0 0 0 0 0 0 0 0 0 0 0 0 0 0 0 0 0 0 0 0 0 0 0 0 0 0 0 0 0 0 0 0 0 0 0 0 0 0 0 0 0 0 0 0 0 0 0 0 0 0 0 0 0 0 0 0 0 0 0 0 0 0 0 0 0 0 0 0 0 0 0 0 0 0 0 0 0 0 0 0 0 0 0 0 0 0 0 0 0 0 0 0 0 0 0 0 0 0 0 0 0 0 0 0 0 0 
Shoots/CH_IMAGES/snapshot219973/VIS_SV_90_z1_h1_g0_e65_v500_new_467408_0.png 0 0 0 0 0 0 0 0 0 0 0 0 0 0 0 0 0 0 0 0 0 0 0 0 0 0 0 0 0 0 0 0 0 0 0 0 0 0 0 0 0 0 0 0 0 0 0 0 0 0 0 0 0 0 0 0 0 0 0 0 0 0 0 0 0 0 0 0 0 0 0 0 0 0 0 0 0 0 0 0 0 0 0 0 0 0 0 0 0 0 0 0 0 0 0 0 0 0 0 0 0 0 0 0 0 0 0 0 0 0 0 0 0 0 0 0 0 0 0 0 0 0 0 0 0 0 0 0 0 0 0 0 0 0 0 0 0 0 0 0 0 0 0 0 0 0 0 0 0 0 0 0 0 0 0 0 0 0 0 0 0 0 0 0 0 0 0 0 0 0 0 0 0 0 0 0 0 0 0 0 
Shoots/CH_IMAGES/snapshot219974/VIS_SV_0_z1_h1_g0_e65_v500_new_467413_0.png 58 0 9 8 11 13 12 6 14 25 23 16 32 35 42 56 65 77 95 91 131 152 176 243 271 320 368 404 493 528 508 582 646 735 847 942 993 1181 1420 1496 1567 1842 1888 2090 1753 1008 529 250 157 96 85 70 58 52 61 54 44 25 39 33 53 12 22 37 32 38 30 18 33 33 19 25 22 19 22 19 8 17 18 11 13 17 12 15 7 12 5 10 8 3 34 3 4 13 9 7 6 6 14 9 11 5 5 6 5 5 4 5 2 5 2 1 1 4 2 0 2 0 1 0 3 0 0 2 1 0 0 0 0 0 1 0 0 0 0 2 0 1 0 1 3 0 0 2 0 0 0 0 0 0 4 0 0 0 0 1 0 0 0 2 0 2 1 2 0 2 0 1 5 2 1 1 1 6 5 4 3 3 2 3 
Shoots/CH_IMAGES/snapshot219974/VIS_SV_90_z1_h1_g0_e65_v500_new_467414_0.png 55 4 10 9 4 12 14 9 22 23 29 32 46 47 56 77 69 71 69 69 86 109 126 177 213 277 257 288 346 399 449 446 517 579 625 762 847 1035 1204 1332 1582 1798 1973 1993 1592 1063 541 351 163 109 82 50 43 53 34 38 32 36 26 19 57 10 30 34 25 34 28 24 35 28 28 28 26 26 32 35 37 21 28 22 19 20 16 23 13 19 13 13 16 3 53 3 4 18 8 12 6 12 7 11 12 9 14 17 16 14 9 13 19 9 18 13 12 12 10 10 12 3 9 3 8 3 4 4 4 4 3 3 3 1 3 0 2 4 0 1 0 0 4 2 1 0 1 2 0 4 0 2 0 0 6 0 1 2 2 3 1 1 3 0 2 1 1 0 1 2 1 1 1 1 3 1 2 7 2 4 3 1 2 0 
Shoots/CH_IMAGES/snapshot219975/VIS_SV_0_z1_h1_g0_e65_v500_new_467419_0.png 10 0 1 0 1 1 0 2 3 3 5 6 3 5 13 10 9 17 32 36 42 43 71 102 125 144 192 167 250 273 257 248 270 299 339 355 390 417 497 554 688 746 736 738 659 418 234 108 76 49 45 31 36 28 38 21 22 22 18 17 47 13 16 11 17 24 22 9 26 17 14 22 10 16 12 15 16 8 22 6 9 15 14 16 8 12 12 9 17 5 18 4 6 10 3 4 4 7 10 11 5 6 4 4 4 0 4 2 2 2 2 3 0 3 1 1 2 1 1 0 3 0 0 0 0 1 1 0 1 0 1 0 0 0 0 0 0 0 1 0 1 0 0 0 0 0 0 0 0 0 1 0 0 0 0 0 1 0 0 0 0 0 0 1 0 1 0 2 0 0 0 0 0 0 0 0 1 0 1 0 
Shoots/CH_IMAGES/snapshot219975/VIS_SV_90_z1_h1_g0_e65_v500_new_467420_0.png 23 2 0 0 3 6 1 7 11 7 6 6 14 19 22 24 28 42 49 52 76 78 83 116 127 187 186 158 196 219 185 224 254 268 268 341 310 356 439 438 577 667 829 846 765 447 240 105 62 46 47 20 19 35 16 20 13 15 15 10 44 3 20 14 19 18 14 14 20 16 16 12 12 15 6 23 11 14 19 9 10 12 9 12 9 9 4 6 7 2 18 1 5 7 5 5 3 3 10 9 3 10 4 6 4 5 4 6 2 3 5 3 3 4 1 0 4 2 0 0 5 0 0 1 1 0 1 0 1 1 1 2 0 0 1 4 0 0 2 0 1 0 0 0 0 0 1 0 0 0 3 0 0 0 0 0 1 1 1 0 4 1 4 2 3 1 4 2 3 2 1 4 1 0 1 8 3 0 5 1 
Shoots/CH_IMAGES/snapshot219976/VIS_SV_90_z1_h1_g0_e65_v500_new_467426_0.png 18 2 2 3 5 5 9 8 5 14 22 23 17 41 44 78 83 84 79 118 165 178 192 216 220 219 301 300 270 314 248 325 342 354 345 442 474 495 702 804 907 1147 1420 1732 2080 1953 1493 887 520 296 190 130 68 84 49 36 37 40 39 36 53 22 28 29 33 36 36 29 46 30 39 44 48 57 49 52 52 57 55 45 56 33 33 46 37 33 22 23 22 14 37 13 19 15 15 14 22 14 18 15 10 7 4 6 5 7 5 3 6 1 3 5 6 2 3 0 1 3 1 0 4 0 0 0 0 0 0 0 1 3 0 0 0 1 0 2 0 2 0 0 0 1 0 1 0 0 3 0 1 0 3 0 0 0 1 1 0 0 2 3 1 0 1 0 1 1 0 3 0 0 1 3 3 1 2 3 7 0 6 1 
Shoots/CH_IMAGES/snapshot219976/VIS_SV_0_z1_h1_g0_e65_v500_new_467425_0.png 24 2 10 8 7 7 14 7 15 20 6 31 33 48 70 93 112 102 168 184 222 266 288 301 315 321 334 320 311 329 285 332 343 414 449 496 579 555 715 767 916 1135 1329 1631 1831 2164 1628 1423 940 672 400 228 119 84 74 61 62 33 35 23 56 19 32 47 40 42 34 45 31 54 59 39 42 42 52 34 31 39 38 42 32 26 29 24 21 21 32 19 21 28 33 16 13 11 8 15 10 6 16 7 6 10 10 2 2 0 1 1 1 1 2 0 0 2 0 1 0 0 1 0 6 0 0 0 1 0 0 0 2 0 1 0 1 0 0 0 0 1 1 0 0 0 0 0 0 1 2 0 0 0 0 0 0 1 0 0 1 0 1 1 3 0 1 2 1 2 2 1 0 2 3 1 0 4 2 3 4 3 3 2 
Shoots/CH_IMAGES/snapshot219977/VIS_SV_0_z1_h1_g0_e65_v500_new_467431_0.png 0 0 0 0 0 0 0 0 0 0 0 0 0 0 0 0 0 0 0 0 0 0 0 0 0 0 0 0 0 0 0 0 0 0 0 0 0 0 0 0 0 0 0 0 0 0 0 0 0 0 0 0 0 0 0 0 0 0 0 0 0 0 0 0 0 0 0 0 0 0 0 0 0 0 0 0 0 0 0 0 0 0 0 0 0 0 0 0 0 0 0 0 0 0 0 0 0 0 0 0 0 0 0 0 0 0 0 0 0 0 0 0 0 0 0 0 0 0 0 0 0 0 0 0 0 0 0 0 0 0 0 0 0 0 0 0 0 0 0 0 0 0 0 0 0 0 0 0 0 0 0 0 0 0 0 0 0 0 0 0 0 0 0 0 0 0 0 0 0 0 0 0 0 0 0 0 0 0 0 0 
Shoots/CH_IMAGES/snapshot219977/VIS_SV_90_z1_h1_g0_e65_v500_new_467432_0.png 0 0 0 0 0 0 0 0 0 0 0 0 0 0 0 0 0 0 0 0 0 0 0 0 0 0 0 0 0 0 0 0 0 0 0 0 0 0 0 0 0 0 0 0 0 0 0 0 0 0 0 0 0 0 0 0 0 0 0 0 0 0 0 0 0 0 0 0 0 0 0 0 0 0 0 0 0 0 0 0 0 0 0 0 0 0 0 0 0 0 0 0 0 0 0 0 0 0 0 0 0 0 0 0 0 0 0 0 0 0 0 0 0 0 0 0 0 0 0 0 0 0 0 0 0 0 0 0 0 0 0 0 0 0 0 0 0 0 0 0 0 0 0 0 0 0 0 0 0 0 0 0 0 0 0 0 0 0 0 0 0 0 0 0 0 0 0 0 0 0 0 0 0 0 0 0 0 0 0 0 
Shoots/CH_IMAGES/snapshot219978/VIS_SV_0_z1_h1_g0_e65_v500_new_467437_0.png 11 0 4 2 7 5 3 2 6 16 13 20 20 28 32 27 33 36 32 44 60 84 89 153 188 211 230 238 276 310 336 355 355 411 421 484 536 625 732 763 814 1118 1358 1662 1674 1131 486 184 77 77 44 37 45 26 29 29 31 30 22 21 48 16 24 33 29 32 26 29 33 29 22 26 31 34 31 28 23 11 17 9 9 15 10 14 12 16 8 8 7 2 16 0 2 5 8 8 2 4 3 3 2 5 2 2 3 2 2 2 1 2 1 2 0 1 1 0 0 3 1 0 5 0 2 1 0 1 3 1 2 0 1 0 0 0 0 3 0 0 0 0 0 0 0 1 1 0 0 0 0 0 0 0 0 0 0 0 0 0 0 0 0 0 0 0 0 0 0 0 0 0 2 0 0 0 1 3 2 4 3 0 
Shoots/CH_IMAGES/snapshot219978/VIS_SV_90_z1_h1_g0_e65_v500_new_467438_0.png 28 3 4 5 6 7 4 9 8 8 11 15 16 23 32 46 41 51 64 51 67 81 81 128 120 191 171 192 227 227 242 239 223 270 295 346 437 506 663 720 934 1276 1660 1840 1553 803 437 165 97 54 51 42 30 23 32 20 25 27 21 15 30 12 15 21 23 12 27 15 28 35 27 32 22 36 32 45 31 27 28 29 41 24 13 14 14 11 11 14 14 8 27 4 8 3 10 10 14 5 11 7 2 7 13 9 13 22 18 11 13 20 16 26 21 22 38 36 33 28 25 12 31 2 13 12 12 7 3 4 10 9 10 11 6 4 3 5 6 5 4 2 3 3 3 6 1 5 3 0 1 1 9 1 1 2 0 2 4 0 1 3 3 1 3 1 1 1 1 1 5 3 4 5 1 2 3 7 4 3 1 2 
Shoots/CH_IMAGES/snapshot219979/VIS_SV_90_z1_h1_g0_e65_v500_new_467444_0.png 85 4 18 14 21 21 24 46 55 76 86 97 112 115 121 145 180 205 248 277 309 393 374 500 515 507 472 460 477 558 454 556 580 634 682 882 986 1126 1480 1606 2154 2567 2950 3635 3744 3169 2236 1614 920 542 341 156 84 101 59 48 47 45 44 36 72 39 45 38 49 48 47 47 63 50 44 79 64 60 62 57 54 56 77 66 76 61 59 99 54 44 63 49 53 42 113 38 41 37 43 36 28 34 35 40 34 34 28 37 42 57 47 55 81 86 91 93 77 147 100 102 69 41 33 16 45 5 15 8 7 10 6 13 12 12 9 13 2 6 8 5 5 2 4 3 4 1 2 3 1 1 2 1 2 0 8 0 3 5 3 2 6 2 3 3 5 2 4 2 3 4 5 7 9 0 0 3 3 6 5 5 5 9 12 12 
Shoots/CH_IMAGES/snapshot219979/VIS_SV_0_z1_h1_g0_e65_v500_new_467443_0.png 75 14 15 14 16 32 32 38 77 96 115 115 125 133 136 151 166 195 231 259 308 327 341 355 437 483 475 511 515 558 503 646 660 724 791 923 1097 1165 1534 1609 2089 2816 3606 4543 5039 4272 3069 2104 1178 689 401 233 132 119 74 72 60 61 45 42 81 30 49 44 46 42 42 42 55 56 51 52 48 70 56 48 54 62 61 51 49 54 29 42 25 24 35 27 24 8 56 9 21 18 12 13 14 9 11 9 14 12 14 14 9 18 10 12 16 21 26 36 25 57 41 30 46 35 32 20 29 8 17 16 11 8 3 2 9 4 2 1 3 6 3 3 3 0 3 4 5 6 5 4 2 0 3 1 1 1 12 0 0 0 1 0 1 1 2 2 0 2 0 6 0 4 1 1 2 1 4 0 1 4 2 5 4 4 4 6 
Shoots/CH_IMAGES/snapshot219980/VIS_SV_0_z1_h1_g0_e65_v500_new_467449_0.png 0 0 0 0 0 0 0 0 0 0 0 0 0 0 0 0 0 0 0 0 0 0 0 0 0 0 0 0 0 0 0 0 0 0 0 0 0 0 0 0 0 0 0 0 0 0 0 0 0 0 0 0 0 0 0 0 0 0 0 0 0 0 0 0 0 0 0 0 0 0 0 0 0 0 0 0 0 0 0 0 0 0 0 0 0 0 0 0 0 0 0 0 0 0 0 0 0 0 0 0 0 0 0 0 0 0 0 0 0 0 0 0 0 0 0 0 0 0 0 0 0 0 0 0 0 0 0 0 0 0 0 0 0 0 0 0 0 0 0 0 0 0 0 0 0 0 0 0 0 0 0 0 0 0 0 0 0 0 0 0 0 0 0 0 0 0 0 0 0 0 0 0 0 0 0 0 0 0 0 0 
Shoots/CH_IMAGES/snapshot219980/VIS_SV_90_z1_h1_g0_e65_v500_new_467450_0.png 0 0 0 0 0 0 0 0 0 0 0 0 0 0 0 0 0 0 0 0 0 0 0 0 0 0 0 0 0 0 0 0 0 0 0 0 0 0 0 0 0 0 0 0 0 0 0 0 0 0 0 0 0 0 0 0 0 0 0 0 0 0 0 0 0 0 0 0 0 0 0 0 0 0 0 0 0 0 0 0 0 0 0 0 0 0 0 0 0 0 0 0 0 0 0 0 0 0 0 0 0 0 0 0 0 0 0 0 0 0 0 0 0 0 0 0 0 0 0 0 0 0 0 0 0 0 0 0 0 0 0 0 0 0 0 0 0 0 0 0 0 0 0 0 0 0 0 0 0 0 0 0 0 0 0 0 0 0 0 0 0 0 0 0 0 0 0 0 0 0 0 0 0 0 0 0 0 0 0 0 
Shoots/CH_IMAGES/snapshot219981/VIS_SV_0_z1_h1_g0_e65_v500_new_467455_0.png 0 0 0 0 0 0 0 0 0 0 0 0 0 0 0 0 0 0 0 0 0 0 0 0 0 0 0 0 0 0 0 0 0 0 0 0 0 0 0 0 0 0 0 0 0 0 0 0 0 0 0 0 0 0 0 0 0 0 0 0 0 0 0 0 0 0 0 0 0 0 0 0 0 0 0 0 0 0 0 0 0 0 0 0 0 0 0 0 0 0 0 0 0 0 0 0 0 0 0 0 0 0 0 0 0 0 0 0 0 0 0 0 0 0 0 0 0 0 0 0 0 0 0 0 0 0 0 0 0 0 0 0 0 0 0 0 0 0 0 0 0 0 0 0 0 0 0 0 0 0 0 0 0 0 0 0 0 0 0 0 0 0 0 0 0 0 0 0 0 0 0 0 0 0 0 0 0 0 0 0 
Shoots/CH_IMAGES/snapshot219982/VIS_SV_0_z1_h1_g0_e65_v500_new_467461_0.png 0 0 0 1 0 0 0 1 1 1 2 6 3 7 3 10 16 22 12 23 23 22 22 44 35 58 69 56 68 75 61 76 62 78 83 85 99 97 88 85 68 47 34 22 22 12 17 10 13 17 14 12 9 10 10 6 6 8 4 4 11 5 9 8 8 8 5 4 12 13 10 6 12 7 7 1 4 7 6 5 2 4 4 3 3 0 1 1 1 0 1 1 1 0 0 1 1 1 0 1 1 1 0 0 0 0 0 0 0 0 1 0 0 0 0 0 0 0 0 0 0 0 0 0 0 0 0 0 0 0 0 0 0 0 0 0 0 0 0 0 0 0 0 0 0 0 0 0 0 0 0 0 0 0 0 0 0 0 0 0 0 0 0 0 0 0 0 0 0 0 1 0 0 0 0 0 0 0 1 0 
Shoots/CH_IMAGES/snapshot219981/VIS_SV_90_z1_h1_g0_e65_v500_new_467456_0.png 0 0 0 0 0 0 0 0 0 0 0 0 0 0 0 0 0 0 0 0 0 0 0 0 0 0 0 0 0 0 0 0 0 0 0 0 0 0 0 0 0 0 0 0 0 0 0 0 0 0 0 0 0 0 0 0 0 0 0 0 0 0 0 0 0 0 0 0 0 0 0 0 0 0 0 0 0 0 0 0 0 0 0 0 0 0 0 0 0 0 0 0 0 0 0 0 0 0 0 0 0 0 0 0 0 0 0 0 0 0 0 0 0 0 0 0 0 0 0 0 0 0 0 0 0 0 0 0 0 0 0 0 0 0 0 0 0 0 0 0 0 0 0 0 0 0 0 0 0 0 0 0 0 0 0 0 0 0 0 0 0 0 0 0 0 0 0 0 0 0 0 0 0 0 0 0 0 0 0 0 
Shoots/CH_IMAGES/snapshot219982/VIS_SV_90_z1_h1_g0_e65_v500_new_467462_0.png 2 0 1 0 1 2 1 0 1 0 5 6 8 5 7 8 14 14 18 17 14 26 30 39 51 52 64 55 59 74 98 75 90 84 83 99 76 107 118 107 67 68 48 34 18 26 18 16 17 9 17 12 8 13 8 9 14 5 13 9 14 2 5 5 5 4 4 6 13 6 6 5 7 9 1 6 5 6 6 4 6 3 2 4 2 2 1 3 3 1 8 0 3 0 2 2 1 0 4 1 1 1 3 3 1 1 0 1 0 1 0 0 0 0 0 0 1 1 0 0 0 0 0 0 0 0 0 0 0 2 0 0 0 0 0 0 0 0 0 0 1 0 0 1 0 0 1 0 0 0 2 0 0 1 0 0 0 0 0 1 0 0 1 1 3 1 1 1 2 1 2 0 0 1 1 2 1 1 1 0 
Shoots/CH_IMAGES/snapshot219983/VIS_SV_90_z1_h1_g0_e65_v500_new_467468_0.png 0 0 0 0 0 0 0 0 0 0 0 0 0 0 0 0 0 0 0 0 0 0 0 0 0 0 0 0 0 0 0 0 0 0 0 0 0 0 0 0 0 0 0 0 0 0 0 0 0 0 0 0 0 0 0 0 0 0 0 0 0 0 0 0 0 0 0 0 0 0 0 0 0 0 0 0 0 0 0 0 0 0 0 0 0 0 0 0 0 0 0 0 0 0 0 0 0 0 0 0 0 0 0 0 0 0 0 0 0 0 0 0 0 0 0 0 0 0 0 0 0 0 0 0 0 0 0 0 0 0 0 0 0 0 0 0 0 0 0 0 0 0 0 0 0 0 0 0 0 0 0 0 0 0 0 0 0 0 0 0 0 0 0 0 0 0 0 0 0 0 0 0 0 0 0 0 0 0 0 0 
Shoots/CH_IMAGES/snapshot219983/VIS_SV_0_z1_h1_g0_e65_v500_new_467467_0.png 0 0 0 0 0 0 0 0 0 0 0 0 0 0 0 0 0 0 0 0 0 0 0 0 0 0 0 0 0 0 0 0 0 0 0 0 0 0 0 0 0 0 0 0 0 0 0 0 0 0 0 0 0 0 0 0 0 0 0 0 0 0 0 0 0 0 0 0 0 0 0 0 0 0 0 0 0 0 0 0 0 0 0 0 0 0 0 0 0 0 0 0 0 0 0 0 0 0 0 0 0 0 0 0 0 0 0 0 0 0 0 0 0 0 0 0 0 0 0 0 0 0 0 0 0 0 0 0 0 0 0 0 0 0 0 0 0 0 0 0 0 0 0 0 0 0 0 0 0 0 0 0 0 0 0 0 0 0 0 0 0 0 0 0 0 0 0 0 0 0 0 0 0 0 0 0 0 0 0 0 
Shoots/CH_IMAGES/snapshot219984/VIS_SV_90_z1_h1_g0_e65_v500_new_467474_0.png 0 0 0 0 0 0 0 0 0 0 0 0 0 0 0 0 0 0 0 0 0 0 0 0 0 0 0 0 0 0 0 0 0 0 0 0 0 0 0 0 0 0 0 0 0 0 0 0 0 0 0 0 0 0 0 0 0 0 0 0 0 0 0 0 0 0 0 0 0 0 0 0 0 0 0 0 0 0 0 0 0 0 0 0 0 0 0 0 0 0 0 0 0 0 0 0 0 0 0 0 0 0 0 0 0 0 0 0 0 0 0 0 0 0 0 0 0 0 0 0 0 0 0 0 0 0 0 0 0 0 0 0 0 0 0 0 0 0 0 0 0 0 0 0 0 0 0 0 0 0 0 0 0 0 0 0 0 0 0 0 0 0 0 0 0 0 0 0 0 0 0 0 0 0 0 0 0 0 0 0 
Shoots/CH_IMAGES/snapshot219984/VIS_SV_0_z1_h1_g0_e65_v500_new_467473_0.png 0 0 0 0 0 0 0 0 0 0 0 0 0 0 0 0 0 0 0 0 0 0 0 0 0 0 0 0 0 0 0 0 0 0 0 0 0 0 0 0 0 0 0 0 0 0 0 0 0 0 0 0 0 0 0 0 0 0 0 0 0 0 0 0 0 0 0 0 0 0 0 0 0 0 0 0 0 0 0 0 0 0 0 0 0 0 0 0 0 0 0 0 0 0 0 0 0 0 0 0 0 0 0 0 0 0 0 0 0 0 0 0 0 0 0 0 0 0 0 0 0 0 0 0 0 0 0 0 0 0 0 0 0 0 0 0 0 0 0 0 0 0 0 0 0 0 0 0 0 0 0 0 0 0 0 0 0 0 0 0 0 0 0 0 0 0 0 0 0 0 0 0 0 0 0 0 0 0 0 0 
Shoots/CH_IMAGES/snapshot219985/VIS_SV_0_z1_h1_g0_e65_v500_new_467479_0.png 0 0 0 0 0 0 0 0 0 0 0 0 0 0 0 0 0 0 0 0 0 0 0 0 0 0 0 0 0 0 0 0 0 0 0 0 0 0 0 0 0 0 0 0 0 0 0 0 0 0 0 0 0 0 0 0 0 0 0 0 0 0 0 0 0 0 0 0 0 0 0 0 0 0 0 0 0 0 0 0 0 0 0 0 0 0 0 0 0 0 0 0 0 0 0 0 0 0 0 0 0 0 0 0 0 0 0 0 0 0 0 0 0 0 0 0 0 0 0 0 0 0 0 0 0 0 0 0 0 0 0 0 0 0 0 0 0 0 0 0 0 0 0 0 0 0 0 0 0 0 0 0 0 0 0 0 0 0 0 0 0 0 0 0 0 0 0 0 0 0 0 0 0 0 0 0 0 0 0 0 
Shoots/CH_IMAGES/snapshot219986/VIS_SV_90_z1_h1_g0_e65_v500_new_467486_0.png 0 0 0 0 0 0 0 0 0 0 0 3 0 2 2 1 2 2 8 9 7 11 7 11 10 10 9 17 13 15 14 11 22 13 14 6 14 11 16 20 18 15 26 12 10 8 3 0 3 2 0 2 3 0 0 0 1 0 0 0 0 0 1 0 1 1 1 1 1 1 0 0 0 1 0 0 0 0 0 0 0 0 0 0 0 0 1 0 1 0 0 0 0 0 0 0 0 0 0 0 0 0 0 0 0 0 0 0 0 0 0 0 0 0 0 0 0 0 0 0 0 0 0 0 0 0 0 0 0 0 0 0 0 0 0 0 0 0 0 0 0 0 0 0 0 0 0 0 0 0 0 0 0 0 0 0 0 0 0 0 0 0 0 0 0 0 0 0 0 0 0 0 0 0 0 0 0 0 0 0 
Shoots/CH_IMAGES/snapshot219985/VIS_SV_90_z1_h1_g0_e65_v500_new_467480_0.png 0 0 0 0 0 0 0 0 0 0 0 0 0 0 0 0 0 0 0 0 0 0 0 0 0 0 0 0 0 0 0 0 0 0 0 0 0 0 0 0 0 0 0 0 0 0 0 0 0 0 0 0 0 0 0 0 0 0 0 0 0 0 0 0 0 0 0 0 0 0 0 0 0 0 0 0 0 0 0 0 0 0 0 0 0 0 0 0 0 0 0 0 0 0 0 0 0 0 0 0 0 0 0 0 0 0 0 0 0 0 0 0 0 0 0 0 0 0 0 0 0 0 0 0 0 0 0 0 0 0 0 0 0 0 0 0 0 0 0 0 0 0 0 0 0 0 0 0 0 0 0 0 0 0 0 0 0 0 0 0 0 0 0 0 0 0 0 0 0 0 0 0 0 0 0 0 0 0 0 0 
Shoots/CH_IMAGES/snapshot219986/VIS_SV_0_z1_h1_g0_e65_v500_new_467485_0.png 3 1 1 0 1 1 2 0 6 6 4 5 10 8 16 10 19 13 25 20 20 32 22 21 24 26 27 24 29 16 27 17 20 27 15 19 13 6 9 2 6 13 7 6 6 9 5 2 3 6 2 0 2 4 0 0 3 0 1 0 3 0 1 0 1 0 0 0 2 1 2 1 2 1 0 1 0 1 0 0 0 0 0 0 0 1 0 1 0 0 1 0 0 2 0 0 1 0 0 0 0 0 0 1 0 3 1 0 0 0 0 0 0 0 0 0 0 1 0 0 1 0 0 0 0 0 0 0 0 0 0 0 0 0 0 0 0 0 0 0 0 0 0 0 0 0 0 0 0 0 0 0 0 0 0 0 0 0 0 0 0 0 0 0 0 0 0 0 0 0 0 0 0 0 0 0 0 0 0 0 
Shoots/CH_IMAGES/snapshot219987/VIS_SV_0_z1_h1_g0_e65_v500_new_467488_0.png 26 1 2 5 10 13 15 18 38 38 44 67 51 50 37 32 27 39 26 39 34 33 71 69 100 120 116 158 168 171 178 202 187 212 242 242 292 315 338 364 419 455 430 428 362 279 132 73 65 35 21 18 15 27 21 12 16 20 12 13 20 8 14 24 6 20 16 18 26 17 21 22 26 18 21 18 17 26 8 19 15 10 9 15 14 12 6 10 9 5 10 2 10 4 10 10 7 8 8 7 6 8 3 14 5 10 9 12 15 16 25 29 20 20 11 13 18 16 6 6 11 6 5 5 8 4 5 2 2 2 4 2 3 2 5 4 0 1 3 3 1 2 1 1 2 1 3 1 2 0 2 2 2 0 0 2 3 0 2 1 1 1 1 0 1 1 3 2 1 1 5 1 2 2 5 3 4 1 2 1 
Shoots/CH_IMAGES/snapshot219987/VIS_SV_90_z1_h1_g0_e65_v500_new_467489_0.png 28 2 10 6 4 3 9 8 11 12 20 13 27 16 25 30 24 44 44 58 53 56 76 105 130 161 163 198 207 244 220 244 267 284 313 349 375 441 468 516 576 605 594 582 514 453 313 214 135 60 54 33 25 30 29 24 29 16 22 13 58 7 19 25 17 20 30 24 25 26 21 18 17 19 21 22 17 17 23 18 14 22 9 26 13 9 10 8 15 5 31 6 14 14 11 12 17 10 11 17 12 7 18 9 11 8 3 4 4 2 2 2 1 2 1 0 4 3 0 0 4 0 1 2 1 0 1 1 3 0 0 0 2 1 1 0 2 1 1 2 3 1 1 0 3 0 0 1 2 0 2 0 0 1 0 0 0 2 0 1 1 2 0 0 0 1 0 1 2 0 2 3 3 2 1 4 5 2 4 4 
Shoots/CH_IMAGES/snapshot219988/VIS_SV_0_z1_h1_g0_e65_v500_new_467497_0.png 0 0 0 0 0 0 0 0 0 0 0 0 0 0 0 0 0 0 0 0 0 0 0 0 0 0 0 0 0 0 0 0 0 0 0 0 0 0 0 0 0 0 0 0 0 0 0 0 0 0 0 0 0 0 0 0 0 0 0 0 0 0 0 0 0 0 0 0 0 0 0 0 0 0 0 0 0 0 0 0 0 0 0 0 0 0 0 0 0 0 0 0 0 0 0 0 0 0 0 0 0 0 0 0 0 0 0 0 0 0 0 0 0 0 0 0 0 0 0 0 0 0 0 0 0 0 0 0 0 0 0 0 0 0 0 0 0 0 0 0 0 0 0 0 0 0 0 0 0 0 0 0 0 0 0 0 0 0 0 0 0 0 0 0 0 0 0 0 0 0 0 0 0 0 0 0 0 0 0 0 
Shoots/CH_IMAGES/snapshot219988/VIS_SV_90_z1_h1_g0_e65_v500_new_467498_0.png 0 0 0 0 0 0 0 0 0 0 0 0 0 0 0 0 0 0 0 0 0 0 0 0 0 0 0 0 0 0 0 0 0 0 0 0 0 0 0 0 0 0 0 0 0 0 0 0 0 0 0 0 0 0 0 0 0 0 0 0 0 0 0 0 0 0 0 0 0 0 0 0 0 0 0 0 0 0 0 0 0 0 0 0 0 0 0 0 0 0 0 0 0 0 0 0 0 0 0 0 0 0 0 0 0 0 0 0 0 0 0 0 0 0 0 0 0 0 0 0 0 0 0 0 0 0 0 0 0 0 0 0 0 0 0 0 0 0 0 0 0 0 0 0 0 0 0 0 0 0 0 0 0 0 0 0 0 0 0 0 0 0 0 0 0 0 0 0 0 0 0 0 0 0 0 0 0 0 0 0 
Shoots/CH_IMAGES/snapshot219989/VIS_SV_90_z1_h1_g0_e65_v500_new_467504_0.png 0 0 0 0 0 0 0 0 0 0 0 0 0 0 0 0 0 0 0 0 0 0 0 0 0 0 0 0 0 0 0 0 0 0 0 0 0 0 0 0 0 0 0 0 0 0 0 0 0 0 0 0 0 0 0 0 0 0 0 0 0 0 0 0 0 0 0 0 0 0 0 0 0 0 0 0 0 0 0 0 0 0 0 0 0 0 0 0 0 0 0 0 0 0 0 0 0 0 0 0 0 0 0 0 0 0 0 0 0 0 0 0 0 0 0 0 0 0 0 0 0 0 0 0 0 0 0 0 0 0 0 0 0 0 0 0 0 0 0 0 0 0 0 0 0 0 0 0 0 0 0 0 0 0 0 0 0 0 0 0 0 0 0 0 0 0 0 0 0 0 0 0 0 0 0 0 0 0 0 0 
Shoots/CH_IMAGES/snapshot219989/VIS_SV_0_z1_h1_g0_e65_v500_new_467503_0.png 0 0 0 0 0 0 0 0 0 0 0 0 0 0 0 0 0 0 0 0 0 0 0 0 0 0 0 0 0 0 0 0 0 0 0 0 0 0 0 0 0 0 0 0 0 0 0 0 0 0 0 0 0 0 0 0 0 0 0 0 0 0 0 0 0 0 0 0 0 0 0 0 0 0 0 0 0 0 0 0 0 0 0 0 0 0 0 0 0 0 0 0 0 0 0 0 0 0 0 0 0 0 0 0 0 0 0 0 0 0 0 0 0 0 0 0 0 0 0 0 0 0 0 0 0 0 0 0 0 0 0 0 0 0 0 0 0 0 0 0 0 0 0 0 0 0 0 0 0 0 0 0 0 0 0 0 0 0 0 0 0 0 0 0 0 0 0 0 0 0 0 0 0 0 0 0 0 0 0 0 
Shoots/CH_IMAGES/snapshot219990/VIS_SV_90_z1_h1_g0_e65_v500_new_467510_0.png 0 0 0 0 0 0 0 0 0 0 0 0 0 0 0 0 0 0 0 0 0 0 0 0 0 0 0 0 0 0 0 0 0 0 0 0 0 0 0 0 0 0 0 0 0 0 0 0 0 0 0 0 0 0 0 0 0 0 0 0 0 0 0 0 0 0 0 0 0 0 0 0 0 0 0 0 0 0 0 0 0 0 0 0 0 0 0 0 0 0 0 0 0 0 0 0 0 0 0 0 0 0 0 0 0 0 0 0 0 0 0 0 0 0 0 0 0 0 0 0 0 0 0 0 0 0 0 0 0 0 0 0 0 0 0 0 0 0 0 0 0 0 0 0 0 0 0 0 0 0 0 0 0 0 0 0 0 0 0 0 0 0 0 0 0 0 0 0 0 0 0 0 0 0 0 0 0 0 0 0 
Shoots/CH_IMAGES/snapshot219990/VIS_SV_0_z1_h1_g0_e65_v500_new_467509_0.png 0 0 0 0 0 0 0 0 0 0 0 0 0 0 0 0 0 0 0 0 0 0 0 0 0 0 0 0 0 0 0 0 0 0 0 0 0 0 0 0 0 0 0 0 0 0 0 0 0 0 0 0 0 0 0 0 0 0 0 0 0 0 0 0 0 0 0 0 0 0 0 0 0 0 0 0 0 0 0 0 0 0 0 0 0 0 0 0 0 0 0 0 0 0 0 0 0 0 0 0 0 0 0 0 0 0 0 0 0 0 0 0 0 0 0 0 0 0 0 0 0 0 0 0 0 0 0 0 0 0 0 0 0 0 0 0 0 0 0 0 0 0 0 0 0 0 0 0 0 0 0 0 0 0 0 0 0 0 0 0 0 0 0 0 0 0 0 0 0 0 0 0 0 0 0 0 0 0 0 0 
Shoots/CH_IMAGES/snapshot219991/VIS_SV_0_z1_h1_g0_e65_v500_new_467512_0.png 0 0 0 0 0 0 0 0 0 0 0 0 0 0 0 0 0 0 0 0 0 0 0 0 0 0 0 0 0 0 0 0 0 0 0 0 0 0 0 0 0 0 0 0 0 0 0 0 0 0 0 0 0 0 0 0 0 0 0 0 0 0 0 0 0 0 0 0 0 0 0 0 0 0 0 0 0 0 0 0 0 0 0 0 0 0 0 0 0 0 0 0 0 0 0 0 0 0 0 0 0 0 0 0 0 0 0 0 0 0 0 0 0 0 0 0 0 0 0 0 0 0 0 0 0 0 0 0 0 0 0 0 0 0 0 0 0 0 0 0 0 0 0 0 0 0 0 0 0 0 0 0 0 0 0 0 0 0 0 0 0 0 0 0 0 0 0 0 0 0 0 0 0 0 0 0 0 0 0 0 
Shoots/CH_IMAGES/snapshot219991/VIS_SV_90_z1_h1_g0_e65_v500_new_467513_0.png 0 0 0 0 0 0 0 0 0 0 0 0 0 0 0 0 0 0 0 0 0 0 0 0 0 0 0 0 0 0 0 0 0 0 0 0 0 0 0 0 0 0 0 0 0 0 0 0 0 0 0 0 0 0 0 0 0 0 0 0 0 0 0 0 0 0 0 0 0 0 0 0 0 0 0 0 0 0 0 0 0 0 0 0 0 0 0 0 0 0 0 0 0 0 0 0 0 0 0 0 0 0 0 0 0 0 0 0 0 0 0 0 0 0 0 0 0 0 0 0 0 0 0 0 0 0 0 0 0 0 0 0 0 0 0 0 0 0 0 0 0 0 0 0 0 0 0 0 0 0 0 0 0 0 0 0 0 0 0 0 0 0 0 0 0 0 0 0 0 0 0 0 0 0 0 0 0 0 0 0 
Shoots/CH_IMAGES/snapshot219992/VIS_SV_0_z1_h1_g0_e65_v500_new_467521_0.png 0 0 0 0 0 0 0 0 0 0 0 0 0 0 0 0 0 0 0 0 0 0 0 0 0 0 0 0 0 0 0 0 0 0 0 0 0 0 0 0 0 0 0 0 0 0 0 0 0 0 0 0 0 0 0 0 0 0 0 0 0 0 0 0 0 0 0 0 0 0 0 0 0 0 0 0 0 0 0 0 0 0 0 0 0 0 0 0 0 0 0 0 0 0 0 0 0 0 0 0 0 0 0 0 0 0 0 0 0 0 0 0 0 0 0 0 0 0 0 0 0 0 0 0 0 0 0 0 0 0 0 0 0 0 0 0 0 0 0 0 0 0 0 0 0 0 0 0 0 0 0 0 0 0 0 0 0 0 0 0 0 0 0 0 0 0 0 0 0 0 0 0 0 0 0 0 0 0 0 0 
Shoots/CH_IMAGES/snapshot219992/VIS_SV_90_z1_h1_g0_e65_v500_new_467522_0.png 0 0 0 0 0 0 0 0 0 0 0 0 0 0 0 0 0 0 0 0 0 0 0 0 0 0 0 0 0 0 0 0 0 0 0 0 0 0 0 0 0 0 0 0 0 0 0 0 0 0 0 0 0 0 0 0 0 0 0 0 0 0 0 0 0 0 0 0 0 0 0 0 0 0 0 0 0 0 0 0 0 0 0 0 0 0 0 0 0 0 0 0 0 0 0 0 0 0 0 0 0 0 0 0 0 0 0 0 0 0 0 0 0 0 0 0 0 0 0 0 0 0 0 0 0 0 0 0 0 0 0 0 0 0 0 0 0 0 0 0 0 0 0 0 0 0 0 0 0 0 0 0 0 0 0 0 0 0 0 0 0 0 0 0 0 0 0 0 0 0 0 0 0 0 0 0 0 0 0 0 
Shoots/CH_IMAGES/snapshot219993/VIS_SV_90_z1_h1_g0_e65_v500_new_467528_0.png 0 0 0 0 0 0 0 0 0 0 0 0 0 0 0 0 0 0 0 0 0 0 0 0 0 0 0 0 0 0 0 0 0 0 0 0 0 0 0 0 0 0 0 0 0 0 0 0 0 0 0 0 0 0 0 0 0 0 0 0 0 0 0 0 0 0 0 0 0 0 0 0 0 0 0 0 0 0 0 0 0 0 0 0 0 0 0 0 0 0 0 0 0 0 0 0 0 0 0 0 0 0 0 0 0 0 0 0 0 0 0 0 0 0 0 0 0 0 0 0 0 0 0 0 0 0 0 0 0 0 0 0 0 0 0 0 0 0 0 0 0 0 0 0 0 0 0 0 0 0 0 0 0 0 0 0 0 0 0 0 0 0 0 0 0 0 0 0 0 0 0 0 0 0 0 0 0 0 0 0 
Shoots/CH_IMAGES/snapshot219993/VIS_SV_0_z1_h1_g0_e65_v500_new_467527_0.png 0 0 0 0 0 0 0 0 0 0 0 0 0 0 0 0 0 0 0 0 0 0 0 0 0 0 0 0 0 0 0 0 0 0 0 0 0 0 0 0 0 0 0 0 0 0 0 0 0 0 0 0 0 0 0 0 0 0 0 0 0 0 0 0 0 0 0 0 0 0 0 0 0 0 0 0 0 0 0 0 0 0 0 0 0 0 0 0 0 0 0 0 0 0 0 0 0 0 0 0 0 0 0 0 0 0 0 0 0 0 0 0 0 0 0 0 0 0 0 0 0 0 0 0 0 0 0 0 0 0 0 0 0 0 0 0 0 0 0 0 0 0 0 0 0 0 0 0 0 0 0 0 0 0 0 0 0 0 0 0 0 0 0 0 0 0 0 0 0 0 0 0 0 0 0 0 0 0 0 0 
Shoots/CH_IMAGES/snapshot219994/VIS_SV_0_z1_h1_g0_e65_v500_new_467533_0.png 0 0 0 0 0 0 0 0 0 0 0 0 0 0 0 0 0 0 0 0 0 0 0 0 0 0 0 0 0 0 0 0 0 0 0 0 0 0 0 0 0 0 0 0 0 0 0 0 0 0 0 0 0 0 0 0 0 0 0 0 0 0 0 0 0 0 0 0 0 0 0 0 0 0 0 0 0 0 0 0 0 0 0 0 0 0 0 0 0 0 0 0 0 0 0 0 0 0 0 0 0 0 0 0 0 0 0 0 0 0 0 0 0 0 0 0 0 0 0 0 0 0 0 0 0 0 0 0 0 0 0 0 0 0 0 0 0 0 0 0 0 0 0 0 0 0 0 0 0 0 0 0 0 0 0 0 0 0 0 0 0 0 0 0 0 0 0 0 0 0 0 0 0 0 0 0 0 0 0 0 
Shoots/CH_IMAGES/snapshot219994/VIS_SV_90_z1_h1_g0_e65_v500_new_467534_0.png 0 0 0 0 0 0 0 0 0 0 0 0 0 0 0 0 0 0 0 0 0 0 0 0 0 0 0 0 0 0 0 0 0 0 0 0 0 0 0 0 0 0 0 0 0 0 0 0 0 0 0 0 0 0 0 0 0 0 0 0 0 0 0 0 0 0 0 0 0 0 0 0 0 0 0 0 0 0 0 0 0 0 0 0 0 0 0 0 0 0 0 0 0 0 0 0 0 0 0 0 0 0 0 0 0 0 0 0 0 0 0 0 0 0 0 0 0 0 0 0 0 0 0 0 0 0 0 0 0 0 0 0 0 0 0 0 0 0 0 0 0 0 0 0 0 0 0 0 0 0 0 0 0 0 0 0 0 0 0 0 0 0 0 0 0 0 0 0 0 0 0 0 0 0 0 0 0 0 0 0 
Shoots/CH_IMAGES/snapshot219995/VIS_SV_0_z1_h1_g0_e65_v500_new_467539_0.png 78 18 18 32 41 37 57 62 98 102 116 119 144 176 166 164 173 161 186 179 231 241 208 311 291 324 320 353 342 340 350 343 346 368 439 491 566 586 723 724 836 975 1253 1716 1850 1666 1125 604 265 141 77 55 22 38 29 33 26 35 28 5 73 9 27 35 36 31 32 18 52 35 26 32 43 47 50 67 42 41 49 31 44 31 27 43 35 31 42 29 30 15 75 18 28 36 30 43 38 30 42 43 42 50 44 38 47 43 44 43 48 25 38 36 22 50 27 28 24 19 13 6 28 2 9 19 14 18 17 9 20 17 15 15 12 13 13 11 8 9 12 9 12 6 2 11 5 7 3 2 1 0 13 0 1 2 3 4 6 4 8 13 5 5 6 4 3 17 2 2 4 5 12 15 5 17 11 14 15 15 10 11 
Shoots/CH_IMAGES/snapshot219995/VIS_SV_90_z1_h1_g0_e65_v500_new_467540_0.png 31 6 6 5 11 18 20 23 38 49 63 81 86 63 70 76 74 90 136 173 162 198 213 220 247 237 261 233 226 220 205 234 236 270 297 346 380 422 559 681 749 913 1117 1410 1800 1869 1463 1150 680 387 189 108 51 54 32 31 30 30 27 13 45 7 14 12 19 13 17 10 14 15 23 15 15 19 21 24 20 16 33 25 26 33 15 40 27 20 25 23 14 11 58 7 20 26 22 25 14 15 28 25 28 22 31 23 36 53 32 50 49 66 66 91 59 117 115 91 78 54 47 10 63 6 19 24 15 20 15 5 15 17 11 6 5 9 3 9 7 6 4 2 3 5 3 4 2 2 5 1 0 0 7 1 3 3 3 1 0 0 4 5 4 1 0 3 2 3 2 2 3 0 1 2 1 4 4 3 3 6 1 4 
Shoots/CH_IMAGES/snapshot219996/VIS_SV_0_z1_h1_g0_e65_v500_new_467545_0.png 124 4 5 10 7 15 11 11 26 29 28 34 40 39 60 68 65 85 110 105 124 140 147 212 250 276 298 326 369 378 449 396 463 473 529 637 745 904 1077 1201 1332 1415 1249 1085 836 557 322 186 119 82 62 64 42 48 43 44 51 28 40 30 56 10 30 27 32 36 30 28 41 38 37 31 21 18 32 29 25 35 20 31 25 23 20 27 24 21 28 12 19 13 81 8 17 18 11 24 22 14 19 23 18 20 17 17 11 13 10 11 9 7 7 5 3 4 4 0 2 0 1 0 1 0 0 1 1 0 0 0 1 1 0 0 1 4 0 1 0 0 4 5 1 1 0 2 1 1 0 2 1 0 6 0 2 1 0 2 1 1 1 0 1 2 1 2 1 0 0 1 0 1 2 1 1 2 1 6 1 1 1 9 
Shoots/CH_IMAGES/snapshot219996/VIS_SV_90_z1_h1_g0_e65_v500_new_467546_0.png 19 1 3 4 4 6 5 8 12 22 38 48 69 52 63 72 91 91 88 126 125 146 162 169 197 240 271 296 333 321 387 415 381 432 481 507 641 672 798 823 1051 1378 1735 2007 1494 851 424 192 95 69 60 44 42 50 30 34 27 26 33 15 46 14 21 32 22 27 22 21 29 35 22 31 26 27 23 27 14 15 25 12 23 14 8 13 11 8 15 7 10 5 31 4 14 18 7 11 14 3 6 5 8 11 8 5 3 6 5 3 0 3 3 0 1 2 2 2 0 0 0 0 3 0 2 0 0 0 0 0 2 1 0 1 0 2 0 0 0 0 1 0 2 0 0 0 0 0 1 1 0 0 1 0 0 0 0 0 1 0 1 0 1 0 2 3 0 1 0 2 1 0 3 0 2 4 2 0 0 1 1 1 
Shoots/CH_IMAGES/snapshot219997/VIS_SV_90_z1_h1_g0_e65_v500_new_467552_0.png 0 0 0 0 0 0 0 0 0 0 0 0 0 0 0 0 0 0 0 0 0 0 0 0 0 0 0 0 0 0 0 0 0 0 0 0 0 0 0 0 0 0 0 0 0 0 0 0 0 0 0 0 0 0 0 0 0 0 0 0 0 0 0 0 0 0 0 0 0 0 0 0 0 0 0 0 0 0 0 0 0 0 0 0 0 0 0 0 0 0 0 0 0 0 0 0 0 0 0 0 0 0 0 0 0 0 0 0 0 0 0 0 0 0 0 0 0 0 0 0 0 0 0 0 0 0 0 0 0 0 0 0 0 0 0 0 0 0 0 0 0 0 0 0 0 0 0 0 0 0 0 0 0 0 0 0 0 0 0 0 0 0 0 0 0 0 0 0 0 0 0 0 0 0 0 0 0 0 0 0 
Shoots/CH_IMAGES/snapshot219997/VIS_SV_0_z1_h1_g0_e65_v500_new_467551_0.png 0 0 0 0 0 0 0 0 0 0 0 0 0 0 0 0 0 0 0 0 0 0 0 0 0 0 0 0 0 0 0 0 0 0 0 0 0 0 0 0 0 0 0 0 0 0 0 0 0 0 0 0 0 0 0 0 0 0 0 0 0 0 0 0 0 0 0 0 0 0 0 0 0 0 0 0 0 0 0 0 0 0 0 0 0 0 0 0 0 0 0 0 0 0 0 0 0 0 0 0 0 0 0 0 0 0 0 0 0 0 0 0 0 0 0 0 0 0 0 0 0 0 0 0 0 0 0 0 0 0 0 0 0 0 0 0 0 0 0 0 0 0 0 0 0 0 0 0 0 0 0 0 0 0 0 0 0 0 0 0 0 0 0 0 0 0 0 0 0 0 0 0 0 0 0 0 0 0 0 0 
Shoots/CH_IMAGES/snapshot219998/VIS_SV_90_z1_h1_g0_e65_v500_new_467558_0.png 19 2 6 6 2 5 10 10 11 19 31 47 60 54 58 59 72 84 129 147 152 168 203 216 215 226 260 215 235 227 201 247 254 249 270 340 423 450 624 616 698 881 993 1197 1302 1553 1000 785 456 229 144 70 42 48 34 29 25 24 24 18 22 13 26 31 26 13 21 26 27 25 35 28 33 32 34 45 38 33 30 32 36 35 30 39 36 31 34 22 23 23 41 9 19 15 12 16 15 20 20 8 7 7 7 3 1 2 1 2 2 0 0 0 0 0 1 0 1 0 0 0 0 0 0 0 0 0 0 0 1 1 1 0 0 0 0 1 1 0 0 0 0 0 0 0 0 1 0 0 0 0 2 1 1 0 0 0 0 0 1 1 1 0 0 0 2 2 1 1 0 0 3 1 1 2 2 1 4 1 3 1 
Shoots/CH_IMAGES/snapshot219998/VIS_SV_0_z1_h1_g0_e65_v500_new_467557_0.png 27 3 9 4 8 10 18 12 25 27 55 85 111 115 117 127 136 149 158 154 143 182 210 225 262 258 286 355 325 310 290 332 305 385 361 421 497 608 726 822 913 1054 1157 1174 1421 1868 1551 1647 1171 728 351 163 82 61 37 30 40 37 33 11 42 13 15 42 22 22 13 29 31 39 27 31 36 37 33 38 37 49 54 39 49 45 34 37 34 27 24 36 23 23 43 19 15 20 12 17 21 8 15 17 12 15 2 7 2 6 3 1 2 0 0 1 2 0 0 0 0 1 0 0 1 0 0 0 0 0 0 0 1 1 0 0 0 0 1 1 0 0 0 0 0 0 0 0 0 0 0 0 0 0 0 0 0 0 0 1 0 0 0 0 1 0 2 0 0 2 0 1 1 2 3 4 0 3 3 4 2 2 1 4 
Shoots/CH_IMAGES/snapshot219999/VIS_SV_0_z1_h1_g0_e65_v500_new_467563_0.png 0 0 0 0 0 0 0 0 0 0 0 0 0 0 0 0 0 0 0 0 0 0 0 0 0 0 0 0 0 0 0 0 0 0 0 0 0 0 0 0 0 0 0 0 0 0 0 0 0 0 0 0 0 0 0 0 0 0 0 0 0 0 0 0 0 0 0 0 0 0 0 0 0 0 0 0 0 0 0 0 0 0 0 0 0 0 0 0 0 0 0 0 0 0 0 0 0 0 0 0 0 0 0 0 0 0 0 0 0 0 0 0 0 0 0 0 0 0 0 0 0 0 0 0 0 0 0 0 0 0 0 0 0 0 0 0 0 0 0 0 0 0 0 0 0 0 0 0 0 0 0 0 0 0 0 0 0 0 0 0 0 0 0 0 0 0 0 0 0 0 0 0 0 0 0 0 0 0 0 0 
Shoots/CH_IMAGES/snapshot219999/VIS_SV_90_z1_h1_g0_e65_v500_new_467564_0.png 0 0 0 0 0 0 0 0 0 0 0 0 0 0 0 0 0 0 0 0 0 0 0 0 0 0 0 0 0 0 0 0 0 0 0 0 0 0 0 0 0 0 0 0 0 0 0 0 0 0 0 0 0 0 0 0 0 0 0 0 0 0 0 0 0 0 0 0 0 0 0 0 0 0 0 0 0 0 0 0 0 0 0 0 0 0 0 0 0 0 0 0 0 0 0 0 0 0 0 0 0 0 0 0 0 0 0 0 0 0 0 0 0 0 0 0 0 0 0 0 0 0 0 0 0 0 0 0 0 0 0 0 0 0 0 0 0 0 0 0 0 0 0 0 0 0 0 0 0 0 0 0 0 0 0 0 0 0 0 0 0 0 0 0 0 0 0 0 0 0 0 0 0 0 0 0 0 0 0 0 
Shoots/CH_IMAGES/snapshot220000/VIS_SV_90_z1_h1_g0_e65_v500_new_467570_0.png 58 3 4 4 6 3 4 6 11 15 15 13 22 21 26 38 49 58 72 61 102 93 123 146 157 183 201 247 284 261 296 282 266 344 392 458 503 558 648 648 729 937 1323 1549 1294 878 400 272 168 108 60 52 30 42 31 24 39 23 25 17 35 15 29 27 23 30 17 23 26 22 28 27 34 23 30 31 28 44 28 33 27 33 19 28 29 19 18 21 19 9 50 6 8 13 16 23 10 16 20 18 15 21 12 7 18 13 12 9 15 10 17 24 24 43 19 23 22 22 8 8 13 2 6 4 5 5 2 1 6 3 3 0 1 2 1 4 0 1 1 2 1 1 0 2 0 1 1 1 0 0 1 0 0 2 2 0 1 0 4 0 1 1 1 1 0 1 0 1 2 2 1 1 0 1 4 0 3 1 6 1 
Shoots/CH_IMAGES/snapshot220000/VIS_SV_0_z1_h1_g0_e65_v500_new_467569_0.png 71 2 9 5 12 7 7 11 20 14 20 13 32 23 20 33 37 51 70 74 114 116 132 188 226 257 314 338 386 416 473 486 470 499 563 630 785 847 914 851 899 965 1009 896 633 342 188 128 85 61 54 53 42 56 35 29 39 22 27 27 45 15 26 37 36 22 27 20 30 19 24 23 16 13 14 11 18 13 24 21 21 18 9 18 9 8 10 9 12 5 59 3 12 10 12 7 14 6 11 11 13 17 14 9 11 19 12 9 5 8 14 15 16 24 19 17 26 13 8 4 16 1 7 5 3 5 5 0 4 8 2 2 0 5 2 4 1 3 4 1 0 3 0 1 3 3 0 2 1 0 4 0 0 1 3 1 1 1 0 1 1 3 0 0 0 1 1 1 0 2 1 3 2 3 1 3 6 2 1 2 
Shoots/CH_IMAGES/snapshot220001/VIS_SV_90_z1_h1_g0_e65_v500_new_467576_0.png 0 0 0 0 0 0 0 0 0 0 0 0 0 0 0 0 0 0 0 0 0 0 0 0 0 0 0 0 0 0 0 0 0 0 0 0 0 0 0 0 0 0 0 0 0 0 0 0 0 0 0 0 0 0 0 0 0 0 0 0 0 0 0 0 0 0 0 0 0 0 0 0 0 0 0 0 0 0 0 0 0 0 0 0 0 0 0 0 0 0 0 0 0 0 0 0 0 0 0 0 0 0 0 0 0 0 0 0 0 0 0 0 0 0 0 0 0 0 0 0 0 0 0 0 0 0 0 0 0 0 0 0 0 0 0 0 0 0 0 0 0 0 0 0 0 0 0 0 0 0 0 0 0 0 0 0 0 0 0 0 0 0 0 0 0 0 0 0 0 0 0 0 0 0 0 0 0 0 0 0 
Shoots/CH_IMAGES/snapshot220001/VIS_SV_0_z1_h1_g0_e65_v500_new_467575_0.png 0 0 0 0 0 0 0 0 0 0 0 0 0 0 0 0 0 0 0 0 0 0 0 0 0 0 0 0 0 0 0 0 0 0 0 0 0 0 0 0 0 0 0 0 0 0 0 0 0 0 0 0 0 0 0 0 0 0 0 0 0 0 0 0 0 0 0 0 0 0 0 0 0 0 0 0 0 0 0 0 0 0 0 0 0 0 0 0 0 0 0 0 0 0 0 0 0 0 0 0 0 0 0 0 0 0 0 0 0 0 0 0 0 0 0 0 0 0 0 0 0 0 0 0 0 0 0 0 0 0 0 0 0 0 0 0 0 0 0 0 0 0 0 0 0 0 0 0 0 0 0 0 0 0 0 0 0 0 0 0 0 0 0 0 0 0 0 0 0 0 0 0 0 0 0 0 0 0 0 0 
Shoots/CH_IMAGES/snapshot220002/VIS_SV_0_z1_h1_g0_e65_v500_new_467581_0.png 52 1 1 3 2 3 3 4 11 11 12 16 19 32 46 58 61 58 78 92 130 152 172 233 240 254 269 332 348 359 324 324 356 423 532 635 737 799 873 983 1142 1203 1196 1103 814 444 253 161 103 63 55 58 34 42 33 36 29 32 27 9 43 12 21 28 19 28 20 22 40 34 24 24 23 22 22 19 21 13 20 9 14 8 11 17 14 11 13 8 11 0 34 3 5 6 9 6 10 7 7 6 5 8 9 2 5 7 1 3 2 5 0 1 1 0 3 0 0 1 0 0 2 0 0 0 0 0 3 0 1 0 1 2 0 0 2 2 0 0 0 2 2 0 1 0 2 2 1 0 0 0 1 0 0 1 0 0 0 0 1 1 2 0 0 0 0 0 0 0 2 0 1 0 0 1 3 1 1 2 2 0 
Shoots/CH_IMAGES/snapshot220002/VIS_SV_90_z1_h1_g0_e65_v500_new_467582_0.png 39 0 3 0 1 4 4 4 10 10 9 6 15 25 24 34 40 44 69 88 85 126 143 194 213 256 254 308 313 361 378 392 409 508 566 638 819 850 1004 1001 1033 1205 1324 1343 1186 855 566 264 166 102 72 64 43 66 38 44 41 40 35 29 57 23 44 32 31 30 33 15 26 32 30 26 37 20 26 19 17 21 18 15 16 16 6 15 10 11 9 7 10 7 31 2 5 11 6 10 10 7 7 13 6 7 5 7 7 3 5 2 3 3 1 2 1 0 0 1 0 0 1 0 1 0 1 0 0 0 0 0 0 0 0 0 0 0 0 1 0 0 0 0 0 0 0 0 0 0 0 0 0 0 2 0 0 0 0 1 0 0 0 0 0 0 0 0 0 0 1 0 1 0 2 0 1 3 2 1 0 0 5 0 
Shoots/CH_IMAGES/snapshot220003/VIS_SV_0_z1_h1_g0_e65_v500_new_467587_0.png 72 6 19 26 24 22 28 23 37 48 44 48 53 65 71 73 96 88 108 109 105 131 127 162 180 178 212 208 226 217 309 218 216 267 315 307 332 379 445 459 443 484 462 421 326 301 178 114 69 40 49 50 28 42 23 29 27 18 27 2 42 8 19 13 25 19 12 12 20 18 25 27 22 20 28 22 25 21 17 19 25 33 15 28 21 24 16 16 14 11 50 13 14 25 23 32 27 20 28 30 39 33 23 43 21 36 30 27 35 32 19 18 8 16 10 13 13 8 14 3 37 3 15 8 14 12 5 10 18 9 13 11 9 17 8 18 9 5 10 10 9 8 7 5 8 1 7 5 5 1 19 2 4 5 10 8 8 7 13 3 5 5 10 7 6 10 3 6 10 11 16 9 5 14 10 15 8 11 9 8 
Shoots/CH_IMAGES/snapshot220003/VIS_SV_90_z1_h1_g0_e65_v500_new_467588_0.png 53 0 4 2 2 1 2 7 6 10 5 5 11 18 15 19 18 18 27 33 44 61 95 99 130 146 185 221 234 276 295 322 368 428 498 538 602 679 791 891 953 1096 1272 1342 1195 660 401 171 83 55 30 42 30 43 29 21 28 24 16 14 37 11 28 25 24 20 26 32 37 37 32 28 34 42 49 31 28 32 29 15 24 33 30 19 17 23 15 13 16 4 65 10 16 15 13 12 14 8 18 18 7 4 6 5 5 5 0 2 1 1 1 0 0 2 1 0 0 0 0 0 0 0 0 0 1 0 0 0 0 0 0 0 1 0 0 0 0 0 0 0 0 0 1 0 0 0 0 0 0 0 2 0 0 0 0 0 1 0 0 0 1 1 1 1 0 5 3 1 3 2 3 1 1 1 3 3 3 2 5 0 
Shoots/CH_IMAGES/snapshot220004/VIS_SV_0_z1_h1_g0_e65_v500_new_467593_0.png 9 1 2 4 2 7 4 8 10 18 23 26 43 41 55 67 68 87 107 129 128 169 199 230 207 233 277 242 233 255 205 247 274 292 309 358 374 414 453 458 505 516 553 522 515 530 390 347 241 182 132 71 45 27 20 30 10 22 19 12 31 8 20 20 19 23 17 20 24 16 19 23 24 16 19 34 22 20 24 19 15 16 13 10 9 8 9 6 10 8 24 5 4 5 6 7 7 5 5 4 5 3 2 0 1 0 1 2 0 1 0 0 0 0 1 0 0 0 0 0 2 0 0 0 0 0 1 0 2 0 1 0 0 0 0 1 0 0 2 0 0 0 0 0 0 0 0 0 0 0 1 0 0 1 0 1 0 0 0 0 1 0 0 0 0 1 0 0 0 0 0 1 0 1 1 3 0 1 0 1 
Shoots/CH_IMAGES/snapshot220005/VIS_SV_90_z1_h1_g0_e65_v500_new_467600_0.png 59 5 4 6 9 5 9 10 10 10 11 19 14 14 23 32 22 35 48 55 84 83 117 154 172 191 195 214 235 233 225 207 250 248 280 370 372 430 523 633 760 834 934 851 816 641 428 261 162 119 93 78 51 53 45 38 50 36 52 35 47 9 38 24 32 44 27 31 34 37 37 50 37 27 47 46 30 34 29 26 25 28 25 23 15 17 12 8 11 6 44 8 9 7 11 14 9 15 21 14 11 14 9 8 9 8 10 9 15 9 16 8 8 9 6 4 3 3 4 1 8 1 3 4 1 4 3 1 1 1 2 1 2 1 0 6 0 1 1 1 4 2 0 4 1 1 0 1 1 0 1 0 1 2 2 2 1 0 4 0 1 1 2 1 3 4 2 4 4 2 3 1 0 3 1 4 4 4 2 7 
Shoots/CH_IMAGES/snapshot220004/VIS_SV_90_z1_h1_g0_e65_v500_new_467594_0.png 12 5 4 6 4 5 6 10 16 17 27 25 34 43 48 57 50 48 64 67 79 61 90 120 137 140 174 186 187 228 188 213 254 289 321 390 447 442 531 528 574 695 800 790 668 476 253 174 76 49 32 33 11 26 18 21 20 18 18 10 33 5 20 14 10 19 16 4 13 14 12 15 18 13 19 15 10 16 13 8 12 13 3 26 6 12 9 8 8 6 27 3 9 12 3 17 11 9 11 7 6 10 15 13 8 14 11 14 9 12 6 12 22 34 30 16 18 12 12 3 9 3 3 1 3 1 1 1 1 1 0 1 3 0 1 2 0 2 2 0 1 2 0 2 3 3 1 2 3 0 3 0 0 0 2 3 1 0 1 2 3 1 2 1 1 5 0 0 3 1 2 3 3 3 1 3 4 3 3 4 
Shoots/CH_IMAGES/snapshot220006/VIS_SV_0_z1_h1_g0_e65_v500_new_467605_0.png 39 0 5 4 4 9 8 12 14 26 37 45 45 56 97 101 98 116 136 137 174 180 198 243 240 292 254 304 354 313 334 304 320 320 354 406 521 585 653 660 705 803 853 899 799 600 395 251 146 84 59 38 31 47 36 30 41 37 24 26 36 19 25 31 36 36 41 28 37 38 44 35 46 40 31 39 27 26 30 29 36 18 25 24 26 19 23 9 12 9 44 4 15 16 9 12 9 7 15 14 15 11 17 8 11 15 7 12 8 1 2 4 1 2 1 2 2 0 1 0 5 0 0 2 3 0 4 0 2 2 6 3 0 1 2 1 0 1 5 1 1 2 1 2 1 0 0 1 0 0 4 0 0 0 1 1 1 0 0 1 1 1 2 1 0 4 2 2 0 0 2 3 1 4 1 0 2 2 2 0 
Shoots/CH_IMAGES/snapshot220005/VIS_SV_0_z1_h1_g0_e65_v500_new_467599_0.png 22 2 4 1 8 8 7 6 16 12 15 21 19 30 42 48 48 72 80 87 93 114 152 193 228 246 298 319 316 330 386 424 489 501 571 619 766 879 923 1089 1228 1472 1412 1117 657 377 200 129 83 83 52 54 40 54 43 37 35 26 25 17 31 13 18 20 16 13 18 10 18 17 11 10 8 7 12 10 12 8 7 6 9 3 7 8 9 6 7 2 1 1 23 0 2 2 5 2 8 2 8 8 5 2 7 3 0 5 2 1 4 1 0 2 1 1 1 2 1 1 0 0 1 0 0 1 0 0 0 0 0 0 0 0 0 0 0 0 0 0 0 0 0 0 0 1 2 0 0 0 0 0 1 0 0 0 0 0 0 0 0 1 0 0 0 0 0 2 1 1 2 1 1 0 1 1 0 2 0 1 1 3 
Shoots/CH_IMAGES/snapshot220006/VIS_SV_90_z1_h1_g0_e65_v500_new_467606_0.png 28 3 4 6 6 9 14 8 12 25 20 44 47 73 59 74 84 77 88 115 138 154 160 216 223 225 209 185 194 209 191 199 207 192 218 247 283 311 356 369 507 633 797 1166 1210 1077 804 468 243 129 84 57 47 49 47 33 39 30 28 19 43 15 29 29 36 35 30 18 35 28 22 23 37 43 36 35 36 43 32 29 35 31 27 20 23 16 25 22 24 13 60 9 13 19 21 19 25 14 33 34 34 37 36 40 38 38 45 31 38 40 31 40 24 18 16 6 11 3 8 1 10 0 2 4 3 7 1 2 2 4 3 2 1 3 4 4 0 1 2 2 2 2 4 1 3 1 0 0 3 0 4 2 0 5 0 3 0 1 2 6 2 5 3 3 1 4 5 0 7 2 4 1 1 1 2 0 3 0 3 0 
Shoots/CH_IMAGES/snapshot220007/VIS_SV_0_z1_h1_g0_e65_v500_new_467611_0.png 0 0 0 0 0 0 0 0 0 0 0 0 0 0 0 0 0 0 0 0 0 0 0 0 0 0 0 0 0 0 0 0 0 0 0 0 0 0 0 0 0 0 0 0 0 0 0 0 0 0 0 0 0 0 0 0 0 0 0 0 0 0 0 0 0 0 0 0 0 0 0 0 0 0 0 0 0 0 0 0 0 0 0 0 0 0 0 0 0 0 0 0 0 0 0 0 0 0 0 0 0 0 0 0 0 0 0 0 0 0 0 0 0 0 0 0 0 0 0 0 0 0 0 0 0 0 0 0 0 0 0 0 0 0 0 0 0 0 0 0 0 0 0 0 0 0 0 0 0 0 0 0 0 0 0 0 0 0 0 0 0 0 0 0 0 0 0 0 0 0 0 0 0 0 0 0 0 0 0 0 
Shoots/CH_IMAGES/snapshot220007/VIS_SV_90_z1_h1_g0_e65_v500_new_467612_0.png 0 0 0 0 0 0 0 0 0 0 0 0 0 0 0 0 0 0 0 0 0 0 0 0 0 0 0 0 0 0 0 0 0 0 0 0 0 0 0 0 0 0 0 0 0 0 0 0 0 0 0 0 0 0 0 0 0 0 0 0 0 0 0 0 0 0 0 0 0 0 0 0 0 0 0 0 0 0 0 0 0 0 0 0 0 0 0 0 0 0 0 0 0 0 0 0 0 0 0 0 0 0 0 0 0 0 0 0 0 0 0 0 0 0 0 0 0 0 0 0 0 0 0 0 0 0 0 0 0 0 0 0 0 0 0 0 0 0 0 0 0 0 0 0 0 0 0 0 0 0 0 0 0 0 0 0 0 0 0 0 0 0 0 0 0 0 0 0 0 0 0 0 0 0 0 0 0 0 0 0 
Shoots/CH_IMAGES/snapshot220008/VIS_SV_90_z1_h1_g0_e65_v500_new_467618_0.png 0 0 0 0 0 0 0 0 0 0 0 0 0 0 0 0 0 0 0 0 0 0 0 0 0 0 0 0 0 0 0 0 0 0 0 0 0 0 0 0 0 0 0 0 0 0 0 0 0 0 0 0 0 0 0 0 0 0 0 0 0 0 0 0 0 0 0 0 0 0 0 0 0 0 0 0 0 0 0 0 0 0 0 0 0 0 0 0 0 0 0 0 0 0 0 0 0 0 0 0 0 0 0 0 0 0 0 0 0 0 0 0 0 0 0 0 0 0 0 0 0 0 0 0 0 0 0 0 0 0 0 0 0 0 0 0 0 0 0 0 0 0 0 0 0 0 0 0 0 0 0 0 0 0 0 0 0 0 0 0 0 0 0 0 0 0 0 0 0 0 0 0 0 0 0 0 0 0 0 0 
Shoots/CH_IMAGES/snapshot220009/VIS_SV_90_z1_h1_g0_e65_v500_new_467624_0.png 49 10 9 11 6 14 11 27 33 48 69 68 89 108 111 136 124 198 173 199 245 240 237 251 300 324 337 300 301 337 292 332 307 338 346 444 510 583 679 905 1259 1666 1869 2056 1810 1190 665 369 224 96 85 61 40 39 37 34 31 30 35 20 34 28 40 25 34 28 34 22 50 45 27 45 45 45 37 34 27 31 34 42 29 22 20 22 18 19 21 18 16 11 38 6 15 18 14 12 18 4 15 11 9 12 11 12 14 19 17 18 19 22 15 17 19 17 8 6 6 5 2 6 15 0 5 6 2 1 4 2 2 2 3 1 2 4 4 4 0 1 2 2 0 1 2 3 1 1 0 0 2 0 1 0 0 1 1 0 1 1 0 1 0 0 0 0 2 0 1 2 0 1 3 2 4 2 3 5 1 1 2 4 
Shoots/CH_IMAGES/snapshot220008/VIS_SV_0_z1_h1_g0_e65_v500_new_467617_0.png 0 0 0 0 0 0 0 0 0 0 0 0 0 0 0 0 0 0 0 0 0 0 0 0 0 0 0 0 0 0 0 0 0 0 0 0 0 0 0 0 0 0 0 0 0 0 0 0 0 0 0 0 0 0 0 0 0 0 0 0 0 0 0 0 0 0 0 0 0 0 0 0 0 0 0 0 0 0 0 0 0 0 0 0 0 0 0 0 0 0 0 0 0 0 0 0 0 0 0 0 0 0 0 0 0 0 0 0 0 0 0 0 0 0 0 0 0 0 0 0 0 0 0 0 0 0 0 0 0 0 0 0 0 0 0 0 0 0 0 0 0 0 0 0 0 0 0 0 0 0 0 0 0 0 0 0 0 0 0 0 0 0 0 0 0 0 0 0 0 0 0 0 0 0 0 0 0 0 0 0 
Shoots/CH_IMAGES/snapshot220009/VIS_SV_0_z1_h1_g0_e65_v500_new_467623_0.png 51 6 2 14 11 9 12 29 45 71 82 99 95 128 134 130 137 111 138 126 132 159 163 241 214 283 343 395 423 482 506 484 535 633 624 755 826 881 1077 1217 1497 2074 2138 1970 1485 887 460 252 134 51 68 58 35 46 24 27 25 37 27 12 46 15 15 19 25 15 32 13 26 27 20 20 19 22 17 20 11 18 22 13 13 22 14 29 8 16 16 15 18 9 48 6 12 20 14 7 5 11 16 15 11 7 14 12 10 5 5 7 7 5 13 3 2 10 3 6 4 1 1 0 7 1 1 3 1 3 1 0 0 2 2 0 0 2 0 2 0 0 0 0 4 1 0 1 0 1 1 0 0 0 4 0 0 0 0 0 0 0 2 0 1 1 2 1 0 2 1 2 0 1 2 0 0 3 0 1 2 4 2 2 
Shoots/CH_IMAGES/snapshot220010/VIS_SV_90_z1_h1_g0_e65_v500_new_467630_0.png 0 0 0 0 0 0 0 0 0 0 0 0 0 0 0 0 0 0 0 0 0 0 0 0 0 0 0 0 0 0 0 0 0 0 0 0 0 0 0 0 0 0 0 0 0 0 0 0 0 0 0 0 0 0 0 0 0 0 0 0 0 0 0 0 0 0 0 0 0 0 0 0 0 0 0 0 0 0 0 0 0 0 0 0 0 0 0 0 0 0 0 0 0 0 0 0 0 0 0 0 0 0 0 0 0 0 0 0 0 0 0 0 0 0 0 0 0 0 0 0 0 0 0 0 0 0 0 0 0 0 0 0 0 0 0 0 0 0 0 0 0 0 0 0 0 0 0 0 0 0 0 0 0 0 0 0 0 0 0 0 0 0 0 0 0 0 0 0 0 0 0 0 0 0 0 0 0 0 0 0 
Shoots/CH_IMAGES/snapshot220010/VIS_SV_0_z1_h1_g0_e65_v500_new_467629_0.png 0 0 0 0 0 0 0 0 0 0 0 0 0 0 0 0 0 0 0 0 0 0 0 0 0 0 0 0 0 0 0 0 0 0 0 0 0 0 0 0 0 0 0 0 0 0 0 0 0 0 0 0 0 0 0 0 0 0 0 0 0 0 0 0 0 0 0 0 0 0 0 0 0 0 0 0 0 0 0 0 0 0 0 0 0 0 0 0 0 0 0 0 0 0 0 0 0 0 0 0 0 0 0 0 0 0 0 0 0 0 0 0 0 0 0 0 0 0 0 0 0 0 0 0 0 0 0 0 0 0 0 0 0 0 0 0 0 0 0 0 0 0 0 0 0 0 0 0 0 0 0 0 0 0 0 0 0 0 0 0 0 0 0 0 0 0 0 0 0 0 0 0 0 0 0 0 0 0 0 0 
Shoots/CH_IMAGES/snapshot220011/VIS_SV_0_z1_h1_g0_e65_v500_new_467632_0.png 0 0 0 0 0 0 0 0 0 0 0 0 0 0 0 0 0 0 0 0 0 0 0 0 0 0 0 0 0 0 0 0 0 0 0 0 0 0 0 0 0 0 0 0 0 0 0 0 0 0 0 0 0 0 0 0 0 0 0 0 0 0 0 0 0 0 0 0 0 0 0 0 0 0 0 0 0 0 0 0 0 0 0 0 0 0 0 0 0 0 0 0 0 0 0 0 0 0 0 0 0 0 0 0 0 0 0 0 0 0 0 0 0 0 0 0 0 0 0 0 0 0 0 0 0 0 0 0 0 0 0 0 0 0 0 0 0 0 0 0 0 0 0 0 0 0 0 0 0 0 0 0 0 0 0 0 0 0 0 0 0 0 0 0 0 0 0 0 0 0 0 0 0 0 0 0 0 0 0 0 
Shoots/CH_IMAGES/snapshot220011/VIS_SV_90_z1_h1_g0_e65_v500_new_467633_0.png 0 0 0 0 0 0 0 0 0 0 0 0 0 0 0 0 0 0 0 0 0 0 0 0 0 0 0 0 0 0 0 0 0 0 0 0 0 0 0 0 0 0 0 0 0 0 0 0 0 0 0 0 0 0 0 0 0 0 0 0 0 0 0 0 0 0 0 0 0 0 0 0 0 0 0 0 0 0 0 0 0 0 0 0 0 0 0 0 0 0 0 0 0 0 0 0 0 0 0 0 0 0 0 0 0 0 0 0 0 0 0 0 0 0 0 0 0 0 0 0 0 0 0 0 0 0 0 0 0 0 0 0 0 0 0 0 0 0 0 0 0 0 0 0 0 0 0 0 0 0 0 0 0 0 0 0 0 0 0 0 0 0 0 0 0 0 0 0 0 0 0 0 0 0 0 0 0 0 0 0 
Shoots/CH_IMAGES/snapshot220012/VIS_SV_0_z1_h1_g0_e65_v500_new_467641_0.png 95 5 6 9 8 14 21 20 29 48 64 102 114 125 128 132 118 149 179 195 252 246 289 312 333 361 430 488 523 481 486 505 569 590 618 714 764 790 924 869 969 1103 1273 1155 941 750 391 245 145 71 64 56 22 31 32 25 27 23 18 11 40 4 21 35 21 25 18 21 19 25 24 25 21 24 26 22 29 31 23 25 28 32 22 35 25 27 22 24 23 12 64 4 23 31 27 42 17 14 31 34 30 25 21 26 14 26 29 25 32 21 17 10 7 17 8 8 5 4 9 3 13 3 3 0 2 4 8 2 4 2 3 3 1 2 6 6 1 1 3 2 3 2 1 2 1 2 4 0 4 0 13 1 1 0 1 3 3 0 1 3 4 1 3 2 0 3 2 3 5 2 5 6 1 4 2 1 7 2 3 2 
Shoots/CH_IMAGES/snapshot220012/VIS_SV_90_z1_h1_g0_e65_v500_new_467642_0.png 50 11 13 13 11 14 24 35 47 55 77 100 128 150 134 124 102 81 108 72 95 114 136 139 169 181 188 228 253 239 250 286 333 367 401 535 628 703 903 915 1196 1385 1755 2162 2779 2903 2394 1649 898 443 220 89 55 50 26 31 27 21 22 17 22 5 21 25 8 18 22 15 20 28 16 29 30 32 43 39 30 27 30 28 29 35 15 21 26 28 23 11 17 13 35 11 13 13 15 14 10 10 21 16 8 13 19 10 11 9 8 10 6 2 5 5 0 3 3 2 2 3 3 1 8 0 5 1 0 1 0 0 3 2 1 0 0 2 0 1 0 1 2 0 1 0 0 1 0 1 0 0 1 0 3 0 1 0 0 0 1 0 0 0 1 2 1 0 0 3 0 1 3 2 2 0 3 3 6 2 4 3 5 8 
Shoots/CH_IMAGES/snapshot220013/VIS_SV_0_z1_h1_g0_e65_v500_new_467647_0.png 0 0 0 0 0 0 0 0 0 0 0 0 0 0 0 0 0 0 0 0 0 0 0 0 0 0 0 0 0 0 0 0 0 0 0 0 0 0 0 0 0 0 0 0 0 0 0 0 0 0 0 0 0 0 0 0 0 0 0 0 0 0 0 0 0 0 0 0 0 0 0 0 0 0 0 0 0 0 0 0 0 0 0 0 0 0 0 0 0 0 0 0 0 0 0 0 0 0 0 0 0 0 0 0 0 0 0 0 0 0 0 0 0 0 0 0 0 0 0 0 0 0 0 0 0 0 0 0 0 0 0 0 0 0 0 0 0 0 0 0 0 0 0 0 0 0 0 0 0 0 0 0 0 0 0 0 0 0 0 0 0 0 0 0 0 0 0 0 0 0 0 0 0 0 0 0 0 0 0 0 
Shoots/CH_IMAGES/snapshot220013/VIS_SV_90_z1_h1_g0_e65_v500_new_467648_0.png 0 0 0 0 0 0 0 0 0 0 0 0 0 0 0 0 0 0 0 0 0 0 0 0 0 0 0 0 0 0 0 0 0 0 0 0 0 0 0 0 0 0 0 0 0 0 0 0 0 0 0 0 0 0 0 0 0 0 0 0 0 0 0 0 0 0 0 0 0 0 0 0 0 0 0 0 0 0 0 0 0 0 0 0 0 0 0 0 0 0 0 0 0 0 0 0 0 0 0 0 0 0 0 0 0 0 0 0 0 0 0 0 0 0 0 0 0 0 0 0 0 0 0 0 0 0 0 0 0 0 0 0 0 0 0 0 0 0 0 0 0 0 0 0 0 0 0 0 0 0 0 0 0 0 0 0 0 0 0 0 0 0 0 0 0 0 0 0 0 0 0 0 0 0 0 0 0 0 0 0 
Shoots/CH_IMAGES/snapshot220014/VIS_SV_0_z1_h1_g0_e65_v500_new_467653_0.png 0 0 0 0 0 0 0 0 0 0 0 0 0 0 0 0 0 0 0 0 0 0 0 0 0 0 0 0 0 0 0 0 0 0 0 0 0 0 0 0 0 0 0 0 0 0 0 0 0 0 0 0 0 0 0 0 0 0 0 0 0 0 0 0 0 0 0 0 0 0 0 0 0 0 0 0 0 0 0 0 0 0 0 0 0 0 0 0 0 0 0 0 0 0 0 0 0 0 0 0 0 0 0 0 0 0 0 0 0 0 0 0 0 0 0 0 0 0 0 0 0 0 0 0 0 0 0 0 0 0 0 0 0 0 0 0 0 0 0 0 0 0 0 0 0 0 0 0 0 0 0 0 0 0 0 0 0 0 0 0 0 0 0 0 0 0 0 0 0 0 0 0 0 0 0 0 0 0 0 0 
Shoots/CH_IMAGES/snapshot220014/VIS_SV_90_z1_h1_g0_e65_v500_new_467654_0.png 0 0 0 0 0 0 0 0 0 0 0 0 0 0 0 0 0 0 0 0 0 0 0 0 0 0 0 0 0 0 0 0 0 0 0 0 0 0 0 0 0 0 0 0 0 0 0 0 0 0 0 0 0 0 0 0 0 0 0 0 0 0 0 0 0 0 0 0 0 0 0 0 0 0 0 0 0 0 0 0 0 0 0 0 0 0 0 0 0 0 0 0 0 0 0 0 0 0 0 0 0 0 0 0 0 0 0 0 0 0 0 0 0 0 0 0 0 0 0 0 0 0 0 0 0 0 0 0 0 0 0 0 0 0 0 0 0 0 0 0 0 0 0 0 0 0 0 0 0 0 0 0 0 0 0 0 0 0 0 0 0 0 0 0 0 0 0 0 0 0 0 0 0 0 0 0 0 0 0 0 
Shoots/CH_IMAGES/snapshot220015/VIS_SV_0_z1_h1_g0_e65_v500_new_467659_0.png 12 3 2 5 3 4 5 5 6 9 12 12 13 13 12 14 10 19 18 21 18 28 17 31 56 60 59 65 78 95 95 101 84 87 101 109 135 145 163 162 144 169 197 169 143 132 76 60 37 33 21 13 12 9 7 9 14 7 6 2 23 3 12 17 7 4 8 6 15 10 18 13 16 11 8 13 15 8 9 9 14 12 6 16 9 10 16 5 7 6 27 4 2 4 6 3 2 12 17 10 13 10 14 7 15 14 22 26 37 26 30 27 23 26 31 21 22 12 11 4 12 1 4 6 2 7 2 1 1 3 2 2 4 5 3 4 3 2 2 1 2 1 0 5 0 1 4 1 1 0 6 0 0 1 1 1 0 1 0 1 0 1 1 1 0 4 1 1 1 5 3 4 1 2 1 4 0 0 2 1 
Shoots/CH_IMAGES/snapshot220015/VIS_SV_90_z1_h1_g0_e65_v500_new_467660_0.png 7 0 4 3 2 3 5 1 7 4 12 10 19 21 25 35 32 35 36 52 54 48 61 58 88 85 126 122 122 145 135 165 162 165 155 189 157 164 191 153 181 157 104 84 52 44 43 23 20 27 19 17 14 18 12 15 17 2 10 6 26 2 11 9 15 11 11 9 23 13 9 7 13 11 12 16 12 11 9 10 10 13 5 12 5 11 1 5 8 2 12 3 7 8 8 3 4 7 5 4 4 5 2 7 5 3 7 4 6 5 5 2 3 6 3 2 3 0 1 0 5 1 5 0 1 1 0 1 2 0 1 0 0 0 0 3 0 0 0 0 0 0 0 0 0 0 0 0 0 0 1 0 0 0 0 0 0 0 1 0 1 0 0 0 0 1 0 1 1 1 1 1 0 0 3 2 0 0 0 1 
Shoots/CH_IMAGES/snapshot220016/VIS_SV_90_z1_h1_g0_e65_v500_new_467666_0.png 0 0 0 0 0 0 0 0 0 0 0 0 0 0 0 0 0 0 0 0 0 0 0 0 0 0 0 0 0 0 0 0 0 0 0 0 0 0 0 0 0 0 0 0 0 0 0 0 0 0 0 0 0 0 0 0 0 0 0 0 0 0 0 0 0 0 0 0 0 0 0 0 0 0 0 0 0 0 0 0 0 0 0 0 0 0 0 0 0 0 0 0 0 0 0 0 0 0 0 0 0 0 0 0 0 0 0 0 0 0 0 0 0 0 0 0 0 0 0 0 0 0 0 0 0 0 0 0 0 0 0 0 0 0 0 0 0 0 0 0 0 0 0 0 0 0 0 0 0 0 0 0 0 0 0 0 0 0 0 0 0 0 0 0 0 0 0 0 0 0 0 0 0 0 0 0 0 0 0 0 
Shoots/CH_IMAGES/snapshot220016/VIS_SV_0_z1_h1_g0_e65_v500_new_467665_0.png 0 0 0 0 0 0 0 0 0 0 0 0 0 0 0 0 0 0 0 0 0 0 0 0 0 0 0 0 0 0 0 0 0 0 0 0 0 0 0 0 0 0 0 0 0 0 0 0 0 0 0 0 0 0 0 0 0 0 0 0 0 0 0 0 0 0 0 0 0 0 0 0 0 0 0 0 0 0 0 0 0 0 0 0 0 0 0 0 0 0 0 0 0 0 0 0 0 0 0 0 0 0 0 0 0 0 0 0 0 0 0 0 0 0 0 0 0 0 0 0 0 0 0 0 0 0 0 0 0 0 0 0 0 0 0 0 0 0 0 0 0 0 0 0 0 0 0 0 0 0 0 0 0 0 0 0 0 0 0 0 0 0 0 0 0 0 0 0 0 0 0 0 0 0 0 0 0 0 0 0 
Shoots/CH_IMAGES/snapshot220017/VIS_SV_0_z1_h1_g0_e65_v500_new_467669_0.png 42 1 1 1 3 4 2 2 11 11 17 24 26 29 32 47 51 60 92 103 114 153 141 192 233 279 285 312 341 347 371 366 392 410 530 563 680 792 780 832 907 968 831 721 657 486 290 175 107 64 52 47 27 35 33 32 33 21 30 19 46 11 22 26 25 26 16 15 25 29 25 21 16 29 19 20 20 17 19 11 12 13 7 15 13 8 14 4 2 3 36 7 5 9 6 8 9 2 9 4 5 1 5 4 3 7 7 2 5 3 3 2 17 18 13 20 8 8 4 4 5 1 1 2 1 2 1 0 2 1 1 0 0 0 2 1 0 1 0 0 1 1 0 0 1 0 0 1 0 0 2 0 1 2 0 1 0 0 0 0 1 0 1 0 0 0 1 1 1 0 3 0 2 2 1 1 2 0 4 0 
Shoots/CH_IMAGES/snapshot220017/VIS_SV_90_z1_h1_g0_e65_v500_new_467670_0.png 115 2 3 3 8 5 3 5 9 7 5 12 10 18 23 32 34 43 46 45 65 63 82 126 140 157 170 180 212 238 292 265 312 330 403 451 548 679 823 976 1133 1274 1358 1318 1083 720 384 229 125 83 42 48 25 33 30 30 31 27 26 8 40 12 32 19 19 23 19 17 25 20 24 37 20 23 18 22 16 18 21 13 25 18 17 17 23 21 26 17 15 10 65 8 20 16 15 22 11 10 18 13 18 12 13 17 17 23 13 11 12 12 14 19 20 25 20 26 22 13 7 7 22 6 12 6 6 8 7 7 7 5 4 8 6 3 5 5 2 3 4 1 5 5 0 4 4 2 1 3 1 0 13 0 2 6 4 3 1 2 1 1 2 1 7 3 0 10 0 2 0 3 7 0 0 5 3 6 3 2 0 1 
Shoots/CH_IMAGES/snapshot220018/VIS_SV_90_z1_h1_g0_e65_v500_new_467678_0.png 0 0 0 0 0 0 0 0 0 0 0 0 0 0 0 0 0 0 0 0 0 0 0 0 0 0 0 0 0 0 0 0 0 0 0 0 0 0 0 0 0 0 0 0 0 0 0 0 0 0 0 0 0 0 0 0 0 0 0 0 0 0 0 0 0 0 0 0 0 0 0 0 0 0 0 0 0 0 0 0 0 0 0 0 0 0 0 0 0 0 0 0 0 0 0 0 0 0 0 0 0 0 0 0 0 0 0 0 0 0 0 0 0 0 0 0 0 0 0 0 0 0 0 0 0 0 0 0 0 0 0 0 0 0 0 0 0 0 0 0 0 0 0 0 0 0 0 0 0 0 0 0 0 0 0 0 0 0 0 0 0 0 0 0 0 0 0 0 0 0 0 0 0 0 0 0 0 0 0 0 
Shoots/CH_IMAGES/snapshot220018/VIS_SV_0_z1_h1_g0_e65_v500_new_467677_0.png 0 0 0 0 0 0 0 0 0 0 0 0 0 0 0 0 0 0 0 0 0 0 0 0 0 0 0 0 0 0 0 0 0 0 0 0 0 0 0 0 0 0 0 0 0 0 0 0 0 0 0 0 0 0 0 0 0 0 0 0 0 0 0 0 0 0 0 0 0 0 0 0 0 0 0 0 0 0 0 0 0 0 0 0 0 0 0 0 0 0 0 0 0 0 0 0 0 0 0 0 0 0 0 0 0 0 0 0 0 0 0 0 0 0 0 0 0 0 0 0 0 0 0 0 0 0 0 0 0 0 0 0 0 0 0 0 0 0 0 0 0 0 0 0 0 0 0 0 0 0 0 0 0 0 0 0 0 0 0 0 0 0 0 0 0 0 0 0 0 0 0 0 0 0 0 0 0 0 0 0 
Shoots/CH_IMAGES/snapshot220019/VIS_SV_0_z1_h1_g0_e65_v500_new_467683_0.png 0 0 0 0 0 0 0 0 0 0 0 0 0 0 0 0 0 0 0 0 0 0 0 0 0 0 0 0 0 0 0 0 0 0 0 0 0 0 0 0 0 0 0 0 0 0 0 0 0 0 0 0 0 0 0 0 0 0 0 0 0 0 0 0 0 0 0 0 0 0 0 0 0 0 0 0 0 0 0 0 0 0 0 0 0 0 0 0 0 0 0 0 0 0 0 0 0 0 0 0 0 0 0 0 0 0 0 0 0 0 0 0 0 0 0 0 0 0 0 0 0 0 0 0 0 0 0 0 0 0 0 0 0 0 0 0 0 0 0 0 0 0 0 0 0 0 0 0 0 0 0 0 0 0 0 0 0 0 0 0 0 0 0 0 0 0 0 0 0 0 0 0 0 0 0 0 0 0 0 0 
Shoots/CH_IMAGES/snapshot220019/VIS_SV_90_z1_h1_g0_e65_v500_new_467684_0.png 0 0 0 0 0 0 0 0 0 0 0 0 0 0 0 0 0 0 0 0 0 0 0 0 0 0 0 0 0 0 0 0 0 0 0 0 0 0 0 0 0 0 0 0 0 0 0 0 0 0 0 0 0 0 0 0 0 0 0 0 0 0 0 0 0 0 0 0 0 0 0 0 0 0 0 0 0 0 0 0 0 0 0 0 0 0 0 0 0 0 0 0 0 0 0 0 0 0 0 0 0 0 0 0 0 0 0 0 0 0 0 0 0 0 0 0 0 0 0 0 0 0 0 0 0 0 0 0 0 0 0 0 0 0 0 0 0 0 0 0 0 0 0 0 0 0 0 0 0 0 0 0 0 0 0 0 0 0 0 0 0 0 0 0 0 0 0 0 0 0 0 0 0 0 0 0 0 0 0 0 
Shoots/CH_IMAGES/snapshot220020/VIS_SV_0_z1_h1_g0_e65_v500_new_467689_0.png 112 7 8 13 14 12 24 30 36 40 50 79 77 101 91 102 96 107 94 114 138 150 177 243 257 321 393 413 443 565 587 621 650 816 958 1181 1300 1533 1726 2088 2309 3117 3240 2878 1878 1126 648 375 204 106 103 73 57 82 66 55 51 50 39 38 83 35 35 52 58 49 28 44 44 39 32 21 35 36 31 34 24 34 27 16 35 28 18 19 24 14 18 17 15 11 92 8 8 12 16 18 25 8 20 18 16 14 13 24 31 23 21 17 26 21 34 57 92 137 196 111 75 53 37 21 32 12 21 12 7 13 10 5 9 5 6 10 7 3 5 1 5 5 5 3 4 3 0 5 2 0 3 3 2 0 7 0 0 4 0 0 2 2 5 4 2 2 2 3 3 7 5 5 2 3 7 5 2 3 6 4 5 3 13 6 
Shoots/CH_IMAGES/snapshot220020/VIS_SV_90_z1_h1_g0_e65_v500_new_467690_0.png 48 1 2 7 9 10 12 17 20 24 31 40 38 66 85 100 128 140 139 125 161 185 216 269 276 305 334 358 335 376 359 388 401 441 545 634 729 950 1232 1681 2121 2457 2697 2540 1888 1101 604 369 205 143 94 74 51 74 47 47 38 34 26 32 41 31 48 36 43 47 36 43 67 60 47 55 51 46 34 71 46 43 39 37 31 28 20 25 20 21 16 12 14 16 32 6 6 8 10 5 6 9 14 8 11 6 9 6 6 12 7 17 17 13 20 35 33 55 44 52 59 30 35 18 49 8 15 11 12 22 9 8 6 6 7 6 6 3 4 7 2 6 5 2 4 4 4 6 4 1 5 4 1 0 2 0 1 2 2 2 0 1 3 0 3 1 3 2 2 4 0 0 3 2 3 3 2 5 2 3 1 1 5 4 
Shoots/CH_IMAGES/snapshot220021/VIS_SV_90_z1_h1_g0_e65_v500_new_467696_0.png 0 0 0 0 0 0 0 0 0 0 0 0 0 0 0 0 0 0 0 0 0 0 0 0 0 0 0 0 0 0 0 0 0 0 0 0 0 0 0 0 0 0 0 0 0 0 0 0 0 0 0 0 0 0 0 0 0 0 0 0 0 0 0 0 0 0 0 0 0 0 0 0 0 0 0 0 0 0 0 0 0 0 0 0 0 0 0 0 0 0 0 0 0 0 0 0 0 0 0 0 0 0 0 0 0 0 0 0 0 0 0 0 0 0 0 0 0 0 0 0 0 0 0 0 0 0 0 0 0 0 0 0 0 0 0 0 0 0 0 0 0 0 0 0 0 0 0 0 0 0 0 0 0 0 0 0 0 0 0 0 0 0 0 0 0 0 0 0 0 0 0 0 0 0 0 0 0 0 0 0 
Shoots/CH_IMAGES/snapshot220021/VIS_SV_0_z1_h1_g0_e65_v500_new_467695_0.png 0 0 0 0 0 0 0 0 0 0 0 0 0 0 0 0 0 0 0 0 0 0 0 0 0 0 0 0 0 0 0 0 0 0 0 0 0 0 0 0 0 0 0 0 0 0 0 0 0 0 0 0 0 0 0 0 0 0 0 0 0 0 0 0 0 0 0 0 0 0 0 0 0 0 0 0 0 0 0 0 0 0 0 0 0 0 0 0 0 0 0 0 0 0 0 0 0 0 0 0 0 0 0 0 0 0 0 0 0 0 0 0 0 0 0 0 0 0 0 0 0 0 0 0 0 0 0 0 0 0 0 0 0 0 0 0 0 0 0 0 0 0 0 0 0 0 0 0 0 0 0 0 0 0 0 0 0 0 0 0 0 0 0 0 0 0 0 0 0 0 0 0 0 0 0 0 0 0 0 0 
Shoots/CH_IMAGES/snapshot220022/VIS_SV_0_z1_h1_g0_e65_v500_new_467701_0.png 90 11 18 22 16 23 24 41 52 49 54 62 77 63 82 73 73 89 112 107 134 145 167 240 241 256 269 284 292 344 422 406 440 551 585 648 809 991 1313 1517 1733 1961 1979 2250 2202 1985 1341 1109 727 519 299 237 129 117 69 67 50 40 40 37 61 37 33 48 35 38 45 51 42 35 34 14 24 18 18 15 19 14 10 11 10 19 4 16 8 11 15 10 7 8 57 7 9 11 7 10 6 9 14 11 8 15 11 14 15 12 12 9 6 11 10 15 9 13 8 2 6 3 0 3 7 3 4 4 5 3 3 0 6 4 3 2 3 4 1 7 1 1 7 1 1 2 0 2 2 0 1 1 0 0 6 0 2 1 0 4 4 2 3 3 4 9 5 2 11 4 10 9 7 8 7 10 12 16 13 17 13 20 14 6 
Shoots/CH_IMAGES/snapshot220022/VIS_SV_90_z1_h1_g0_e65_v500_new_467702_0.png 30 2 6 8 2 6 6 5 11 12 10 23 37 40 45 75 91 82 119 129 171 195 232 274 292 289 316 359 325 355 362 441 509 545 523 631 746 781 848 1026 1134 1538 2113 2890 3476 3110 2021 1210 710 424 283 209 145 141 104 84 61 65 51 50 70 25 39 48 42 34 45 38 47 39 55 53 42 60 56 49 50 59 52 53 71 49 50 36 40 37 22 27 19 20 49 15 21 17 14 12 11 14 20 12 11 11 10 3 5 7 3 8 7 9 2 5 4 6 0 3 3 0 0 0 3 1 1 2 1 1 3 0 0 0 0 0 1 0 0 3 0 0 0 2 1 1 0 1 1 0 0 0 0 0 1 0 0 1 0 0 0 0 3 0 0 3 2 1 5 4 0 3 2 1 2 4 3 7 1 6 5 2 2 3 
Shoots/CH_IMAGES/snapshot220023/VIS_SV_0_z1_h1_g0_e65_v500_new_467707_0.png 40 13 11 10 8 20 20 13 26 29 32 46 46 49 50 37 65 77 97 97 135 161 191 243 273 253 321 363 399 404 342 389 458 496 542 654 738 839 1089 1110 1219 1568 1679 1889 2064 1959 1321 983 443 192 99 63 34 43 29 41 34 27 35 18 57 4 25 20 32 16 21 22 38 27 22 20 28 26 28 28 28 28 23 31 33 28 15 34 22 30 14 21 22 5 69 10 16 20 18 17 17 13 26 22 20 23 17 19 17 26 25 34 35 50 72 103 142 215 243 216 190 144 66 61 48 21 16 21 21 19 20 15 24 19 18 19 16 15 15 13 19 10 11 14 5 7 5 5 11 4 2 1 3 1 5 1 0 3 3 2 2 0 5 2 2 1 1 2 2 6 0 0 1 0 1 1 0 5 2 5 5 11 3 6 
Shoots/CH_IMAGES/snapshot220023/VIS_SV_90_z1_h1_g0_e65_v500_new_467708_0.png 48 5 2 9 6 8 17 17 23 21 35 32 29 62 74 97 99 88 86 106 120 123 138 215 207 201 226 242 280 278 239 265 249 281 328 405 491 564 724 902 1271 1562 1928 2281 2615 2868 2042 1538 840 532 331 200 108 75 60 32 35 25 24 20 51 9 23 15 27 24 28 20 25 29 21 29 20 27 30 34 32 27 38 31 35 25 23 43 24 25 14 14 13 12 47 10 14 12 20 17 23 6 15 20 20 11 15 18 19 18 14 16 17 13 14 12 15 15 10 17 17 19 10 5 23 4 4 8 2 6 3 0 2 5 3 2 3 3 3 5 3 0 4 4 8 3 1 6 1 1 3 2 1 0 8 0 0 3 2 0 2 3 2 2 1 1 1 8 0 4 3 5 6 4 3 6 2 5 12 2 4 7 5 1 
Shoots/CH_IMAGES/snapshot220024/VIS_SV_90_z1_h1_g0_e65_v500_new_467711_0.png 0 0 0 0 0 0 0 0 0 0 0 0 0 0 0 0 0 0 0 0 0 0 0 0 0 0 0 0 0 0 0 0 0 0 0 0 0 0 0 0 0 0 0 0 0 0 0 0 0 0 0 0 0 0 0 0 0 0 0 0 0 0 0 0 0 0 0 0 0 0 0 0 0 0 0 0 0 0 0 0 0 0 0 0 0 0 0 0 0 0 0 0 0 0 0 0 0 0 0 0 0 0 0 0 0 0 0 0 0 0 0 0 0 0 0 0 0 0 0 0 0 0 0 0 0 0 0 0 0 0 0 0 0 0 0 0 0 0 0 0 0 0 0 0 0 0 0 0 0 0 0 0 0 0 0 0 0 0 0 0 0 0 0 0 0 0 0 0 0 0 0 0 0 0 0 0 0 0 0 0 
Shoots/CH_IMAGES/snapshot220024/VIS_SV_0_z1_h1_g0_e65_v500_new_467710_0.png 0 0 0 0 0 0 0 0 0 0 0 0 0 0 0 0 0 0 0 0 0 0 0 0 0 0 0 0 0 0 0 0 0 0 0 0 0 0 0 0 0 0 0 0 0 0 0 0 0 0 0 0 0 0 0 0 0 0 0 0 0 0 0 0 0 0 0 0 0 0 0 0 0 0 0 0 0 0 0 0 0 0 0 0 0 0 0 0 0 0 0 0 0 0 0 0 0 0 0 0 0 0 0 0 0 0 0 0 0 0 0 0 0 0 0 0 0 0 0 0 0 0 0 0 0 0 0 0 0 0 0 0 0 0 0 0 0 0 0 0 0 0 0 0 0 0 0 0 0 0 0 0 0 0 0 0 0 0 0 0 0 0 0 0 0 0 0 0 0 0 0 0 0 0 0 0 0 0 0 0 
Shoots/CH_IMAGES/snapshot220025/VIS_SV_90_z1_h1_g0_e65_v500_new_467720_0.png 0 0 0 0 0 0 0 0 0 0 0 0 0 0 0 0 0 0 0 0 0 0 0 0 0 0 0 0 0 0 0 0 0 0 0 0 0 0 0 0 0 0 0 0 0 0 0 0 0 0 0 0 0 0 0 0 0 0 0 0 0 0 0 0 0 0 0 0 0 0 0 0 0 0 0 0 0 0 0 0 0 0 0 0 0 0 0 0 0 0 0 0 0 0 0 0 0 0 0 0 0 0 0 0 0 0 0 0 0 0 0 0 0 0 0 0 0 0 0 0 0 0 0 0 0 0 0 0 0 0 0 0 0 0 0 0 0 0 0 0 0 0 0 0 0 0 0 0 0 0 0 0 0 0 0 0 0 0 0 0 0 0 0 0 0 0 0 0 0 0 0 0 0 0 0 0 0 0 0 0 
Shoots/CH_IMAGES/snapshot220025/VIS_SV_0_z1_h1_g0_e65_v500_new_467719_0.png 0 0 0 0 0 0 0 0 0 0 0 0 0 0 0 0 0 0 0 0 0 0 0 0 0 0 0 0 0 0 0 0 0 0 0 0 0 0 0 0 0 0 0 0 0 0 0 0 0 0 0 0 0 0 0 0 0 0 0 0 0 0 0 0 0 0 0 0 0 0 0 0 0 0 0 0 0 0 0 0 0 0 0 0 0 0 0 0 0 0 0 0 0 0 0 0 0 0 0 0 0 0 0 0 0 0 0 0 0 0 0 0 0 0 0 0 0 0 0 0 0 0 0 0 0 0 0 0 0 0 0 0 0 0 0 0 0 0 0 0 0 0 0 0 0 0 0 0 0 0 0 0 0 0 0 0 0 0 0 0 0 0 0 0 0 0 0 0 0 0 0 0 0 0 0 0 0 0 0 0 
Shoots/CH_IMAGES/snapshot220026/VIS_SV_90_z1_h1_g0_e65_v500_new_467726_0.png 28 3 6 7 8 13 9 21 15 33 28 42 54 62 80 86 93 98 115 123 134 129 170 221 230 278 296 312 406 408 397 471 461 531 567 656 732 793 908 1005 1376 2059 2223 1974 1279 682 314 228 135 98 69 53 38 60 42 30 35 34 34 21 60 20 28 38 40 35 37 36 32 29 39 28 35 28 20 20 33 20 14 22 16 15 9 19 18 12 8 14 16 6 26 3 8 6 12 9 11 5 10 9 18 9 4 8 12 13 12 20 13 17 17 15 16 30 20 34 25 27 18 10 22 3 12 5 5 12 11 3 9 2 7 7 12 6 5 8 7 8 5 7 1 2 1 3 1 5 5 4 3 1 12 0 2 1 2 0 1 2 3 1 3 3 4 3 3 2 1 3 2 2 5 4 1 3 1 3 3 3 6 4 
Shoots/CH_IMAGES/snapshot220026/VIS_SV_0_z1_h1_g0_e65_v500_new_467725_0.png 40 4 2 1 1 13 7 13 20 21 21 30 41 42 71 74 96 105 84 86 104 154 148 223 260 306 348 361 369 470 442 481 523 554 667 748 891 1018 1183 1308 1573 2160 2374 2005 1186 642 302 175 111 76 65 54 44 54 36 35 39 27 37 24 41 19 23 33 34 31 19 17 24 20 18 24 13 9 13 11 11 13 6 9 10 13 3 14 6 5 11 4 8 4 29 0 1 5 4 4 5 1 7 3 9 4 4 5 4 4 4 5 4 1 2 0 1 1 0 1 2 0 0 0 1 0 1 0 1 1 0 0 1 0 2 0 0 0 0 1 2 0 0 2 1 0 0 0 0 0 1 0 0 1 2 0 0 0 1 0 0 0 1 2 0 0 0 1 0 1 0 1 1 2 1 3 1 4 2 1 6 3 2 0 
Shoots/CH_IMAGES/snapshot220027/VIS_SV_90_z1_h1_g0_e65_v500_new_467732_0.png 0 0 0 0 0 0 0 0 0 0 0 0 0 0 0 0 0 0 0 0 0 0 0 0 0 0 0 0 0 0 0 0 0 0 0 0 0 0 0 0 0 0 0 0 0 0 0 0 0 0 0 0 0 0 0 0 0 0 0 0 0 0 0 0 0 0 0 0 0 0 0 0 0 0 0 0 0 0 0 0 0 0 0 0 0 0 0 0 0 0 0 0 0 0 0 0 0 0 0 0 0 0 0 0 0 0 0 0 0 0 0 0 0 0 0 0 0 0 0 0 0 0 0 0 0 0 0 0 0 0 0 0 0 0 0 0 0 0 0 0 0 0 0 0 0 0 0 0 0 0 0 0 0 0 0 0 0 0 0 0 0 0 0 0 0 0 0 0 0 0 0 0 0 0 0 0 0 0 0 0 
Shoots/CH_IMAGES/snapshot220027/VIS_SV_0_z1_h1_g0_e65_v500_new_467731_0.png 0 0 0 0 0 0 0 0 0 0 0 0 0 0 0 0 0 0 0 0 0 0 0 0 0 0 0 0 0 0 0 0 0 0 0 0 0 0 0 0 0 0 0 0 0 0 0 0 0 0 0 0 0 0 0 0 0 0 0 0 0 0 0 0 0 0 0 0 0 0 0 0 0 0 0 0 0 0 0 0 0 0 0 0 0 0 0 0 0 0 0 0 0 0 0 0 0 0 0 0 0 0 0 0 0 0 0 0 0 0 0 0 0 0 0 0 0 0 0 0 0 0 0 0 0 0 0 0 0 0 0 0 0 0 0 0 0 0 0 0 0 0 0 0 0 0 0 0 0 0 0 0 0 0 0 0 0 0 0 0 0 0 0 0 0 0 0 0 0 0 0 0 0 0 0 0 0 0 0 0 
Shoots/CH_IMAGES/snapshot220028/VIS_SV_90_z1_h1_g0_e65_v500_new_467738_0.png 0 0 0 0 0 0 0 0 0 0 0 0 0 0 0 0 0 0 0 0 0 0 0 0 0 0 0 0 0 0 0 0 0 0 0 0 0 0 0 0 0 0 0 0 0 0 0 0 0 0 0 0 0 0 0 0 0 0 0 0 0 0 0 0 0 0 0 0 0 0 0 0 0 0 0 0 0 0 0 0 0 0 0 0 0 0 0 0 0 0 0 0 0 0 0 0 0 0 0 0 0 0 0 0 0 0 0 0 0 0 0 0 0 0 0 0 0 0 0 0 0 0 0 0 0 0 0 0 0 0 0 0 0 0 0 0 0 0 0 0 0 0 0 0 0 0 0 0 0 0 0 0 0 0 0 0 0 0 0 0 0 0 0 0 0 0 0 0 0 0 0 0 0 0 0 0 0 0 0 0 
Shoots/CH_IMAGES/snapshot220028/VIS_SV_0_z1_h1_g0_e65_v500_new_467737_0.png 0 0 0 0 0 0 0 0 0 0 0 0 0 0 0 0 0 0 0 0 0 0 0 0 0 0 0 0 0 0 0 0 0 0 0 0 0 0 0 0 0 0 0 0 0 0 0 0 0 0 0 0 0 0 0 0 0 0 0 0 0 0 0 0 0 0 0 0 0 0 0 0 0 0 0 0 0 0 0 0 0 0 0 0 0 0 0 0 0 0 0 0 0 0 0 0 0 0 0 0 0 0 0 0 0 0 0 0 0 0 0 0 0 0 0 0 0 0 0 0 0 0 0 0 0 0 0 0 0 0 0 0 0 0 0 0 0 0 0 0 0 0 0 0 0 0 0 0 0 0 0 0 0 0 0 0 0 0 0 0 0 0 0 0 0 0 0 0 0 0 0 0 0 0 0 0 0 0 0 0 
Shoots/CH_IMAGES/snapshot220029/VIS_SV_90_z1_h1_g0_e65_v500_new_467744_0.png 51 11 10 11 26 29 28 26 23 28 41 20 49 74 74 97 131 164 220 255 353 361 375 417 416 393 484 463 445 431 365 392 473 467 531 640 782 790 1155 1383 1830 2444 2941 4089 4794 4362 3711 2613 1698 1082 708 547 336 307 189 139 106 81 84 52 90 52 62 49 66 59 47 59 74 45 59 65 69 63 70 89 67 69 66 76 54 71 38 47 35 48 32 20 39 24 54 14 19 26 13 23 15 18 26 31 20 21 21 26 26 24 23 28 26 38 39 42 31 38 27 19 20 12 12 8 13 4 8 9 5 5 9 4 7 3 4 2 6 6 3 1 4 2 3 0 1 3 0 1 0 0 0 1 0 0 4 0 0 2 1 1 2 0 1 3 1 2 0 1 0 2 1 1 0 1 1 2 0 4 2 3 3 5 6 9 
Shoots/CH_IMAGES/snapshot220029/VIS_SV_0_z1_h1_g0_e65_v500_new_467743_0.png 134 1 7 14 9 24 28 22 38 45 56 67 76 90 97 111 127 157 158 178 245 244 324 421 461 498 495 523 538 577 670 604 671 715 809 967 1135 1409 1917 2141 2561 3118 3203 3253 3158 3418 2636 2431 1503 1094 598 390 184 172 89 72 95 68 67 38 123 23 62 61 68 60 66 44 71 64 77 67 56 56 64 57 36 38 52 39 37 43 27 41 30 28 35 27 17 10 110 13 20 32 22 25 27 21 42 41 28 37 40 25 26 33 20 17 14 14 14 10 12 8 10 9 8 3 5 0 12 0 0 2 0 3 1 1 4 1 3 2 1 1 0 0 1 2 1 0 2 1 1 1 0 1 1 1 1 0 8 0 1 0 2 0 1 0 4 2 3 1 2 3 1 8 1 3 4 2 7 2 2 5 2 6 1 5 7 1 
Shoots/CH_IMAGES/snapshot220030/VIS_SV_90_z1_h1_g0_e65_v500_new_467750_0.png 0 0 0 0 0 0 0 0 0 0 0 0 0 0 0 0 0 0 0 0 0 0 0 0 0 0 0 0 0 0 0 0 0 0 0 0 0 0 0 0 0 0 0 0 0 0 0 0 0 0 0 0 0 0 0 0 0 0 0 0 0 0 0 0 0 0 0 0 0 0 0 0 0 0 0 0 0 0 0 0 0 0 0 0 0 0 0 0 0 0 0 0 0 0 0 0 0 0 0 0 0 0 0 0 0 0 0 0 0 0 0 0 0 0 0 0 0 0 0 0 0 0 0 0 0 0 0 0 0 0 0 0 0 0 0 0 0 0 0 0 0 0 0 0 0 0 0 0 0 0 0 0 0 0 0 0 0 0 0 0 0 0 0 0 0 0 0 0 0 0 0 0 0 0 0 0 0 0 0 0 
Shoots/CH_IMAGES/snapshot220030/VIS_SV_0_z1_h1_g0_e65_v500_new_467749_0.png 0 0 0 0 0 0 0 0 0 0 0 0 0 0 0 0 0 0 0 0 0 0 0 0 0 0 0 0 0 0 0 0 0 0 0 0 0 0 0 0 0 0 0 0 0 0 0 0 0 0 0 0 0 0 0 0 0 0 0 0 0 0 0 0 0 0 0 0 0 0 0 0 0 0 0 0 0 0 0 0 0 0 0 0 0 0 0 0 0 0 0 0 0 0 0 0 0 0 0 0 0 0 0 0 0 0 0 0 0 0 0 0 0 0 0 0 0 0 0 0 0 0 0 0 0 0 0 0 0 0 0 0 0 0 0 0 0 0 0 0 0 0 0 0 0 0 0 0 0 0 0 0 0 0 0 0 0 0 0 0 0 0 0 0 0 0 0 0 0 0 0 0 0 0 0 0 0 0 0 0 
Shoots/CH_IMAGES/snapshot220031/VIS_SV_0_z1_h1_g0_e65_v500_new_467755_0.png 0 0 0 0 0 0 0 0 0 0 0 0 0 0 0 0 0 0 0 0 0 0 0 0 0 0 0 0 0 0 0 0 0 0 0 0 0 0 0 0 0 0 0 0 0 0 0 0 0 0 0 0 0 0 0 0 0 0 0 0 0 0 0 0 0 0 0 0 0 0 0 0 0 0 0 0 0 0 0 0 0 0 0 0 0 0 0 0 0 0 0 0 0 0 0 0 0 0 0 0 0 0 0 0 0 0 0 0 0 0 0 0 0 0 0 0 0 0 0 0 0 0 0 0 0 0 0 0 0 0 0 0 0 0 0 0 0 0 0 0 0 0 0 0 0 0 0 0 0 0 0 0 0 0 0 0 0 0 0 0 0 0 0 0 0 0 0 0 0 0 0 0 0 0 0 0 0 0 0 0 
Shoots/CH_IMAGES/snapshot220031/VIS_SV_90_z1_h1_g0_e65_v500_new_467756_0.png 0 0 0 0 0 0 0 0 0 0 0 0 0 0 0 0 0 0 0 0 0 0 0 0 0 0 0 0 0 0 0 0 0 0 0 0 0 0 0 0 0 0 0 0 0 0 0 0 0 0 0 0 0 0 0 0 0 0 0 0 0 0 0 0 0 0 0 0 0 0 0 0 0 0 0 0 0 0 0 0 0 0 0 0 0 0 0 0 0 0 0 0 0 0 0 0 0 0 0 0 0 0 0 0 0 0 0 0 0 0 0 0 0 0 0 0 0 0 0 0 0 0 0 0 0 0 0 0 0 0 0 0 0 0 0 0 0 0 0 0 0 0 0 0 0 0 0 0 0 0 0 0 0 0 0 0 0 0 0 0 0 0 0 0 0 0 0 0 0 0 0 0 0 0 0 0 0 0 0 0 
Shoots/CH_IMAGES/snapshot220032/VIS_SV_0_z1_h1_g0_e65_v500_new_467761_0.png 0 0 0 0 0 0 0 0 0 0 0 0 0 0 0 0 0 0 0 0 0 0 0 0 0 0 0 0 0 0 0 0 0 0 0 0 0 0 0 0 0 0 0 0 0 0 0 0 0 0 0 0 0 0 0 0 0 0 0 0 0 0 0 0 0 0 0 0 0 0 0 0 0 0 0 0 0 0 0 0 0 0 0 0 0 0 0 0 0 0 0 0 0 0 0 0 0 0 0 0 0 0 0 0 0 0 0 0 0 0 0 0 0 0 0 0 0 0 0 0 0 0 0 0 0 0 0 0 0 0 0 0 0 0 0 0 0 0 0 0 0 0 0 0 0 0 0 0 0 0 0 0 0 0 0 0 0 0 0 0 0 0 0 0 0 0 0 0 0 0 0 0 0 0 0 0 0 0 0 0 
Shoots/CH_IMAGES/snapshot220032/VIS_SV_90_z1_h1_g0_e65_v500_new_467762_0.png 0 0 0 0 0 0 0 0 0 0 0 0 0 0 0 0 0 0 0 0 0 0 0 0 0 0 0 0 0 0 0 0 0 0 0 0 0 0 0 0 0 0 0 0 0 0 0 0 0 0 0 0 0 0 0 0 0 0 0 0 0 0 0 0 0 0 0 0 0 0 0 0 0 0 0 0 0 0 0 0 0 0 0 0 0 0 0 0 0 0 0 0 0 0 0 0 0 0 0 0 0 0 0 0 0 0 0 0 0 0 0 0 0 0 0 0 0 0 0 0 0 0 0 0 0 0 0 0 0 0 0 0 0 0 0 0 0 0 0 0 0 0 0 0 0 0 0 0 0 0 0 0 0 0 0 0 0 0 0 0 0 0 0 0 0 0 0 0 0 0 0 0 0 0 0 0 0 0 0 0 
Shoots/CH_IMAGES/snapshot220033/VIS_SV_90_z1_h1_g0_e65_v500_new_467765_0.png 35 1 3 4 2 5 5 9 12 11 23 21 28 32 43 66 69 61 64 81 73 97 111 152 184 214 205 251 285 343 354 335 387 398 401 484 579 687 762 901 1075 1415 1762 2173 2428 1578 1122 461 236 103 62 48 35 39 30 27 28 23 38 21 46 12 23 22 25 27 31 21 36 34 36 29 35 21 21 24 23 19 24 15 15 13 8 23 12 10 14 9 11 2 32 1 7 4 12 5 7 5 10 8 8 5 7 5 7 8 3 7 5 4 8 4 6 16 17 7 13 10 7 6 14 2 5 4 2 5 4 2 5 1 2 2 2 3 1 6 2 1 0 0 1 4 0 1 2 1 2 1 0 0 5 0 0 0 0 3 1 0 2 2 1 3 2 3 3 2 3 4 2 2 3 1 2 5 2 2 6 3 3 2 
Shoots/CH_IMAGES/snapshot220033/VIS_SV_0_z1_h1_g0_e65_v500_new_467764_0.png 33 0 1 2 1 5 2 7 9 10 15 15 22 33 20 23 32 57 58 69 75 85 105 133 149 158 189 236 281 345 348 350 427 475 502 593 718 789 811 801 823 852 730 623 437 321 181 117 90 47 45 41 31 32 29 28 26 22 15 11 32 12 14 20 31 34 25 29 29 27 26 29 23 33 30 24 24 22 18 19 12 14 12 13 17 10 17 8 12 4 54 3 11 16 6 8 6 3 13 6 11 9 4 5 6 4 5 6 5 1 1 1 0 1 1 0 0 0 2 0 2 0 0 0 0 0 0 0 0 0 0 0 0 0 0 0 0 0 0 0 0 0 0 0 0 0 0 0 0 0 1 0 0 0 0 0 0 0 0 0 1 0 0 0 0 0 0 0 2 0 0 0 0 1 1 0 1 0 1 0 
Shoots/CH_IMAGES/snapshot220034/VIS_SV_90_z1_h1_g0_e65_v500_new_467771_0.png 0 0 0 0 0 0 0 0 0 0 0 0 0 0 0 0 0 0 0 0 0 0 0 0 0 0 0 0 0 0 0 0 0 0 0 0 0 0 0 0 0 0 0 0 0 0 0 0 0 0 0 0 0 0 0 0 0 0 0 0 0 0 0 0 0 0 0 0 0 0 0 0 0 0 0 0 0 0 0 0 0 0 0 0 0 0 0 0 0 0 0 0 0 0 0 0 0 0 0 0 0 0 0 0 0 0 0 0 0 0 0 0 0 0 0 0 0 0 0 0 0 0 0 0 0 0 0 0 0 0 0 0 0 0 0 0 0 0 0 0 0 0 0 0 0 0 0 0 0 0 0 0 0 0 0 0 0 0 0 0 0 0 0 0 0 0 0 0 0 0 0 0 0 0 0 0 0 0 0 0 
Shoots/CH_IMAGES/snapshot220034/VIS_SV_0_z1_h1_g0_e65_v500_new_467770_0.png 0 0 0 0 0 0 0 0 0 0 0 0 0 0 0 0 0 0 0 0 0 0 0 0 0 0 0 0 0 0 0 0 0 0 0 0 0 0 0 0 0 0 0 0 0 0 0 0 0 0 0 0 0 0 0 0 0 0 0 0 0 0 0 0 0 0 0 0 0 0 0 0 0 0 0 0 0 0 0 0 0 0 0 0 0 0 0 0 0 0 0 0 0 0 0 0 0 0 0 0 0 0 0 0 0 0 0 0 0 0 0 0 0 0 0 0 0 0 0 0 0 0 0 0 0 0 0 0 0 0 0 0 0 0 0 0 0 0 0 0 0 0 0 0 0 0 0 0 0 0 0 0 0 0 0 0 0 0 0 0 0 0 0 0 0 0 0 0 0 0 0 0 0 0 0 0 0 0 0 0 
Shoots/CH_IMAGES/snapshot220035/VIS_SV_90_z1_h1_g0_e65_v500_new_467780_0.png 42 1 3 2 1 5 3 6 5 6 10 21 12 32 51 55 76 70 102 99 124 170 150 172 206 229 254 214 210 221 191 221 291 303 358 378 460 551 612 653 826 879 1059 1258 1264 833 524 223 124 72 49 41 36 33 21 27 28 23 19 17 29 14 32 27 26 29 26 31 42 40 40 38 31 41 39 38 38 28 39 32 34 36 21 28 22 17 20 14 11 9 41 16 15 21 17 5 11 4 11 5 3 8 3 6 6 6 1 8 7 7 5 4 0 3 4 8 1 2 3 3 8 0 1 3 1 2 0 1 2 2 5 2 1 0 2 5 2 1 1 0 3 2 3 0 2 1 1 0 1 3 2 1 2 3 1 1 3 1 2 1 4 3 2 4 3 0 0 1 1 0 2 4 2 3 0 6 2 2 1 1 
Shoots/CH_IMAGES/snapshot220035/VIS_SV_0_z1_h1_g0_e65_v500_new_467779_0.png 27 0 1 0 1 3 2 7 7 6 8 14 15 26 37 50 30 48 65 67 79 106 134 146 175 193 213 211 281 293 291 333 329 355 387 484 596 718 900 1037 1303 1545 1596 1355 916 470 241 107 56 37 21 22 27 30 31 33 24 25 31 15 40 7 21 21 21 18 14 24 26 24 17 18 22 12 19 19 18 14 19 13 9 11 4 7 15 9 8 8 8 1 22 2 6 3 8 9 4 5 3 3 5 1 2 2 1 3 1 0 2 0 1 0 0 1 0 0 0 0 0 0 0 0 0 0 1 0 0 0 1 0 0 0 0 1 0 0 0 0 0 0 0 0 0 0 0 0 0 0 0 0 0 0 0 0 0 0 0 0 0 0 0 0 0 0 0 1 0 0 0 0 1 1 1 2 0 1 1 1 0 0 
Shoots/CH_IMAGES/snapshot220036/VIS_SV_0_z1_h1_g0_e65_v500_new_467785_0.png 44 5 6 8 3 11 14 10 15 15 26 42 52 70 79 56 53 54 85 70 79 75 96 160 154 172 227 212 297 322 321 390 353 381 437 486 593 707 864 969 1125 1292 1417 1389 1042 625 354 135 70 44 46 41 22 40 19 29 27 18 23 9 34 5 17 16 25 32 24 11 30 20 27 18 20 19 30 19 22 16 26 14 16 20 14 24 7 19 19 11 22 7 52 3 8 14 17 13 8 8 14 22 14 8 15 12 7 6 5 6 4 4 1 2 0 2 0 0 0 1 1 0 5 0 0 0 0 0 0 1 0 0 1 0 0 0 0 0 0 0 1 1 1 0 0 1 0 0 0 0 0 0 0 0 0 0 0 0 0 0 0 0 1 0 0 0 0 0 0 0 0 0 1 0 2 2 2 2 0 5 3 4 
Shoots/CH_IMAGES/snapshot220036/VIS_SV_90_z1_h1_g0_e65_v500_new_467786_0.png 28 1 1 5 2 2 3 5 6 10 18 25 44 56 64 79 61 57 85 84 80 113 122 144 167 177 209 220 228 233 193 196 230 263 273 269 327 326 413 479 649 838 1028 1168 1159 846 523 281 144 81 58 42 40 31 23 28 29 30 22 19 34 7 25 15 19 19 13 20 16 27 25 25 20 21 18 32 27 16 27 19 20 19 8 16 14 17 8 13 9 12 39 5 11 9 7 11 10 8 17 13 20 9 9 14 18 28 21 11 14 18 36 28 25 40 29 30 16 18 17 5 34 0 14 11 6 12 5 5 3 8 2 1 6 0 10 8 1 2 2 4 1 1 0 1 2 0 1 0 1 0 5 0 0 1 1 0 0 0 2 0 2 2 0 1 1 0 0 0 1 1 0 1 2 3 0 1 0 1 1 1 
Shoots/CH_IMAGES/snapshot220037/VIS_SV_0_z1_h1_g0_e65_v500_new_467791_0.png 0 0 0 0 0 0 0 0 0 0 0 0 0 0 0 0 0 0 0 0 0 0 0 0 0 0 0 0 0 0 0 0 0 0 0 0 0 0 0 0 0 0 0 0 0 0 0 0 0 0 0 0 0 0 0 0 0 0 0 0 0 0 0 0 0 0 0 0 0 0 0 0 0 0 0 0 0 0 0 0 0 0 0 0 0 0 0 0 0 0 0 0 0 0 0 0 0 0 0 0 0 0 0 0 0 0 0 0 0 0 0 0 0 0 0 0 0 0 0 0 0 0 0 0 0 0 0 0 0 0 0 0 0 0 0 0 0 0 0 0 0 0 0 0 0 0 0 0 0 0 0 0 0 0 0 0 0 0 0 0 0 0 0 0 0 0 0 0 0 0 0 0 0 0 0 0 0 0 0 0 
Shoots/CH_IMAGES/snapshot220037/VIS_SV_90_z1_h1_g0_e65_v500_new_467792_0.png 0 0 0 0 0 0 0 0 0 0 0 0 0 0 0 0 0 0 0 0 0 0 0 0 0 0 0 0 0 0 0 0 0 0 0 0 0 0 0 0 0 0 0 0 0 0 0 0 0 0 0 0 0 0 0 0 0 0 0 0 0 0 0 0 0 0 0 0 0 0 0 0 0 0 0 0 0 0 0 0 0 0 0 0 0 0 0 0 0 0 0 0 0 0 0 0 0 0 0 0 0 0 0 0 0 0 0 0 0 0 0 0 0 0 0 0 0 0 0 0 0 0 0 0 0 0 0 0 0 0 0 0 0 0 0 0 0 0 0 0 0 0 0 0 0 0 0 0 0 0 0 0 0 0 0 0 0 0 0 0 0 0 0 0 0 0 0 0 0 0 0 0 0 0 0 0 0 0 0 0 
Shoots/CH_IMAGES/snapshot220038/VIS_SV_0_z1_h1_g0_e65_v500_new_467795_0.png 0 0 0 0 0 0 0 0 0 0 0 0 0 0 0 0 0 0 0 0 0 0 0 0 0 0 0 0 0 0 0 0 0 0 0 0 0 0 0 0 0 0 0 0 0 0 0 0 0 0 0 0 0 0 0 0 0 0 0 0 0 0 0 0 0 0 0 0 0 0 0 0 0 0 0 0 0 0 0 0 0 0 0 0 0 0 0 0 0 0 0 0 0 0 0 0 0 0 0 0 0 0 0 0 0 0 0 0 0 0 0 0 0 0 0 0 0 0 0 0 0 0 0 0 0 0 0 0 0 0 0 0 0 0 0 0 0 0 0 0 0 0 0 0 0 0 0 0 0 0 0 0 0 0 0 0 0 0 0 0 0 0 0 0 0 0 0 0 0 0 0 0 0 0 0 0 0 0 0 0 
Shoots/CH_IMAGES/snapshot220038/VIS_SV_90_z1_h1_g0_e65_v500_new_467796_0.png 0 0 0 0 0 0 0 0 0 0 0 0 0 0 0 0 0 0 0 0 0 0 0 0 0 0 0 0 0 0 0 0 0 0 0 0 0 0 0 0 0 0 0 0 0 0 0 0 0 0 0 0 0 0 0 0 0 0 0 0 0 0 0 0 0 0 0 0 0 0 0 0 0 0 0 0 0 0 0 0 0 0 0 0 0 0 0 0 0 0 0 0 0 0 0 0 0 0 0 0 0 0 0 0 0 0 0 0 0 0 0 0 0 0 0 0 0 0 0 0 0 0 0 0 0 0 0 0 0 0 0 0 0 0 0 0 0 0 0 0 0 0 0 0 0 0 0 0 0 0 0 0 0 0 0 0 0 0 0 0 0 0 0 0 0 0 0 0 0 0 0 0 0 0 0 0 0 0 0 0 
Shoots/CH_IMAGES/snapshot220039/VIS_SV_90_z1_h1_g0_e65_v500_new_467804_0.png 0 0 0 0 0 0 0 0 0 0 0 0 0 0 0 0 0 0 0 0 0 0 0 0 0 0 0 0 0 0 0 0 0 0 0 0 0 0 0 0 0 0 0 0 0 0 0 0 0 0 0 0 0 0 0 0 0 0 0 0 0 0 0 0 0 0 0 0 0 0 0 0 0 0 0 0 0 0 0 0 0 0 0 0 0 0 0 0 0 0 0 0 0 0 0 0 0 0 0 0 0 0 0 0 0 0 0 0 0 0 0 0 0 0 0 0 0 0 0 0 0 0 0 0 0 0 0 0 0 0 0 0 0 0 0 0 0 0 0 0 0 0 0 0 0 0 0 0 0 0 0 0 0 0 0 0 0 0 0 0 0 0 0 0 0 0 0 0 0 0 0 0 0 0 0 0 0 0 0 0 
Shoots/CH_IMAGES/snapshot220039/VIS_SV_0_z1_h1_g0_e65_v500_new_467803_0.png 0 0 0 0 0 0 0 0 0 0 0 0 0 0 0 0 0 0 0 0 0 0 0 0 0 0 0 0 0 0 0 0 0 0 0 0 0 0 0 0 0 0 0 0 0 0 0 0 0 0 0 0 0 0 0 0 0 0 0 0 0 0 0 0 0 0 0 0 0 0 0 0 0 0 0 0 0 0 0 0 0 0 0 0 0 0 0 0 0 0 0 0 0 0 0 0 0 0 0 0 0 0 0 0 0 0 0 0 0 0 0 0 0 0 0 0 0 0 0 0 0 0 0 0 0 0 0 0 0 0 0 0 0 0 0 0 0 0 0 0 0 0 0 0 0 0 0 0 0 0 0 0 0 0 0 0 0 0 0 0 0 0 0 0 0 0 0 0 0 0 0 0 0 0 0 0 0 0 0 0 
Shoots/CH_IMAGES/snapshot220040/VIS_SV_0_z1_h1_g0_e65_v500_new_467806_0.png 0 0 0 0 0 0 0 0 0 0 0 0 0 0 0 0 0 0 0 0 0 0 0 0 0 0 0 0 0 0 0 0 0 0 0 0 0 0 0 0 0 0 0 0 0 0 0 0 0 0 0 0 0 0 0 0 0 0 0 0 0 0 0 0 0 0 0 0 0 0 0 0 0 0 0 0 0 0 0 0 0 0 0 0 0 0 0 0 0 0 0 0 0 0 0 0 0 0 0 0 0 0 0 0 0 0 0 0 0 0 0 0 0 0 0 0 0 0 0 0 0 0 0 0 0 0 0 0 0 0 0 0 0 0 0 0 0 0 0 0 0 0 0 0 0 0 0 0 0 0 0 0 0 0 0 0 0 0 0 0 0 0 0 0 0 0 0 0 0 0 0 0 0 0 0 0 0 0 0 0 
Shoots/CH_IMAGES/snapshot220041/VIS_SV_90_z1_h1_g0_e65_v500_new_467813_0.png 0 0 0 0 0 0 0 0 0 0 0 0 0 0 0 0 0 0 0 0 0 0 0 0 0 0 0 0 0 0 0 0 0 0 0 0 0 0 0 0 0 0 0 0 0 0 0 0 0 0 0 0 0 0 0 0 0 0 0 0 0 0 0 0 0 0 0 0 0 0 0 0 0 0 0 0 0 0 0 0 0 0 0 0 0 0 0 0 0 0 0 0 0 0 0 0 0 0 0 0 0 0 0 0 0 0 0 0 0 0 0 0 0 0 0 0 0 0 0 0 0 0 0 0 0 0 0 0 0 0 0 0 0 0 0 0 0 0 0 0 0 0 0 0 0 0 0 0 0 0 0 0 0 0 0 0 0 0 0 0 0 0 0 0 0 0 0 0 0 0 0 0 0 0 0 0 0 0 0 0 
Shoots/CH_IMAGES/snapshot220040/VIS_SV_90_z1_h1_g0_e65_v500_new_467807_0.png 0 0 0 0 0 0 0 0 0 0 0 0 0 0 0 0 0 0 0 0 0 0 0 0 0 0 0 0 0 0 0 0 0 0 0 0 0 0 0 0 0 0 0 0 0 0 0 0 0 0 0 0 0 0 0 0 0 0 0 0 0 0 0 0 0 0 0 0 0 0 0 0 0 0 0 0 0 0 0 0 0 0 0 0 0 0 0 0 0 0 0 0 0 0 0 0 0 0 0 0 0 0 0 0 0 0 0 0 0 0 0 0 0 0 0 0 0 0 0 0 0 0 0 0 0 0 0 0 0 0 0 0 0 0 0 0 0 0 0 0 0 0 0 0 0 0 0 0 0 0 0 0 0 0 0 0 0 0 0 0 0 0 0 0 0 0 0 0 0 0 0 0 0 0 0 0 0 0 0 0 
Shoots/CH_IMAGES/snapshot220041/VIS_SV_0_z1_h1_g0_e65_v500_new_467812_0.png 0 0 0 0 0 0 0 0 0 0 0 0 0 0 0 0 0 0 0 0 0 0 0 0 0 0 0 0 0 0 0 0 0 0 0 0 0 0 0 0 0 0 0 0 0 0 0 0 0 0 0 0 0 0 0 0 0 0 0 0 0 0 0 0 0 0 0 0 0 0 0 0 0 0 0 0 0 0 0 0 0 0 0 0 0 0 0 0 0 0 0 0 0 0 0 0 0 0 0 0 0 0 0 0 0 0 0 0 0 0 0 0 0 0 0 0 0 0 0 0 0 0 0 0 0 0 0 0 0 0 0 0 0 0 0 0 0 0 0 0 0 0 0 0 0 0 0 0 0 0 0 0 0 0 0 0 0 0 0 0 0 0 0 0 0 0 0 0 0 0 0 0 0 0 0 0 0 0 0 0 
Shoots/CH_IMAGES/snapshot220042/VIS_SV_90_z1_h1_g0_e65_v500_new_467819_0.png 0 0 0 0 0 0 0 0 0 0 0 0 0 0 0 0 0 0 0 0 0 0 0 0 0 0 0 0 0 0 0 0 0 0 0 0 0 0 0 0 0 0 0 0 0 0 0 0 0 0 0 0 0 0 0 0 0 0 0 0 0 0 0 0 0 0 0 0 0 0 0 0 0 0 0 0 0 0 0 0 0 0 0 0 0 0 0 0 0 0 0 0 0 0 0 0 0 0 0 0 0 0 0 0 0 0 0 0 0 0 0 0 0 0 0 0 0 0 0 0 0 0 0 0 0 0 0 0 0 0 0 0 0 0 0 0 0 0 0 0 0 0 0 0 0 0 0 0 0 0 0 0 0 0 0 0 0 0 0 0 0 0 0 0 0 0 0 0 0 0 0 0 0 0 0 0 0 0 0 0 
Shoots/CH_IMAGES/snapshot220042/VIS_SV_0_z1_h1_g0_e65_v500_new_467818_0.png 0 0 0 0 0 0 0 0 0 0 0 0 0 0 0 0 0 0 0 0 0 0 0 0 0 0 0 0 0 0 0 0 0 0 0 0 0 0 0 0 0 0 0 0 0 0 0 0 0 0 0 0 0 0 0 0 0 0 0 0 0 0 0 0 0 0 0 0 0 0 0 0 0 0 0 0 0 0 0 0 0 0 0 0 0 0 0 0 0 0 0 0 0 0 0 0 0 0 0 0 0 0 0 0 0 0 0 0 0 0 0 0 0 0 0 0 0 0 0 0 0 0 0 0 0 0 0 0 0 0 0 0 0 0 0 0 0 0 0 0 0 0 0 0 0 0 0 0 0 0 0 0 0 0 0 0 0 0 0 0 0 0 0 0 0 0 0 0 0 0 0 0 0 0 0 0 0 0 0 0 
Shoots/CH_IMAGES/snapshot220043/VIS_SV_0_z1_h1_g0_e65_v500_new_467827_0.png 9 2 4 3 4 8 7 10 18 14 32 33 40 44 45 48 54 51 58 54 74 90 101 121 134 151 188 230 231 262 292 265 268 302 317 329 432 461 572 611 768 1047 1224 1485 1715 1186 928 382 169 66 55 39 20 34 29 29 17 10 15 15 37 12 22 24 19 25 24 31 27 33 22 27 22 36 31 37 42 37 25 17 25 17 10 19 7 11 14 8 11 3 18 0 6 8 4 8 5 3 12 8 8 8 6 4 3 5 0 4 3 0 3 1 0 0 0 1 0 1 0 0 2 0 0 0 0 0 0 0 0 0 0 0 0 0 0 0 0 0 0 0 0 1 0 0 0 0 0 0 0 0 0 0 0 0 1 0 0 0 0 0 1 1 1 0 0 0 0 2 1 0 0 1 0 2 0 0 1 1 1 2 
Shoots/CH_IMAGES/snapshot220043/VIS_SV_90_z1_h1_g0_e65_v500_new_467828_0.png 37 0 3 4 3 5 5 6 11 14 13 16 23 24 24 25 25 28 39 57 73 91 75 108 126 183 216 209 211 263 248 237 248 303 297 371 461 514 564 587 686 653 612 474 320 203 136 95 43 45 43 44 20 27 11 24 25 20 14 18 18 14 22 20 17 21 26 22 24 26 38 32 32 30 36 30 31 42 33 26 40 22 25 24 18 30 16 19 17 13 40 6 5 14 13 8 8 8 10 8 6 10 2 3 4 5 4 2 4 4 1 2 1 5 3 1 5 3 2 2 7 1 2 2 3 2 1 1 2 1 2 2 1 1 0 4 0 0 1 0 0 0 0 1 0 0 0 2 0 0 4 0 1 1 0 1 1 1 2 2 1 1 0 0 0 1 0 1 1 0 1 0 1 1 0 2 0 0 1 0 
Shoots/CH_IMAGES/snapshot220044/VIS_SV_0_z1_h1_g0_e65_v500_new_467833_0.png 0 0 0 0 0 0 0 0 0 0 0 0 0 0 0 0 0 0 0 0 0 0 0 0 0 0 0 0 0 0 0 0 0 0 0 0 0 0 0 0 0 0 0 0 0 0 0 0 0 0 0 0 0 0 0 0 0 0 0 0 0 0 0 0 0 0 0 0 0 0 0 0 0 0 0 0 0 0 0 0 0 0 0 0 0 0 0 0 0 0 0 0 0 0 0 0 0 0 0 0 0 0 0 0 0 0 0 0 0 0 0 0 0 0 0 0 0 0 0 0 0 0 0 0 0 0 0 0 0 0 0 0 0 0 0 0 0 0 0 0 0 0 0 0 0 0 0 0 0 0 0 0 0 0 0 0 0 0 0 0 0 0 0 0 0 0 0 0 0 0 0 0 0 0 0 0 0 0 0 0 
Shoots/CH_IMAGES/snapshot220044/VIS_SV_90_z1_h1_g0_e65_v500_new_467834_0.png 0 0 0 0 0 0 0 0 0 0 0 0 0 0 0 0 0 0 0 0 0 0 0 0 0 0 0 0 0 0 0 0 0 0 0 0 0 0 0 0 0 0 0 0 0 0 0 0 0 0 0 0 0 0 0 0 0 0 0 0 0 0 0 0 0 0 0 0 0 0 0 0 0 0 0 0 0 0 0 0 0 0 0 0 0 0 0 0 0 0 0 0 0 0 0 0 0 0 0 0 0 0 0 0 0 0 0 0 0 0 0 0 0 0 0 0 0 0 0 0 0 0 0 0 0 0 0 0 0 0 0 0 0 0 0 0 0 0 0 0 0 0 0 0 0 0 0 0 0 0 0 0 0 0 0 0 0 0 0 0 0 0 0 0 0 0 0 0 0 0 0 0 0 0 0 0 0 0 0 0 
Shoots/CH_IMAGES/snapshot220045/VIS_SV_90_z1_h1_g0_e65_v500_new_467840_0.png 53 6 9 6 20 17 19 25 43 68 81 118 126 173 192 204 225 225 290 302 351 341 349 447 449 417 428 387 398 402 368 435 474 470 551 576 763 763 943 1092 1370 1643 2174 2605 2933 2735 1828 1119 543 217 136 66 46 51 39 48 41 28 26 33 49 19 32 47 34 48 46 37 47 44 50 62 64 52 55 58 53 61 54 46 52 45 21 43 33 23 28 26 16 11 42 14 12 16 13 10 7 15 6 4 6 3 6 3 3 8 3 4 11 11 6 15 12 13 17 12 5 1 4 1 5 0 4 0 2 3 2 1 2 2 2 2 2 1 1 2 0 0 1 2 2 0 1 2 0 0 1 1 0 1 3 0 0 0 3 0 0 1 0 0 2 1 1 1 1 4 0 4 2 0 4 3 3 2 4 4 4 5 5 4 
Shoots/CH_IMAGES/snapshot220046/VIS_SV_0_z1_h1_g0_e65_v500_new_467845_0.png 0 0 0 0 0 0 0 0 0 0 0 0 0 0 0 0 0 0 0 0 0 0 0 0 0 0 0 0 0 0 0 0 0 0 0 0 0 0 0 0 0 0 0 0 0 0 0 0 0 0 0 0 0 0 0 0 0 0 0 0 0 0 0 0 0 0 0 0 0 0 0 0 0 0 0 0 0 0 0 0 0 0 0 0 0 0 0 0 0 0 0 0 0 0 0 0 0 0 0 0 0 0 0 0 0 0 0 0 0 0 0 0 0 0 0 0 0 0 0 0 0 0 0 0 0 0 0 0 0 0 0 0 0 0 0 0 0 0 0 0 0 0 0 0 0 0 0 0 0 0 0 0 0 0 0 0 0 0 0 0 0 0 0 0 0 0 0 0 0 0 0 0 0 0 0 0 0 0 0 0 
Shoots/CH_IMAGES/snapshot220045/VIS_SV_0_z1_h1_g0_e65_v500_new_467839_0.png 41 13 16 15 33 27 27 25 61 66 76 100 123 111 152 132 145 117 126 145 160 172 209 261 292 274 359 351 357 371 379 427 417 482 481 625 706 777 1030 1222 1872 2799 3647 3716 3558 3049 1761 1115 547 245 130 61 36 57 29 31 20 22 13 8 38 10 17 25 13 22 22 15 25 28 21 20 17 20 24 27 23 15 31 15 22 20 17 27 14 20 18 24 21 10 48 4 22 19 18 25 19 7 37 23 18 28 20 18 24 29 26 29 39 55 119 156 143 98 50 40 33 18 19 9 26 9 7 9 4 11 1 7 12 5 10 2 8 2 1 3 2 3 1 0 2 1 3 5 0 1 2 1 0 0 3 0 3 0 2 0 0 1 1 1 2 4 7 1 1 9 2 4 2 0 2 7 5 9 7 8 13 12 10 8 
Shoots/CH_IMAGES/snapshot220046/VIS_SV_90_z1_h1_g0_e65_v500_new_467846_0.png 0 0 0 0 0 0 0 0 0 0 0 0 0 0 0 0 0 0 0 0 0 0 0 0 0 0 0 0 0 0 0 0 0 0 0 0 0 0 0 0 0 0 0 0 0 0 0 0 0 0 0 0 0 0 0 0 0 0 0 0 0 0 0 0 0 0 0 0 0 0 0 0 0 0 0 0 0 0 0 0 0 0 0 0 0 0 0 0 0 0 0 0 0 0 0 0 0 0 0 0 0 0 0 0 0 0 0 0 0 0 0 0 0 0 0 0 0 0 0 0 0 0 0 0 0 0 0 0 0 0 0 0 0 0 0 0 0 0 0 0 0 0 0 0 0 0 0 0 0 0 0 0 0 0 0 0 0 0 0 0 0 0 0 0 0 0 0 0 0 0 0 0 0 0 0 0 0 0 0 0 
Shoots/CH_IMAGES/snapshot220047/VIS_SV_0_z1_h1_g0_e65_v500_new_467851_0.png 0 0 0 0 0 0 0 0 0 0 0 0 0 0 0 0 0 0 0 0 0 0 0 0 0 0 0 0 0 0 0 0 0 0 0 0 0 0 0 0 0 0 0 0 0 0 0 0 0 0 0 0 0 0 0 0 0 0 0 0 0 0 0 0 0 0 0 0 0 0 0 0 0 0 0 0 0 0 0 0 0 0 0 0 0 0 0 0 0 0 0 0 0 0 0 0 0 0 0 0 0 0 0 0 0 0 0 0 0 0 0 0 0 0 0 0 0 0 0 0 0 0 0 0 0 0 0 0 0 0 0 0 0 0 0 0 0 0 0 0 0 0 0 0 0 0 0 0 0 0 0 0 0 0 0 0 0 0 0 0 0 0 0 0 0 0 0 0 0 0 0 0 0 0 0 0 0 0 0 0 
Shoots/CH_IMAGES/snapshot220047/VIS_SV_90_z1_h1_g0_e65_v500_new_467852_0.png 0 0 0 0 0 0 0 0 0 0 0 0 0 0 0 0 0 0 0 0 0 0 0 0 0 0 0 0 0 0 0 0 0 0 0 0 0 0 0 0 0 0 0 0 0 0 0 0 0 0 0 0 0 0 0 0 0 0 0 0 0 0 0 0 0 0 0 0 0 0 0 0 0 0 0 0 0 0 0 0 0 0 0 0 0 0 0 0 0 0 0 0 0 0 0 0 0 0 0 0 0 0 0 0 0 0 0 0 0 0 0 0 0 0 0 0 0 0 0 0 0 0 0 0 0 0 0 0 0 0 0 0 0 0 0 0 0 0 0 0 0 0 0 0 0 0 0 0 0 0 0 0 0 0 0 0 0 0 0 0 0 0 0 0 0 0 0 0 0 0 0 0 0 0 0 0 0 0 0 0 
Shoots/CH_IMAGES/snapshot220048/VIS_SV_90_z1_h1_g0_e65_v500_new_467858_0.png 58 2 1 2 1 2 0 3 5 6 11 15 26 22 21 19 10 33 24 27 45 58 59 88 97 110 139 162 179 210 217 204 228 246 280 324 422 456 575 751 910 997 1395 1746 1709 1154 681 324 173 93 69 50 23 37 28 25 13 18 19 12 34 12 13 21 13 17 16 10 23 12 20 18 15 19 17 15 17 23 23 19 12 19 8 17 10 6 7 14 8 2 35 10 14 10 10 14 20 18 17 19 16 18 13 17 8 10 9 8 10 3 8 8 10 5 2 4 1 2 1 1 1 0 0 0 1 2 0 0 1 1 1 1 2 2 0 1 1 1 0 0 0 1 0 1 0 0 0 0 0 0 3 0 0 0 1 0 3 0 0 0 2 0 0 0 0 4 0 1 3 2 1 0 0 0 2 1 3 2 0 0 
Shoots/CH_IMAGES/snapshot220049/VIS_SV_90_z1_h1_g0_e65_v500_new_467864_0.png 0 0 0 0 0 0 0 0 0 0 0 0 0 0 0 0 0 0 0 0 0 0 0 0 0 0 0 0 0 0 0 0 0 0 0 0 0 0 0 0 0 0 0 0 0 0 0 0 0 0 0 0 0 0 0 0 0 0 0 0 0 0 0 0 0 0 0 0 0 0 0 0 0 0 0 0 0 0 0 0 0 0 0 0 0 0 0 0 0 0 0 0 0 0 0 0 0 0 0 0 0 0 0 0 0 0 0 0 0 0 0 0 0 0 0 0 0 0 0 0 0 0 0 0 0 0 0 0 0 0 0 0 0 0 0 0 0 0 0 0 0 0 0 0 0 0 0 0 0 0 0 0 0 0 0 0 0 0 0 0 0 0 0 0 0 0 0 0 0 0 0 0 0 0 0 0 0 0 0 0 
Shoots/CH_IMAGES/snapshot220048/VIS_SV_0_z1_h1_g0_e65_v500_new_467857_0.png 18 1 0 2 2 4 4 4 14 9 16 20 17 32 29 31 43 46 51 58 89 106 103 180 210 215 260 284 303 364 306 322 350 332 414 451 589 648 755 712 667 710 720 601 504 260 140 83 50 40 35 44 23 29 20 16 15 14 18 7 41 10 12 26 15 21 13 13 23 20 26 16 24 21 20 21 20 24 18 14 15 18 10 17 10 19 15 9 13 10 30 7 13 18 19 17 27 19 16 14 16 12 17 9 14 9 6 5 6 1 4 0 1 2 4 1 0 0 1 0 1 0 0 0 0 1 0 0 0 1 0 0 0 1 0 0 0 1 0 0 0 0 0 0 0 0 0 0 0 0 0 0 0 1 0 0 0 0 0 0 0 0 0 1 0 2 0 0 0 0 1 1 0 2 2 0 1 0 0 0 
Shoots/CH_IMAGES/snapshot220049/VIS_SV_0_z1_h1_g0_e65_v500_new_467863_0.png 0 0 0 0 0 0 0 0 0 0 0 0 0 0 0 0 0 0 0 0 0 0 0 0 0 0 0 0 0 0 0 0 0 0 0 0 0 0 0 0 0 0 0 0 0 0 0 0 0 0 0 0 0 0 0 0 0 0 0 0 0 0 0 0 0 0 0 0 0 0 0 0 0 0 0 0 0 0 0 0 0 0 0 0 0 0 0 0 0 0 0 0 0 0 0 0 0 0 0 0 0 0 0 0 0 0 0 0 0 0 0 0 0 0 0 0 0 0 0 0 0 0 0 0 0 0 0 0 0 0 0 0 0 0 0 0 0 0 0 0 0 0 0 0 0 0 0 0 0 0 0 0 0 0 0 0 0 0 0 0 0 0 0 0 0 0 0 0 0 0 0 0 0 0 0 0 0 0 0 0 
Shoots/CH_IMAGES/snapshot220050/VIS_SV_0_z1_h1_g0_e65_v500_new_467869_0.png 25 1 5 12 12 14 18 17 21 39 41 53 65 69 93 107 125 143 187 204 227 239 269 339 399 413 456 476 503 560 474 600 673 796 800 864 996 1054 1425 1426 1617 1748 1754 1797 1677 1773 1102 959 531 340 155 107 44 61 39 39 32 44 55 16 67 28 37 25 32 33 37 34 50 40 46 44 39 38 46 37 30 46 32 21 27 24 19 27 22 23 20 14 15 11 33 6 8 7 13 16 8 1 10 10 7 5 4 5 5 5 2 3 0 1 0 0 0 1 1 2 1 0 0 0 5 0 0 0 1 0 0 1 0 0 0 0 0 1 0 0 0 0 0 0 0 0 0 0 0 0 0 0 1 0 0 0 0 1 0 0 0 0 0 0 4 0 0 1 1 0 2 2 3 4 4 1 0 4 5 2 5 2 3 4 
Shoots/CH_IMAGES/snapshot220050/VIS_SV_90_z1_h1_g0_e65_v500_new_467870_0.png 19 1 2 7 6 8 4 8 9 8 18 24 42 40 60 59 48 67 87 85 89 131 154 171 196 240 272 279 328 395 329 409 465 495 585 697 826 890 1203 1398 1854 2444 2890 3509 3956 4688 3438 2889 1732 1096 596 324 161 109 64 41 32 25 20 13 45 14 27 29 29 32 21 30 42 29 33 32 25 38 34 45 43 39 46 35 29 35 23 36 29 24 24 21 9 18 30 8 26 13 12 17 8 13 12 14 7 6 2 7 2 4 3 0 4 4 4 2 4 2 2 1 2 0 2 1 1 0 1 2 1 0 1 1 0 1 1 0 1 0 0 3 0 0 1 2 1 1 0 0 0 0 1 0 1 0 5 0 1 1 1 1 1 2 1 1 3 0 2 2 3 1 2 2 1 4 1 2 2 2 4 0 0 4 1 2 
Shoots/CH_IMAGES/snapshot220051/VIS_SV_0_z1_h1_g0_e65_v500_new_467875_0.png 47 14 19 22 27 35 35 63 57 94 121 171 168 197 216 201 228 268 258 258 283 292 346 400 447 477 540 538 590 601 549 619 634 725 710 861 985 1058 1197 1210 1154 1122 867 616 401 196 123 73 56 47 38 38 15 35 18 30 17 22 25 13 38 13 24 26 27 28 21 15 19 17 13 14 9 18 14 15 18 15 17 10 18 14 16 16 21 8 17 13 10 8 38 9 8 13 13 21 17 12 13 13 13 15 19 13 21 19 28 30 32 53 53 54 44 53 28 14 22 12 12 5 16 1 5 8 8 5 9 3 5 4 7 3 6 8 8 17 7 7 10 7 9 7 6 8 6 1 2 2 2 0 9 0 1 1 4 2 0 0 2 2 9 6 5 5 4 6 5 4 7 5 5 7 6 7 9 7 5 9 16 13 
Shoots/CH_IMAGES/snapshot220051/VIS_SV_90_z1_h1_g0_e65_v500_new_467876_0.png 49 4 12 9 9 12 23 27 31 53 86 101 161 175 188 182 177 178 210 217 236 313 290 332 357 365 420 441 482 527 506 566 570 576 641 729 876 1222 1845 2774 3307 2837 1844 941 418 157 99 83 58 37 46 20 36 40 31 33 23 27 22 12 48 7 19 24 24 23 20 12 22 28 21 24 20 23 11 15 15 15 10 11 12 17 1 8 6 9 8 5 4 3 30 4 11 7 4 5 13 14 8 14 7 11 8 3 5 8 11 13 15 14 20 35 21 35 27 16 21 17 9 2 26 2 4 1 6 6 4 3 5 2 0 2 3 6 1 7 3 8 5 1 4 5 4 5 1 5 1 0 3 1 8 0 0 3 3 2 1 2 2 1 1 3 1 1 1 6 2 0 1 0 3 1 0 4 1 3 1 3 3 4 
Shoots/CH_IMAGES/snapshot220052/VIS_SV_0_z1_h1_g0_e65_v500_new_467881_0.png 47 0 2 3 5 5 6 6 15 16 34 45 75 97 102 125 105 114 149 157 198 199 203 303 313 312 380 397 447 446 408 491 492 541 705 865 1071 1287 1323 1381 1544 1926 2171 2055 1433 827 452 263 154 80 90 52 49 46 36 41 38 27 41 28 37 26 37 30 33 28 22 18 27 33 22 21 33 17 16 16 16 20 18 15 11 9 5 4 7 9 5 9 4 0 25 1 6 4 6 3 4 4 2 5 2 3 1 3 5 3 1 1 1 0 1 0 0 1 0 0 0 0 0 0 1 0 0 0 0 0 1 0 0 0 0 0 0 1 1 1 1 0 0 0 0 0 0 0 0 0 0 1 0 0 1 0 0 2 0 2 0 0 2 1 0 2 4 2 5 3 0 2 1 1 0 1 1 1 2 1 2 1 4 0 
Shoots/CH_IMAGES/snapshot220052/VIS_SV_90_z1_h1_g0_e65_v500_new_467882_0.png 25 0 0 1 2 3 1 1 6 5 7 18 23 33 44 59 72 91 110 104 112 116 166 187 205 224 264 276 328 356 298 361 385 442 541 642 775 975 1327 1510 1780 2057 1791 1373 959 547 301 200 119 89 67 64 45 51 33 35 35 24 23 20 33 15 20 25 32 29 30 24 20 37 25 21 18 15 19 15 12 7 14 5 9 5 5 5 3 9 8 3 8 7 29 0 4 5 5 2 4 2 1 2 5 0 3 5 0 2 1 1 1 0 0 1 0 0 0 0 0 0 0 0 1 0 0 0 0 0 0 0 0 0 0 0 0 0 0 0 0 0 0 0 0 0 0 0 0 0 0 0 0 0 1 0 0 0 0 0 0 0 0 0 0 0 0 0 0 0 0 0 0 0 1 0 0 1 1 0 0 1 0 0 
Shoots/CH_IMAGES/snapshot220053/VIS_SV_90_z1_h1_g0_e65_v500_new_467888_0.png 0 0 0 0 0 0 0 0 0 0 0 0 0 0 0 0 0 0 0 0 0 0 0 0 0 0 0 0 0 0 0 0 0 0 0 0 0 0 0 0 0 0 0 0 0 0 0 0 0 0 0 0 0 0 0 0 0 0 0 0 0 0 0 0 0 0 0 0 0 0 0 0 0 0 0 0 0 0 0 0 0 0 0 0 0 0 0 0 0 0 0 0 0 0 0 0 0 0 0 0 0 0 0 0 0 0 0 0 0 0 0 0 0 0 0 0 0 0 0 0 0 0 0 0 0 0 0 0 0 0 0 0 0 0 0 0 0 0 0 0 0 0 0 0 0 0 0 0 0 0 0 0 0 0 0 0 0 0 0 0 0 0 0 0 0 0 0 0 0 0 0 0 0 0 0 0 0 0 0 0 
Shoots/CH_IMAGES/snapshot220053/VIS_SV_0_z1_h1_g0_e65_v500_new_467887_0.png 0 0 0 0 0 0 0 0 0 0 0 0 0 0 0 0 0 0 0 0 0 0 0 0 0 0 0 0 0 0 0 0 0 0 0 0 0 0 0 0 0 0 0 0 0 0 0 0 0 0 0 0 0 0 0 0 0 0 0 0 0 0 0 0 0 0 0 0 0 0 0 0 0 0 0 0 0 0 0 0 0 0 0 0 0 0 0 0 0 0 0 0 0 0 0 0 0 0 0 0 0 0 0 0 0 0 0 0 0 0 0 0 0 0 0 0 0 0 0 0 0 0 0 0 0 0 0 0 0 0 0 0 0 0 0 0 0 0 0 0 0 0 0 0 0 0 0 0 0 0 0 0 0 0 0 0 0 0 0 0 0 0 0 0 0 0 0 0 0 0 0 0 0 0 0 0 0 0 0 0 
Shoots/CH_IMAGES/snapshot220054/VIS_SV_90_z1_h1_g0_e65_v500_new_467891_0.png 36 2 1 1 1 1 0 3 7 3 12 13 15 20 22 28 28 29 34 49 60 85 107 136 156 170 193 176 204 220 240 247 265 264 266 282 376 412 513 612 662 885 993 1042 1065 1079 756 627 382 228 141 101 67 48 28 30 45 34 31 19 36 12 36 21 20 26 17 28 29 26 23 35 30 34 40 39 34 42 47 34 38 40 29 38 23 29 26 27 30 14 50 14 13 15 17 23 21 24 21 24 19 18 7 13 15 11 10 10 8 12 9 5 5 6 2 2 2 2 4 0 2 0 0 1 1 2 2 0 1 1 1 2 0 0 0 2 0 0 0 0 0 0 0 0 0 0 0 0 0 0 0 0 0 0 0 0 0 0 0 1 0 1 1 0 0 0 1 1 0 0 1 1 0 0 1 0 0 0 1 1 
Shoots/CH_IMAGES/snapshot220054/VIS_SV_0_z1_h1_g0_e65_v500_new_467890_0.png 50 0 0 3 0 2 5 6 7 7 6 2 10 13 8 11 13 13 11 27 28 43 71 89 105 126 159 181 189 211 208 278 265 351 316 412 475 508 657 598 717 822 764 699 571 501 276 238 161 104 63 42 40 38 24 32 24 20 32 12 45 10 27 25 23 21 21 24 29 25 31 25 25 31 19 24 31 25 28 24 27 26 30 23 18 17 29 17 16 18 50 8 13 14 11 18 19 16 21 20 24 24 14 15 10 11 6 10 6 5 7 7 4 4 4 1 3 1 1 0 4 0 0 2 1 0 0 0 0 0 0 1 0 0 0 0 0 0 0 0 0 1 0 0 0 0 0 0 0 0 3 0 0 0 0 0 0 0 0 0 4 0 0 0 0 2 0 0 0 0 1 0 1 3 1 3 0 3 1 0 
Shoots/CH_IMAGES/snapshot220055/VIS_SV_90_z1_h1_g0_e65_v500_new_467900_0.png 21 0 2 3 5 5 3 8 11 8 11 18 23 32 45 40 45 42 48 43 62 59 66 79 120 101 130 144 198 175 217 189 207 218 296 300 351 356 387 359 322 320 261 240 182 136 115 55 41 33 34 21 14 32 18 16 18 15 26 14 38 12 10 17 15 16 8 18 11 13 14 11 13 11 10 9 11 13 13 11 12 9 8 17 10 16 7 9 10 5 48 0 10 12 11 7 8 2 16 8 8 12 6 7 7 9 3 3 4 0 2 0 1 0 1 0 0 0 0 0 0 0 0 1 1 0 0 0 0 0 1 0 0 0 0 0 0 0 0 0 0 0 0 0 0 0 0 0 0 0 1 0 0 0 0 0 1 0 0 0 1 0 0 0 1 0 0 1 1 1 1 1 0 0 1 0 3 1 1 3 
Shoots/CH_IMAGES/snapshot220055/VIS_SV_0_z1_h1_g0_e65_v500_new_467899_0.png 15 1 0 0 0 1 1 1 1 4 3 3 7 2 6 12 13 24 27 40 52 64 82 101 101 116 167 144 149 143 114 135 131 167 184 207 251 237 309 298 372 431 550 597 659 596 510 356 179 93 58 29 24 26 14 19 22 12 20 11 28 5 19 12 23 19 19 9 21 29 20 27 27 24 25 35 16 25 35 26 20 24 26 25 36 21 13 20 18 12 29 11 10 8 7 13 8 12 4 11 2 4 2 3 1 2 2 1 0 1 0 0 1 1 0 2 0 0 0 0 2 0 1 0 0 0 0 0 0 0 1 1 1 0 0 2 1 1 0 0 0 0 0 0 1 0 0 0 0 0 1 0 0 0 0 0 1 0 0 0 1 0 0 0 0 0 0 1 0 0 0 1 0 1 0 0 0 0 1 0 
Shoots/CH_IMAGES/snapshot220056/VIS_SV_90_z1_h1_g0_e65_v500_new_467906_0.png 119 0 1 2 4 3 4 6 9 11 16 20 34 42 58 68 71 83 117 180 223 223 270 421 431 442 511 519 628 618 590 587 677 726 763 965 1161 1340 1831 2007 2577 3126 3592 4032 4590 4671 3280 2526 1521 813 438 238 116 109 66 63 78 47 58 30 91 28 43 55 45 60 47 39 56 63 50 58 52 74 65 46 68 64 69 68 62 61 50 72 58 53 54 53 48 36 162 31 49 35 52 41 46 45 53 45 52 34 38 36 35 33 23 19 11 11 9 4 1 6 3 6 3 1 2 0 10 0 1 0 2 1 0 1 0 0 2 2 1 0 0 1 0 0 1 0 2 0 0 0 0 0 0 0 0 0 2 0 0 0 1 0 0 0 1 0 1 0 0 0 0 1 0 1 1 0 1 0 0 4 2 1 0 0 0 1 
Shoots/CH_IMAGES/snapshot220056/VIS_SV_0_z1_h1_g0_e65_v500_new_467905_0.png 49 10 24 26 19 32 35 31 39 27 41 57 72 83 119 157 166 192 235 255 332 344 389 451 497 493 579 579 631 641 631 672 751 871 930 1136 1268 1343 1766 2036 2539 3280 4115 5119 5581 5256 3806 2888 1768 927 570 332 162 164 95 68 60 68 68 34 85 35 47 54 58 66 66 66 83 55 65 67 75 79 87 83 71 72 62 57 55 47 33 37 30 23 20 24 19 12 48 9 18 13 18 9 10 5 16 8 10 2 7 11 7 4 5 8 9 2 7 4 1 3 0 0 0 1 1 0 5 0 0 1 0 0 1 0 1 0 1 0 1 0 0 3 0 0 0 0 0 0 0 2 0 0 0 0 0 0 3 0 0 0 0 1 1 1 1 0 2 2 2 3 1 6 2 2 4 2 5 7 3 5 4 4 6 3 5 8 
Shoots/CH_IMAGES/snapshot220057/VIS_SV_0_z1_h1_g0_e65_v500_new_467911_0.png 0 0 0 0 0 0 0 0 0 0 0 0 0 0 0 0 0 0 0 0 0 0 0 0 0 0 0 0 0 0 0 0 0 0 0 0 0 0 0 0 0 0 0 0 0 0 0 0 0 0 0 0 0 0 0 0 0 0 0 0 0 0 0 0 0 0 0 0 0 0 0 0 0 0 0 0 0 0 0 0 0 0 0 0 0 0 0 0 0 0 0 0 0 0 0 0 0 0 0 0 0 0 0 0 0 0 0 0 0 0 0 0 0 0 0 0 0 0 0 0 0 0 0 0 0 0 0 0 0 0 0 0 0 0 0 0 0 0 0 0 0 0 0 0 0 0 0 0 0 0 0 0 0 0 0 0 0 0 0 0 0 0 0 0 0 0 0 0 0 0 0 0 0 0 0 0 0 0 0 0 
Shoots/CH_IMAGES/snapshot220057/VIS_SV_90_z1_h1_g0_e65_v500_new_467912_0.png 0 0 0 0 0 0 0 0 0 0 0 0 0 0 0 0 0 0 0 0 0 0 0 0 0 0 0 0 0 0 0 0 0 0 0 0 0 0 0 0 0 0 0 0 0 0 0 0 0 0 0 0 0 0 0 0 0 0 0 0 0 0 0 0 0 0 0 0 0 0 0 0 0 0 0 0 0 0 0 0 0 0 0 0 0 0 0 0 0 0 0 0 0 0 0 0 0 0 0 0 0 0 0 0 0 0 0 0 0 0 0 0 0 0 0 0 0 0 0 0 0 0 0 0 0 0 0 0 0 0 0 0 0 0 0 0 0 0 0 0 0 0 0 0 0 0 0 0 0 0 0 0 0 0 0 0 0 0 0 0 0 0 0 0 0 0 0 0 0 0 0 0 0 0 0 0 0 0 0 0 
Shoots/CH_IMAGES/snapshot220058/VIS_SV_0_z1_h1_g0_e65_v500_new_467917_0.png 0 0 0 0 0 0 0 0 0 0 0 0 0 0 0 0 0 0 0 0 0 0 0 0 0 0 0 0 0 0 0 0 0 0 0 0 0 0 0 0 0 0 0 0 0 0 0 0 0 0 0 0 0 0 0 0 0 0 0 0 0 0 0 0 0 0 0 0 0 0 0 0 0 0 0 0 0 0 0 0 0 0 0 0 0 0 0 0 0 0 0 0 0 0 0 0 0 0 0 0 0 0 0 0 0 0 0 0 0 0 0 0 0 0 0 0 0 0 0 0 0 0 0 0 0 0 0 0 0 0 0 0 0 0 0 0 0 0 0 0 0 0 0 0 0 0 0 0 0 0 0 0 0 0 0 0 0 0 0 0 0 0 0 0 0 0 0 0 0 0 0 0 0 0 0 0 0 0 0 0 
Shoots/CH_IMAGES/snapshot220058/VIS_SV_90_z1_h1_g0_e65_v500_new_467918_0.png 0 0 0 0 0 0 0 0 0 0 0 0 0 0 0 0 0 0 0 0 0 0 0 0 0 0 0 0 0 0 0 0 0 0 0 0 0 0 0 0 0 0 0 0 0 0 0 0 0 0 0 0 0 0 0 0 0 0 0 0 0 0 0 0 0 0 0 0 0 0 0 0 0 0 0 0 0 0 0 0 0 0 0 0 0 0 0 0 0 0 0 0 0 0 0 0 0 0 0 0 0 0 0 0 0 0 0 0 0 0 0 0 0 0 0 0 0 0 0 0 0 0 0 0 0 0 0 0 0 0 0 0 0 0 0 0 0 0 0 0 0 0 0 0 0 0 0 0 0 0 0 0 0 0 0 0 0 0 0 0 0 0 0 0 0 0 0 0 0 0 0 0 0 0 0 0 0 0 0 0 
Shoots/CH_IMAGES/snapshot220059/VIS_SV_0_z1_h1_g0_e65_v500_new_467923_0.png 85 7 11 16 17 18 25 35 48 74 100 124 148 177 189 234 311 332 430 519 443 561 573 654 695 761 760 767 728 810 595 751 826 840 944 1157 1405 1484 1894 1935 2171 2551 2698 2978 2949 2524 1800 1259 727 393 220 162 80 88 68 57 65 72 54 31 62 39 32 57 42 44 39 48 54 48 61 59 52 61 65 68 57 40 58 56 55 56 51 53 36 34 32 35 36 13 77 17 24 25 23 25 17 26 29 18 16 18 16 13 8 19 7 7 7 4 7 4 3 5 4 4 2 2 6 0 15 0 3 3 1 3 3 0 2 1 5 2 0 1 0 5 0 1 2 0 1 3 0 0 1 1 0 0 0 0 4 0 0 0 0 0 1 1 3 0 0 0 0 0 0 2 1 1 1 3 2 1 0 5 3 6 3 2 6 4 
Shoots/CH_IMAGES/snapshot220059/VIS_SV_90_z1_h1_g0_e65_v500_new_467924_0.png 29 6 7 14 14 10 27 32 37 59 69 91 92 87 116 133 137 147 177 168 189 243 272 357 370 423 443 495 473 509 430 482 533 566 570 695 790 852 1094 1360 1784 2612 3209 3869 4104 3605 2810 1811 1062 514 216 123 67 62 50 50 44 37 40 21 66 25 31 32 36 36 26 33 38 46 29 57 36 45 41 37 43 44 40 38 40 32 27 50 37 47 37 37 22 27 91 22 25 39 35 39 36 29 36 21 21 21 21 29 27 22 24 18 19 13 12 17 12 24 24 27 32 16 11 14 15 2 7 11 8 7 1 4 7 5 2 7 6 2 4 4 3 4 3 1 4 0 2 0 0 1 1 1 3 0 3 0 0 0 1 1 1 0 1 0 2 1 2 3 2 6 1 2 3 3 2 2 2 4 2 3 7 5 6 7 
Shoots/CH_IMAGES/snapshot220060/VIS_SV_90_z1_h1_g0_e65_v500_new_467930_0.png 61 4 4 10 4 6 6 4 13 9 23 17 21 18 25 40 48 53 64 68 91 93 127 161 199 208 246 243 292 329 323 361 376 417 408 540 557 612 762 810 967 1295 1399 1246 1010 606 313 190 126 81 76 68 37 52 40 56 33 31 21 12 70 16 26 28 26 43 28 20 41 32 31 26 23 42 23 30 24 15 35 23 25 20 20 30 10 23 21 14 16 7 72 6 17 21 28 38 33 31 48 43 37 36 36 36 57 61 70 67 96 72 107 76 71 80 48 60 47 30 31 20 47 9 15 22 16 13 6 6 12 13 11 12 6 0 5 9 6 3 6 2 7 4 4 2 2 2 4 0 1 1 9 1 1 2 3 3 5 6 9 0 8 7 6 6 5 5 5 3 8 3 7 6 7 8 5 5 6 11 6 4 
Shoots/CH_IMAGES/snapshot220060/VIS_SV_0_z1_h1_g0_e65_v500_new_467929_0.png 39 5 10 9 10 12 24 15 45 46 56 68 76 75 79 105 120 137 131 126 151 175 177 264 271 298 313 300 315 343 435 347 386 467 477 512 606 708 843 812 810 865 813 772 662 516 341 293 175 110 127 117 83 112 88 68 95 69 66 33 99 25 37 52 43 37 43 32 52 36 28 27 43 30 25 32 19 24 23 20 25 24 12 25 19 21 19 17 11 6 57 3 16 18 23 31 39 22 29 35 41 41 47 56 61 87 102 102 160 170 150 152 126 176 141 116 84 62 44 23 43 18 10 13 14 9 11 6 10 9 9 7 4 9 4 2 6 4 5 1 1 0 1 1 0 0 1 2 1 1 3 0 2 4 2 3 3 5 1 5 6 2 5 9 12 9 10 11 25 17 15 18 14 23 10 10 11 6 4 4 
Shoots/CH_IMAGES/snapshot220061/VIS_SV_0_z1_h1_g0_e65_v500_new_467935_0.png 8 0 4 3 4 8 5 5 9 12 5 17 15 20 25 31 39 41 57 45 56 63 67 88 99 121 125 124 95 125 134 115 119 141 153 132 102 103 89 82 54 47 36 34 15 12 15 8 16 14 17 14 0 13 11 13 7 2 9 2 13 4 4 4 7 2 5 2 6 3 5 4 2 6 3 8 2 3 2 4 2 2 5 1 2 1 3 1 0 1 4 4 2 0 0 3 1 0 2 1 3 1 1 1 2 2 3 0 2 1 0 0 1 3 0 1 1 0 0 0 0 0 0 0 0 0 0 0 1 0 0 0 0 0 0 0 0 1 1 0 1 0 0 0 1 0 0 0 0 0 4 0 0 1 0 0 0 0 0 2 1 0 2 0 0 3 0 1 1 0 3 1 0 2 2 1 2 2 4 1 
Shoots/CH_IMAGES/snapshot220061/VIS_SV_90_z1_h1_g0_e65_v500_new_467936_0.png 17 1 3 1 2 2 2 6 9 13 14 14 27 39 42 37 36 38 42 26 54 48 55 47 63 69 99 109 105 118 134 102 110 110 137 152 179 183 212 195 182 185 119 69 39 27 24 16 17 16 16 9 9 6 12 9 13 8 6 7 13 7 7 5 8 5 8 6 5 3 3 4 2 3 4 3 4 1 2 4 0 2 1 3 3 2 0 0 1 1 5 0 2 0 0 0 2 0 3 1 1 0 2 1 1 1 2 1 0 1 1 0 0 0 1 0 0 0 0 0 0 0 0 0 0 0 0 0 1 0 0 0 0 0 0 0 0 0 0 0 0 0 0 0 0 0 0 0 0 0 0 0 0 0 0 0 0 0 0 0 0 0 0 0 0 0 0 0 1 0 1 0 0 0 0 0 1 1 0 0 
Shoots/CH_IMAGES/snapshot220062/VIS_SV_0_z1_h1_g0_e65_v500_new_467941_0.png 98 1 3 4 4 4 2 4 15 15 23 25 31 38 51 75 86 107 164 172 184 204 286 327 368 433 468 488 513 521 528 606 624 698 866 934 1136 1236 1385 1476 1876 2440 2714 2394 1421 709 322 205 140 127 100 77 69 67 63 52 67 58 58 36 56 32 46 41 54 44 37 40 55 48 52 49 38 30 32 28 22 30 15 18 26 17 12 15 16 16 17 17 13 10 41 9 4 9 7 13 4 12 13 8 9 3 10 3 7 7 4 0 3 4 1 1 2 0 0 0 0 1 0 0 2 0 0 0 0 0 1 0 0 0 1 0 0 0 0 5 0 0 1 0 1 1 0 0 0 0 0 0 0 0 0 0 0 1 0 0 0 0 2 0 2 0 0 1 0 2 0 0 0 0 2 1 0 1 1 0 2 1 1 1 
Shoots/CH_IMAGES/snapshot220062/VIS_SV_90_z1_h1_g0_e65_v500_new_467942_0.png 89 3 8 5 13 11 10 8 15 20 46 36 57 86 90 120 90 109 97 132 120 148 146 224 234 265 315 327 357 460 459 442 448 540 650 773 880 1080 1286 1483 1808 2208 2397 2077 1532 703 434 208 131 92 72 77 46 57 28 51 36 29 34 19 58 26 29 34 31 33 31 35 24 36 38 35 24 34 31 35 30 29 19 17 22 21 16 27 15 13 10 12 15 4 39 3 13 8 10 12 7 7 11 10 7 2 5 6 6 6 5 9 7 5 6 7 6 8 6 12 6 3 8 8 12 1 6 2 3 2 1 0 3 1 5 1 1 2 1 2 2 1 0 0 2 0 0 0 1 1 2 2 0 0 6 0 1 1 0 0 0 0 1 3 1 2 1 2 1 2 1 2 1 1 3 2 1 2 1 1 1 2 1 0 
Shoots/CH_IMAGES/snapshot220063/VIS_SV_0_z1_h1_g0_e65_v500_new_467947_0.png 75 3 4 6 16 14 12 16 19 23 28 39 66 67 80 85 92 128 143 178 183 245 283 320 351 386 456 499 503 571 506 612 595 686 792 979 1167 1394 1930 2192 2733 3095 3318 3799 4039 4122 3201 2565 1558 1062 606 361 225 192 105 100 87 48 41 39 73 29 38 55 52 50 53 30 51 54 69 46 65 78 66 65 55 74 56 67 42 48 37 53 37 40 33 31 25 19 57 12 19 16 21 15 16 16 22 16 19 15 16 16 12 11 7 6 5 5 4 3 4 4 2 3 1 2 3 0 5 0 2 0 3 1 1 1 0 0 3 2 1 2 0 4 0 1 4 3 1 1 0 1 4 3 5 4 0 3 3 2 1 2 1 0 2 3 2 1 4 3 0 3 3 4 1 2 2 1 4 1 1 2 1 5 7 3 4 2 
Shoots/CH_IMAGES/snapshot220063/VIS_SV_90_z1_h1_g0_e65_v500_new_467948_0.png 64 17 27 18 28 25 32 41 52 46 58 87 86 111 122 149 143 153 206 212 210 253 294 331 347 421 479 495 492 538 522 616 654 755 771 1037 1190 1318 1876 1983 2438 3034 3845 4704 5408 5354 3759 2808 1652 937 657 399 248 226 138 105 109 86 62 55 87 29 52 47 51 51 42 53 44 57 45 51 57 52 63 64 49 43 67 35 33 53 31 52 35 35 31 22 26 15 72 17 20 23 21 28 30 22 38 26 20 33 19 32 19 17 26 18 25 16 13 12 3 9 4 6 2 2 0 1 4 0 0 1 3 2 5 0 3 0 2 1 2 2 2 1 1 0 1 1 0 0 0 1 0 1 0 1 0 0 6 0 0 2 0 2 1 0 0 1 1 3 0 0 0 4 0 1 3 1 2 2 0 6 4 3 2 5 6 9 
Shoots/CH_IMAGES/snapshot220064/VIS_SV_0_z1_h1_g0_e65_v500_new_467950_0.png 0 0 0 0 0 0 0 0 0 0 0 0 0 0 0 0 0 0 0 0 0 0 0 0 0 0 0 0 0 0 0 0 0 0 0 0 0 0 0 0 0 0 0 0 0 0 0 0 0 0 0 0 0 0 0 0 0 0 0 0 0 0 0 0 0 0 0 0 0 0 0 0 0 0 0 0 0 0 0 0 0 0 0 0 0 0 0 0 0 0 0 0 0 0 0 0 0 0 0 0 0 0 0 0 0 0 0 0 0 0 0 0 0 0 0 0 0 0 0 0 0 0 0 0 0 0 0 0 0 0 0 0 0 0 0 0 0 0 0 0 0 0 0 0 0 0 0 0 0 0 0 0 0 0 0 0 0 0 0 0 0 0 0 0 0 0 0 0 0 0 0 0 0 0 0 0 0 0 0 0 
Shoots/CH_IMAGES/snapshot220064/VIS_SV_90_z1_h1_g0_e65_v500_new_467951_0.png 0 0 0 0 0 0 0 0 0 0 0 0 0 0 0 0 0 0 0 0 0 0 0 0 0 0 0 0 0 0 0 0 0 0 0 0 0 0 0 0 0 0 0 0 0 0 0 0 0 0 0 0 0 0 0 0 0 0 0 0 0 0 0 0 0 0 0 0 0 0 0 0 0 0 0 0 0 0 0 0 0 0 0 0 0 0 0 0 0 0 0 0 0 0 0 0 0 0 0 0 0 0 0 0 0 0 0 0 0 0 0 0 0 0 0 0 0 0 0 0 0 0 0 0 0 0 0 0 0 0 0 0 0 0 0 0 0 0 0 0 0 0 0 0 0 0 0 0 0 0 0 0 0 0 0 0 0 0 0 0 0 0 0 0 0 0 0 0 0 0 0 0 0 0 0 0 0 0 0 0 
Shoots/CH_IMAGES/snapshot220065/VIS_SV_90_z1_h1_g0_e65_v500_new_467958_0.png 9 0 0 0 1 0 1 0 2 0 2 3 13 34 48 41 44 63 74 79 127 135 159 195 186 233 262 263 264 232 223 249 221 254 282 352 344 447 571 673 815 1036 1074 1361 1531 1440 1352 980 561 242 144 68 52 47 33 26 35 22 24 31 37 18 23 26 29 23 29 25 43 27 41 37 43 25 32 41 21 29 20 21 16 10 6 15 11 2 6 2 1 4 16 4 3 3 4 5 5 4 6 3 1 0 5 1 0 4 3 2 4 6 9 9 8 6 10 3 2 0 1 0 3 0 1 0 0 0 1 0 1 0 1 1 0 2 0 1 1 0 0 0 1 1 0 0 0 2 0 0 0 0 1 0 1 0 0 1 0 0 0 0 0 0 0 0 0 0 0 0 0 0 1 1 0 0 0 0 0 0 0 0 
Shoots/CH_IMAGES/snapshot220065/VIS_SV_0_z1_h1_g0_e65_v500_new_467957_0.png 23 0 0 0 0 1 0 1 1 3 2 1 5 10 10 9 15 17 37 45 52 81 99 133 158 172 210 204 204 198 239 277 248 214 264 325 386 481 570 650 760 1019 1193 1341 1383 1000 670 440 227 143 88 56 33 40 42 32 35 23 21 24 40 13 19 15 15 24 23 14 29 28 30 27 28 24 24 22 22 20 26 26 29 19 16 26 20 23 21 20 12 13 39 8 11 11 22 11 2 4 4 7 6 2 2 1 5 6 1 2 0 2 3 2 0 2 1 2 1 0 1 2 3 2 0 3 2 2 2 0 0 0 0 1 0 2 0 1 0 0 2 0 0 1 0 2 1 0 0 0 0 0 0 0 0 1 0 0 0 0 0 0 0 0 0 0 0 2 1 0 1 0 0 0 0 1 0 0 1 0 1 0 
Shoots/CH_IMAGES/snapshot220066/VIS_SV_0_z1_h1_g0_e65_v500_new_467962_0.png 0 0 0 0 0 0 0 0 0 0 0 0 0 0 0 0 0 0 0 0 0 0 0 0 0 0 0 0 0 0 0 0 0 0 0 0 0 0 0 0 0 0 0 0 0 0 0 0 0 0 0 0 0 0 0 0 0 0 0 0 0 0 0 0 0 0 0 0 0 0 0 0 0 0 0 0 0 0 0 0 0 0 0 0 0 0 0 0 0 0 0 0 0 0 0 0 0 0 0 0 0 0 0 0 0 0 0 0 0 0 0 0 0 0 0 0 0 0 0 0 0 0 0 0 0 0 0 0 0 0 0 0 0 0 0 0 0 0 0 0 0 0 0 0 0 0 0 0 0 0 0 0 0 0 0 0 0 0 0 0 0 0 0 0 0 0 0 0 0 0 0 0 0 0 0 0 0 0 0 0 
Shoots/CH_IMAGES/snapshot220066/VIS_SV_90_z1_h1_g0_e65_v500_new_467963_0.png 0 0 0 0 0 0 0 0 0 0 0 0 0 0 0 0 0 0 0 0 0 0 0 0 0 0 0 0 0 0 0 0 0 0 0 0 0 0 0 0 0 0 0 0 0 0 0 0 0 0 0 0 0 0 0 0 0 0 0 0 0 0 0 0 0 0 0 0 0 0 0 0 0 0 0 0 0 0 0 0 0 0 0 0 0 0 0 0 0 0 0 0 0 0 0 0 0 0 0 0 0 0 0 0 0 0 0 0 0 0 0 0 0 0 0 0 0 0 0 0 0 0 0 0 0 0 0 0 0 0 0 0 0 0 0 0 0 0 0 0 0 0 0 0 0 0 0 0 0 0 0 0 0 0 0 0 0 0 0 0 0 0 0 0 0 0 0 0 0 0 0 0 0 0 0 0 0 0 0 0 
Shoots/CH_IMAGES/snapshot220067/VIS_SV_0_z1_h1_g0_e65_v500_new_467968_0.png 0 0 0 0 0 0 0 0 0 0 0 0 0 0 0 0 0 0 0 0 0 0 0 0 0 0 0 0 0 0 0 0 0 0 0 0 0 0 0 0 0 0 0 0 0 0 0 0 0 0 0 0 0 0 0 0 0 0 0 0 0 0 0 0 0 0 0 0 0 0 0 0 0 0 0 0 0 0 0 0 0 0 0 0 0 0 0 0 0 0 0 0 0 0 0 0 0 0 0 0 0 0 0 0 0 0 0 0 0 0 0 0 0 0 0 0 0 0 0 0 0 0 0 0 0 0 0 0 0 0 0 0 0 0 0 0 0 0 0 0 0 0 0 0 0 0 0 0 0 0 0 0 0 0 0 0 0 0 0 0 0 0 0 0 0 0 0 0 0 0 0 0 0 0 0 0 0 0 0 0 
Shoots/CH_IMAGES/snapshot220067/VIS_SV_90_z1_h1_g0_e65_v500_new_467969_0.png 0 0 0 0 0 0 0 0 0 0 0 0 0 0 0 0 0 0 0 0 0 0 0 0 0 0 0 0 0 0 0 0 0 0 0 0 0 0 0 0 0 0 0 0 0 0 0 0 0 0 0 0 0 0 0 0 0 0 0 0 0 0 0 0 0 0 0 0 0 0 0 0 0 0 0 0 0 0 0 0 0 0 0 0 0 0 0 0 0 0 0 0 0 0 0 0 0 0 0 0 0 0 0 0 0 0 0 0 0 0 0 0 0 0 0 0 0 0 0 0 0 0 0 0 0 0 0 0 0 0 0 0 0 0 0 0 0 0 0 0 0 0 0 0 0 0 0 0 0 0 0 0 0 0 0 0 0 0 0 0 0 0 0 0 0 0 0 0 0 0 0 0 0 0 0 0 0 0 0 0 
Shoots/CH_IMAGES/snapshot220068/VIS_SV_0_z1_h1_g0_e65_v500_new_467977_0.png 0 0 0 0 0 0 0 0 0 0 0 0 0 0 0 0 0 0 0 0 0 0 0 0 0 0 0 0 0 0 0 0 0 0 0 0 0 0 0 0 0 0 0 0 0 0 0 0 0 0 0 0 0 0 0 0 0 0 0 0 0 0 0 0 0 0 0 0 0 0 0 0 0 0 0 0 0 0 0 0 0 0 0 0 0 0 0 0 0 0 0 0 0 0 0 0 0 0 0 0 0 0 0 0 0 0 0 0 0 0 0 0 0 0 0 0 0 0 0 0 0 0 0 0 0 0 0 0 0 0 0 0 0 0 0 0 0 0 0 0 0 0 0 0 0 0 0 0 0 0 0 0 0 0 0 0 0 0 0 0 0 0 0 0 0 0 0 0 0 0 0 0 0 0 0 0 0 0 0 0 
Shoots/CH_IMAGES/snapshot220068/VIS_SV_90_z1_h1_g0_e65_v500_new_467978_0.png 0 0 0 0 0 0 0 0 0 0 0 0 0 0 0 0 0 0 0 0 0 0 0 0 0 0 0 0 0 0 0 0 0 0 0 0 0 0 0 0 0 0 0 0 0 0 0 0 0 0 0 0 0 0 0 0 0 0 0 0 0 0 0 0 0 0 0 0 0 0 0 0 0 0 0 0 0 0 0 0 0 0 0 0 0 0 0 0 0 0 0 0 0 0 0 0 0 0 0 0 0 0 0 0 0 0 0 0 0 0 0 0 0 0 0 0 0 0 0 0 0 0 0 0 0 0 0 0 0 0 0 0 0 0 0 0 0 0 0 0 0 0 0 0 0 0 0 0 0 0 0 0 0 0 0 0 0 0 0 0 0 0 0 0 0 0 0 0 0 0 0 0 0 0 0 0 0 0 0 0 
Shoots/CH_IMAGES/snapshot220069/VIS_SV_0_z1_h1_g0_e65_v500_new_467980_0.png 0 0 0 0 0 0 0 0 0 0 0 0 0 0 0 0 0 0 0 0 0 0 0 0 0 0 0 0 0 0 0 0 0 0 0 0 0 0 0 0 0 0 0 0 0 0 0 0 0 0 0 0 0 0 0 0 0 0 0 0 0 0 0 0 0 0 0 0 0 0 0 0 0 0 0 0 0 0 0 0 0 0 0 0 0 0 0 0 0 0 0 0 0 0 0 0 0 0 0 0 0 0 0 0 0 0 0 0 0 0 0 0 0 0 0 0 0 0 0 0 0 0 0 0 0 0 0 0 0 0 0 0 0 0 0 0 0 0 0 0 0 0 0 0 0 0 0 0 0 0 0 0 0 0 0 0 0 0 0 0 0 0 0 0 0 0 0 0 0 0 0 0 0 0 0 0 0 0 0 0 
Shoots/CH_IMAGES/snapshot220069/VIS_SV_90_z1_h1_g0_e65_v500_new_467981_0.png 0 0 0 0 0 0 0 0 0 0 0 0 0 0 0 0 0 0 0 0 0 0 0 0 0 0 0 0 0 0 0 0 0 0 0 0 0 0 0 0 0 0 0 0 0 0 0 0 0 0 0 0 0 0 0 0 0 0 0 0 0 0 0 0 0 0 0 0 0 0 0 0 0 0 0 0 0 0 0 0 0 0 0 0 0 0 0 0 0 0 0 0 0 0 0 0 0 0 0 0 0 0 0 0 0 0 0 0 0 0 0 0 0 0 0 0 0 0 0 0 0 0 0 0 0 0 0 0 0 0 0 0 0 0 0 0 0 0 0 0 0 0 0 0 0 0 0 0 0 0 0 0 0 0 0 0 0 0 0 0 0 0 0 0 0 0 0 0 0 0 0 0 0 0 0 0 0 0 0 0 
Shoots/CH_IMAGES/snapshot220070/VIS_SV_90_z1_h1_g0_e65_v500_new_467987_0.png 0 0 0 0 0 0 0 0 0 0 0 0 0 0 0 0 0 0 0 0 0 0 0 0 0 0 0 0 0 0 0 0 0 0 0 0 0 0 0 0 0 0 0 0 0 0 0 0 0 0 0 0 0 0 0 0 0 0 0 0 0 0 0 0 0 0 0 0 0 0 0 0 0 0 0 0 0 0 0 0 0 0 0 0 0 0 0 0 0 0 0 0 0 0 0 0 0 0 0 0 0 0 0 0 0 0 0 0 0 0 0 0 0 0 0 0 0 0 0 0 0 0 0 0 0 0 0 0 0 0 0 0 0 0 0 0 0 0 0 0 0 0 0 0 0 0 0 0 0 0 0 0 0 0 0 0 0 0 0 0 0 0 0 0 0 0 0 0 0 0 0 0 0 0 0 0 0 0 0 0 
Shoots/CH_IMAGES/snapshot220070/VIS_SV_0_z1_h1_g0_e65_v500_new_467986_0.png 0 0 0 0 0 0 0 0 0 0 0 0 0 0 0 0 0 0 0 0 0 0 0 0 0 0 0 0 0 0 0 0 0 0 0 0 0 0 0 0 0 0 0 0 0 0 0 0 0 0 0 0 0 0 0 0 0 0 0 0 0 0 0 0 0 0 0 0 0 0 0 0 0 0 0 0 0 0 0 0 0 0 0 0 0 0 0 0 0 0 0 0 0 0 0 0 0 0 0 0 0 0 0 0 0 0 0 0 0 0 0 0 0 0 0 0 0 0 0 0 0 0 0 0 0 0 0 0 0 0 0 0 0 0 0 0 0 0 0 0 0 0 0 0 0 0 0 0 0 0 0 0 0 0 0 0 0 0 0 0 0 0 0 0 0 0 0 0 0 0 0 0 0 0 0 0 0 0 0 0 
Shoots/CH_IMAGES/snapshot220071/VIS_SV_90_z1_h1_g0_e65_v500_new_467993_0.png 0 0 0 0 0 0 0 0 0 0 0 0 0 0 0 0 0 0 0 0 0 0 0 0 0 0 0 0 0 0 0 0 0 0 0 0 0 0 0 0 0 0 0 0 0 0 0 0 0 0 0 0 0 0 0 0 0 0 0 0 0 0 0 0 0 0 0 0 0 0 0 0 0 0 0 0 0 0 0 0 0 0 0 0 0 0 0 0 0 0 0 0 0 0 0 0 0 0 0 0 0 0 0 0 0 0 0 0 0 0 0 0 0 0 0 0 0 0 0 0 0 0 0 0 0 0 0 0 0 0 0 0 0 0 0 0 0 0 0 0 0 0 0 0 0 0 0 0 0 0 0 0 0 0 0 0 0 0 0 0 0 0 0 0 0 0 0 0 0 0 0 0 0 0 0 0 0 0 0 0 
Shoots/CH_IMAGES/snapshot220071/VIS_SV_0_z1_h1_g0_e65_v500_new_467992_0.png 0 0 0 0 0 0 0 0 0 0 0 0 0 0 0 0 0 0 0 0 0 0 0 0 0 0 0 0 0 0 0 0 0 0 0 0 0 0 0 0 0 0 0 0 0 0 0 0 0 0 0 0 0 0 0 0 0 0 0 0 0 0 0 0 0 0 0 0 0 0 0 0 0 0 0 0 0 0 0 0 0 0 0 0 0 0 0 0 0 0 0 0 0 0 0 0 0 0 0 0 0 0 0 0 0 0 0 0 0 0 0 0 0 0 0 0 0 0 0 0 0 0 0 0 0 0 0 0 0 0 0 0 0 0 0 0 0 0 0 0 0 0 0 0 0 0 0 0 0 0 0 0 0 0 0 0 0 0 0 0 0 0 0 0 0 0 0 0 0 0 0 0 0 0 0 0 0 0 0 0 
Shoots/CH_IMAGES/snapshot220072/VIS_SV_0_z1_h1_g0_e65_v500_new_468001_0.png 0 0 0 0 0 0 0 0 0 0 0 0 0 0 0 0 0 0 0 0 0 0 0 0 0 0 0 0 0 0 0 0 0 0 0 0 0 0 0 0 0 0 0 0 0 0 0 0 0 0 0 0 0 0 0 0 0 0 0 0 0 0 0 0 0 0 0 0 0 0 0 0 0 0 0 0 0 0 0 0 0 0 0 0 0 0 0 0 0 0 0 0 0 0 0 0 0 0 0 0 0 0 0 0 0 0 0 0 0 0 0 0 0 0 0 0 0 0 0 0 0 0 0 0 0 0 0 0 0 0 0 0 0 0 0 0 0 0 0 0 0 0 0 0 0 0 0 0 0 0 0 0 0 0 0 0 0 0 0 0 0 0 0 0 0 0 0 0 0 0 0 0 0 0 0 0 0 0 0 0 
Shoots/CH_IMAGES/snapshot220072/VIS_SV_90_z1_h1_g0_e65_v500_new_468002_0.png 0 0 0 0 0 0 0 0 0 0 0 0 0 0 0 0 0 0 0 0 0 0 0 0 0 0 0 0 0 0 0 0 0 0 0 0 0 0 0 0 0 0 0 0 0 0 0 0 0 0 0 0 0 0 0 0 0 0 0 0 0 0 0 0 0 0 0 0 0 0 0 0 0 0 0 0 0 0 0 0 0 0 0 0 0 0 0 0 0 0 0 0 0 0 0 0 0 0 0 0 0 0 0 0 0 0 0 0 0 0 0 0 0 0 0 0 0 0 0 0 0 0 0 0 0 0 0 0 0 0 0 0 0 0 0 0 0 0 0 0 0 0 0 0 0 0 0 0 0 0 0 0 0 0 0 0 0 0 0 0 0 0 0 0 0 0 0 0 0 0 0 0 0 0 0 0 0 0 0 0 
Shoots/CH_IMAGES/snapshot220073/VIS_SV_90_z1_h1_g0_e65_v500_new_468008_0.png 86 17 8 7 16 21 39 34 62 57 75 96 96 139 151 194 182 189 261 283 307 350 390 453 478 504 510 530 527 550 481 513 493 565 565 687 808 939 1243 1381 1781 2403 3188 4012 4636 4038 2691 1689 863 450 256 123 82 93 65 50 48 44 48 27 56 19 41 32 31 48 28 32 50 47 41 44 35 45 65 66 43 46 54 41 62 49 39 41 32 39 43 42 38 34 93 26 34 35 26 38 43 32 40 44 40 34 47 37 40 41 53 45 51 55 72 78 76 79 54 33 32 20 15 7 23 3 13 5 9 6 9 2 6 9 3 4 1 8 7 6 1 5 3 3 2 3 0 4 4 1 2 1 1 0 10 0 2 1 1 0 3 0 2 2 2 0 4 6 0 3 2 4 2 0 5 6 3 8 5 7 8 5 7 6 
Shoots/CH_IMAGES/snapshot220073/VIS_SV_0_z1_h1_g0_e65_v500_new_468007_0.png 81 18 28 36 45 47 56 70 90 120 149 155 156 221 225 286 283 319 394 425 460 493 497 580 638 677 780 673 684 700 699 705 804 840 895 1089 1330 1465 1938 2082 2548 3242 3813 3922 3795 3526 2014 1439 700 347 196 130 77 86 75 63 69 52 56 27 76 26 46 50 54 60 57 40 75 63 61 67 53 52 64 50 48 53 55 56 53 44 43 50 44 39 33 35 27 23 98 17 22 32 31 26 22 38 40 28 27 25 22 23 19 19 12 8 16 11 11 6 6 5 9 6 4 2 2 2 8 1 3 0 1 3 3 1 1 1 0 1 2 0 0 1 0 1 0 0 3 0 0 2 0 0 1 0 1 0 7 0 0 0 1 0 0 1 0 0 0 1 1 1 4 2 1 2 0 4 3 2 1 10 7 5 7 11 15 12 
Shoots/CH_IMAGES/snapshot220074/VIS_SV_90_z1_h1_g0_e65_v500_new_468014_0.png 0 0 0 0 0 0 0 0 0 0 0 0 0 0 0 0 0 0 0 0 0 0 0 0 0 0 0 0 0 0 0 0 0 0 0 0 0 0 0 0 0 0 0 0 0 0 0 0 0 0 0 0 0 0 0 0 0 0 0 0 0 0 0 0 0 0 0 0 0 0 0 0 0 0 0 0 0 0 0 0 0 0 0 0 0 0 0 0 0 0 0 0 0 0 0 0 0 0 0 0 0 0 0 0 0 0 0 0 0 0 0 0 0 0 0 0 0 0 0 0 0 0 0 0 0 0 0 0 0 0 0 0 0 0 0 0 0 0 0 0 0 0 0 0 0 0 0 0 0 0 0 0 0 0 0 0 0 0 0 0 0 0 0 0 0 0 0 0 0 0 0 0 0 0 0 0 0 0 0 0 
Shoots/CH_IMAGES/snapshot220074/VIS_SV_0_z1_h1_g0_e65_v500_new_468013_0.png 0 0 0 0 0 0 0 0 0 0 0 0 0 0 0 0 0 0 0 0 0 0 0 0 0 0 0 0 0 0 0 0 0 0 0 0 0 0 0 0 0 0 0 0 0 0 0 0 0 0 0 0 0 0 0 0 0 0 0 0 0 0 0 0 0 0 0 0 0 0 0 0 0 0 0 0 0 0 0 0 0 0 0 0 0 0 0 0 0 0 0 0 0 0 0 0 0 0 0 0 0 0 0 0 0 0 0 0 0 0 0 0 0 0 0 0 0 0 0 0 0 0 0 0 0 0 0 0 0 0 0 0 0 0 0 0 0 0 0 0 0 0 0 0 0 0 0 0 0 0 0 0 0 0 0 0 0 0 0 0 0 0 0 0 0 0 0 0 0 0 0 0 0 0 0 0 0 0 0 0 
Shoots/CH_IMAGES/snapshot220075/VIS_SV_0_z1_h1_g0_e65_v500_new_468019_0.png 0 0 0 0 0 0 0 0 0 0 0 0 0 0 0 0 0 0 0 0 0 0 0 0 0 0 0 0 0 0 0 0 0 0 0 0 0 0 0 0 0 0 0 0 0 0 0 0 0 0 0 0 0 0 0 0 0 0 0 0 0 0 0 0 0 0 0 0 0 0 0 0 0 0 0 0 0 0 0 0 0 0 0 0 0 0 0 0 0 0 0 0 0 0 0 0 0 0 0 0 0 0 0 0 0 0 0 0 0 0 0 0 0 0 0 0 0 0 0 0 0 0 0 0 0 0 0 0 0 0 0 0 0 0 0 0 0 0 0 0 0 0 0 0 0 0 0 0 0 0 0 0 0 0 0 0 0 0 0 0 0 0 0 0 0 0 0 0 0 0 0 0 0 0 0 0 0 0 0 0 
Shoots/CH_IMAGES/snapshot220075/VIS_SV_90_z1_h1_g0_e65_v500_new_468020_0.png 0 0 0 0 0 0 0 0 0 0 0 0 0 0 0 0 0 0 0 0 0 0 0 0 0 0 0 0 0 0 0 0 0 0 0 0 0 0 0 0 0 0 0 0 0 0 0 0 0 0 0 0 0 0 0 0 0 0 0 0 0 0 0 0 0 0 0 0 0 0 0 0 0 0 0 0 0 0 0 0 0 0 0 0 0 0 0 0 0 0 0 0 0 0 0 0 0 0 0 0 0 0 0 0 0 0 0 0 0 0 0 0 0 0 0 0 0 0 0 0 0 0 0 0 0 0 0 0 0 0 0 0 0 0 0 0 0 0 0 0 0 0 0 0 0 0 0 0 0 0 0 0 0 0 0 0 0 0 0 0 0 0 0 0 0 0 0 0 0 0 0 0 0 0 0 0 0 0 0 0 
Shoots/CH_IMAGES/snapshot220076/VIS_SV_90_z1_h1_g0_e65_v500_new_468026_0.png 2 0 1 3 1 2 1 3 4 3 3 9 4 8 16 25 33 20 24 34 42 49 66 83 73 89 76 71 81 97 74 76 75 66 85 89 90 70 83 89 83 59 41 23 26 15 9 10 13 9 6 1 7 4 0 6 3 1 3 3 4 1 5 1 3 4 3 2 9 0 5 4 9 6 10 3 3 1 2 2 1 2 2 2 1 2 2 1 0 0 5 0 1 1 0 0 1 1 0 1 0 0 0 0 0 0 1 0 0 0 0 0 0 0 0 0 0 0 0 0 0 0 0 0 0 1 0 0 0 0 0 0 0 0 0 0 0 0 0 0 0 0 0 0 0 0 0 0 0 0 1 0 0 0 0 0 0 0 0 0 0 0 0 0 0 0 0 0 0 0 0 0 0 0 0 0 1 0 0 0 
Shoots/CH_IMAGES/snapshot220076/VIS_SV_0_z1_h1_g0_e65_v500_new_468025_0.png 6 0 1 0 0 0 0 0 5 1 0 5 7 8 13 15 17 23 25 33 36 48 64 66 65 65 58 56 64 68 77 75 96 95 86 108 121 121 159 152 143 124 109 55 45 34 16 19 12 11 13 10 5 14 10 16 8 6 6 3 17 5 9 9 11 2 6 3 10 5 7 4 8 3 4 1 2 4 2 4 1 0 1 2 3 3 2 1 1 2 4 0 0 0 2 2 1 0 3 0 1 0 0 0 0 2 0 0 1 1 1 1 0 0 0 0 0 0 0 0 1 0 0 0 0 0 0 0 0 0 0 0 0 0 0 0 0 0 0 0 0 0 0 0 0 0 0 0 0 0 0 0 0 0 0 0 0 0 0 0 0 0 0 0 0 0 0 0 0 0 0 0 0 1 0 1 0 0 0 0 
Shoots/CH_IMAGES/snapshot220077/VIS_SV_90_z1_h1_g0_e65_v500_new_468032_0.png 0 0 0 0 0 0 0 0 0 0 0 0 0 0 0 0 0 0 0 0 0 0 0 0 0 0 0 0 0 0 0 0 0 0 0 0 0 0 0 0 0 0 0 0 0 0 0 0 0 0 0 0 0 0 0 0 0 0 0 0 0 0 0 0 0 0 0 0 0 0 0 0 0 0 0 0 0 0 0 0 0 0 0 0 0 0 0 0 0 0 0 0 0 0 0 0 0 0 0 0 0 0 0 0 0 0 0 0 0 0 0 0 0 0 0 0 0 0 0 0 0 0 0 0 0 0 0 0 0 0 0 0 0 0 0 0 0 0 0 0 0 0 0 0 0 0 0 0 0 0 0 0 0 0 0 0 0 0 0 0 0 0 0 0 0 0 0 0 0 0 0 0 0 0 0 0 0 0 0 0 
Shoots/CH_IMAGES/snapshot220077/VIS_SV_0_z1_h1_g0_e65_v500_new_468031_0.png 0 0 0 0 0 0 0 0 0 0 0 0 0 0 0 0 0 0 0 0 0 0 0 0 0 0 0 0 0 0 0 0 0 0 0 0 0 0 0 0 0 0 0 0 0 0 0 0 0 0 0 0 0 0 0 0 0 0 0 0 0 0 0 0 0 0 0 0 0 0 0 0 0 0 0 0 0 0 0 0 0 0 0 0 0 0 0 0 0 0 0 0 0 0 0 0 0 0 0 0 0 0 0 0 0 0 0 0 0 0 0 0 0 0 0 0 0 0 0 0 0 0 0 0 0 0 0 0 0 0 0 0 0 0 0 0 0 0 0 0 0 0 0 0 0 0 0 0 0 0 0 0 0 0 0 0 0 0 0 0 0 0 0 0 0 0 0 0 0 0 0 0 0 0 0 0 0 0 0 0 
Shoots/CH_IMAGES/snapshot220078/VIS_SV_90_z1_h1_g0_e65_v500_new_468038_0.png 87 4 6 6 6 13 12 14 25 21 22 31 46 43 58 63 70 81 119 137 154 182 235 279 333 355 397 422 518 557 518 599 652 739 813 943 1128 1190 1673 1733 1941 2138 2256 2287 2387 2577 1841 1533 1010 591 343 172 107 95 61 44 60 43 35 21 66 20 33 37 53 47 37 42 53 53 44 56 45 57 51 52 40 42 46 34 33 29 22 52 21 28 26 22 25 8 75 8 33 23 18 22 22 16 30 23 19 25 15 16 11 13 12 8 16 12 8 4 7 6 4 2 0 2 0 2 7 0 0 2 1 0 1 0 1 2 1 0 1 2 0 1 0 1 0 0 1 1 0 1 0 0 0 0 0 0 3 0 0 0 0 0 1 0 1 1 0 0 0 1 1 3 0 2 2 1 3 1 3 1 1 3 4 1 4 0 
Shoots/CH_IMAGES/snapshot220078/VIS_SV_0_z1_h1_g0_e65_v500_new_468037_0.png 14 1 1 4 7 3 9 15 9 18 19 27 42 43 78 82 107 148 156 190 200 275 273 316 341 371 372 389 400 414 387 458 543 627 705 808 972 1163 1417 1520 1784 2106 2606 3177 3573 3013 2319 1659 946 480 313 164 87 115 69 42 62 42 55 42 72 43 43 52 53 56 55 52 53 56 51 63 48 43 70 51 56 55 59 28 36 49 27 46 31 36 37 28 19 11 23 19 10 15 9 17 18 4 14 9 8 7 6 9 4 3 8 3 3 0 0 1 1 0 0 0 1 0 0 0 2 0 0 0 0 0 0 0 0 0 0 0 0 0 0 0 0 0 0 0 1 0 0 0 2 0 0 0 0 0 1 0 1 1 0 0 1 0 0 2 0 3 0 2 2 1 1 0 0 0 2 1 1 2 4 1 3 1 1 0 
Shoots/CH_IMAGES/snapshot220079/VIS_SV_0_z1_h1_g0_e65_v500_new_468043_0.png 113 6 6 7 10 14 18 15 30 36 68 88 105 127 137 199 232 270 295 366 368 446 510 547 602 554 582 697 694 684 652 691 756 869 1025 1222 1483 1698 2271 2608 3118 3917 4779 5605 6214 5584 3992 2843 1934 1167 851 510 274 310 165 136 113 99 80 50 111 34 63 58 66 85 72 65 90 76 83 67 75 87 94 86 81 76 77 80 89 59 52 88 49 68 39 36 40 25 109 16 22 37 19 27 18 28 36 27 31 29 28 22 28 23 35 24 31 31 24 23 18 20 14 5 3 6 2 0 10 0 0 2 0 2 1 1 0 2 2 0 1 1 0 6 0 0 1 1 1 0 0 1 1 1 1 1 0 0 5 0 0 0 0 3 0 0 2 1 4 1 1 3 2 7 0 0 5 3 3 3 1 6 8 4 11 10 9 5 
Shoots/CH_IMAGES/snapshot220079/VIS_SV_90_z1_h1_g0_e65_v500_new_468044_0.png 15 5 9 21 15 16 16 15 30 37 33 40 54 62 77 84 109 116 176 226 271 278 298 431 449 463 518 545 537 633 499 571 581 678 789 912 1114 1238 1841 2119 2888 3786 4718 5618 6477 6279 4887 3628 2053 1069 662 342 170 183 108 86 79 49 77 44 98 25 47 58 47 55 53 35 57 65 55 53 63 52 54 65 59 58 67 54 65 48 49 73 50 54 56 56 53 32 82 37 60 62 56 65 58 41 69 86 74 95 117 123 118 100 108 95 80 79 67 53 28 34 13 12 18 8 5 2 22 1 2 4 13 4 1 3 0 2 2 1 2 0 0 2 0 2 2 0 0 0 0 1 0 0 0 0 0 0 1 0 0 0 0 0 0 0 1 1 1 0 1 1 3 3 1 0 3 2 4 2 6 1 6 6 5 9 5 5 
Shoots/CH_IMAGES/snapshot220080/VIS_SV_0_z1_h1_g0_e65_v500_new_468049_0.png 0 0 0 0 0 0 0 0 0 0 0 0 0 0 0 0 0 0 0 0 0 0 0 0 0 0 0 0 0 0 0 0 0 0 0 0 0 0 0 0 0 0 0 0 0 0 0 0 0 0 0 0 0 0 0 0 0 0 0 0 0 0 0 0 0 0 0 0 0 0 0 0 0 0 0 0 0 0 0 0 0 0 0 0 0 0 0 0 0 0 0 0 0 0 0 0 0 0 0 0 0 0 0 0 0 0 0 0 0 0 0 0 0 0 0 0 0 0 0 0 0 0 0 0 0 0 0 0 0 0 0 0 0 0 0 0 0 0 0 0 0 0 0 0 0 0 0 0 0 0 0 0 0 0 0 0 0 0 0 0 0 0 0 0 0 0 0 0 0 0 0 0 0 0 0 0 0 0 0 0 
Shoots/CH_IMAGES/snapshot220081/VIS_SV_90_z1_h1_g0_e65_v500_new_468056_0.png 0 0 0 0 0 0 0 0 0 0 0 0 0 0 0 0 0 0 0 0 0 0 0 0 0 0 0 0 0 0 0 0 0 0 0 0 0 0 0 0 0 0 0 0 0 0 0 0 0 0 0 0 0 0 0 0 0 0 0 0 0 0 0 0 0 0 0 0 0 0 0 0 0 0 0 0 0 0 0 0 0 0 0 0 0 0 0 0 0 0 0 0 0 0 0 0 0 0 0 0 0 0 0 0 0 0 0 0 0 0 0 0 0 0 0 0 0 0 0 0 0 0 0 0 0 0 0 0 0 0 0 0 0 0 0 0 0 0 0 0 0 0 0 0 0 0 0 0 0 0 0 0 0 0 0 0 0 0 0 0 0 0 0 0 0 0 0 0 0 0 0 0 0 0 0 0 0 0 0 0 
Shoots/CH_IMAGES/snapshot220080/VIS_SV_90_z1_h1_g0_e65_v500_new_468050_0.png 0 0 0 0 0 0 0 0 0 0 0 0 0 0 0 0 0 0 0 0 0 0 0 0 0 0 0 0 0 0 0 0 0 0 0 0 0 0 0 0 0 0 0 0 0 0 0 0 0 0 0 0 0 0 0 0 0 0 0 0 0 0 0 0 0 0 0 0 0 0 0 0 0 0 0 0 0 0 0 0 0 0 0 0 0 0 0 0 0 0 0 0 0 0 0 0 0 0 0 0 0 0 0 0 0 0 0 0 0 0 0 0 0 0 0 0 0 0 0 0 0 0 0 0 0 0 0 0 0 0 0 0 0 0 0 0 0 0 0 0 0 0 0 0 0 0 0 0 0 0 0 0 0 0 0 0 0 0 0 0 0 0 0 0 0 0 0 0 0 0 0 0 0 0 0 0 0 0 0 0 
Shoots/CH_IMAGES/snapshot220081/VIS_SV_0_z1_h1_g0_e65_v500_new_468055_0.png 0 0 0 0 0 0 0 0 0 0 0 0 0 0 0 0 0 0 0 0 0 0 0 0 0 0 0 0 0 0 0 0 0 0 0 0 0 0 0 0 0 0 0 0 0 0 0 0 0 0 0 0 0 0 0 0 0 0 0 0 0 0 0 0 0 0 0 0 0 0 0 0 0 0 0 0 0 0 0 0 0 0 0 0 0 0 0 0 0 0 0 0 0 0 0 0 0 0 0 0 0 0 0 0 0 0 0 0 0 0 0 0 0 0 0 0 0 0 0 0 0 0 0 0 0 0 0 0 0 0 0 0 0 0 0 0 0 0 0 0 0 0 0 0 0 0 0 0 0 0 0 0 0 0 0 0 0 0 0 0 0 0 0 0 0 0 0 0 0 0 0 0 0 0 0 0 0 0 0 0 
Shoots/CH_IMAGES/snapshot220082/VIS_SV_0_z1_h1_g0_e65_v500_new_468058_0.png 0 0 0 0 0 0 0 0 0 0 0 0 0 0 0 0 0 0 0 0 0 0 0 0 0 0 0 0 0 0 0 0 0 0 0 0 0 0 0 0 0 0 0 0 0 0 0 0 0 0 0 0 0 0 0 0 0 0 0 0 0 0 0 0 0 0 0 0 0 0 0 0 0 0 0 0 0 0 0 0 0 0 0 0 0 0 0 0 0 0 0 0 0 0 0 0 0 0 0 0 0 0 0 0 0 0 0 0 0 0 0 0 0 0 0 0 0 0 0 0 0 0 0 0 0 0 0 0 0 0 0 0 0 0 0 0 0 0 0 0 0 0 0 0 0 0 0 0 0 0 0 0 0 0 0 0 0 0 0 0 0 0 0 0 0 0 0 0 0 0 0 0 0 0 0 0 0 0 0 0 
Shoots/CH_IMAGES/snapshot220082/VIS_SV_90_z1_h1_g0_e65_v500_new_468059_0.png 0 0 0 0 0 0 0 0 0 0 0 0 0 0 0 0 0 0 0 0 0 0 0 0 0 0 0 0 0 0 0 0 0 0 0 0 0 0 0 0 0 0 0 0 0 0 0 0 0 0 0 0 0 0 0 0 0 0 0 0 0 0 0 0 0 0 0 0 0 0 0 0 0 0 0 0 0 0 0 0 0 0 0 0 0 0 0 0 0 0 0 0 0 0 0 0 0 0 0 0 0 0 0 0 0 0 0 0 0 0 0 0 0 0 0 0 0 0 0 0 0 0 0 0 0 0 0 0 0 0 0 0 0 0 0 0 0 0 0 0 0 0 0 0 0 0 0 0 0 0 0 0 0 0 0 0 0 0 0 0 0 0 0 0 0 0 0 0 0 0 0 0 0 0 0 0 0 0 0 0 
Shoots/CH_IMAGES/snapshot220083/VIS_SV_90_z1_h1_g0_e65_v500_new_468068_0.png 52 0 0 0 0 1 1 2 3 7 4 4 5 7 18 23 32 30 54 47 76 83 119 144 156 171 171 213 204 245 217 242 252 255 272 318 390 406 527 541 624 785 811 919 908 640 459 270 142 83 60 46 25 40 23 23 34 25 21 19 37 14 17 28 31 25 21 23 42 35 35 44 36 28 37 33 26 41 31 29 35 14 21 23 17 21 16 18 15 10 41 10 8 16 5 8 7 6 8 8 9 6 5 4 2 3 1 1 1 0 1 1 1 0 0 0 0 0 0 0 0 0 0 0 1 0 1 0 0 0 1 0 0 0 0 1 0 0 0 0 0 0 0 0 0 0 0 0 0 0 0 0 0 0 0 0 1 0 0 0 0 0 0 0 1 0 0 0 0 1 1 0 0 1 0 0 0 1 1 0 
Shoots/CH_IMAGES/snapshot220083/VIS_SV_0_z1_h1_g0_e65_v500_new_468067_0.png 58 3 4 3 5 11 5 9 14 16 16 17 22 24 31 50 58 57 88 114 140 146 159 230 254 285 307 324 371 323 343 342 364 402 442 538 605 710 848 851 818 931 883 921 766 580 308 208 120 68 68 61 36 63 43 38 39 34 35 39 48 27 36 33 33 31 34 28 54 45 30 46 42 38 48 33 35 38 37 32 42 26 16 28 25 20 20 26 23 14 27 14 12 6 8 15 8 4 10 12 5 3 6 1 3 3 0 0 0 1 0 1 2 3 0 1 0 0 0 0 0 0 0 1 0 0 0 0 0 1 1 0 0 1 0 2 1 0 0 0 0 0 0 2 0 0 0 0 0 0 1 0 0 0 0 0 0 0 1 0 0 0 1 2 0 2 0 1 0 2 0 1 1 2 0 3 2 5 4 3 
Shoots/CH_IMAGES/snapshot220084/VIS_SV_90_z1_h1_g0_e65_v500_new_468074_0.png 45 9 9 17 12 26 26 28 45 49 55 66 82 116 119 161 191 220 276 287 381 419 450 489 490 518 583 619 607 703 609 670 719 844 908 1146 1367 1608 2086 2386 2868 3628 4113 4881 5192 5016 3790 3128 2020 1225 816 531 294 263 153 120 90 74 69 55 92 37 49 68 49 42 46 43 63 65 68 54 61 53 60 64 54 54 64 56 51 49 26 28 23 30 18 21 20 11 55 8 11 17 14 16 27 16 23 26 16 17 15 23 22 21 15 16 19 17 16 9 7 13 3 9 6 4 2 1 11 2 4 6 4 1 2 1 5 4 3 2 2 2 1 1 0 0 0 2 3 1 0 1 0 2 1 1 0 0 8 0 0 0 1 0 0 0 2 0 3 1 3 1 2 3 1 2 2 2 6 5 1 4 6 2 9 9 9 9 
Shoots/CH_IMAGES/snapshot220084/VIS_SV_0_z1_h1_g0_e65_v500_new_468073_0.png 28 4 2 7 7 9 4 13 26 24 29 37 60 120 159 222 279 282 313 284 333 365 357 432 389 443 489 426 477 482 418 483 509 565 641 741 874 956 1323 1557 1990 2583 3006 3449 3490 3580 2550 2209 1381 867 568 359 215 206 115 83 65 58 49 32 63 30 39 39 34 41 36 33 42 49 40 39 43 44 52 62 52 42 41 45 48 45 39 53 24 22 35 13 16 14 42 10 13 14 20 15 11 8 14 13 18 4 9 6 12 16 8 11 11 12 9 12 5 8 2 0 3 0 2 1 3 1 0 0 1 0 0 0 0 0 1 2 0 2 0 1 0 0 0 0 0 1 0 0 0 0 0 0 0 0 2 0 0 1 0 0 1 4 1 0 1 1 0 0 4 4 1 2 2 2 3 0 1 2 5 8 1 2 5 1 
Shoots/CH_IMAGES/snapshot220085/VIS_SV_0_z1_h1_g0_e65_v500_new_468076_0.png 74 13 14 14 14 18 12 15 26 16 37 45 38 37 49 59 65 61 83 94 100 125 133 162 211 225 223 225 265 254 264 289 282 280 334 385 426 547 719 801 996 1273 1563 1852 2274 2053 1772 1033 523 221 97 59 35 40 38 21 18 26 17 16 31 11 19 28 27 27 31 26 40 32 31 30 27 45 34 49 50 42 38 30 46 23 20 45 32 32 33 32 34 31 67 21 32 32 26 26 35 41 48 45 45 62 64 77 91 101 136 157 207 201 141 182 132 199 135 138 109 78 77 16 98 5 33 31 40 34 34 20 28 20 26 17 15 17 15 27 9 13 17 5 10 6 4 15 11 12 5 9 4 1 18 2 5 4 10 9 8 3 8 5 8 10 13 4 8 14 6 9 10 10 11 8 7 15 11 9 14 7 7 5 
Shoots/CH_IMAGES/snapshot220086/VIS_SV_90_z1_h1_g0_e65_v500_new_468086_0.png 0 0 0 0 0 0 0 0 0 0 0 0 0 0 0 0 0 0 0 0 0 0 0 0 0 0 0 0 0 0 0 0 0 0 0 0 0 0 0 0 0 0 0 0 0 0 0 0 0 0 0 0 0 0 0 0 0 0 0 0 0 0 0 0 0 0 0 0 0 0 0 0 0 0 0 0 0 0 0 0 0 0 0 0 0 0 0 0 0 0 0 0 0 0 0 0 0 0 0 0 0 0 0 0 0 0 0 0 0 0 0 0 0 0 0 0 0 0 0 0 0 0 0 0 0 0 0 0 0 0 0 0 0 0 0 0 0 0 0 0 0 0 0 0 0 0 0 0 0 0 0 0 0 0 0 0 0 0 0 0 0 0 0 0 0 0 0 0 0 0 0 0 0 0 0 0 0 0 0 0 
Shoots/CH_IMAGES/snapshot220085/VIS_SV_90_z1_h1_g0_e65_v500_new_468077_0.png 37 2 1 9 6 12 7 9 15 17 26 20 29 30 43 68 63 80 77 102 102 134 156 166 180 183 233 241 275 264 267 269 294 299 385 399 444 521 652 693 868 1061 1341 1376 1291 1122 654 479 257 176 93 64 43 45 31 35 33 24 21 13 46 9 15 29 16 30 25 16 27 17 26 28 33 24 29 30 27 29 29 31 42 29 24 28 26 24 25 19 32 13 56 6 25 21 23 20 23 24 19 24 28 29 27 26 24 50 43 64 57 64 57 70 63 84 75 52 54 39 44 3 52 0 7 15 4 6 11 1 11 4 7 4 5 6 3 11 1 6 9 4 5 6 1 6 11 4 8 2 4 2 17 0 2 2 5 2 1 3 5 4 4 4 3 1 1 7 0 4 1 3 1 1 1 7 5 5 4 3 3 0 
Shoots/CH_IMAGES/snapshot220086/VIS_SV_0_z1_h1_g0_e65_v500_new_468085_0.png 0 0 0 0 0 0 0 0 0 0 0 0 0 0 0 0 0 0 0 0 0 0 0 0 0 0 0 0 0 0 0 0 0 0 0 0 0 0 0 0 0 0 0 0 0 0 0 0 0 0 0 0 0 0 0 0 0 0 0 0 0 0 0 0 0 0 0 0 0 0 0 0 0 0 0 0 0 0 0 0 0 0 0 0 0 0 0 0 0 0 0 0 0 0 0 0 0 0 0 0 0 0 0 0 0 0 0 0 0 0 0 0 0 0 0 0 0 0 0 0 0 0 0 0 0 0 0 0 0 0 0 0 0 0 0 0 0 0 0 0 0 0 0 0 0 0 0 0 0 0 0 0 0 0 0 0 0 0 0 0 0 0 0 0 0 0 0 0 0 0 0 0 0 0 0 0 0 0 0 0 
Shoots/CH_IMAGES/snapshot220087/VIS_SV_0_z1_h1_g0_e65_v500_new_468091_0.png 67 2 2 1 0 4 4 6 12 11 11 27 33 35 63 68 82 87 108 118 142 180 212 262 281 369 394 453 497 496 463 483 464 526 540 593 758 993 1279 1500 1661 2033 2512 2931 3247 2667 1917 1099 574 344 181 167 103 125 78 56 56 53 42 40 65 28 51 40 44 57 50 48 64 56 53 73 54 54 58 54 56 53 43 35 26 35 20 18 27 17 24 24 22 13 105 15 16 9 13 18 14 12 16 12 10 12 8 5 2 9 7 2 3 6 6 2 2 6 5 4 4 6 5 5 4 8 8 9 4 2 4 3 3 3 0 1 1 3 2 1 2 2 1 2 1 0 0 0 1 0 1 1 1 0 1 0 0 0 2 0 1 0 0 0 0 0 0 0 0 2 0 0 0 1 1 0 1 0 0 2 0 1 0 0 
Shoots/CH_IMAGES/snapshot220088/VIS_SV_90_z1_h1_g0_e65_v500_new_468098_0.png 0 0 0 0 0 0 0 0 0 0 0 0 0 0 0 0 0 0 0 0 0 0 0 0 0 0 0 0 0 0 0 0 0 0 0 0 0 0 0 0 0 0 0 0 0 0 0 0 0 0 0 0 0 0 0 0 0 0 0 0 0 0 0 0 0 0 0 0 0 0 0 0 0 0 0 0 0 0 0 0 0 0 0 0 0 0 0 0 0 0 0 0 0 0 0 0 0 0 0 0 0 0 0 0 0 0 0 0 0 0 0 0 0 0 0 0 0 0 0 0 0 0 0 0 0 0 0 0 0 0 0 0 0 0 0 0 0 0 0 0 0 0 0 0 0 0 0 0 0 0 0 0 0 0 0 0 0 0 0 0 0 0 0 0 0 0 0 0 0 0 0 0 0 0 0 0 0 0 0 0 
Shoots/CH_IMAGES/snapshot220087/VIS_SV_90_z1_h1_g0_e65_v500_new_468092_0.png 71 1 3 3 6 11 9 5 13 12 15 20 38 50 57 61 52 65 81 90 121 129 156 216 224 265 276 282 311 320 305 326 324 341 438 472 546 657 805 896 1084 1518 1725 2059 1925 1347 875 497 269 152 122 63 48 55 50 40 30 34 30 29 45 24 46 22 22 28 31 43 42 41 47 45 41 46 40 54 44 47 41 51 34 35 34 42 36 28 32 30 19 31 83 16 15 17 16 16 10 14 22 16 15 13 7 8 7 11 10 5 12 10 7 6 3 0 2 1 2 0 0 0 1 0 0 0 0 0 0 0 0 0 1 1 0 0 0 1 1 1 0 0 1 0 0 1 0 1 0 2 0 0 1 0 0 0 1 0 0 2 0 0 2 0 0 0 0 2 1 1 2 1 2 3 0 5 2 3 0 1 3 2 
Shoots/CH_IMAGES/snapshot220088/VIS_SV_0_z1_h1_g0_e65_v500_new_468097_0.png 0 0 0 0 0 0 0 0 0 0 0 0 0 0 0 0 0 0 0 0 0 0 0 0 0 0 0 0 0 0 0 0 0 0 0 0 0 0 0 0 0 0 0 0 0 0 0 0 0 0 0 0 0 0 0 0 0 0 0 0 0 0 0 0 0 0 0 0 0 0 0 0 0 0 0 0 0 0 0 0 0 0 0 0 0 0 0 0 0 0 0 0 0 0 0 0 0 0 0 0 0 0 0 0 0 0 0 0 0 0 0 0 0 0 0 0 0 0 0 0 0 0 0 0 0 0 0 0 0 0 0 0 0 0 0 0 0 0 0 0 0 0 0 0 0 0 0 0 0 0 0 0 0 0 0 0 0 0 0 0 0 0 0 0 0 0 0 0 0 0 0 0 0 0 0 0 0 0 0 0 
Shoots/CH_IMAGES/snapshot220089/VIS_SV_0_z1_h1_g0_e65_v500_new_468103_0.png 68 7 13 14 9 9 8 12 11 8 13 21 21 32 32 58 74 76 107 114 135 197 189 226 260 318 311 310 368 326 309 325 331 378 343 420 449 573 726 793 968 1212 1542 1790 1749 1250 881 438 239 140 85 74 56 65 45 51 44 51 31 30 84 22 42 32 46 28 51 41 61 43 53 53 62 61 61 62 54 57 54 50 61 39 50 53 44 45 28 28 32 29 64 13 12 21 20 21 28 16 31 23 16 6 17 17 13 14 15 14 21 20 22 22 11 25 22 17 19 13 10 10 25 5 9 18 12 8 16 6 12 9 7 7 7 4 2 12 5 8 7 4 6 6 2 8 3 3 6 4 2 3 15 2 2 3 8 7 2 1 5 2 8 2 5 2 7 5 3 4 6 5 4 10 6 9 4 4 3 7 10 4 
Shoots/CH_IMAGES/snapshot220089/VIS_SV_90_z1_h1_g0_e65_v500_new_468104_0.png 93 1 1 4 4 2 3 3 11 6 7 9 6 22 19 44 46 54 67 96 122 156 170 246 277 257 306 280 281 290 311 272 273 288 289 365 442 498 617 803 1029 1399 1946 2435 2463 1819 1137 638 298 145 94 69 55 48 42 27 40 32 48 27 54 19 33 44 55 54 45 54 56 57 48 67 36 49 36 48 37 38 39 35 35 25 29 33 24 30 24 18 29 22 59 8 6 15 12 17 22 12 20 18 10 7 11 3 6 7 6 4 7 12 15 17 19 10 11 7 2 1 1 3 10 1 3 3 2 1 1 0 1 1 1 0 0 4 1 2 1 0 1 1 0 1 0 0 2 1 1 1 0 0 1 0 1 0 0 1 0 0 1 0 0 1 1 3 2 0 0 2 4 2 3 1 3 2 2 2 3 2 2 1 
Shoots/CH_IMAGES/snapshot220090/VIS_SV_0_z1_h1_g0_e65_v500_new_468109_0.png 0 0 0 0 0 0 0 0 0 0 0 0 0 0 0 0 0 0 0 0 0 0 0 0 0 0 0 0 0 0 0 0 0 0 0 0 0 0 0 0 0 0 0 0 0 0 0 0 0 0 0 0 0 0 0 0 0 0 0 0 0 0 0 0 0 0 0 0 0 0 0 0 0 0 0 0 0 0 0 0 0 0 0 0 0 0 0 0 0 0 0 0 0 0 0 0 0 0 0 0 0 0 0 0 0 0 0 0 0 0 0 0 0 0 0 0 0 0 0 0 0 0 0 0 0 0 0 0 0 0 0 0 0 0 0 0 0 0 0 0 0 0 0 0 0 0 0 0 0 0 0 0 0 0 0 0 0 0 0 0 0 0 0 0 0 0 0 0 0 0 0 0 0 0 0 0 0 0 0 0 
Shoots/CH_IMAGES/snapshot220090/VIS_SV_90_z1_h1_g0_e65_v500_new_468110_0.png 0 0 0 0 0 0 0 0 0 0 0 0 0 0 0 0 0 0 0 0 0 0 0 0 0 0 0 0 0 0 0 0 0 0 0 0 0 0 0 0 0 0 0 0 0 0 0 0 0 0 0 0 0 0 0 0 0 0 0 0 0 0 0 0 0 0 0 0 0 0 0 0 0 0 0 0 0 0 0 0 0 0 0 0 0 0 0 0 0 0 0 0 0 0 0 0 0 0 0 0 0 0 0 0 0 0 0 0 0 0 0 0 0 0 0 0 0 0 0 0 0 0 0 0 0 0 0 0 0 0 0 0 0 0 0 0 0 0 0 0 0 0 0 0 0 0 0 0 0 0 0 0 0 0 0 0 0 0 0 0 0 0 0 0 0 0 0 0 0 0 0 0 0 0 0 0 0 0 0 0 
Shoots/CH_IMAGES/snapshot220091/VIS_SV_0_z1_h1_g0_e65_v500_new_468115_0.png 86 0 2 0 2 5 2 4 4 7 10 11 17 20 19 18 32 35 45 62 95 126 142 195 207 271 308 326 346 370 407 372 360 417 441 489 535 654 757 839 1022 1181 1470 1940 1645 1044 631 335 210 126 99 94 78 75 46 46 34 34 50 31 55 23 33 46 31 36 38 34 51 37 42 51 63 50 58 57 54 51 39 26 39 36 14 34 35 32 34 25 28 22 107 8 23 21 8 18 16 13 14 11 5 9 4 10 2 3 4 0 2 2 2 2 1 0 0 0 0 0 0 0 0 0 0 1 0 0 0 0 0 0 1 0 0 0 0 0 0 0 0 0 0 0 0 0 0 1 0 0 0 0 1 0 0 0 0 1 0 0 0 0 1 0 2 0 1 0 0 0 4 0 2 1 0 3 0 1 0 1 1 0 
Shoots/CH_IMAGES/snapshot220091/VIS_SV_90_z1_h1_g0_e65_v500_new_468116_0.png 13 0 4 1 0 4 4 6 8 3 7 6 13 21 36 16 16 14 18 23 42 59 80 106 129 144 178 197 224 238 211 194 237 263 284 346 427 525 660 691 825 1057 1262 1223 862 506 301 185 100 62 50 37 21 39 19 13 17 14 9 12 29 13 17 17 33 30 23 22 27 20 43 34 44 34 40 27 29 30 39 26 24 18 17 22 9 7 12 10 8 10 24 2 9 3 3 8 4 2 5 5 8 3 3 5 2 2 1 1 1 5 1 1 0 0 2 2 0 0 0 0 1 0 0 0 1 0 0 0 0 1 0 0 0 0 0 2 0 0 0 0 0 0 0 0 0 1 1 0 0 0 0 0 0 0 0 0 0 0 0 0 0 0 0 0 0 1 0 0 0 2 1 1 1 2 1 0 2 3 3 0 
Shoots/CH_IMAGES/snapshot220092/VIS_SV_0_z1_h1_g0_e65_v500_new_468121_0.png 20 4 8 8 14 20 25 31 44 55 82 139 176 159 175 222 316 328 359 348 370 378 375 444 536 488 515 434 397 407 339 416 404 411 465 532 694 785 1119 1381 1847 2316 2635 2839 2891 2753 1991 1552 910 539 313 208 131 130 55 68 68 54 41 41 77 30 48 42 51 51 53 32 66 53 46 64 68 61 81 85 90 93 99 85 86 85 80 74 66 54 52 37 39 30 49 26 16 25 12 27 18 9 18 4 10 4 3 3 3 4 1 1 1 1 2 1 1 2 3 2 4 3 1 0 2 0 0 1 0 0 1 0 0 1 0 1 0 2 0 0 0 0 0 0 0 0 0 0 1 0 0 0 0 0 0 0 0 0 1 0 1 0 0 0 2 0 0 0 0 1 2 0 1 0 1 1 2 2 5 2 6 3 2 4 
Shoots/CH_IMAGES/snapshot220092/VIS_SV_90_z1_h1_g0_e65_v500_new_468122_0.png 36 2 11 11 17 23 26 20 45 33 53 94 128 145 155 151 149 195 171 165 167 197 213 250 270 263 291 292 359 401 389 434 525 545 627 820 1011 1258 1700 1882 2437 2800 3102 3135 2875 2968 1617 1116 554 275 176 109 61 76 73 52 45 45 45 18 76 18 34 40 21 23 23 19 31 28 22 29 31 16 36 27 24 20 19 20 32 24 21 34 17 19 40 17 25 18 68 10 19 18 18 23 20 17 28 27 21 24 27 28 26 19 17 13 15 9 17 25 21 27 31 29 30 21 7 7 13 1 2 5 1 5 0 2 2 1 1 1 1 4 3 4 0 1 2 3 4 1 1 3 2 1 1 0 1 0 5 0 1 2 0 1 3 0 2 3 0 2 4 5 4 8 3 4 2 4 6 2 1 11 8 6 11 3 14 4 
Shoots/CH_IMAGES/snapshot220093/VIS_SV_0_z1_h1_g0_e65_v500_new_468127_0.png 34 8 11 10 10 10 11 14 27 28 39 48 85 124 163 183 152 174 193 195 288 315 359 398 415 467 575 574 609 613 647 709 662 756 799 854 937 1074 1351 1853 2549 3060 3582 3364 2678 1805 1039 606 271 136 76 51 29 47 41 37 33 33 31 22 49 17 31 34 26 30 33 25 36 42 30 25 37 35 37 35 31 21 24 19 20 33 14 21 20 13 18 13 18 7 35 4 6 13 10 15 21 6 22 23 19 13 11 15 10 17 16 25 25 25 43 38 37 89 76 72 62 42 23 28 31 2 15 14 6 11 5 6 7 13 5 5 3 2 3 7 5 1 8 0 8 7 2 3 1 2 3 3 4 0 7 1 3 7 6 2 2 2 7 5 3 2 2 3 3 4 5 1 6 1 3 6 3 4 11 7 0 2 3 3 
Shoots/CH_IMAGES/snapshot220094/VIS_SV_90_z1_h1_g0_e65_v500_new_468134_0.png 3 1 0 0 0 3 1 4 2 1 4 9 8 16 16 11 16 8 14 10 15 22 15 35 49 54 53 78 103 117 102 115 150 157 149 208 225 248 296 328 410 500 715 757 673 348 174 74 30 20 12 24 14 13 9 11 13 20 13 5 25 5 10 5 13 9 12 15 12 13 14 18 17 15 15 9 11 14 9 15 13 11 11 19 6 17 4 7 10 1 17 6 7 13 11 5 7 6 8 5 12 6 7 4 5 10 2 6 5 4 1 2 0 2 1 1 1 2 1 1 2 0 1 1 1 0 2 1 1 1 2 0 4 1 0 1 0 0 0 0 1 0 0 0 0 0 0 0 0 0 2 0 0 0 0 0 0 0 0 1 0 0 0 0 0 1 0 0 0 0 0 1 0 0 0 0 0 0 0 0 
Shoots/CH_IMAGES/snapshot220093/VIS_SV_90_z1_h1_g0_e65_v500_new_468128_0.png 251 6 6 7 9 16 16 14 28 38 52 61 71 70 75 120 121 114 117 150 183 246 221 342 382 395 396 393 396 420 530 436 510 485 591 655 846 1030 1386 1833 2410 3479 4284 4655 3400 1879 816 396 217 147 147 107 93 127 75 74 65 51 43 41 74 43 48 37 55 54 57 42 56 59 67 79 64 73 68 84 41 54 59 41 43 33 21 28 25 28 24 21 16 12 178 8 19 25 25 27 29 21 23 20 34 30 24 43 35 46 50 43 59 66 71 101 80 127 82 94 94 59 49 30 60 12 21 26 20 18 16 11 14 14 10 12 10 6 8 8 7 6 7 5 4 4 5 5 6 2 3 2 3 0 7 2 1 1 4 7 3 3 4 6 1 2 2 5 5 6 4 7 7 5 6 5 4 7 2 7 7 4 9 5 
Shoots/CH_IMAGES/snapshot220094/VIS_SV_0_z1_h1_g0_e65_v500_new_468133_0.png 3 0 1 0 0 1 1 1 2 4 3 2 4 7 12 10 8 14 20 18 26 33 38 60 59 91 92 130 108 138 128 127 126 168 149 172 231 243 274 330 335 315 252 236 202 150 83 46 34 28 20 21 17 26 16 19 16 3 18 12 18 6 17 13 15 21 13 14 18 21 8 12 9 12 13 15 13 9 8 8 8 3 6 8 6 5 3 5 5 1 7 0 2 4 1 5 7 2 2 5 5 3 2 3 3 2 0 2 0 1 2 0 0 0 0 0 0 0 0 0 1 0 0 0 0 1 1 0 0 0 0 0 0 0 0 0 0 0 0 0 0 0 0 0 0 0 0 0 0 0 1 0 0 1 0 0 0 0 0 0 0 0 0 0 1 0 0 0 0 0 0 0 0 0 0 0 1 0 0 0 
Shoots/CH_IMAGES/snapshot220095/VIS_SV_0_z1_h1_g0_e65_v500_new_468139_0.png 0 0 0 0 0 0 0 0 0 0 0 0 0 0 0 0 0 0 0 0 0 0 0 0 0 0 0 0 0 0 0 0 0 0 0 0 0 0 0 0 0 0 0 0 0 0 0 0 0 0 0 0 0 0 0 0 0 0 0 0 0 0 0 0 0 0 0 0 0 0 0 0 0 0 0 0 0 0 0 0 0 0 0 0 0 0 0 0 0 0 0 0 0 0 0 0 0 0 0 0 0 0 0 0 0 0 0 0 0 0 0 0 0 0 0 0 0 0 0 0 0 0 0 0 0 0 0 0 0 0 0 0 0 0 0 0 0 0 0 0 0 0 0 0 0 0 0 0 0 0 0 0 0 0 0 0 0 0 0 0 0 0 0 0 0 0 0 0 0 0 0 0 0 0 0 0 0 0 0 0 
Shoots/CH_IMAGES/snapshot220095/VIS_SV_90_z1_h1_g0_e65_v500_new_468140_0.png 0 0 0 0 0 0 0 0 0 0 0 0 0 0 0 0 0 0 0 0 0 0 0 0 0 0 0 0 0 0 0 0 0 0 0 0 0 0 0 0 0 0 0 0 0 0 0 0 0 0 0 0 0 0 0 0 0 0 0 0 0 0 0 0 0 0 0 0 0 0 0 0 0 0 0 0 0 0 0 0 0 0 0 0 0 0 0 0 0 0 0 0 0 0 0 0 0 0 0 0 0 0 0 0 0 0 0 0 0 0 0 0 0 0 0 0 0 0 0 0 0 0 0 0 0 0 0 0 0 0 0 0 0 0 0 0 0 0 0 0 0 0 0 0 0 0 0 0 0 0 0 0 0 0 0 0 0 0 0 0 0 0 0 0 0 0 0 0 0 0 0 0 0 0 0 0 0 0 0 0 
Shoots/CH_IMAGES/snapshot220096/VIS_SV_0_z1_h1_g0_e65_v500_new_468145_0.png 1 0 0 0 0 1 1 0 0 1 4 2 0 8 6 4 13 16 9 19 36 36 63 69 80 88 114 109 104 118 88 90 101 102 104 123 139 158 170 185 198 254 325 319 285 233 121 90 47 23 29 21 14 15 11 17 17 10 15 12 19 10 12 13 16 16 12 13 17 12 22 18 25 30 25 16 17 12 14 10 17 13 10 17 8 7 7 4 5 3 15 5 4 3 3 3 4 0 3 2 0 0 0 0 0 0 0 0 0 0 1 0 0 0 0 0 0 0 0 0 1 0 0 0 0 0 0 0 0 0 0 0 0 0 0 0 0 0 0 0 0 0 0 0 0 0 0 0 0 0 0 0 0 0 0 0 0 0 0 0 0 0 0 0 0 1 0 0 0 0 0 0 0 0 0 0 0 1 0 0 
Shoots/CH_IMAGES/snapshot220096/VIS_SV_90_z1_h1_g0_e65_v500_new_468146_0.png 11 4 9 11 6 9 6 5 8 9 10 10 19 24 23 21 15 19 14 20 30 35 34 41 44 54 55 71 73 77 128 110 126 127 146 152 190 161 171 145 115 99 65 39 25 27 23 22 12 17 7 14 4 13 10 11 8 12 13 5 17 2 11 8 14 5 3 8 5 6 8 5 7 6 3 9 9 6 5 4 6 5 1 6 4 0 7 1 8 3 13 3 4 7 3 4 3 1 3 3 7 2 6 3 1 6 9 12 10 6 8 12 16 33 31 31 23 15 6 6 13 1 4 2 2 2 4 2 9 3 3 2 6 2 1 7 1 2 2 1 0 2 1 1 0 0 0 0 0 0 0 0 1 0 0 0 1 0 1 0 1 2 2 2 7 5 5 7 7 2 6 5 3 5 3 7 3 4 3 3 
Shoots/CH_IMAGES/snapshot220097/VIS_SV_90_z1_h1_g0_e65_v500_new_468152_0.png 9 2 4 4 3 6 14 17 14 29 44 38 42 50 49 46 54 38 52 58 61 66 77 90 101 90 106 117 118 122 91 129 133 129 135 171 151 208 232 230 264 288 273 243 180 119 87 52 36 22 22 18 17 14 15 13 21 9 10 10 23 9 18 10 16 16 11 10 15 25 10 26 25 17 21 22 16 10 17 15 17 8 12 10 9 12 9 7 4 5 14 3 4 3 4 4 8 2 4 4 1 2 0 0 0 0 0 0 2 1 1 0 0 0 0 0 0 0 0 0 0 0 0 0 0 0 0 0 0 0 0 1 0 2 0 0 0 0 0 1 1 0 0 0 0 0 0 0 0 0 0 0 0 0 0 0 1 0 0 0 0 0 0 2 1 2 1 0 1 1 2 1 0 4 2 1 6 2 1 1 
Shoots/CH_IMAGES/snapshot220097/VIS_SV_0_z1_h1_g0_e65_v500_new_468151_0.png 23 1 5 9 8 19 8 22 20 36 22 49 43 45 47 43 48 37 57 62 96 66 101 86 109 103 134 109 132 121 113 126 143 125 140 158 178 195 206 166 161 149 121 65 46 33 25 21 15 28 15 12 11 19 13 12 13 9 9 2 18 6 13 12 9 10 14 10 25 18 16 14 16 18 8 16 9 15 16 12 13 8 3 14 10 8 10 6 10 9 27 4 7 3 8 5 8 5 3 7 7 4 4 8 1 2 0 3 0 2 0 0 0 2 0 0 0 0 0 0 1 0 0 1 0 0 0 0 0 0 1 0 0 0 0 0 0 1 2 1 0 0 0 0 0 0 0 0 1 0 0 0 1 0 0 1 0 1 2 0 1 1 2 2 0 2 3 2 1 1 2 4 0 2 7 5 3 4 4 3 
Shoots/CH_IMAGES/snapshot220098/VIS_SV_90_z1_h1_g0_e65_v500_new_468158_0.png 27 3 3 2 5 3 10 6 15 10 17 14 23 30 39 50 57 68 90 80 116 123 134 157 189 189 221 251 314 368 348 347 373 457 549 697 881 1007 1091 1197 1449 1849 2075 1851 1159 648 337 183 136 72 80 73 29 59 35 48 28 32 30 33 51 22 31 38 30 31 41 18 38 46 28 27 23 28 31 18 14 19 18 34 10 12 15 12 23 19 19 19 17 15 49 13 11 9 14 16 16 12 15 15 16 8 10 7 10 9 7 9 7 4 3 4 0 5 6 5 1 1 2 1 5 2 1 1 1 0 0 0 3 1 1 1 0 0 0 0 1 0 1 0 0 0 0 0 0 0 0 0 0 0 0 0 0 0 1 0 0 0 0 0 1 0 0 2 2 1 0 2 1 0 2 3 0 2 1 7 3 2 2 0 
Shoots/CH_IMAGES/snapshot220098/VIS_SV_0_z1_h1_g0_e65_v500_new_468157_0.png 27 1 2 0 2 2 3 4 6 8 13 16 30 35 53 78 95 114 127 164 197 213 218 264 229 281 259 292 253 267 195 324 313 373 374 448 475 579 661 755 936 1202 1497 1828 1781 1087 733 338 183 96 92 77 37 61 48 38 49 25 30 23 21 36 26 35 34 37 33 37 45 25 42 56 46 53 49 47 39 27 40 20 23 20 17 17 18 11 11 10 7 6 12 4 6 5 5 9 4 2 2 1 1 0 1 0 1 1 0 0 0 0 0 0 0 0 0 0 0 0 0 0 0 0 0 0 1 0 0 0 0 0 0 0 0 0 0 1 0 0 0 0 0 0 0 0 0 0 0 0 0 0 0 0 0 0 0 0 1 0 0 0 0 0 2 0 3 0 0 0 0 0 0 1 0 1 1 1 2 3 3 0 
Shoots/CH_IMAGES/snapshot220099/VIS_SV_90_z1_h1_g0_e65_v500_new_468164_0.png 0 0 0 0 0 0 0 0 0 0 0 0 0 0 0 0 0 0 0 0 0 0 0 0 0 0 0 0 0 0 0 0 0 0 0 0 0 0 0 0 0 0 0 0 0 0 0 0 0 0 0 0 0 0 0 0 0 0 0 0 0 0 0 0 0 0 0 0 0 0 0 0 0 0 0 0 0 0 0 0 0 0 0 0 0 0 0 0 0 0 0 0 0 0 0 0 0 0 0 0 0 0 0 0 0 0 0 0 0 0 0 0 0 0 0 0 0 0 0 0 0 0 0 0 0 0 0 0 0 0 0 0 0 0 0 0 0 0 0 0 0 0 0 0 0 0 0 0 0 0 0 0 0 0 0 0 0 0 0 0 0 0 0 0 0 0 0 0 0 0 0 0 0 0 0 0 0 0 0 0 
Shoots/CH_IMAGES/snapshot220099/VIS_SV_0_z1_h1_g0_e65_v500_new_468163_0.png 0 0 0 0 0 0 0 0 0 0 0 0 0 0 0 0 0 0 0 0 0 0 0 0 0 0 0 0 0 0 0 0 0 0 0 0 0 0 0 0 0 0 0 0 0 0 0 0 0 0 0 0 0 0 0 0 0 0 0 0 0 0 0 0 0 0 0 0 0 0 0 0 0 0 0 0 0 0 0 0 0 0 0 0 0 0 0 0 0 0 0 0 0 0 0 0 0 0 0 0 0 0 0 0 0 0 0 0 0 0 0 0 0 0 0 0 0 0 0 0 0 0 0 0 0 0 0 0 0 0 0 0 0 0 0 0 0 0 0 0 0 0 0 0 0 0 0 0 0 0 0 0 0 0 0 0 0 0 0 0 0 0 0 0 0 0 0 0 0 0 0 0 0 0 0 0 0 0 0 0 
Shoots/CH_IMAGES/snapshot220100/VIS_SV_90_z1_h1_g0_e65_v500_new_468170_0.png 12 3 5 4 7 7 14 6 18 21 27 36 59 61 73 69 101 101 154 185 196 216 246 281 310 297 277 288 253 269 197 297 307 302 385 526 690 840 1186 1377 1547 1752 1991 2240 2402 2351 1653 1133 591 294 145 93 50 61 46 43 43 37 38 16 41 19 20 42 29 40 31 33 41 42 41 44 51 45 63 53 55 44 57 41 53 37 36 44 38 30 27 22 26 17 33 13 18 20 9 13 14 10 11 9 12 5 5 2 4 7 2 2 2 1 0 0 0 1 0 1 0 0 0 0 3 0 0 0 1 0 0 0 0 0 1 0 0 0 0 0 1 1 0 1 0 1 0 0 0 1 0 1 0 0 0 0 0 0 0 0 0 0 2 0 3 1 0 0 1 2 1 0 3 1 3 1 1 3 1 4 0 3 1 0 
Shoots/CH_IMAGES/snapshot220100/VIS_SV_0_z1_h1_g0_e65_v500_new_468169_0.png 139 1 5 3 7 12 16 24 31 39 44 62 70 46 58 76 68 109 158 182 219 235 314 335 385 415 460 453 427 464 437 439 466 494 511 656 771 954 1231 1277 1494 2128 2612 3677 4740 4406 3652 1982 885 359 176 69 66 84 56 55 58 37 49 43 55 36 31 48 47 45 45 49 45 45 70 55 68 82 68 77 70 67 74 70 50 73 43 48 40 35 50 39 37 46 155 28 26 24 21 27 21 27 43 41 20 13 13 9 6 5 3 2 4 1 3 0 1 3 1 1 0 1 0 0 4 0 0 0 1 0 1 0 0 0 0 0 0 0 0 2 0 0 2 0 1 0 0 0 0 0 0 0 0 0 1 0 0 0 0 0 1 0 0 1 0 0 2 1 1 1 1 1 0 2 1 2 0 1 2 4 1 3 2 2 
Shoots/CH_IMAGES/snapshot220101/VIS_SV_0_z1_h1_g0_e65_v500_new_468175_0.png 0 0 0 0 0 0 0 0 0 0 0 0 0 0 0 0 0 0 0 0 0 0 0 0 0 0 0 0 0 0 0 0 0 0 0 0 0 0 0 0 0 0 0 0 0 0 0 0 0 0 0 0 0 0 0 0 0 0 0 0 0 0 0 0 0 0 0 0 0 0 0 0 0 0 0 0 0 0 0 0 0 0 0 0 0 0 0 0 0 0 0 0 0 0 0 0 0 0 0 0 0 0 0 0 0 0 0 0 0 0 0 0 0 0 0 0 0 0 0 0 0 0 0 0 0 0 0 0 0 0 0 0 0 0 0 0 0 0 0 0 0 0 0 0 0 0 0 0 0 0 0 0 0 0 0 0 0 0 0 0 0 0 0 0 0 0 0 0 0 0 0 0 0 0 0 0 0 0 0 0 
Shoots/CH_IMAGES/snapshot220101/VIS_SV_90_z1_h1_g0_e65_v500_new_468176_0.png 0 0 0 0 0 0 0 0 0 0 0 0 0 0 0 0 0 0 0 0 0 0 0 0 0 0 0 0 0 0 0 0 0 0 0 0 0 0 0 0 0 0 0 0 0 0 0 0 0 0 0 0 0 0 0 0 0 0 0 0 0 0 0 0 0 0 0 0 0 0 0 0 0 0 0 0 0 0 0 0 0 0 0 0 0 0 0 0 0 0 0 0 0 0 0 0 0 0 0 0 0 0 0 0 0 0 0 0 0 0 0 0 0 0 0 0 0 0 0 0 0 0 0 0 0 0 0 0 0 0 0 0 0 0 0 0 0 0 0 0 0 0 0 0 0 0 0 0 0 0 0 0 0 0 0 0 0 0 0 0 0 0 0 0 0 0 0 0 0 0 0 0 0 0 0 0 0 0 0 0 
Shoots/CH_IMAGES/snapshot220102/VIS_SV_90_z1_h1_g0_e65_v500_new_468182_0.png 0 0 0 0 0 0 0 0 0 0 0 0 0 0 0 0 0 0 0 0 0 0 0 0 0 0 0 0 0 0 0 0 0 0 0 0 0 0 0 0 0 0 0 0 0 0 0 0 0 0 0 0 0 0 0 0 0 0 0 0 0 0 0 0 0 0 0 0 0 0 0 0 0 0 0 0 0 0 0 0 0 0 0 0 0 0 0 0 0 0 0 0 0 0 0 0 0 0 0 0 0 0 0 0 0 0 0 0 0 0 0 0 0 0 0 0 0 0 0 0 0 0 0 0 0 0 0 0 0 0 0 0 0 0 0 0 0 0 0 0 0 0 0 0 0 0 0 0 0 0 0 0 0 0 0 0 0 0 0 0 0 0 0 0 0 0 0 0 0 0 0 0 0 0 0 0 0 0 0 0 
Shoots/CH_IMAGES/snapshot220102/VIS_SV_0_z1_h1_g0_e65_v500_new_468181_0.png 0 0 0 0 0 0 0 0 0 0 0 0 0 0 0 0 0 0 0 0 0 0 0 0 0 0 0 0 0 0 0 0 0 0 0 0 0 0 0 0 0 0 0 0 0 0 0 0 0 0 0 0 0 0 0 0 0 0 0 0 0 0 0 0 0 0 0 0 0 0 0 0 0 0 0 0 0 0 0 0 0 0 0 0 0 0 0 0 0 0 0 0 0 0 0 0 0 0 0 0 0 0 0 0 0 0 0 0 0 0 0 0 0 0 0 0 0 0 0 0 0 0 0 0 0 0 0 0 0 0 0 0 0 0 0 0 0 0 0 0 0 0 0 0 0 0 0 0 0 0 0 0 0 0 0 0 0 0 0 0 0 0 0 0 0 0 0 0 0 0 0 0 0 0 0 0 0 0 0 0 
Shoots/CH_IMAGES/snapshot220103/VIS_SV_90_z1_h1_g0_e65_v500_new_468188_0.png 0 0 0 0 0 0 0 0 0 0 0 0 0 0 0 0 0 0 0 0 0 0 0 0 0 0 0 0 0 0 0 0 0 0 0 0 0 0 0 0 0 0 0 0 0 0 0 0 0 0 0 0 0 0 0 0 0 0 0 0 0 0 0 0 0 0 0 0 0 0 0 0 0 0 0 0 0 0 0 0 0 0 0 0 0 0 0 0 0 0 0 0 0 0 0 0 0 0 0 0 0 0 0 0 0 0 0 0 0 0 0 0 0 0 0 0 0 0 0 0 0 0 0 0 0 0 0 0 0 0 0 0 0 0 0 0 0 0 0 0 0 0 0 0 0 0 0 0 0 0 0 0 0 0 0 0 0 0 0 0 0 0 0 0 0 0 0 0 0 0 0 0 0 0 0 0 0 0 0 0 
Shoots/CH_IMAGES/snapshot220103/VIS_SV_0_z1_h1_g0_e65_v500_new_468187_0.png 0 0 0 0 0 0 0 0 0 0 0 0 0 0 0 0 0 0 0 0 0 0 0 0 0 0 0 0 0 0 0 0 0 0 0 0 0 0 0 0 0 0 0 0 0 0 0 0 0 0 0 0 0 0 0 0 0 0 0 0 0 0 0 0 0 0 0 0 0 0 0 0 0 0 0 0 0 0 0 0 0 0 0 0 0 0 0 0 0 0 0 0 0 0 0 0 0 0 0 0 0 0 0 0 0 0 0 0 0 0 0 0 0 0 0 0 0 0 0 0 0 0 0 0 0 0 0 0 0 0 0 0 0 0 0 0 0 0 0 0 0 0 0 0 0 0 0 0 0 0 0 0 0 0 0 0 0 0 0 0 0 0 0 0 0 0 0 0 0 0 0 0 0 0 0 0 0 0 0 0 
Shoots/CH_IMAGES/snapshot220104/VIS_SV_0_z1_h1_g0_e65_v500_new_468193_0.png 62 1 2 0 2 2 6 5 10 4 18 23 52 63 150 133 172 189 182 167 207 224 247 275 329 341 391 477 448 493 503 508 461 555 678 807 1053 1311 1621 1917 2553 3431 4489 4582 3176 2067 1151 656 293 194 122 78 63 65 57 50 43 30 30 40 59 43 45 38 51 66 45 58 52 78 58 74 61 52 48 58 41 40 44 50 39 41 28 41 36 39 23 25 21 20 83 17 11 14 23 16 23 11 25 11 16 8 18 14 12 17 26 23 62 112 153 172 134 47 29 22 12 6 12 10 5 2 6 1 7 8 3 2 5 3 3 5 4 4 6 3 3 7 2 5 4 3 4 3 1 0 2 4 3 0 5 2 0 2 2 0 4 2 0 1 0 1 3 4 5 0 2 5 3 0 2 1 1 5 0 3 1 1 1 0 
Shoots/CH_IMAGES/snapshot220104/VIS_SV_90_z1_h1_g0_e65_v500_new_468194_0.png 101 5 9 9 20 11 17 23 25 43 46 48 70 75 104 119 109 141 157 160 163 196 254 319 367 419 446 503 632 673 601 702 719 906 1099 1320 1523 1538 1832 2080 2633 3127 3022 2525 1623 1073 677 424 225 161 98 92 56 76 41 38 57 29 39 21 77 23 37 42 52 29 34 34 45 34 36 34 36 29 38 35 26 32 34 21 27 31 13 25 12 17 14 14 10 6 72 3 11 13 15 13 12 13 22 13 12 14 20 21 26 28 25 39 67 103 230 344 239 175 86 61 49 20 18 16 23 7 11 12 10 9 7 4 10 10 8 4 5 2 3 5 0 6 3 2 2 1 1 2 2 6 4 0 0 0 6 0 2 1 2 3 2 0 6 2 4 5 4 5 8 5 2 4 2 2 9 4 3 8 5 12 6 11 8 4 
Shoots/CH_IMAGES/snapshot220105/VIS_SV_90_z1_h1_g0_e65_v500_new_468200_0.png 0 0 0 0 0 0 0 0 0 0 0 0 0 0 0 0 0 0 0 0 0 0 0 0 0 0 0 0 0 0 0 0 0 0 0 0 0 0 0 0 0 0 0 0 0 0 0 0 0 0 0 0 0 0 0 0 0 0 0 0 0 0 0 0 0 0 0 0 0 0 0 0 0 0 0 0 0 0 0 0 0 0 0 0 0 0 0 0 0 0 0 0 0 0 0 0 0 0 0 0 0 0 0 0 0 0 0 0 0 0 0 0 0 0 0 0 0 0 0 0 0 0 0 0 0 0 0 0 0 0 0 0 0 0 0 0 0 0 0 0 0 0 0 0 0 0 0 0 0 0 0 0 0 0 0 0 0 0 0 0 0 0 0 0 0 0 0 0 0 0 0 0 0 0 0 0 0 0 0 0 
Shoots/CH_IMAGES/snapshot220105/VIS_SV_0_z1_h1_g0_e65_v500_new_468199_0.png 0 0 0 0 0 0 0 0 0 0 0 0 0 0 0 0 0 0 0 0 0 0 0 0 0 0 0 0 0 0 0 0 0 0 0 0 0 0 0 0 0 0 0 0 0 0 0 0 0 0 0 0 0 0 0 0 0 0 0 0 0 0 0 0 0 0 0 0 0 0 0 0 0 0 0 0 0 0 0 0 0 0 0 0 0 0 0 0 0 0 0 0 0 0 0 0 0 0 0 0 0 0 0 0 0 0 0 0 0 0 0 0 0 0 0 0 0 0 0 0 0 0 0 0 0 0 0 0 0 0 0 0 0 0 0 0 0 0 0 0 0 0 0 0 0 0 0 0 0 0 0 0 0 0 0 0 0 0 0 0 0 0 0 0 0 0 0 0 0 0 0 0 0 0 0 0 0 0 0 0 
Shoots/CH_IMAGES/snapshot220106/VIS_SV_90_z1_h1_g0_e65_v500_new_468203_0.png 0 0 0 0 0 0 0 0 0 0 0 0 0 0 0 0 0 0 0 0 0 0 0 0 0 0 0 0 0 0 0 0 0 0 0 0 0 0 0 0 0 0 0 0 0 0 0 0 0 0 0 0 0 0 0 0 0 0 0 0 0 0 0 0 0 0 0 0 0 0 0 0 0 0 0 0 0 0 0 0 0 0 0 0 0 0 0 0 0 0 0 0 0 0 0 0 0 0 0 0 0 0 0 0 0 0 0 0 0 0 0 0 0 0 0 0 0 0 0 0 0 0 0 0 0 0 0 0 0 0 0 0 0 0 0 0 0 0 0 0 0 0 0 0 0 0 0 0 0 0 0 0 0 0 0 0 0 0 0 0 0 0 0 0 0 0 0 0 0 0 0 0 0 0 0 0 0 0 0 0 
Shoots/CH_IMAGES/snapshot220106/VIS_SV_0_z1_h1_g0_e65_v500_new_468202_0.png 0 0 0 0 0 0 0 0 0 0 0 0 0 0 0 0 0 0 0 0 0 0 0 0 0 0 0 0 0 0 0 0 0 0 0 0 0 0 0 0 0 0 0 0 0 0 0 0 0 0 0 0 0 0 0 0 0 0 0 0 0 0 0 0 0 0 0 0 0 0 0 0 0 0 0 0 0 0 0 0 0 0 0 0 0 0 0 0 0 0 0 0 0 0 0 0 0 0 0 0 0 0 0 0 0 0 0 0 0 0 0 0 0 0 0 0 0 0 0 0 0 0 0 0 0 0 0 0 0 0 0 0 0 0 0 0 0 0 0 0 0 0 0 0 0 0 0 0 0 0 0 0 0 0 0 0 0 0 0 0 0 0 0 0 0 0 0 0 0 0 0 0 0 0 0 0 0 0 0 0 
Shoots/CH_IMAGES/snapshot220107/VIS_SV_90_z1_h1_g0_e65_v500_new_468212_0.png 37 3 13 6 16 14 12 15 21 25 30 43 49 76 80 133 131 146 194 217 247 279 269 375 398 440 485 482 543 593 460 563 606 711 816 952 1165 1353 1470 1607 1651 2023 2389 2841 2551 1853 1083 576 310 168 113 77 54 78 47 56 47 51 64 36 70 30 44 53 46 53 62 51 63 79 55 64 53 62 60 63 53 66 76 60 73 67 56 69 38 34 36 28 27 14 54 8 18 25 19 24 20 8 9 7 13 11 10 3 7 14 5 7 6 3 14 11 14 32 33 34 33 31 22 11 18 1 6 4 2 4 3 1 5 0 1 2 4 4 0 6 1 1 1 1 3 1 1 1 1 3 2 0 1 2 3 1 1 3 2 2 4 0 2 0 7 4 3 5 3 4 3 5 2 2 1 9 4 3 5 3 7 2 7 5 
Shoots/CH_IMAGES/snapshot220107/VIS_SV_0_z1_h1_g0_e65_v500_new_468211_0.png 25 1 3 3 6 5 9 13 30 30 30 57 54 84 105 141 150 202 263 293 338 357 403 453 457 434 447 420 362 403 352 414 414 495 538 613 625 706 904 1031 1356 1862 2279 2802 3147 2991 2225 1545 826 402 208 147 90 96 87 69 77 59 73 50 66 46 52 59 70 54 51 56 67 60 62 86 71 71 92 86 81 78 73 76 67 58 37 49 46 43 31 32 20 11 34 14 17 13 8 9 18 12 6 4 6 6 4 1 1 0 2 1 1 3 2 2 0 1 1 3 0 2 0 0 2 0 1 1 0 2 1 1 0 0 1 1 2 0 0 1 2 1 0 0 0 0 0 0 0 1 0 0 0 0 0 0 0 0 0 0 0 0 0 0 0 0 0 0 0 0 0 0 0 0 1 0 0 2 0 0 2 0 2 0 
Shoots/CH_IMAGES/snapshot220108/VIS_SV_90_z1_h1_g0_e65_v500_new_468218_0.png 0 0 0 0 0 0 0 0 0 0 0 0 0 0 0 0 0 0 0 0 0 0 0 0 0 0 0 0 0 0 0 0 0 0 0 0 0 0 0 0 0 0 0 0 0 0 0 0 0 0 0 0 0 0 0 0 0 0 0 0 0 0 0 0 0 0 0 0 0 0 0 0 0 0 0 0 0 0 0 0 0 0 0 0 0 0 0 0 0 0 0 0 0 0 0 0 0 0 0 0 0 0 0 0 0 0 0 0 0 0 0 0 0 0 0 0 0 0 0 0 0 0 0 0 0 0 0 0 0 0 0 0 0 0 0 0 0 0 0 0 0 0 0 0 0 0 0 0 0 0 0 0 0 0 0 0 0 0 0 0 0 0 0 0 0 0 0 0 0 0 0 0 0 0 0 0 0 0 0 0 
Shoots/CH_IMAGES/snapshot220108/VIS_SV_0_z1_h1_g0_e65_v500_new_468217_0.png 0 0 0 0 0 0 0 0 0 0 0 0 0 0 0 0 0 0 0 0 0 0 0 0 0 0 0 0 0 0 0 0 0 0 0 0 0 0 0 0 0 0 0 0 0 0 0 0 0 0 0 0 0 0 0 0 0 0 0 0 0 0 0 0 0 0 0 0 0 0 0 0 0 0 0 0 0 0 0 0 0 0 0 0 0 0 0 0 0 0 0 0 0 0 0 0 0 0 0 0 0 0 0 0 0 0 0 0 0 0 0 0 0 0 0 0 0 0 0 0 0 0 0 0 0 0 0 0 0 0 0 0 0 0 0 0 0 0 0 0 0 0 0 0 0 0 0 0 0 0 0 0 0 0 0 0 0 0 0 0 0 0 0 0 0 0 0 0 0 0 0 0 0 0 0 0 0 0 0 0 
Shoots/CH_IMAGES/snapshot220109/VIS_SV_0_z1_h1_g0_e65_v500_new_468223_0.png 0 0 0 0 0 0 0 0 0 0 0 0 0 0 0 0 0 0 0 0 0 0 0 0 0 0 0 0 0 0 0 0 0 0 0 0 0 0 0 0 0 0 0 0 0 0 0 0 0 0 0 0 0 0 0 0 0 0 0 0 0 0 0 0 0 0 0 0 0 0 0 0 0 0 0 0 0 0 0 0 0 0 0 0 0 0 0 0 0 0 0 0 0 0 0 0 0 0 0 0 0 0 0 0 0 0 0 0 0 0 0 0 0 0 0 0 0 0 0 0 0 0 0 0 0 0 0 0 0 0 0 0 0 0 0 0 0 0 0 0 0 0 0 0 0 0 0 0 0 0 0 0 0 0 0 0 0 0 0 0 0 0 0 0 0 0 0 0 0 0 0 0 0 0 0 0 0 0 0 0 
Shoots/CH_IMAGES/snapshot220109/VIS_SV_90_z1_h1_g0_e65_v500_new_468224_0.png 0 0 0 0 0 0 0 0 0 0 0 0 0 0 0 0 0 0 0 0 0 0 0 0 0 0 0 0 0 0 0 0 0 0 0 0 0 0 0 0 0 0 0 0 0 0 0 0 0 0 0 0 0 0 0 0 0 0 0 0 0 0 0 0 0 0 0 0 0 0 0 0 0 0 0 0 0 0 0 0 0 0 0 0 0 0 0 0 0 0 0 0 0 0 0 0 0 0 0 0 0 0 0 0 0 0 0 0 0 0 0 0 0 0 0 0 0 0 0 0 0 0 0 0 0 0 0 0 0 0 0 0 0 0 0 0 0 0 0 0 0 0 0 0 0 0 0 0 0 0 0 0 0 0 0 0 0 0 0 0 0 0 0 0 0 0 0 0 0 0 0 0 0 0 0 0 0 0 0 0 
Shoots/CH_IMAGES/snapshot220110/VIS_SV_90_z1_h1_g0_e65_v500_new_468230_0.png 0 0 0 0 0 0 0 0 0 0 0 0 0 0 0 0 0 0 0 0 0 0 0 0 0 0 0 0 0 0 0 0 0 0 0 0 0 0 0 0 0 0 0 0 0 0 0 0 0 0 0 0 0 0 0 0 0 0 0 0 0 0 0 0 0 0 0 0 0 0 0 0 0 0 0 0 0 0 0 0 0 0 0 0 0 0 0 0 0 0 0 0 0 0 0 0 0 0 0 0 0 0 0 0 0 0 0 0 0 0 0 0 0 0 0 0 0 0 0 0 0 0 0 0 0 0 0 0 0 0 0 0 0 0 0 0 0 0 0 0 0 0 0 0 0 0 0 0 0 0 0 0 0 0 0 0 0 0 0 0 0 0 0 0 0 0 0 0 0 0 0 0 0 0 0 0 0 0 0 0 
Shoots/CH_IMAGES/snapshot220110/VIS_SV_0_z1_h1_g0_e65_v500_new_468229_0.png 0 0 0 0 0 0 0 0 0 0 0 0 0 0 0 0 0 0 0 0 0 0 0 0 0 0 0 0 0 0 0 0 0 0 0 0 0 0 0 0 0 0 0 0 0 0 0 0 0 0 0 0 0 0 0 0 0 0 0 0 0 0 0 0 0 0 0 0 0 0 0 0 0 0 0 0 0 0 0 0 0 0 0 0 0 0 0 0 0 0 0 0 0 0 0 0 0 0 0 0 0 0 0 0 0 0 0 0 0 0 0 0 0 0 0 0 0 0 0 0 0 0 0 0 0 0 0 0 0 0 0 0 0 0 0 0 0 0 0 0 0 0 0 0 0 0 0 0 0 0 0 0 0 0 0 0 0 0 0 0 0 0 0 0 0 0 0 0 0 0 0 0 0 0 0 0 0 0 0 0 
Shoots/CH_IMAGES/snapshot220111/VIS_SV_90_z1_h1_g0_e65_v500_new_468236_0.png 0 0 0 0 0 0 0 0 0 0 0 0 0 0 0 0 0 0 0 0 0 0 0 0 0 0 0 0 0 0 0 0 0 0 0 0 0 0 0 0 0 0 0 0 0 0 0 0 0 0 0 0 0 0 0 0 0 0 0 0 0 0 0 0 0 0 0 0 0 0 0 0 0 0 0 0 0 0 0 0 0 0 0 0 0 0 0 0 0 0 0 0 0 0 0 0 0 0 0 0 0 0 0 0 0 0 0 0 0 0 0 0 0 0 0 0 0 0 0 0 0 0 0 0 0 0 0 0 0 0 0 0 0 0 0 0 0 0 0 0 0 0 0 0 0 0 0 0 0 0 0 0 0 0 0 0 0 0 0 0 0 0 0 0 0 0 0 0 0 0 0 0 0 0 0 0 0 0 0 0 
Shoots/CH_IMAGES/snapshot220111/VIS_SV_0_z1_h1_g0_e65_v500_new_468235_0.png 0 0 0 0 0 0 0 0 0 0 0 0 0 0 0 0 0 0 0 0 0 0 0 0 0 0 0 0 0 0 0 0 0 0 0 0 0 0 0 0 0 0 0 0 0 0 0 0 0 0 0 0 0 0 0 0 0 0 0 0 0 0 0 0 0 0 0 0 0 0 0 0 0 0 0 0 0 0 0 0 0 0 0 0 0 0 0 0 0 0 0 0 0 0 0 0 0 0 0 0 0 0 0 0 0 0 0 0 0 0 0 0 0 0 0 0 0 0 0 0 0 0 0 0 0 0 0 0 0 0 0 0 0 0 0 0 0 0 0 0 0 0 0 0 0 0 0 0 0 0 0 0 0 0 0 0 0 0 0 0 0 0 0 0 0 0 0 0 0 0 0 0 0 0 0 0 0 0 0 0 
Shoots/CH_IMAGES/snapshot220112/VIS_SV_90_z1_h1_g0_e65_v500_new_468242_0.png 14 8 10 14 23 17 35 50 52 78 81 76 91 95 94 96 77 85 115 118 139 163 171 200 189 212 242 244 203 219 166 198 201 199 207 247 279 337 419 376 325 299 267 221 232 166 104 61 65 38 35 27 25 23 13 18 27 12 14 13 20 3 6 18 13 12 13 8 19 12 15 22 18 14 18 20 17 14 22 12 18 8 9 12 7 17 16 7 13 7 17 5 6 5 13 10 7 9 7 5 3 4 6 6 1 4 5 6 3 2 0 0 1 0 0 0 0 0 0 0 1 0 0 0 0 0 0 0 2 0 1 0 0 0 0 0 1 0 0 0 0 0 0 0 0 0 0 0 0 0 2 0 1 0 1 0 0 1 0 0 0 1 0 0 0 1 0 3 0 2 3 5 2 2 4 5 8 2 12 3 
Shoots/CH_IMAGES/snapshot220112/VIS_SV_0_z1_h1_g0_e65_v500_new_468241_0.png 16 13 18 14 13 28 28 40 50 43 52 72 92 106 132 103 99 124 118 118 123 147 163 168 188 190 210 208 214 196 215 220 223 246 261 334 376 433 476 507 603 777 926 1147 1395 947 658 225 95 25 36 19 17 21 16 12 20 12 18 11 21 12 18 12 22 14 15 24 32 26 28 29 31 38 18 26 32 36 22 11 16 15 12 15 10 13 12 10 8 5 11 6 5 6 5 12 5 2 11 6 4 5 4 6 3 5 6 7 5 0 4 6 0 1 3 5 1 2 0 1 3 0 1 0 0 1 1 1 2 0 1 0 1 0 0 3 1 0 0 0 0 1 1 2 1 0 1 0 0 0 3 1 0 1 0 3 0 1 1 1 1 0 1 1 1 2 1 2 1 1 2 3 1 2 2 0 1 7 8 6 
Shoots/CH_IMAGES/snapshot220113/VIS_SV_90_z1_h1_g0_e65_v500_new_468248_0.png 34 2 1 2 1 2 9 7 9 14 40 43 45 58 78 71 89 91 145 178 230 249 253 300 341 341 337 312 320 336 280 334 348 375 446 538 668 745 838 1004 1069 1287 1358 1593 1483 981 610 293 153 122 104 80 55 66 53 49 49 49 44 37 52 30 37 37 29 64 41 46 65 51 54 63 64 68 77 70 50 62 49 47 46 31 40 51 33 41 33 22 25 18 48 15 14 19 23 13 16 14 13 7 5 4 4 1 2 4 1 5 3 0 1 2 4 3 2 1 0 1 0 1 3 1 0 0 0 0 2 1 2 1 1 1 2 2 2 1 1 2 2 0 1 1 1 0 0 0 0 0 0 0 4 0 0 0 2 0 0 0 0 0 0 1 0 1 0 0 1 0 1 0 0 0 0 0 1 0 1 2 1 2 
Shoots/CH_IMAGES/snapshot220113/VIS_SV_0_z1_h1_g0_e65_v500_new_468247_0.png 19 3 0 2 5 5 10 8 13 19 26 32 50 64 89 130 129 148 174 198 230 234 253 277 302 272 313 327 297 277 254 343 348 392 467 491 612 723 838 1015 1269 1655 2228 2746 2418 1525 949 477 291 196 142 105 86 90 59 65 57 51 51 35 75 28 51 52 51 50 55 55 59 68 55 75 89 62 61 61 62 42 64 47 47 33 27 48 33 24 19 19 18 15 22 12 11 6 10 16 4 15 13 6 6 9 17 18 11 10 6 18 18 25 21 19 16 12 5 6 6 1 4 2 12 0 5 1 2 1 0 0 2 7 4 3 4 5 1 8 2 1 2 2 3 2 2 4 2 4 1 2 1 0 4 0 0 0 3 1 0 0 0 0 0 1 2 0 1 0 2 0 1 2 1 2 2 2 0 0 1 2 1 0 
Shoots/CH_IMAGES/snapshot220114/VIS_SV_0_z1_h1_g0_e65_v500_new_468250_0.png 69 3 6 6 6 15 21 22 29 44 44 70 87 108 129 150 154 183 187 211 243 258 277 293 351 389 431 448 411 453 393 448 493 536 589 719 811 1021 1053 1172 1168 1199 1267 1165 944 728 464 260 204 142 107 69 49 68 56 50 62 41 44 41 61 33 39 46 31 43 43 39 50 46 46 48 51 47 43 51 40 58 51 34 37 31 31 21 22 20 17 18 16 14 42 9 9 6 11 15 8 12 17 7 5 3 3 2 4 1 0 0 0 1 1 0 0 1 0 0 0 0 0 0 4 0 0 0 1 0 0 0 0 0 0 0 0 0 0 3 0 1 0 0 2 0 0 1 1 0 0 0 0 0 1 0 0 0 1 0 0 1 2 0 1 0 0 0 0 1 0 1 0 2 1 2 2 4 0 1 0 1 2 1 
Shoots/CH_IMAGES/snapshot220114/VIS_SV_90_z1_h1_g0_e65_v500_new_468251_0.png 58 0 2 1 2 1 6 11 11 7 15 29 21 38 60 62 88 99 86 74 106 88 117 145 148 178 179 219 258 283 302 292 302 349 378 411 514 558 593 744 1227 1932 2440 2420 1569 710 323 176 109 76 44 40 31 40 24 26 24 23 10 9 32 14 16 15 31 28 21 20 29 25 26 21 27 21 14 22 11 12 20 17 14 15 9 13 7 8 5 5 10 4 50 4 9 4 7 7 3 5 9 7 6 7 8 8 5 6 5 8 8 5 8 5 2 4 3 6 4 3 4 1 2 0 0 1 0 0 1 0 0 0 1 1 0 1 0 1 0 0 1 0 1 0 0 1 0 0 0 0 0 0 5 0 0 1 1 0 0 0 1 1 0 0 0 1 0 2 1 0 1 0 1 0 0 3 2 0 0 1 1 1 
Shoots/CH_IMAGES/snapshot220115/VIS_SV_0_z1_h1_g0_e65_v500_new_468259_0.png 0 0 0 0 0 0 0 0 0 0 0 0 0 0 0 0 0 0 0 0 0 0 0 0 0 0 0 0 0 0 0 0 0 0 0 0 0 0 0 0 0 0 0 0 0 0 0 0 0 0 0 0 0 0 0 0 0 0 0 0 0 0 0 0 0 0 0 0 0 0 0 0 0 0 0 0 0 0 0 0 0 0 0 0 0 0 0 0 0 0 0 0 0 0 0 0 0 0 0 0 0 0 0 0 0 0 0 0 0 0 0 0 0 0 0 0 0 0 0 0 0 0 0 0 0 0 0 0 0 0 0 0 0 0 0 0 0 0 0 0 0 0 0 0 0 0 0 0 0 0 0 0 0 0 0 0 0 0 0 0 0 0 0 0 0 0 0 0 0 0 0 0 0 0 0 0 0 0 0 0 
Shoots/CH_IMAGES/snapshot220115/VIS_SV_90_z1_h1_g0_e65_v500_new_468260_0.png 0 0 0 0 0 0 0 0 0 0 0 0 0 0 0 0 0 0 0 0 0 0 0 0 0 0 0 0 0 0 0 0 0 0 0 0 0 0 0 0 0 0 0 0 0 0 0 0 0 0 0 0 0 0 0 0 0 0 0 0 0 0 0 0 0 0 0 0 0 0 0 0 0 0 0 0 0 0 0 0 0 0 0 0 0 0 0 0 0 0 0 0 0 0 0 0 0 0 0 0 0 0 0 0 0 0 0 0 0 0 0 0 0 0 0 0 0 0 0 0 0 0 0 0 0 0 0 0 0 0 0 0 0 0 0 0 0 0 0 0 0 0 0 0 0 0 0 0 0 0 0 0 0 0 0 0 0 0 0 0 0 0 0 0 0 0 0 0 0 0 0 0 0 0 0 0 0 0 0 0 
Shoots/CH_IMAGES/snapshot220116/VIS_SV_90_z1_h1_g0_e65_v500_new_468266_0.png 0 0 0 0 0 0 0 0 0 0 0 0 0 0 0 0 0 0 0 0 0 0 0 0 0 0 0 0 0 0 0 0 0 0 0 0 0 0 0 0 0 0 0 0 0 0 0 0 0 0 0 0 0 0 0 0 0 0 0 0 0 0 0 0 0 0 0 0 0 0 0 0 0 0 0 0 0 0 0 0 0 0 0 0 0 0 0 0 0 0 0 0 0 0 0 0 0 0 0 0 0 0 0 0 0 0 0 0 0 0 0 0 0 0 0 0 0 0 0 0 0 0 0 0 0 0 0 0 0 0 0 0 0 0 0 0 0 0 0 0 0 0 0 0 0 0 0 0 0 0 0 0 0 0 0 0 0 0 0 0 0 0 0 0 0 0 0 0 0 0 0 0 0 0 0 0 0 0 0 0 
Shoots/CH_IMAGES/snapshot220116/VIS_SV_0_z1_h1_g0_e65_v500_new_468265_0.png 0 0 0 0 0 0 0 0 0 0 0 0 0 0 0 0 0 0 0 0 0 0 0 0 0 0 0 0 0 0 0 0 0 0 0 0 0 0 0 0 0 0 0 0 0 0 0 0 0 0 0 0 0 0 0 0 0 0 0 0 0 0 0 0 0 0 0 0 0 0 0 0 0 0 0 0 0 0 0 0 0 0 0 0 0 0 0 0 0 0 0 0 0 0 0 0 0 0 0 0 0 0 0 0 0 0 0 0 0 0 0 0 0 0 0 0 0 0 0 0 0 0 0 0 0 0 0 0 0 0 0 0 0 0 0 0 0 0 0 0 0 0 0 0 0 0 0 0 0 0 0 0 0 0 0 0 0 0 0 0 0 0 0 0 0 0 0 0 0 0 0 0 0 0 0 0 0 0 0 0 
Shoots/CH_IMAGES/snapshot220117/VIS_SV_0_z1_h1_g0_e65_v500_new_468271_0.png 0 0 0 0 0 0 0 0 0 0 0 0 0 0 0 0 0 0 0 0 0 0 0 0 0 0 0 0 0 0 0 0 0 0 0 0 0 0 0 0 0 0 0 0 0 0 0 0 0 0 0 0 0 0 0 0 0 0 0 0 0 0 0 0 0 0 0 0 0 0 0 0 0 0 0 0 0 0 0 0 0 0 0 0 0 0 0 0 0 0 0 0 0 0 0 0 0 0 0 0 0 0 0 0 0 0 0 0 0 0 0 0 0 0 0 0 0 0 0 0 0 0 0 0 0 0 0 0 0 0 0 0 0 0 0 0 0 0 0 0 0 0 0 0 0 0 0 0 0 0 0 0 0 0 0 0 0 0 0 0 0 0 0 0 0 0 0 0 0 0 0 0 0 0 0 0 0 0 0 0
[truncated: 11,982,595 more chars]
