# Supplementary material for: An automated, high-throughput method for standardizing image color profiles to improve image-based plant phenotyping
Source: PeerJ. 2018 Oct 4;6:e5727. doi: 10.7717/peerj.5727 (PMC6174877; doi:10.7717/peerj.5727)
Supplement: Supplemental Information 1 — The supplemental zip file contains 3 folders: data, scripts, and license. The scripts enable denovo analysis of the data contained in the data folder, which was used to generate the figures in the manuscript. The license is GPL version2. [file peerj-06-5727-s001.zip › analysis/data/plant/nov2017_assoc.csv]

Barcodes	Genotype	Microbes	Nitrogen
Fm001AA050608	Ch17	Bart_H16	100
Fm002AA050609	BTx	Bart_H16	100
Fm001BA050610	Ch17	Bart_L16	100
Fm002BA050611	BTx	Bart_L16	100
Fm001CA050612	Ch17	Bart_H17	100
Fm002CA050613	BTx	Bart_H17	100
Fm001DA050614	Ch17	Bart_L17	100
Fm002DA050615	BTx	Bart_L17	100
Fm001EA050616	Ch17	Dangl_Plant	100
Fm002EA050617	BTx	Dangl_Plant	100
Fm001FA050618	Ch17	Dangl_non	100
Fm002FA050619	BTx	Dangl_non	100
Fm001GA050620	Ch17	MgCl	100
Fm002GA050621	BTx	MgCl	100
Fm001AB050622	Ch17	Bart_H16	10
Fm002AB050623	BTx	Bart_H16	10
Fm001BB050624	Ch17	Bart_L16	10
Fm002BB050625	BTx	Bart_L16	10
Fm001CB050626	Ch17	Bart_H17	10
Fm002CB050627	BTx	Bart_H17	10
Fm001DB050628	Ch17	Bart_L17	10
Fm002DB050629	BTx	Bart_L17	10
Fm001EB050630	Ch17	Dangl_Plant	10
Fm002EB050631	BTx	Dangl_Plant	10
Fm001FB050632	Ch17	Dangl_non	10
Fm002FB050633	BTx	Dangl_non	10
Fm001GB050634	Ch17	MgCl	10
Fm002GB050635	BTx	MgCl	10
Fm001AA050636	Ch17	Bart_H16	100
Fm002AA050637	BTx	Bart_H16	100
Fm001BA050638	Ch17	Bart_L16	100
Fm002BA050639	BTx	Bart_L16	100
Fm001CA050640	Ch17	Bart_H17	100
Fm002CA050641	BTx	Bart_H17	100
Fm001DA050642	Ch17	Bart_L17	100
Fm002DA050643	BTx	Bart_L17	100
Fm001EA050644	Ch17	Dangl_Plant	100
Fm002EA050645	BTx	Dangl_Plant	100
Fm001FA050646	Ch17	Dangl_non	100
Fm002FA050647	BTx	Dangl_non	100
Fm001GA050648	Ch17	MgCl	100
Fm002GA050649	BTx	MgCl	100
Fm001AB050650	Ch17	Bart_H16	10
Fm002AB050651	BTx	Bart_H16	10
Fm001BB050652	Ch17	Bart_L16	10
Fm002BB050653	BTx	Bart_L16	10
Fm001CB050654	Ch17	Bart_H17	10
Fm002CB050655	BTx	Bart_H17	10
Fm001DB050656	Ch17	Bart_L17	10
Fm002DB050657	BTx	Bart_L17	10
Fm001EB050658	Ch17	Dangl_Plant	10
Fm002EB050659	BTx	Dangl_Plant	10
Fm001FB050660	Ch17	Dangl_non	10
Fm002FB050661	BTx	Dangl_non	10
Fm001GB050662	Ch17	MgCl	10
Fm002GB050663	BTx	MgCl	10
Fm001AA050664	Ch17	Bart_H16	100
Fm002AA050665	BTx	Bart_H16	100
Fm001BA050666	Ch17	Bart_L16	100
Fm002BA050667	BTx	Bart_L16	100
Fm001CA050668	Ch17	Bart_H17	100
Fm002CA050669	BTx	Bart_H17	100
Fm001DA050670	Ch17	Bart_L17	100
Fm002DA050671	BTx	Bart_L17	100
Fm001EA050672	Ch17	Dangl_Plant	100
Fm002EA050673	BTx	Dangl_Plant	100
Fm001FA050674	Ch17	Dangl_non	100
Fm002FA050675	BTx	Dangl_non	100
Fm001GA050676	Ch17	MgCl	100
Fm002GA050677	BTx	MgCl	100
Fm001AB050678	Ch17	Bart_H16	10
Fm002AB050679	BTx	Bart_H16	10
Fm001BB050680	Ch17	Bart_L16	10
Fm002BB050681	BTx	Bart_L16	10
Fm001CB050682	Ch17	Bart_H17	10
Fm002CB050683	BTx	Bart_H17	10
Fm001DB050684	Ch17	Bart_L17	10
Fm002DB050685	BTx	Bart_L17	10
Fm001EB050686	Ch17	Dangl_Plant	10
Fm002EB050687	BTx	Dangl_Plant	10
Fm001FB050688	Ch17	Dangl_non	10
Fm002FB050689	BTx	Dangl_non	10
Fm001GB050690	Ch17	MgCl	10
Fm002GB050691	BTx	MgCl	10
Fm001AA050692	Ch17	Bart_H16	100
Fm002AA050693	BTx	Bart_H16	100
Fm001BA050694	Ch17	Bart_L16	100
Fm002BA050695	BTx	Bart_L16	100
Fm001CA050696	Ch17	Bart_H17	100
Fm002CA050697	BTx	Bart_H17	100
Fm001DA050698	Ch17	Bart_L17	100
Fm002DA050699	BTx	Bart_L17	100
Fm001EA050700	Ch17	Dangl_Plant	100
Fm002EA050701	BTx	Dangl_Plant	100
Fm001FA050702	Ch17	Dangl_non	100
Fm002FA050703	BTx	Dangl_non	100
Fm001GA050704	Ch17	MgCl	100
Fm002GA050705	BTx	MgCl	100
Fm001AB050706	Ch17	Bart_H16	10
Fm002AB050707	BTx	Bart_H16	10
Fm001BB050708	Ch17	Bart_L16	10
Fm002BB050709	BTx	Bart_L16	10
Fm001CB050710	Ch17	Bart_H17	10
Fm002CB050711	BTx	Bart_H17	10
Fm001DB050712	Ch17	Bart_L17	10
Fm002DB050713	BTx	Bart_L17	10
Fm001EB050714	Ch17	Dangl_Plant	10
Fm002EB050715	BTx	Dangl_Plant	10
Fm001FB050716	Ch17	Dangl_non	10
Fm002FB050717	BTx	Dangl_non	10
Fm001GB050718	Ch17	MgCl	10
Fm002GB050719	BTx	MgCl	10
Fm001AA050720	Ch17	Bart_H16	100
Fm002AA050721	BTx	Bart_H16	100
Fm001BA050722	Ch17	Bart_L16	100
Fm002BA050723	BTx	Bart_L16	100
Fm001CA050724	Ch17	Bart_H17	100
Fm002CA050725	BTx	Bart_H17	100
Fm001DA050726	Ch17	Bart_L17	100
Fm002DA050727	BTx	Bart_L17	100
Fm001EA050728	Ch17	Dangl_Plant	100
Fm002EA050729	BTx	Dangl_Plant	100
Fm001FA050730	Ch17	Dangl_non	100
Fm002FA050731	BTx	Dangl_non	100
Fm001GA050732	Ch17	MgCl	100
Fm002GA050733	BTx	MgCl	100
Fm001AB050734	Ch17	Bart_H16	10
Fm002AB050735	BTx	Bart_H16	10
Fm001BB050736	Ch17	Bart_L16	10
Fm002BB050737	BTx	Bart_L16	10
Fm001CB050738	Ch17	Bart_H17	10
Fm002CB050739	BTx	Bart_H17	10
Fm001DB050740	Ch17	Bart_L17	10
Fm002DB050741	BTx	Bart_L17	10
Fm001EB050742	Ch17	Dangl_Plant	10
Fm002EB050743	BTx	Dangl_Plant	10
Fm001FB050744	Ch17	Dangl_non	10
Fm002FB050745	BTx	Dangl_non	10
Fm001GB050746	Ch17	MgCl	10
Fm002GB050747	BTx	MgCl	10
Fm001AA050748	Ch17	Bart_H16	100
Fm002AA050749	BTx	Bart_H16	100
Fm001BA050750	Ch17	Bart_L16	100
Fm002BA050751	BTx	Bart_L16	100
Fm001CA050752	Ch17	Bart_H17	100
Fm002CA050753	BTx	Bart_H17	100
Fm001DA050754	Ch17	Bart_L17	100
Fm002DA050755	BTx	Bart_L17	100
Fm001EA050756	Ch17	Dangl_Plant	100
Fm002EA050757	BTx	Dangl_Plant	100
Fm001FA050758	Ch17	Dangl_non	100
Fm002FA050759	BTx	Dangl_non	100
Fm001GA050760	Ch17	MgCl	100
Fm002GA050761	BTx	MgCl	100
Fm001AB050762	Ch17	Bart_H16	10
Fm002AB050763	BTx	Bart_H16	10
Fm001BB050764	Ch17	Bart_L16	10
Fm002BB050765	BTx	Bart_L16	10
Fm001CB050766	Ch17	Bart_H17	10
Fm002CB050767	BTx	Bart_H17	10
Fm001DB050768	Ch17	Bart_L17	10
Fm002DB050769	BTx	Bart_L17	10
Fm001EB050770	Ch17	Dangl_Plant	10
Fm002EB050771	BTx	Dangl_Plant	10
Fm001FB050772	Ch17	Dangl_non	10
Fm002FB050773	BTx	Dangl_non	10
Fm001GB050774	Ch17	MgCl	10
Fm002GB050775	BTx	MgCl	10
Fm001AA050776	Ch17	Bart_H16	100
Fm002AA050777	BTx	Bart_H16	100
Fm001BA050778	Ch17	Bart_L16	100
Fm002BA050779	BTx	Bart_L16	100
Fm001CA050780	Ch17	Bart_H17	100
Fm002CA050781	BTx	Bart_H17	100
Fm001DA050782	Ch17	Bart_L17	100
Fm002DA050783	BTx	Bart_L17	100
Fm001EA050784	Ch17	Dangl_Plant	100
Fm002EA050785	BTx	Dangl_Plant	100
Fm001FA050786	Ch17	Dangl_non	100
Fm002FA050787	BTx	Dangl_non	100
Fm001GA050788	Ch17	MgCl	100
Fm002GA050789	BTx	MgCl	100
Fm001AB050790	Ch17	Bart_H16	10
Fm002AB050791	BTx	Bart_H16	10
Fm001BB050792	Ch17	Bart_L16	10
Fm002BB050793	BTx	Bart_L16	10
Fm001CB050794	Ch17	Bart_H17	10
Fm002CB050795	BTx	Bart_H17	10
Fm001DB050796	Ch17	Bart_L17	10
Fm002DB050797	BTx	Bart_L17	10
Fm001EB050798	Ch17	Dangl_Plant	10
Fm002EB050799	BTx	Dangl_Plant	10
Fm001FB050800	Ch17	Dangl_non	10
Fm002FB050801	BTx	Dangl_non	10
Fm001GB050802	Ch17	MgCl	10
Fm002GB050803	BTx	MgCl	10
Fm001AA050804	Ch17	Bart_H16	100
Fm002AA050805	BTx	Bart_H16	100
Fm001BA050806	Ch17	Bart_L16	100
Fm002BA050807	BTx	Bart_L16	100
Fm001CA050808	Ch17	Bart_H17	100
Fm002CA050809	BTx	Bart_H17	100
Fm001DA050810	Ch17	Bart_L17	100
Fm002DA050811	BTx	Bart_L17	100
Fm001EA050812	Ch17	Dangl_Plant	100
Fm002EA050813	BTx	Dangl_Plant	100
Fm001FA050814	Ch17	Dangl_non	100
Fm002FA050815	BTx	Dangl_non	100
Fm001GA050816	Ch17	MgCl	100
Fm002GA050817	BTx	MgCl	100
Fm001AB050818	Ch17	Bart_H16	10
Fm002AB050819	BTx	Bart_H16	10
Fm001BB050820	Ch17	Bart_L16	10
Fm002BB050821	BTx	Bart_L16	10
Fm001CB050822	Ch17	Bart_H17	10
Fm002CB050823	BTx	Bart_H17	10
Fm001DB050824	Ch17	Bart_L17	10
Fm002DB050825	BTx	Bart_L17	10
Fm001EB050826	Ch17	Dangl_Plant	10
Fm002EB050827	BTx	Dangl_Plant	10
Fm001FB050828	Ch17	Dangl_non	10
Fm002FB050829	BTx	Dangl_non	10
Fm001GB050830	Ch17	MgCl	10
Fm002GB050831	BTx	MgCl	10
Fm001AA050832	Ch17	Bart_H16	100
Fm002AA050833	BTx	Bart_H16	100
Fm001BA050834	Ch17	Bart_L16	100
Fm002BA050835	BTx	Bart_L16	100
Fm001CA050836	Ch17	Bart_H17	100
Fm002CA050837	BTx	Bart_H17	100
Fm001DA050838	Ch17	Bart_L17	100
Fm002DA050839	BTx	Bart_L17	100
Fm001EA050840	Ch17	Dangl_Plant	100
Fm002EA050841	BTx	Dangl_Plant	100
Fm001FA050842	Ch17	Dangl_non	100
Fm002FA050843	BTx	Dangl_non	100
Fm001GA050844	Ch17	MgCl	100
Fm002GA050845	BTx	MgCl	100
Fm001AB050846	Ch17	Bart_H16	10
Fm002AB050847	BTx	Bart_H16	10
Fm001BB050848	Ch17	Bart_L16	10
Fm002BB050849	BTx	Bart_L16	10
Fm001CB050850	Ch17	Bart_H17	10
Fm002CB050851	BTx	Bart_H17	10
Fm001DB050852	Ch17	Bart_L17	10
Fm002DB050853	BTx	Bart_L17	10
Fm001EB050854	Ch17	Dangl_Plant	10
Fm002EB050855	BTx	Dangl_Plant	10
Fm001FB050856	Ch17	Dangl_non	10
Fm002FB050857	BTx	Dangl_non	10
Fm001GB050858	Ch17	MgCl	10
Fm002GB050859	BTx	MgCl	10
Fm001AA050860	Ch17	Bart_H16	100
Fm002AA050861	BTx	Bart_H16	100
Fm001BA050862	Ch17	Bart_L16	100
Fm002BA050863	BTx	Bart_L16	100
Fm001CA050864	Ch17	Bart_H17	100
Fm002CA050865	BTx	Bart_H17	100
Fm001DA050866	Ch17	Bart_L17	100
Fm002DA050867	BTx	Bart_L17	100
Fm001EA050868	Ch17	Dangl_Plant	100
Fm002EA050869	BTx	Dangl_Plant	100
Fm001FA050870	Ch17	Dangl_non	100
Fm002FA050871	BTx	Dangl_non	100
Fm001GA050872	Ch17	MgCl	100
Fm002GA050873	BTx	MgCl	100
Fm001AB050874	Ch17	Bart_H16	10
Fm002AB050875	BTx	Bart_H16	10
Fm001BB050876	Ch17	Bart_L16	10
Fm002BB050877	BTx	Bart_L16	10
Fm001CB050878	Ch17	Bart_H17	10
Fm002CB050879	BTx	Bart_H17	10
Fm001DB050880	Ch17	Bart_L17	10
Fm002DB050881	BTx	Bart_L17	10
Fm001EB050882	Ch17	Dangl_Plant	10
Fm002EB050883	BTx	Dangl_Plant	10
Fm001FB050884	Ch17	Dangl_non	10
Fm002FB050885	BTx	Dangl_non	10
Fm001GB050886	Ch17	MgCl	10
Fm002GB050887	BTx	MgCl	10
Fm001AA050888	Ch17	Bart_H16	100
Fm002AA050889	BTx	Bart_H16	100
Fm001BA050890	Ch17	Bart_L16	100
Fm002BA050891	BTx	Bart_L16	100
Fm001CA050892	Ch17	Bart_H17	100
Fm002CA050893	BTx	Bart_H17	100
Fm001DA050894	Ch17	Bart_L17	100
Fm002DA050895	BTx	Bart_L17	100
Fm001EA050896	Ch17	Dangl_Plant	100
Fm002EA050897	BTx	Dangl_Plant	100
Fm001FA050898	Ch17	Dangl_non	100
Fm002FA050899	BTx	Dangl_non	100
Fm001GA050900	Ch17	MgCl	100
Fm002GA050901	BTx	MgCl	100
Fm001AB050902	Ch17	Bart_H16	10
Fm002AB050903	BTx	Bart_H16	10
Fm001BB050904	Ch17	Bart_L16	10
Fm002BB050905	BTx	Bart_L16	10
Fm001CB050906	Ch17	Bart_H17	10
Fm002CB050907	BTx	Bart_H17	10
Fm001DB050908	Ch17	Bart_L17	10
Fm002DB050909	BTx	Bart_L17	10
Fm001EB050910	Ch17	Dangl_Plant	10
Fm002EB050911	BTx	Dangl_Plant	10
Fm001FB050912	Ch17	Dangl_non	10
Fm002FB050913	BTx	Dangl_non	10
Fm001GB050914	Ch17	MgCl	10
Fm002GB050915	BTx	MgCl	10
Fm001AA050916	Ch17	Bart_H16	100
Fm002AA050917	BTx	Bart_H16	100
Fm001BA050918	Ch17	Bart_L16	100
Fm002BA050919	BTx	Bart_L16	100
Fm001CA050920	Ch17	Bart_H17	100
Fm002CA050921	BTx	Bart_H17	100
Fm001DA050922	Ch17	Bart_L17	100
Fm002DA050923	BTx	Bart_L17	100
Fm001EA050924	Ch17	Dangl_Plant	100
Fm002EA050925	BTx	Dangl_Plant	100
Fm001FA050926	Ch17	Dangl_non	100
Fm002FA050927	BTx	Dangl_non	100
Fm001GA050928	Ch17	MgCl	100
Fm002GA050929	BTx	MgCl	100
Fm001AB050930	Ch17	Bart_H16	10
Fm002AB050931	BTx	Bart_H16	10
Fm001BB050932	Ch17	Bart_L16	10
Fm002BB050933	BTx	Bart_L16	10
Fm001CB050934	Ch17	Bart_H17	10
Fm002CB050935	BTx	Bart_H17	10
Fm001DB050936	Ch17	Bart_L17	10
Fm002DB050937	BTx	Bart_L17	10
Fm001EB050938	Ch17	Dangl_Plant	10
Fm002EB050939	BTx	Dangl_Plant	10
Fm001FB050940	Ch17	Dangl_non	10
Fm002FB050941	BTx	Dangl_non	10
Fm001GB050942	Ch17	MgCl	10
Fm002GB050943	BTx	MgCl	10
Fm001AA050944	Ch17	Bart_H16	100
Fm002AA050945	BTx	Bart_H16	100
Fm001BA050946	Ch17	Bart_L16	100
Fm002BA050947	BTx	Bart_L16	100
Fm001CA050948	Ch17	Bart_H17	100
Fm002CA050949	BTx	Bart_H17	100
Fm001DA050950	Ch17	Bart_L17	100
Fm002DA050951	BTx	Bart_L17	100
Fm001EA050952	Ch17	Dangl_Plant	100
Fm002EA050953	BTx	Dangl_Plant	100
Fm001FA050954	Ch17	Dangl_non	100
Fm002FA050955	BTx	Dangl_non	100
Fm001GA050956	Ch17	MgCl	100
Fm002GA050957	BTx	MgCl	100
Fm001AB050958	Ch17	Bart_H16	10
Fm002AB050959	BTx	Bart_H16	10
Fm001BB050960	Ch17	Bart_L16	10
Fm002BB050961	BTx	Bart_L16	10
Fm001CB050962	Ch17	Bart_H17	10
Fm002CB050963	BTx	Bart_H17	10
Fm001DB050964	Ch17	Bart_L17	10
Fm002DB050965	BTx	Bart_L17	10
Fm001EB050966	Ch17	Dangl_Plant	10
Fm002EB050967	BTx	Dangl_Plant	10
Fm001FB050968	Ch17	Dangl_non	10
Fm002FB050969	BTx	Dangl_non	10
Fm001GB050970	Ch17	MgCl	10
Fm002GB050971	BTx	MgCl	10
Fm001AA050972	Ch17	Bart_H16	100
Fm002AA050973	BTx	Bart_H16	100
Fm001BA050974	Ch17	Bart_L16	100
Fm002BA050975	BTx	Bart_L16	100
Fm001CA050976	Ch17	Bart_H17	100
Fm002CA050977	BTx	Bart_H17	100
Fm001DA050978	Ch17	Bart_L17	100
Fm002DA050979	BTx	Bart_L17	100
Fm001EA050980	Ch17	Dangl_Plant	100
Fm002EA050981	BTx	Dangl_Plant	100
Fm001FA050982	Ch17	Dangl_non	100
Fm002FA050983	BTx	Dangl_non	100
Fm001GA050984	Ch17	MgCl	100
Fm002GA050985	BTx	MgCl	100
Fm001AB050986	Ch17	Bart_H16	10
Fm002AB050987	BTx	Bart_H16	10
Fm001BB050988	Ch17	Bart_L16	10
Fm002BB050989	BTx	Bart_L16	10
Fm001CB050990	Ch17	Bart_H17	10
Fm002CB050991	BTx	Bart_H17	10
Fm001DB050992	Ch17	Bart_L17	10
Fm002DB050993	BTx	Bart_L17	10
Fm001EB050994	Ch17	Dangl_Plant	10
Fm002EB050995	BTx	Dangl_Plant	10
Fm001FB050996	Ch17	Dangl_non	10
Fm002FB050997	BTx	Dangl_non	10
Fm001GB050998	Ch17	MgCl	10
Fm002GB050999	BTx	MgCl	10
Fm001AA051000	Ch17	Bart_H16	100
Fm002AA051001	BTx	Bart_H16	100
Fm001BA051002	Ch17	Bart_L16	100
Fm002BA051003	BTx	Bart_L16	100
Fm001CA051004	Ch17	Bart_H17	100
Fm002CA051005	BTx	Bart_H17	100
Fm001DA051006	Ch17	Bart_L17	100
Fm002DA051007	BTx	Bart_L17	100
Fm001EA051008	Ch17	Dangl_Plant	100
Fm002EA051009	BTx	Dangl_Plant	100
Fm001FA051010	Ch17	Dangl_non	100
Fm002FA051011	BTx	Dangl_non	100
Fm001GA051012	Ch17	MgCl	100
Fm002GA051013	BTx	MgCl	100
Fm001AB051014	Ch17	Bart_H16	10
Fm002AB051015	BTx	Bart_H16	10
Fm001BB051016	Ch17	Bart_L16	10
Fm002BB051017	BTx	Bart_L16	10
Fm001CB051018	Ch17	Bart_H17	10
Fm002CB051019	BTx	Bart_H17	10
Fm001DB051020	Ch17	Bart_L17	10
Fm002DB051021	BTx	Bart_L17	10
Fm001EB051022	Ch17	Dangl_Plant	10
Fm002EB051023	BTx	Dangl_Plant	10
Fm001FB051024	Ch17	Dangl_non	10
Fm002FB051025	BTx	Dangl_non	10
Fm001GB051026	Ch17	MgCl	10
Fm002GB051027	BTx	MgCl	10
Fm001AA051028	Ch17	Bart_H16	100
Fm002AA051029	BTx	Bart_H16	100
Fm001BA051030	Ch17	Bart_L16	100
Fm002BA051031	BTx	Bart_L16	100
Fm001CA051032	Ch17	Bart_H17	100
Fm002CA051033	BTx	Bart_H17	100
Fm001DA051034	Ch17	Bart_L17	100
Fm002DA051035	BTx	Bart_L17	100
Fm001EA051036	Ch17	Dangl_Plant	100
Fm002EA051037	BTx	Dangl_Plant	100
Fm001FA051038	Ch17	Dangl_non	100
Fm002FA051039	BTx	Dangl_non	100
Fm001GA051040	Ch17	MgCl	100
Fm002GA051041	BTx	MgCl	100
Fm001AB051042	Ch17	Bart_H16	10
Fm002AB051043	BTx	Bart_H16	10
Fm001BB051044	Ch17	Bart_L16	10
Fm002BB051045	BTx	Bart_L16	10
Fm001CB051046	Ch17	Bart_H17	10
Fm002CB051047	BTx	Bart_H17	10
Fm001DB051048	Ch17	Bart_L17	10
Fm002DB051049	BTx	Bart_L17	10
Fm001EB051050	Ch17	Dangl_Plant	10
Fm002EB051051	BTx	Dangl_Plant	10
Fm001FB051052	Ch17	Dangl_non	10
Fm002FB051053	BTx	Dangl_non	10
Fm001GB051054	Ch17	MgCl	10
Fm002GB051055	BTx	MgCl	10
Fm001AA051056	Ch17	Bart_H16	100
Fm002AA051057	BTx	Bart_H16	100
Fm001BA051058	Ch17	Bart_L16	100
Fm002BA051059	BTx	Bart_L16	100
Fm001CA051060	Ch17	Bart_H17	100
Fm002CA051061	BTx	Bart_H17	100
Fm001DA051062	Ch17	Bart_L17	100
Fm002DA051063	BTx	Bart_L17	100
Fm001EA051064	Ch17	Dangl_Plant	100
Fm002EA051065	BTx	Dangl_Plant	100
Fm001FA051066	Ch17	Dangl_non	100
Fm002FA051067	BTx	Dangl_non	100
Fm001GA051068	Ch17	MgCl	100
Fm002GA051069	BTx	MgCl	100
Fm001AB051070	Ch17	Bart_H16	10
Fm002AB051071	BTx	Bart_H16	10
Fm001BB051072	Ch17	Bart_L16	10
Fm002BB051073	BTx	Bart_L16	10
Fm001CB051074	Ch17	Bart_H17	10
Fm002CB051075	BTx	Bart_H17	10
Fm001DB051076	Ch17	Bart_L17	10
Fm002DB051077	BTx	Bart_L17	10
Fm001EB051078	Ch17	Dangl_Plant	10
Fm002EB051079	BTx	Dangl_Plant	10
Fm001FB051080	Ch17	Dangl_non	10
Fm002FB051081	BTx	Dangl_non	10
Fm001GB051082	Ch17	MgCl	10
Fm002GB051083	BTx	MgCl	10
Fm001AA051084	Ch17	Bart_H16	100
Fm002AA051085	BTx	Bart_H16	100
Fm001BA051086	Ch17	Bart_L16	100
Fm002BA051087	BTx	Bart_L16	100
Fm001CA051088	Ch17	Bart_H17	100
Fm002CA051089	BTx	Bart_H17	100
Fm001DA051090	Ch17	Bart_L17	100
Fm002DA051091	BTx	Bart_L17	100
Fm001EA051092	Ch17	Dangl_Plant	100
Fm002EA051093	BTx	Dangl_Plant	100
Fm001FA051094	Ch17	Dangl_non	100
Fm002FA051095	BTx	Dangl_non	100
Fm001GA051096	Ch17	MgCl	100
Fm002GA051097	BTx	MgCl	100
Fm001AB051098	Ch17	Bart_H16	10
Fm002AB051099	BTx	Bart_H16	10
Fm001BB051100	Ch17	Bart_L16	10
Fm002BB051101	BTx	Bart_L16	10
Fm001CB051102	Ch17	Bart_H17	10
Fm002CB051103	BTx	Bart_H17	10
Fm001DB051104	Ch17	Bart_L17	10
Fm002DB051105	BTx	Bart_L17	10
Fm001EB051106	Ch17	Dangl_Plant	10
Fm002EB051107	BTx	Dangl_Plant	10
Fm001FB051108	Ch17	Dangl_non	10
Fm002FB051109	BTx	Dangl_non	10
Fm001GB051110	Ch17	MgCl	10
Fm002GB051111	BTx	MgCl	10
Fm001AA051112	Ch17	Bart_H16	100
Fm002AA051113	BTx	Bart_H16	100
Fm001BA051114	Ch17	Bart_L16	100
Fm002BA051115	BTx	Bart_L16	100
Fm001CA051116	Ch17	Bart_H17	100
Fm002CA051117	BTx	Bart_H17	100
Fm001DA051118	Ch17	Bart_L17	100
Fm002DA051119	BTx	Bart_L17	100
Fm001EA051120	Ch17	Dangl_Plant	100
Fm002EA051121	BTx	Dangl_Plant	100
Fm001FA051122	Ch17	Dangl_non	100
Fm002FA051123	BTx	Dangl_non	100
Fm001GA051124	Ch17	MgCl	100
Fm002GA051125	BTx	MgCl	100
Fm001AB051126	Ch17	Bart_H16	10
Fm002AB051127	BTx	Bart_H16	10
Fm001BB051128	Ch17	Bart_L16	10
Fm002BB051129	BTx	Bart_L16	10
Fm001CB051130	Ch17	Bart_H17	10
Fm002CB051131	BTx	Bart_H17	10
Fm001DB051132	Ch17	Bart_L17	10
Fm002DB051133	BTx	Bart_L17	10
Fm001EB051134	Ch17	Dangl_Plant	10
Fm002EB051135	BTx	Dangl_Plant	10
Fm001FB051136	Ch17	Dangl_non	10
Fm002FB051137	BTx	Dangl_non	10
Fm001GB051138	Ch17	MgCl	10
Fm002GB051139	BTx	MgCl	10
Fm001AA051140	Ch17	Bart_H16	100
Fm002AA051141	BTx	Bart_H16	100
Fm001BA051142	Ch17	Bart_L16	100
Fm002BA051143	BTx	Bart_L16	100
Fm001CA051144	Ch17	Bart_H17	100
Fm002CA051145	BTx	Bart_H17	100
Fm001DA051146	Ch17	Bart_L17	100
Fm002DA051147	BTx	Bart_L17	100
Fm001EA051148	Ch17	Dangl_Plant	100
Fm002EA051149	BTx	Dangl_Plant	100
Fm001FA051150	Ch17	Dangl_non	100
Fm002FA051151	BTx	Dangl_non	100
Fm001GA051152	Ch17	MgCl	100
Fm002GA051153	BTx	MgCl	100
Fm001AB051154	Ch17	Bart_H16	10
Fm002AB051155	BTx	Bart_H16	10
Fm001BB051156	Ch17	Bart_L16	10
Fm002BB051157	BTx	Bart_L16	10
Fm001CB051158	Ch17	Bart_H17	10
Fm002CB051159	BTx	Bart_H17	10
Fm001DB051160	Ch17	Bart_L17	10
Fm002DB051161	BTx	Bart_L17	10
Fm001EB051162	Ch17	Dangl_Plant	10
Fm002EB051163	BTx	Dangl_Plant	10
Fm001FB051164	Ch17	Dangl_non	10
Fm002FB051165	BTx	Dangl_non	10
Fm001GB051166	Ch17	MgCl	10
Fm002GB051167	BTx	MgCl	10
Fm001AA051168	Ch17	Bart_H16	100
Fm002AA051169	BTx	Bart_H16	100
Fm001BA051170	Ch17	Bart_L16	100
Fm002BA051171	BTx	Bart_L16	100
Fm001CA051172	Ch17	Bart_H17	100
Fm002CA051173	BTx	Bart_H17	100
Fm001DA051174	Ch17	Bart_L17	100
Fm002DA051175	BTx	Bart_L17	100
Fm001EA051176	Ch17	Dangl_Plant	100
Fm002EA051177	BTx	Dangl_Plant	100
Fm001FA051178	Ch17	Dangl_non	100
Fm002FA051179	BTx	Dangl_non	100
Fm001GA051180	Ch17	MgCl	100
Fm002GA051181	BTx	MgCl	100
Fm001AB051182	Ch17	Bart_H16	10
Fm002AB051183	BTx	Bart_H16	10
Fm001BB051184	Ch17	Bart_L16	10
Fm002BB051185	BTx	Bart_L16	10
Fm001CB051186	Ch17	Bart_H17	10
Fm002CB051187	BTx	Bart_H17	10
Fm001DB051188	Ch17	Bart_L17	10
Fm002DB051189	BTx	Bart_L17	10
Fm001EB051190	Ch17	Dangl_Plant	10
Fm002EB051191	BTx	Dangl_Plant	10
Fm001FB051192	Ch17	Dangl_non	10
Fm002FB051193	BTx	Dangl_non	10
Fm001GB051194	Ch17	MgCl	10
Fm002GB051195	BTx	MgCl	10
Fm001AA051196	Ch17	Bart_H16	100
Fm002AA051197	BTx	Bart_H16	100
Fm001BA051198	Ch17	Bart_L16	100
Fm002BA051199	BTx	Bart_L16	100
Fm001CA051200	Ch17	Bart_H17	100
Fm002CA051201	BTx	Bart_H17	100
Fm001DA051202	Ch17	Bart_L17	100
Fm002DA051203	BTx	Bart_L17	100
Fm001EA051204	Ch17	Dangl_Plant	100
Fm002EA051205	BTx	Dangl_Plant	100
Fm001FA051206	Ch17	Dangl_non	100
Fm002FA051207	BTx	Dangl_non	100
Fm001GA051208	Ch17	MgCl	100
Fm002GA051209	BTx	MgCl	100
Fm001AB051210	Ch17	Bart_H16	10
Fm002AB051211	BTx	Bart_H16	10
Fm001BB051212	Ch17	Bart_L16	10
Fm002BB051213	BTx	Bart_L16	10
Fm001CB051214	Ch17	Bart_H17	10
Fm002CB051215	BTx	Bart_H17	10
Fm001DB051216	Ch17	Bart_L17	10
Fm002DB051217	BTx	Bart_L17	10
Fm001EB051218	Ch17	Dangl_Plant	10
Fm002EB051219	BTx	Dangl_Plant	10
Fm001FB051220	Ch17	Dangl_non	10
Fm002FB051221	BTx	Dangl_non	10
Fm001GB051222	Ch17	MgCl	10
Fm002GB051223	BTx	MgCl	10
Fm001AA051224	Ch17	Bart_H16	100
Fm002AA051225	BTx	Bart_H16	100
Fm001BA051226	Ch17	Bart_L16	100
Fm002BA051227	BTx	Bart_L16	100
Fm001CA051228	Ch17	Bart_H17	100
Fm002CA051229	BTx	Bart_H17	100
Fm001DA051230	Ch17	Bart_L17	100
Fm002DA051231	BTx	Bart_L17	100
Fm001EA051232	Ch17	Dangl_Plant	100
Fm002EA051233	BTx	Dangl_Plant	100
Fm001FA051234	Ch17	Dangl_non	100
Fm002FA051235	BTx	Dangl_non	100
Fm001GA051236	Ch17	MgCl	100
Fm002GA051237	BTx	MgCl	100
Fm001AB051238	Ch17	Bart_H16	10
Fm002AB051239	BTx	Bart_H16	10
Fm001BB051240	Ch17	Bart_L16	10
Fm002BB051241	BTx	Bart_L16	10
Fm001CB051242	Ch17	Bart_H17	10
Fm002CB051243	BTx	Bart_H17	10
Fm001DB051244	Ch17	Bart_L17	10
Fm002DB051245	BTx	Bart_L17	10
Fm001EB051246	Ch17	Dangl_Plant	10
Fm002EB051247	BTx	Dangl_Plant	10
Fm001FB051248	Ch17	Dangl_non	10
Fm002FB051249	BTx	Dangl_non	10
Fm001GB051250	Ch17	MgCl	10
Fm002GB051251	BTx	MgCl	10
Fm001AA051252	Ch17	Bart_H16	100
Fm002AA051253	BTx	Bart_H16	100
Fm001BA051254	Ch17	Bart_L16	100
Fm002BA051255	BTx	Bart_L16	100
Fm001CA051256	Ch17	Bart_H17	100
Fm002CA051257	BTx	Bart_H17	100
Fm001DA051258	Ch17	Bart_L17	100
Fm002DA051259	BTx	Bart_L17	100
Fm001EA051260	Ch17	Dangl_Plant	100
Fm002EA051261	BTx	Dangl_Plant	100
Fm001FA051262	Ch17	Dangl_non	100
Fm002FA051263	BTx	Dangl_non	100
Fm001GA051264	Ch17	MgCl	100
Fm002GA051265	BTx	MgCl	100
Fm001AB051266	Ch17	Bart_H16	10
Fm002AB051267	BTx	Bart_H16	10
Fm001BB051268	Ch17	Bart_L16	10
Fm002BB051269	BTx	Bart_L16	10
Fm001CB051270	Ch17	Bart_H17	10
Fm002CB051271	BTx	Bart_H17	10
Fm001DB051272	Ch17	Bart_L17	10
Fm002DB051273	BTx	Bart_L17	10
Fm001EB051274	Ch17	Dangl_Plant	10
Fm002EB051275	BTx	Dangl_Plant	10
Fm001FB051276	Ch17	Dangl_non	10
Fm002FB051277	BTx	Dangl_non	10
Fm001GB051278	Ch17	MgCl	10
Fm002GB051279	BTx	MgCl	10
Fm001AA051280	Ch17	Bart_H16	100
Fm002AA051281	BTx	Bart_H16	100
Fm001BA051282	Ch17	Bart_L16	100
Fm002BA051283	BTx	Bart_L16	100
Fm001CA051284	Ch17	Bart_H17	100
Fm002CA051285	BTx	Bart_H17	100
Fm001DA051286	Ch17	Bart_L17	100
Fm002DA051287	BTx	Bart_L17	100
Fm001EA051288	Ch17	Dangl_Plant	100
Fm002EA051289	BTx	Dangl_Plant	100
Fm001FA051290	Ch17	Dangl_non	100
Fm002FA051291	BTx	Dangl_non	100
Fm001GA051292	Ch17	MgCl	100
Fm002GA051293	BTx	MgCl	100
Fm001AB051294	Ch17	Bart_H16	10
Fm002AB051295	BTx	Bart_H16	10
Fm001BB051296	Ch17	Bart_L16	10
Fm002BB051297	BTx	Bart_L16	10
Fm001CB051298	Ch17	Bart_H17	10
Fm002CB051299	BTx	Bart_H17	10
Fm001DB051300	Ch17	Bart_L17	10
Fm002DB051301	BTx	Bart_L17	10
Fm001EB051302	Ch17	Dangl_Plant	10
Fm002EB051303	BTx	Dangl_Plant	10
Fm001FB051304	Ch17	Dangl_non	10
Fm002FB051305	BTx	Dangl_non	10
Fm001GB051306	Ch17	MgCl	10
Fm002GB051307	BTx	MgCl	10
Fm001AA051308	Ch17	Bart_H16	100
Fm002AA051309	BTx	Bart_H16	100
Fm001BA051310	Ch17	Bart_L16	100
Fm002BA051311	BTx	Bart_L16	100
Fm001CA051312	Ch17	Bart_H17	100
Fm002CA051313	BTx	Bart_H17	100
Fm001DA051314	Ch17	Bart_L17	100
Fm002DA051315	BTx	Bart_L17	100
Fm001EA051316	Ch17	Dangl_Plant	100
Fm002EA051317	BTx	Dangl_Plant	100
Fm001FA051318	Ch17	Dangl_non	100
Fm002FA051319	BTx	Dangl_non	100
Fm001GA051320	Ch17	MgCl	100
Fm002GA051321	BTx	MgCl	100
Fm001AB051322	Ch17	Bart_H16	10
Fm002AB051323	BTx	Bart_H16	10
Fm001BB051324	Ch17	Bart_L16	10
Fm002BB051325	BTx	Bart_L16	10
Fm001CB051326	Ch17	Bart_H17	10
Fm002CB051327	BTx	Bart_H17	10
Fm001DB051328	Ch17	Bart_L17	10
Fm002DB051329	BTx	Bart_L17	10
Fm001EB051330	Ch17	Dangl_Plant	10
Fm002EB051331	BTx	Dangl_Plant	10
Fm001FB051332	Ch17	Dangl_non	10
Fm002FB051333	BTx	Dangl_non	10
Fm001GB051334	Ch17	MgCl	10
Fm002GB051335	BTx	MgCl	10
Fm001AA051336	Ch17	Bart_H16	100
Fm002AA051337	BTx	Bart_H16	100
Fm001BA051338	Ch17	Bart_L16	100
Fm002BA051339	BTx	Bart_L16	100
Fm001CA051340	Ch17	Bart_H17	100
Fm002CA051341	BTx	Bart_H17	100
Fm001DA051342	Ch17	Bart_L17	100
Fm002DA051343	BTx	Bart_L17	100
Fm001EA051344	Ch17	Dangl_Plant	100
Fm002EA051345	BTx	Dangl_Plant	100
Fm001FA051346	Ch17	Dangl_non	100
Fm002FA051347	BTx	Dangl_non	100
Fm001GA051348	Ch17	MgCl	100
Fm002GA051349	BTx	MgCl	100
Fm001AB051350	Ch17	Bart_H16	10
Fm002AB051351	BTx	Bart_H16	10
Fm001BB051352	Ch17	Bart_L16	10
Fm002BB051353	BTx	Bart_L16	10
Fm001CB051354	Ch17	Bart_H17	10
Fm002CB051355	BTx	Bart_H17	10
Fm001DB051356	Ch17	Bart_L17	10
Fm002DB051357	BTx	Bart_L17	10
Fm001EB051358	Ch17	Dangl_Plant	10
Fm002EB051359	BTx	Dangl_Plant	10
Fm001FB051360	Ch17	Dangl_non	10
Fm002FB051361	BTx	Dangl_non	10
Fm001GB051362	Ch17	MgCl	10
Fm002GB051363	BTx	MgCl	10
Fm001AA051364	Ch17	Bart_H16	100
Fm002AA051365	BTx	Bart_H16	100
Fm001BA051366	Ch17	Bart_L16	100
Fm002BA051367	BTx	Bart_L16	100
Fm001CA051368	Ch17	Bart_H17	100
Fm002CA051369	BTx	Bart_H17	100
Fm001DA051370	Ch17	Bart_L17	100
Fm002DA051371	BTx	Bart_L17	100
Fm001EA051372	Ch17	Dangl_Plant	100
Fm002EA051373	BTx	Dangl_Plant	100
Fm001FA051374	Ch17	Dangl_non	100
Fm002FA051375	BTx	Dangl_non	100
Fm001GA051376	Ch17	MgCl	100
Fm002GA051377	BTx	MgCl	100
Fm001AB051378	Ch17	Bart_H16	10
Fm002AB051379	BTx	Bart_H16	10
Fm001BB051380	Ch17	Bart_L16	10
Fm002BB051381	BTx	Bart_L16	10
Fm001CB051382	Ch17	Bart_H17	10
Fm002CB051383	BTx	Bart_H17	10
Fm001DB051384	Ch17	Bart_L17	10
Fm002DB051385	BTx	Bart_L17	10
Fm001EB051386	Ch17	Dangl_Plant	10
Fm002EB051387	BTx	Dangl_Plant	10
Fm001FB051388	Ch17	Dangl_non	10
Fm002FB051389	BTx	Dangl_non	10
Fm001GB051390	Ch17	MgCl	10
Fm002GB051391	BTx	MgCl	10
Fm001AA051392	Ch17	Bart_H16	100
Fm002AA051393	BTx	Bart_H16	100
Fm001BA051394	Ch17	Bart_L16	100
Fm002BA051395	BTx	Bart_L16	100
Fm001CA051396	Ch17	Bart_H17	100
Fm002CA051397	BTx	Bart_H17	100
Fm001DA051398	Ch17	Bart_L17	100
Fm002DA051399	BTx	Bart_L17	100
Fm001EA051400	Ch17	Dangl_Plant	100
Fm002EA051401	BTx	Dangl_Plant	100
Fm001FA051402	Ch17	Dangl_non	100
Fm002FA051403	BTx	Dangl_non	100
Fm001GA051404	Ch17	MgCl	100
Fm002GA051405	BTx	MgCl	100
Fm001AB051406	Ch17	Bart_H16	10
Fm002AB051407	BTx	Bart_H16	10
Fm001BB051408	Ch17	Bart_L16	10
Fm002BB051409	BTx	Bart_L16	10
Fm001CB051410	Ch17	Bart_H17	10
Fm002CB051411	BTx	Bart_H17	10
Fm001DB051412	Ch17	Bart_L17	10
Fm002DB051413	BTx	Bart_L17	10
Fm001EB051414	Ch17	Dangl_Plant	10
Fm002EB051415	BTx	Dangl_Plant	10
Fm001FB051416	Ch17	Dangl_non	10
Fm002FB051417	BTx	Dangl_non	10
Fm001GB051418	Ch17	MgCl	10
Fm002GB051419	BTx	MgCl	10
Fm001AA051420	Ch17	Bart_H16	100
Fm002AA051421	BTx	Bart_H16	100
Fm001BA051422	Ch17	Bart_L16	100
Fm002BA051423	BTx	Bart_L16	100
Fm001CA051424	Ch17	Bart_H17	100
Fm002CA051425	BTx	Bart_H17	100
Fm001DA051426	Ch17	Bart_L17	100
Fm002DA051427	BTx	Bart_L17	100
Fm001EA051428	Ch17	Dangl_Plant	100
Fm002EA051429	BTx	Dangl_Plant	100
Fm001FA051430	Ch17	Dangl_non	100
Fm002FA051431	BTx	Dangl_non	100
Fm001GA051432	Ch17	MgCl	100
Fm002GA051433	BTx	MgCl	100
Fm001AB051434	Ch17	Bart_H16	10
Fm002AB051435	BTx	Bart_H16	10
Fm001BB051436	Ch17	Bart_L16	10
Fm002BB051437	BTx	Bart_L16	10
Fm001CB051438	Ch17	Bart_H17	10
Fm002CB051439	BTx	Bart_H17	10
Fm001DB051440	Ch17	Bart_L17	10
Fm002DB051441	BTx	Bart_L17	10
Fm001EB051442	Ch17	Dangl_Plant	10
Fm002EB051443	BTx	Dangl_Plant	10
Fm001FB051444	Ch17	Dangl_non	10
Fm002FB051445	BTx	Dangl_non	10
Fm001GB051446	Ch17	MgCl	10
Fm002GB051447	BTx	MgCl	10
Fm001AA051448	Ch17	Bart_H16	100
Fm002AA051449	BTx	Bart_H16	100
Fm001BA051450	Ch17	Bart_L16	100
Fm002BA051451	BTx	Bart_L16	100
Fm001CA051452	Ch17	Bart_H17	100
Fm002CA051453	BTx	Bart_H17	100
Fm001DA051454	Ch17	Bart_L17	100
Fm002DA051455	BTx	Bart_L17	100
Fm001EA051456	Ch17	Dangl_Plant	100
Fm002EA051457	BTx	Dangl_Plant	100
Fm001FA051458	Ch17	Dangl_non	100
Fm002FA051459	BTx	Dangl_non	100
Fm001GA051460	Ch17	MgCl	100
Fm002GA051461	BTx	MgCl	100
Fm001AB051462	Ch17	Bart_H16	10
Fm002AB051463	BTx	Bart_H16	10
Fm001BB051464	Ch17	Bart_L16	10
Fm002BB051465	BTx	Bart_L16	10
Fm001CB051466	Ch17	Bart_H17	10
Fm002CB051467	BTx	Bart_H17	10
Fm001DB051468	Ch17	Bart_L17	10
Fm002DB051469	BTx	Bart_L17	10
Fm001EB051470	Ch17	Dangl_Plant	10
Fm002EB051471	BTx	Dangl_Plant	10
Fm001FB051472	Ch17	Dangl_non	10
Fm002FB051473	BTx	Dangl_non	10
Fm001GB051474	Ch17	MgCl	10
Fm002GB051475	BTx	MgCl	10
Fm001AA051476	Ch17	Bart_H16	100
Fm002AA051477	BTx	Bart_H16	100
Fm001BA051478	Ch17	Bart_L16	100
Fm002BA051479	BTx	Bart_L16	100
Fm001CA051480	Ch17	Bart_H17	100
Fm002CA051481	BTx	Bart_H17	100
Fm001DA051482	Ch17	Bart_L17	100
Fm002DA051483	BTx	Bart_L17	100
Fm001EA051484	Ch17	Dangl_Plant	100
Fm002EA051485	BTx	Dangl_Plant	100
Fm001FA051486	Ch17	Dangl_non	100
Fm002FA051487	BTx	Dangl_non	100
Fm001GA051488	Ch17	MgCl	100
Fm002GA051489	BTx	MgCl	100
Fm001AB051490	Ch17	Bart_H16	10
Fm002AB051491	BTx	Bart_H16	10
Fm001BB051492	Ch17	Bart_L16	10
Fm002BB051493	BTx	Bart_L16	10
Fm001CB051494	Ch17	Bart_H17	10
Fm002CB051495	BTx	Bart_H17	10
Fm001DB051496	Ch17	Bart_L17	10
Fm002DB051497	BTx	Bart_L17	10
Fm001EB051498	Ch17	Dangl_Plant	10
Fm002EB051499	BTx	Dangl_Plant	10
Fm001FB051500	Ch17	Dangl_non	10
Fm002FB051501	BTx	Dangl_non	10
Fm001GB051502	Ch17	MgCl	10
Fm002GB051503	BTx	MgCl	10
Fm001AA051504	Ch17	Bart_H16	100
Fm002AA051505	BTx	Bart_H16	100
Fm001BA051506	Ch17	Bart_L16	100
Fm002BA051507	BTx	Bart_L16	100
Fm001CA051508	Ch17	Bart_H17	100
Fm002CA051509	BTx	Bart_H17	100
Fm001DA051510	Ch17	Bart_L17	100
Fm002DA051511	BTx	Bart_L17	100
Fm001EA051512	Ch17	Dangl_Plant	100
Fm002EA051513	BTx	Dangl_Plant	100
Fm001FA051514	Ch17	Dangl_non	100
Fm002FA051515	BTx	Dangl_non	100
Fm001GA051516	Ch17	MgCl	100
Fm002GA051517	BTx	MgCl	100
Fm001AB051518	Ch17	Bart_H16	10
Fm002AB051519	BTx	Bart_H16	10
Fm001BB051520	Ch17	Bart_L16	10
Fm002BB051521	BTx	Bart_L16	10
Fm001CB051522	Ch17	Bart_H17	10
Fm002CB051523	BTx	Bart_H17	10
Fm001DB051524	Ch17	Bart_L17	10
Fm002DB051525	BTx	Bart_L17	10
Fm001EB051526	Ch17	Dangl_Plant	10
Fm002EB051527	BTx	Dangl_Plant	10
Fm001FB051528	Ch17	Dangl_non	10
Fm002FB051529	BTx	Dangl_non	10
Fm001GB051530	Ch17	MgCl	10
Fm002GB051531	BTx	MgCl	10
Fm001AA051532	Ch17	Bart_H16	100
Fm002AA051533	BTx	Bart_H16	100
Fm001BA051534	Ch17	Bart_L16	100
Fm002BA051535	BTx	Bart_L16	100
Fm001CA051536	Ch17	Bart_H17	100
Fm002CA051537	BTx	Bart_H17	100
Fm001DA051538	Ch17	Bart_L17	100
Fm002DA051539	BTx	Bart_L17	100
Fm001EA051540	Ch17	Dangl_Plant	100
Fm002EA051541	BTx	Dangl_Plant	100
Fm001FA051542	Ch17	Dangl_non	100
Fm002FA051543	BTx	Dangl_non	100
Fm001GA051544	Ch17	MgCl	100
Fm002GA051545	BTx	MgCl	100
Fm001AB051546	Ch17	Bart_H16	10
Fm002AB051547	BTx	Bart_H16	10
Fm001BB051548	Ch17	Bart_L16	10
Fm002BB051549	BTx	Bart_L16	10
Fm001CB051550	Ch17	Bart_H17	10
Fm002CB051551	BTx	Bart_H17	10
Fm001DB051552	Ch17	Bart_L17	10
Fm002DB051553	BTx	Bart_L17	10
Fm001EB051554	Ch17	Dangl_Plant	10
Fm002EB051555	BTx	Dangl_Plant	10
Fm001FB051556	Ch17	Dangl_non	10
Fm002FB051557	BTx	Dangl_non	10
Fm001GB051558	Ch17	MgCl	10
Fm002GB051559	BTx	MgCl	10
Fm001AA051560	Ch17	Bart_H16	100
Fm002AA051561	BTx	Bart_H16	100
Fm001BA051562	Ch17	Bart_L16	100
Fm002BA051563	BTx	Bart_L16	100
Fm001CA051564	Ch17	Bart_H17	100
Fm002CA051565	BTx	Bart_H17	100
Fm001DA051566	Ch17	Bart_L17	100
Fm002DA051567	BTx	Bart_L17	100
Fm001EA051568	Ch17	Dangl_Plant	100
Fm002EA051569	BTx	Dangl_Plant	100
Fm001FA051570	Ch17	Dangl_non	100
Fm002FA051571	BTx	Dangl_non	100
Fm001GA051572	Ch17	MgCl	100
Fm002GA051573	BTx	MgCl	100
Fm001AB051574	Ch17	Bart_H16	10
Fm002AB051575	BTx	Bart_H16	10
Fm001BB051576	Ch17	Bart_L16	10
Fm002BB051577	BTx	Bart_L16	10
Fm001CB051578	Ch17	Bart_H17	10
Fm002CB051579	BTx	Bart_H17	10
Fm001DB051580	Ch17	Bart_L17	10
Fm002DB051581	BTx	Bart_L17	10
Fm001EB051582	Ch17	Dangl_Plant	10
Fm002EB051583	BTx	Dangl_Plant	10
Fm001FB051584	Ch17	Dangl_non	10
Fm002FB051585	BTx	Dangl_non	10
Fm001GB051586	Ch17	MgCl	10
Fm002GB051587	BTx	MgCl	10
Fm001AA051588	Ch17	Bart_H16	100
Fm002AA051589	BTx	Bart_H16	100
Fm001BA051590	Ch17	Bart_L16	100
Fm002BA051591	BTx	Bart_L16	100
Fm001CA051592	Ch17	Bart_H17	100
Fm002CA051593	BTx	Bart_H17	100
Fm001DA051594	Ch17	Bart_L17	100
Fm002DA051595	BTx	Bart_L17	100
Fm001EA051596	Ch17	Dangl_Plant	100
Fm002EA051597	BTx	Dangl_Plant	100
Fm001FA051598	Ch17	Dangl_non	100
Fm002FA051599	BTx	Dangl_non	100
Fm001GA051600	Ch17	MgCl	100
Fm002GA051601	BTx	MgCl	100
Fm001AB051602	Ch17	Bart_H16	10
Fm002AB051603	BTx	Bart_H16	10
Fm001BB051604	Ch17	Bart_L16	10
Fm002BB051605	BTx	Bart_L16	10
Fm001CB051606	Ch17	Bart_H17	10
Fm002CB051607	BTx	Bart_H17	10
Fm001DB051608	Ch17	Bart_L17	10
Fm002DB051609	BTx	Bart_L17	10
Fm001EB051610	Ch17	Dangl_Plant	10
Fm002EB051611	BTx	Dangl_Plant	10
Fm001FB051612	Ch17	Dangl_non	10
Fm002FB051613	BTx	Dangl_non	10
Fm001GB051614	Ch17	MgCl	10
Fm002GB051615	BTx	MgCl	10
Fm001AA051616	Ch17	Bart_H16	100
Fm002AA051617	BTx	Bart_H16	100
Fm001BA051618	Ch17	Bart_L16	100
Fm002BA051619	BTx	Bart_L16	100
Fm001CA051620	Ch17	Bart_H17	100
Fm002CA051621	BTx	Bart_H17	100
Fm001DA051622	Ch17	Bart_L17	100
Fm002DA051623	BTx	Bart_L17	100
Fm001EA051624	Ch17	Dangl_Plant	100
Fm002EA051625	BTx	Dangl_Plant	100
Fm001FA051626	Ch17	Dangl_non	100
Fm002FA051627	BTx	Dangl_non	100
Fm001GA051628	Ch17	MgCl	100
Fm002GA051629	BTx	MgCl	100
Fm001AB051630	Ch17	Bart_H16	10
Fm002AB051631	BTx	Bart_H16	10
Fm001BB051632	Ch17	Bart_L16	10
Fm002BB051633	BTx	Bart_L16	10
Fm001CB051634	Ch17	Bart_H17	10
Fm002CB051635	BTx	Bart_H17	10
Fm001DB051636	Ch17	Bart_L17	10
Fm002DB051637	BTx	Bart_L17	10
Fm001EB051638	Ch17	Dangl_Plant	10
Fm002EB051639	BTx	Dangl_Plant	10
Fm001FB051640	Ch17	Dangl_non	10
Fm002FB051641	BTx	Dangl_non	10
Fm001GB051642	Ch17	MgCl	10
Fm002GB051643	BTx	MgCl	10
Fm001AA051644	Ch17	Bart_H16	100
Fm002AA051645	BTx	Bart_H16	100
Fm001BA051646	Ch17	Bart_L16	100
Fm002BA051647	BTx	Bart_L16	100
Fm001CA051648	Ch17	Bart_H17	100
Fm002CA051649	BTx	Bart_H17	100
Fm001DA051650	Ch17	Bart_L17	100
Fm002DA051651	BTx	Bart_L17	100
Fm001EA051652	Ch17	Dangl_Plant	100
Fm002EA051653	BTx	Dangl_Plant	100
Fm001FA051654	Ch17	Dangl_non	100
Fm002FA051655	BTx	Dangl_non	100
Fm001GA051656	Ch17	MgCl	100
Fm002GA051657	BTx	MgCl	100
Fm001AB051658	Ch17	Bart_H16	10
Fm002AB051659	BTx	Bart_H16	10
Fm001BB051660	Ch17	Bart_L16	10
Fm002BB051661	BTx	Bart_L16	10
Fm001CB051662	Ch17	Bart_H17	10
Fm002CB051663	BTx	Bart_H17	10
Fm001DB051664	Ch17	Bart_L17	10
Fm002DB051665	BTx	Bart_L17	10
Fm001EB051666	Ch17	Dangl_Plant	10
Fm002EB051667	BTx	Dangl_Plant	10
Fm001FB051668	Ch17	Dangl_non	10
Fm002FB051669	BTx	Dangl_non	10
Fm001GB051670	Ch17	MgCl	10
Fm002GB051671	BTx	MgCl	10
Fm001AA051672	Ch17	Bart_H16	100
Fm002AA051673	BTx	Bart_H16	100
Fm001BA051674	Ch17	Bart_L16	100
Fm002BA051675	BTx	Bart_L16	100
Fm001CA051676	Ch17	Bart_H17	100
Fm002CA051677	BTx	Bart_H17	100
Fm001DA051678	Ch17	Bart_L17	100
Fm002DA051679	BTx	Bart_L17	100
Fm001EA051680	Ch17	Dangl_Plant	100
Fm002EA051681	BTx	Dangl_Plant	100
Fm001FA051682	Ch17	Dangl_non	100
Fm002FA051683	BTx	Dangl_non	100
Fm001GA051684	Ch17	MgCl	100
Fm002GA051685	BTx	MgCl	100
Fm001AB051686	Ch17	Bart_H16	10
Fm002AB051687	BTx	Bart_H16	10
Fm001BB051688	Ch17	Bart_L16	10
Fm002BB051689	BTx	Bart_L16	10
Fm001CB051690	Ch17	Bart_H17	10
Fm002CB051691	BTx	Bart_H17	10
Fm001DB051692	Ch17	Bart_L17	10
Fm002DB051693	BTx	Bart_L17	10
Fm001EB051694	Ch17	Dangl_Plant	10
Fm002EB051695	BTx	Dangl_Plant	10
Fm001FB051696	Ch17	Dangl_non	10
Fm002FB051697	BTx	Dangl_non	10
Fm001GB051698	Ch17	MgCl	10
Fm002GB051699	BTx	MgCl	10
Fm001AA051700	Ch17	Bart_H16	100
Fm002AA051701	BTx	Bart_H16	100
Fm001BA051702	Ch17	Bart_L16	100
Fm002BA051703	BTx	Bart_L16	100
Fm001CA051704	Ch17	Bart_H17	100
Fm002CA051705	BTx	Bart_H17	100
Fm001DA051706	Ch17	Bart_L17	100
Fm002DA051707	BTx	Bart_L17	100
Fm001EA051708	Ch17	Dangl_Plant	100
Fm002EA051709	BTx	Dangl_Plant	100
Fm001FA051710	Ch17	Dangl_non	100
Fm002FA051711	BTx	Dangl_non	100
Fm001GA051712	Ch17	MgCl	100
Fm002GA051713	BTx	MgCl	100
Fm001AB051714	Ch17	Bart_H16	10
Fm002AB051715	BTx	Bart_H16	10
Fm001BB051716	Ch17	Bart_L16	10
Fm002BB051717	BTx	Bart_L16	10
Fm001CB051718	Ch17	Bart_H17	10
Fm002CB051719	BTx	Bart_H17	10
Fm001DB051720	Ch17	Bart_L17	10
Fm002DB051721	BTx	Bart_L17	10
Fm001EB051722	Ch17	Dangl_Plant	10
Fm002EB051723	BTx	Dangl_Plant	10
Fm001FB051724	Ch17	Dangl_non	10
Fm002FB051725	BTx	Dangl_non	10
Fm001GB051726	Ch17	MgCl	10
Fm002GB051727	BTx	MgCl	10
Fm003HB051728	BTx	Pheno_microbes	10
Fm003HB051729	BTx	Pheno_microbes	10
Fm003HB051730	BTx	Pheno_microbes	10
Fm003HB051731	BTx	Pheno_microbes	10
Fm003HB051732	BTx	Pheno_microbes	10
Fm003HB051733	BTx	Pheno_microbes	10
Fm003HB051734	BTx	Pheno_microbes	10
Fm003HB051735	BTx	Pheno_microbes	10
Fm003HB051736	BTx	Pheno_microbes	10
Fm003HB051737	BTx	Pheno_microbes	10
Fm003HB051738	BTx	Pheno_microbes	10
Fm003HB051739	BTx	Pheno_microbes	10
Fm003HB051740	BTx	Pheno_microbes	10
Fm003HB051741	BTx	Pheno_microbes	10
Fm003HB051742	BTx	Pheno_microbes	10
Fm003HB051743	BTx	Pheno_microbes	10
Fm003HB051744	BTx	Pheno_microbes	10
Fm003HB051745	BTx	Pheno_microbes	10
Fm003HB051746	BTx	Pheno_microbes	10
Fm000ZZ051747	Blank
