# Supplementary material for: An automated, high-throughput method for standardizing image color profiles to improve image-based plant phenotyping
Source: PeerJ. 2018 Oct 4;6:e5727. doi: 10.7717/peerj.5727 (PMC6174877; doi:10.7717/peerj.5727)
Supplement: Supplemental Information 1 — The supplemental zip file contains 3 folders: data, scripts, and license. The scripts enable denovo analysis of the data contained in the data folder, which was used to generate the figures in the manuscript. The license is GPL version2. [file peerj-06-5727-s001.zip › analysis/data/plant/shapes_april13.txt]

Shoots/CH_IMAGES/snapshot219717/VIS_SV_90_z1_h1_g0_e65_v500_new_465872_0.png 56607 314710 0.17987 6797.33 594 1054 1161.84 712.692 17 1048.76 763.599 1004.22 414.881 165.913 1.08339 0.0153958 0.413138 2.4205 1.1274 
Shoots/CH_IMAGES/snapshot219719/VIS_SV_90_z1_h1_g0_e65_v500_new_465881_0.png 26740 222656 0.120096 4601.2 486 823 1271.87 880.138 24 1555.68 1172.93 1092.31 605.892 165.47 0.943726 0.0158719 0.554691 1.80281 1.16096 
Shoots/CH_IMAGES/snapshot219718/VIS_SV_0_z1_h1_g0_e65_v500_new_465874_0.png 0 0 -nan 0 0 0 -nan -nan 0 -1 -1 -1 -1 -1 -1 -nan -1 -1 -nan 
Shoots/CH_IMAGES/snapshot219718/VIS_SV_90_z1_h1_g0_e65_v500_new_465875_0.png 0 0 -nan 0 0 0 -nan -nan 0 -1 -1 -1 -1 -1 -1 -nan -1 -1 -nan 
Shoots/CH_IMAGES/snapshot219720/VIS_SV_90_z1_h1_g0_e65_v500_new_465890_0.png 41350 541542 0.0763561 8870.36 1009 1097 1294.6 794.261 11 1284.37 545.831 1080.47 726.325 11.3996 0.809651 0.00660394 0.672232 1.48758 1.0953 
Shoots/CH_IMAGES/snapshot219717/VIS_SV_0_z1_h1_g0_e65_v500_new_465871_0.png 54741 837184 0.0653871 11329.6 1498 1139 1179.13 574.111 20 1402.09 717.954 1472.54 801.506 119.929 0.95467 0.00535911 0.544303 1.83721 1.20375 
Shoots/CH_IMAGES/snapshot219719/VIS_SV_0_z1_h1_g0_e65_v500_new_465880_0.png 24085 290888 0.082798 6055.64 561 852 1212.91 888.985 24 1231.14 897.207 807.145 459.591 148.941 0.928005 0.00825348 0.569404 1.75622 0.987128 
Shoots/CH_IMAGES/snapshot219720/VIS_SV_0_z1_h1_g0_e65_v500_new_465889_0.png 31117 226002 0.137685 5825.56 424 1025 1227.56 806.286 15 1121.1 1020.83 1135.65 458.589 1.921 1.09196 0.0115221 0.403811 2.4764 1.08177 
Shoots/CH_IMAGES/snapshot219721/VIS_SV_0_z1_h1_g0_e65_v500_new_465895_0.png 38133 334172 0.114112 6739.95 651 874 1264.72 778.337 16 1181.7 717.285 1007.69 466.716 165.567 1.03619 0.0105487 0.463154 2.15911 1.06179 
Shoots/CH_IMAGES/snapshot219721/VIS_SV_90_z1_h1_g0_e65_v500_new_465896_0.png 37666 403183 0.0934216 7185.26 771 860 1081.7 770.702 28 2976.14 -2546.61 7439.65 2058.69 0 1.20273 0.00916801 0.276718 3.61378 1.06446 
Shoots/CH_IMAGES/snapshot219722/VIS_SV_0_z1_h1_g0_e65_v500_new_465901_0.png 11649 56642.5 0.205658 2112.82 220 491 1229.25 1023.41 18 1281.68 892.361 312.592 208.4 148.631 0.816476 0.0327924 0.666683 1.49996 1.02608 
Shoots/CH_IMAGES/snapshot219722/VIS_SV_90_z1_h1_g0_e65_v500_new_465902_0.png 9757 145224 0.0671856 3682.36 532 509 1233.43 1081.15 23 1333.75 1090.57 651.421 372.163 143.36 0.925949 0.0090422 0.57131 1.75036 0.97942 
Shoots/CH_IMAGES/snapshot219723/VIS_SV_90_z1_h1_g0_e65_v500_new_465908_0.png 0 0 -nan 0 0 0 -nan -nan 0 -1 -1 -1 -1 -1 -1 -nan -1 -1 -nan 
Shoots/CH_IMAGES/snapshot219724/VIS_SV_90_z1_h1_g0_e65_v500_new_465914_0.png 0 0 -nan 0 0 0 -nan -nan 0 -1 -1 -1 -1 -1 -1 -nan -1 -1 -nan 
Shoots/CH_IMAGES/snapshot219723/VIS_SV_0_z1_h1_g0_e65_v500_new_465907_0.png 0 0 -nan 0 0 0 -nan -nan 0 -1 -1 -1 -1 -1 -1 -nan -1 -1 -nan 
Shoots/CH_IMAGES/snapshot219724/VIS_SV_0_z1_h1_g0_e65_v500_new_465913_0.png 0 0 -nan 0 0 0 -nan -nan 0 -1 -1 -1 -1 -1 -1 -nan -1 -1 -nan 
Shoots/CH_IMAGES/snapshot219725/VIS_SV_90_z1_h1_g0_e65_v500_new_465920_0.png 0 0 -nan 0 0 0 -nan -nan 0 -1 -1 -1 -1 -1 -1 -nan -1 -1 -nan 
Shoots/CH_IMAGES/snapshot219725/VIS_SV_0_z1_h1_g0_e65_v500_new_465919_0.png 0 0 -nan 0 0 0 -nan -nan 0 -1 -1 -1 -1 -1 -1 -nan -1 -1 -nan 
Shoots/CH_IMAGES/snapshot219726/VIS_SV_0_z1_h1_g0_e65_v500_new_465925_0.png 19936 389808 0.0511431 7260.28 843 875 1306.34 819.513 8 1656.94 955.059 1101.01 802.408 112.348 0.736491 0.00475271 0.72879 1.37214 0.973855 
Shoots/CH_IMAGES/snapshot219726/VIS_SV_90_z1_h1_g0_e65_v500_new_465926_0.png 23785 201684 0.117932 4434.26 363 903 1256.05 809.715 8 1382.02 600.806 694.351 384.684 157.091 0.944437 0.015201 0.554019 1.80499 0.978821 
Shoots/CH_IMAGES/snapshot219727/VIS_SV_90_z1_h1_g0_e65_v500_new_465932_0.png 0 0 -nan 0 0 0 -nan -nan 0 -1 -1 -1 -1 -1 -1 -nan -1 -1 -nan 
Shoots/CH_IMAGES/snapshot219727/VIS_SV_0_z1_h1_g0_e65_v500_new_465931_0.png 0 0 -nan 0 0 0 -nan -nan 0 -1 -1 -1 -1 -1 -1 -nan -1 -1 -nan 
Shoots/CH_IMAGES/snapshot219728/VIS_SV_90_z1_h1_g0_e65_v500_new_465935_0.png 0 0 -nan 0 0 0 -nan -nan 0 -1 -1 -1 -1 -1 -1 -nan -1 -1 -nan 
Shoots/CH_IMAGES/snapshot219728/VIS_SV_0_z1_h1_g0_e65_v500_new_465934_0.png 0 0 -nan 0 0 0 -nan -nan 0 -1 -1 -1 -1 -1 -1 -nan -1 -1 -nan 
Shoots/CH_IMAGES/snapshot219729/VIS_SV_0_z1_h1_g0_e65_v500_new_465943_0.png 9664 76117.5 0.126962 2795.63 311 472 1274.84 1099.22 25 1299.78 1101.32 470.838 169.948 21.6425 1.13053 0.0155384 0.360949 2.77048 1.01925 
Shoots/CH_IMAGES/snapshot219730/VIS_SV_90_z1_h1_g0_e65_v500_new_465950_0.png 16552 222532 0.0743805 4263.37 618 733 1267.88 936.047 24 1017.54 688.537 679.138 601.283 30.7163 0.478828 0.0114434 0.885362 1.12948 1.08331 
Shoots/CH_IMAGES/snapshot219729/VIS_SV_90_z1_h1_g0_e65_v500_new_465944_0.png 9044 96378 0.0938388 2767.35 406 471 1172.44 1072.14 22 1318.96 963.514 424.292 330.364 152.1 0.665395 0.0148403 0.778625 1.28432 0.937009 
Shoots/CH_IMAGES/snapshot219730/VIS_SV_0_z1_h1_g0_e65_v500_new_465949_0.png 22824 153349 0.148837 5190.9 378 721 1322.24 914.757 33 1360.6 935.824 660.764 218.463 14.7606 1.15705 0.0106443 0.330621 3.02461 1.20373 
Shoots/CH_IMAGES/snapshot219731/VIS_SV_90_z1_h1_g0_e65_v500_new_465956_0.png 35054 413795 0.0847134 6159.06 1006 767 1069.9 805.377 25 1394.34 526.29 1063.26 873.129 135.469 0.598024 0.0116123 0.821184 1.21775 1.04982 
Shoots/CH_IMAGES/snapshot219732/VIS_SV_90_z1_h1_g0_e65_v500_new_465962_0.png 13080 258247 0.0506492 4316.78 646 839 1279.4 876.774 11 1342.57 659.743 1738.64 382.652 164.005 1.24893 0.0088206 0.220087 4.54365 0.949808 
Shoots/CH_IMAGES/snapshot219732/VIS_SV_0_z1_h1_g0_e65_v500_new_465961_0.png 16946 188348 0.0899718 4877.99 499 919 1152.8 872.677 13 922.364 822.729 945.248 496.814 140.758 0.974073 0.00894943 0.525591 1.90262 0.927408 
Shoots/CH_IMAGES/snapshot219731/VIS_SV_0_z1_h1_g0_e65_v500_new_465955_0.png 34031 317841 0.107069 6731.2 720 803 1343.01 840.139 16 1459.4 965.399 687.321 571.688 21.0311 0.580065 0.00943842 0.831762 1.20227 1.22845 
Shoots/CH_IMAGES/snapshot219733/VIS_SV_90_z1_h1_g0_e65_v500_new_465966_0.png 26716 533842 0.0500448 6222.54 1049 990 1103.97 762.494 20 1243.65 591.572 1291.36 960.273 143.148 0.716078 0.00867053 0.743616 1.34478 1.01662 
Shoots/CH_IMAGES/snapshot219733/VIS_SV_0_z1_h1_g0_e65_v500_new_465965_0.png 32517 382312 0.0850535 5598.31 793 928 1389.05 765.943 17 1894.27 1469.18 2041.54 1049.75 151.392 0.985704 0.0130379 0.514194 1.94479 1.03508 
Shoots/CH_IMAGES/snapshot219734/VIS_SV_90_z1_h1_g0_e65_v500_new_465974_0.png 0 0 -nan 0 0 0 -nan -nan 0 -1 -1 -1 -1 -1 -1 -nan -1 -1 -nan 
Shoots/CH_IMAGES/snapshot219734/VIS_SV_0_z1_h1_g0_e65_v500_new_465973_0.png 0 0 -nan 0 0 0 -nan -nan 0 -1 -1 -1 -1 -1 -1 -nan -1 -1 -nan 
Shoots/CH_IMAGES/snapshot219735/VIS_SV_90_z1_h1_g0_e65_v500_new_465980_0.png 0 0 -nan 0 0 0 -nan -nan 0 -1 -1 -1 -1 -1 -1 -nan -1 -1 -nan 
Shoots/CH_IMAGES/snapshot219736/VIS_SV_90_z1_h1_g0_e65_v500_new_465986_0.png 28058 165492 0.169542 4720.24 277 1000 1286.47 727.424 21 1336.61 779.012 900.389 204.873 6.65106 1.24295 0.0158248 0.227538 4.39487 1.002 
Shoots/CH_IMAGES/snapshot219735/VIS_SV_0_z1_h1_g0_e65_v500_new_465979_0.png 0 0 -nan 0 0 0 -nan -nan 0 -1 -1 -1 -1 -1 -1 -nan -1 -1 -nan 
Shoots/CH_IMAGES/snapshot219736/VIS_SV_0_z1_h1_g0_e65_v500_new_465985_0.png 21097 280518 0.0752074 5596.51 582 951 1302.43 829.812 17 1200.18 941.296 1063.86 440.749 31.404 1.08232 0.0084644 0.414293 2.41375 1.03177 
Shoots/CH_IMAGES/snapshot219737/VIS_SV_0_z1_h1_g0_e65_v500_new_465991_0.png 0 0 -nan 0 0 0 -nan -nan 0 -1 -1 -1 -1 -1 -1 -nan -1 -1 -nan 
Shoots/CH_IMAGES/snapshot219738/VIS_SV_90_z1_h1_g0_e65_v500_new_465998_0.png 0 0 -nan 0 0 0 -nan -nan 0 -1 -1 -1 -1 -1 -1 -nan -1 -1 -nan 
Shoots/CH_IMAGES/snapshot219738/VIS_SV_0_z1_h1_g0_e65_v500_new_465997_0.png 0 0 -nan 0 0 0 -nan -nan 0 -1 -1 -1 -1 -1 -1 -nan -1 -1 -nan 
Shoots/CH_IMAGES/snapshot219737/VIS_SV_90_z1_h1_g0_e65_v500_new_465992_0.png 0 0 -nan 0 0 0 -nan -nan 0 -1 -1 -1 -1 -1 -1 -nan -1 -1 -nan 
Shoots/CH_IMAGES/snapshot219739/VIS_SV_90_z1_h1_g0_e65_v500_new_466004_0.png 0 0 -nan 0 0 0 -nan -nan 0 -1 -1 -1 -1 -1 -1 -nan -1 -1 -nan 
Shoots/CH_IMAGES/snapshot219739/VIS_SV_0_z1_h1_g0_e65_v500_new_466003_0.png 0 0 -nan 0 0 0 -nan -nan 0 -1 -1 -1 -1 -1 -1 -nan -1 -1 -nan 
Shoots/CH_IMAGES/snapshot219741/VIS_SV_90_z1_h1_g0_e65_v500_new_466016_0.png 31649 503452 0.062864 6718.78 861 1101 1183.81 789.975 9 1163.41 734.704 941.401 659.678 174.828 0.77364 0.00881028 0.700741 1.42706 1.04982 
Shoots/CH_IMAGES/snapshot219740/VIS_SV_90_z1_h1_g0_e65_v500_new_466007_0.png 5900 70904.5 0.0832105 2443.97 320 382 1242.38 1155.58 15 986.335 1193.81 654.199 438.814 66.9556 0.81146 0.0124128 0.670766 1.49083 0.853157 
Shoots/CH_IMAGES/snapshot219740/VIS_SV_0_z1_h1_g0_e65_v500_new_466006_0.png 6067 36290 0.167181 1731.62 244 398 1268.24 1157.23 20 1270.96 1160 438.75 99.1153 24.1599 1.24426 0.025426 0.225904 4.42667 0.913521 
Shoots/CH_IMAGES/snapshot219741/VIS_SV_0_z1_h1_g0_e65_v500_new_466015_0.png 30455 270903 0.11242 5951.87 447 1139 1229.53 791.131 11 1226.28 597.746 1197.29 337.063 177.727 1.19873 0.0108034 0.281521 3.55214 1.02392 
Shoots/CH_IMAGES/snapshot219742/VIS_SV_90_z1_h1_g0_e65_v500_new_466022_0.png 0 0 -nan 0 0 0 -nan -nan 0 -1 -1 -1 -1 -1 -1 -nan -1 -1 -nan 
Shoots/CH_IMAGES/snapshot219742/VIS_SV_0_z1_h1_g0_e65_v500_new_466021_0.png 0 0 -nan 0 0 0 -nan -nan 0 -1 -1 -1 -1 -1 -1 -nan -1 -1 -nan 
Shoots/CH_IMAGES/snapshot219743/VIS_SV_90_z1_h1_g0_e65_v500_new_466025_0.png 0 0 -nan 0 0 0 -nan -nan 0 -1 -1 -1 -1 -1 -1 -nan -1 -1 -nan 
Shoots/CH_IMAGES/snapshot219745/VIS_SV_90_z1_h1_g0_e65_v500_new_466040_0.png 0 0 -nan 0 0 0 -nan -nan 0 -1 -1 -1 -1 -1 -1 -nan -1 -1 -nan 
Shoots/CH_IMAGES/snapshot219744/VIS_SV_90_z1_h1_g0_e65_v500_new_466034_0.png 0 0 -nan 0 0 0 -nan -nan 0 -1 -1 -1 -1 -1 -1 -nan -1 -1 -nan 
Shoots/CH_IMAGES/snapshot219744/VIS_SV_0_z1_h1_g0_e65_v500_new_466033_0.png 0 0 -nan 0 0 0 -nan -nan 0 -1 -1 -1 -1 -1 -1 -nan -1 -1 -nan 
Shoots/CH_IMAGES/snapshot219743/VIS_SV_0_z1_h1_g0_e65_v500_new_466024_0.png 0 0 -nan 0 0 0 -nan -nan 0 -1 -1 -1 -1 -1 -1 -nan -1 -1 -nan 
Shoots/CH_IMAGES/snapshot219745/VIS_SV_0_z1_h1_g0_e65_v500_new_466039_0.png 0 0 -nan 0 0 0 -nan -nan 0 -1 -1 -1 -1 -1 -1 -nan -1 -1 -nan 
Shoots/CH_IMAGES/snapshot219746/VIS_SV_90_z1_h1_g0_e65_v500_new_466046_0.png 0 0 -nan 0 0 0 -nan -nan 0 -1 -1 -1 -1 -1 -1 -nan -1 -1 -nan 
Shoots/CH_IMAGES/snapshot219746/VIS_SV_0_z1_h1_g0_e65_v500_new_466045_0.png 0 0 -nan 0 0 0 -nan -nan 0 -1 -1 -1 -1 -1 -1 -nan -1 -1 -nan 
Shoots/CH_IMAGES/snapshot219747/VIS_SV_90_z1_h1_g0_e65_v500_new_466052_0.png 23206 226744 0.102345 4821.99 624 673 1282.02 951.388 28 1557.13 1101.35 874.511 658.185 118.498 0.703375 0.0125417 0.752632 1.32867 1.13023 
Shoots/CH_IMAGES/snapshot219747/VIS_SV_0_z1_h1_g0_e65_v500_new_466051_0.png 23616 254630 0.0927463 6323.33 540 729 1266.73 1027.46 25 1251.35 1012.39 638.711 481.87 19.569 0.700799 0.00742207 0.754441 1.32549 1.15806 
Shoots/CH_IMAGES/snapshot219748/VIS_SV_0_z1_h1_g0_e65_v500_new_466057_0.png 0 0 -nan 0 0 0 -nan -nan 0 -1 -1 -1 -1 -1 -1 -nan -1 -1 -nan 
Shoots/CH_IMAGES/snapshot219748/VIS_SV_90_z1_h1_g0_e65_v500_new_466058_0.png 0 0 -nan 0 0 0 -nan -nan 0 -1 -1 -1 -1 -1 -1 -nan -1 -1 -nan 
Shoots/CH_IMAGES/snapshot219749/VIS_SV_0_z1_h1_g0_e65_v500_new_466060_0.png 26501 481955 0.0549865 8017.57 868 1021 1239.86 759.249 9 1329.98 818.93 813.445 661.997 11.5728 0.610214 0.00518068 0.813819 1.22877 1.02676 
Shoots/CH_IMAGES/snapshot219749/VIS_SV_90_z1_h1_g0_e65_v500_new_466061_0.png 29072 328751 0.0884317 5523.38 622 950 1298.55 747.046 9 931.593 1010.27 1423.7 707.928 37.4808 1.00275 0.011975 0.497247 2.01107 1.01773 
Shoots/CH_IMAGES/snapshot219750/VIS_SV_90_z1_h1_g0_e65_v500_new_466070_0.png 28781 247503 0.116285 5608.47 521 988 1170.82 780.325 9 597.554 308.782 1341.57 1160.51 0 0.519544 0.0114981 0.865037 1.15602 1.07405 
Shoots/CH_IMAGES/snapshot219751/VIS_SV_90_z1_h1_g0_e65_v500_new_466076_0.png 45909 285537 0.160781 5878.86 342 1171 1242.02 703.127 14 1186 720.879 1052.54 286.862 0.288777 1.2062 0.0166925 0.272543 3.66915 1.08729 
Shoots/CH_IMAGES/snapshot219750/VIS_SV_0_z1_h1_g0_e65_v500_new_466069_0.png 24105 420181 0.0573681 8068.64 869 1013 1198.12 809.043 9 985.193 804.495 904.813 805.901 117.635 0.467584 0.00465282 0.890683 1.12273 1.00983 
Shoots/CH_IMAGES/snapshot219751/VIS_SV_0_z1_h1_g0_e65_v500_new_466075_0.png 47218 700484 0.0674077 8235.56 1022 1114 1264.08 666.083 10 1295.25 632.308 1076.68 720.841 154.133 0.813018 0.00874846 0.669501 1.49365 1.11671 
Shoots/CH_IMAGES/snapshot219752/VIS_SV_0_z1_h1_g0_e65_v500_new_466081_0.png 41773 588210 0.0710172 8113.94 1370 931 1153.59 748.082 21 776.317 384.391 1243.65 659.194 0 0.969485 0.00797337 0.530049 1.88662 1.09069 
Shoots/CH_IMAGES/snapshot219753/VIS_SV_0_z1_h1_g0_e65_v500_new_466087_0.png 0 0 -nan 0 0 0 -nan -nan 0 -1 -1 -1 -1 -1 -1 -nan -1 -1 -nan 
Shoots/CH_IMAGES/snapshot219752/VIS_SV_90_z1_h1_g0_e65_v500_new_466082_0.png 32090 229066 0.140091 5580.55 445 885 1228.96 837.84 13 1183.23 874.88 745.961 343.318 1.46642 1.039 0.0129487 0.460236 2.1728 1.08321 
Shoots/CH_IMAGES/snapshot219753/VIS_SV_90_z1_h1_g0_e65_v500_new_466088_0.png 0 0 -nan 0 0 0 -nan -nan 0 -1 -1 -1 -1 -1 -1 -nan -1 -1 -nan 
Shoots/CH_IMAGES/snapshot219754/VIS_SV_0_z1_h1_g0_e65_v500_new_466093_0.png 15953 282900 0.056391 5488.28 630 845 1149.04 873.303 13 1347.21 706.054 625.818 468.439 149.89 0.709192 0.00665549 0.748524 1.33596 0.926259 
Shoots/CH_IMAGES/snapshot219754/VIS_SV_90_z1_h1_g0_e65_v500_new_466094_0.png 19037 252669 0.0753436 6005.44 541 849 1185.14 875.373 10 1111.21 844.898 1003.55 407.779 6.48645 1.08965 0.00663313 0.406334 2.46103 0.954714 
Shoots/CH_IMAGES/snapshot219755/VIS_SV_90_z1_h1_g0_e65_v500_new_466100_0.png 31948 260950 0.122429 5029.98 560 799 1227.87 838.487 29 172037 123704 14929.8 9.02618e-11 0 1.41421 0.015868 6.04574e-15 1.65406e+14 1.18778 
Shoots/CH_IMAGES/snapshot219755/VIS_SV_0_z1_h1_g0_e65_v500_new_466099_0.png 34401 298804 0.115129 6294.96 584 784 1333.65 842.234 21 1430.37 890.374 730.529 433.336 24.9585 0.90202 0.0109093 0.59318 1.68583 1.22107 
Shoots/CH_IMAGES/snapshot219756/VIS_SV_0_z1_h1_g0_e65_v500_new_466105_0.png 0 0 -nan 0 0 0 -nan -nan 0 -1 -1 -1 -1 -1 -1 -nan -1 -1 -nan 
Shoots/CH_IMAGES/snapshot219756/VIS_SV_90_z1_h1_g0_e65_v500_new_466106_0.png 0 0 -nan 0 0 0 -nan -nan 0 -1 -1 -1 -1 -1 -1 -nan -1 -1 -nan 
Shoots/CH_IMAGES/snapshot219757/VIS_SV_90_z1_h1_g0_e65_v500_new_466112_0.png 19955 157969 0.126322 4159.25 390 698 1209.13 926.889 10 -44819.2 -46717.5 6458.92 9.15395e-10 45.8851 1.41421 0.0144954 1.41726e-13 7.05589e+12 1.09687 
Shoots/CH_IMAGES/snapshot219758/VIS_SV_0_z1_h1_g0_e65_v500_new_466117_0.png 8492 59649.5 0.142365 2263.58 166 555 1283.14 1038.37 7 738.086 1588.63 1831.38 624.837 35.4644 1.14788 0.0208271 0.341184 2.93097 1.09874 
Shoots/CH_IMAGES/snapshot219758/VIS_SV_90_z1_h1_g0_e65_v500_new_466118_0.png 8916 136188 0.0654686 3059.51 419 577 1231.63 1041.36 7 1202.7 1143.5 378.727 245.299 0 0.839413 0.0119695 0.647693 1.54394 0.956911 
Shoots/CH_IMAGES/snapshot219757/VIS_SV_0_z1_h1_g0_e65_v500_new_466111_0.png 26398 305970 0.0862763 5919.31 912 690 1012.61 853.737 13 1105.3 946.998 1076.11 422.25 112.373 1.10237 0.00946758 0.392386 2.54851 1.07179 
Shoots/CH_IMAGES/snapshot219759/VIS_SV_0_z1_h1_g0_e65_v500_new_466120_0.png 0 0 -nan 0 0 0 -nan -nan 0 -1 -1 -1 -1 -1 -1 -nan -1 -1 -nan 
Shoots/CH_IMAGES/snapshot219759/VIS_SV_90_z1_h1_g0_e65_v500_new_466121_0.png 0 0 -nan 0 0 0 -nan -nan 0 -1 -1 -1 -1 -1 -1 -nan -1 -1 -nan 
Shoots/CH_IMAGES/snapshot219760/VIS_SV_90_z1_h1_g0_e65_v500_new_466130_0.png 0 0 -nan 0 0 0 -nan -nan 0 -1 -1 -1 -1 -1 -1 -nan -1 -1 -nan 
Shoots/CH_IMAGES/snapshot219760/VIS_SV_0_z1_h1_g0_e65_v500_new_466129_0.png 0 0 -nan 0 0 0 -nan -nan 0 -1 -1 -1 -1 -1 -1 -nan -1 -1 -nan 
Shoots/CH_IMAGES/snapshot219761/VIS_SV_0_z1_h1_g0_e65_v500_new_466135_0.png 0 0 -nan 0 0 0 -nan -nan 0 -1 -1 -1 -1 -1 -1 -nan -1 -1 -nan 
Shoots/CH_IMAGES/snapshot219762/VIS_SV_90_z1_h1_g0_e65_v500_new_466139_0.png 19911 163966 0.121433 4508.85 372 767 1273.1 865.358 9 1107.96 232.485 1102.53 547.561 0 1.00335 0.0123076 0.49664 2.01353 1.09179 
Shoots/CH_IMAGES/snapshot219761/VIS_SV_90_z1_h1_g0_e65_v500_new_466136_0.png 0 0 -nan 0 0 0 -nan -nan 0 -1 -1 -1 -1 -1 -1 -nan -1 -1 -nan 
Shoots/CH_IMAGES/snapshot219762/VIS_SV_0_z1_h1_g0_e65_v500_new_466138_0.png 18799 293198 0.0641171 5395.55 698 796 1151.63 863.01 16 1066.45 894.782 759.859 541.587 143.442 0.757962 0.00811471 0.712747 1.40302 1.11558 
Shoots/CH_IMAGES/snapshot219763/VIS_SV_90_z1_h1_g0_e65_v500_new_466148_0.png 13169 205278 0.0641519 4035.79 680 498 1003.51 1041.17 35 893.171 1204.75 689.384 563.925 140.494 0.603303 0.0101603 0.818013 1.22247 0.957206 
Shoots/CH_IMAGES/snapshot219763/VIS_SV_0_z1_h1_g0_e65_v500_new_466147_0.png 20017 124376 0.160939 3380.77 424 492 1363.37 1018.54 29 1428.18 1106.76 519.258 321.667 12.7833 0.872382 0.0220079 0.619475 1.61427 1.25588 
Shoots/CH_IMAGES/snapshot219764/VIS_SV_90_z1_h1_g0_e65_v500_new_466151_0.png 0 0 -nan 0 0 0 -nan -nan 0 -1 -1 -1 -1 -1 -1 -nan -1 -1 -nan 
Shoots/CH_IMAGES/snapshot219764/VIS_SV_0_z1_h1_g0_e65_v500_new_466150_0.png 0 0 -nan 0 0 0 -nan -nan 0 -1 -1 -1 -1 -1 -1 -nan -1 -1 -nan 
Shoots/CH_IMAGES/snapshot219765/VIS_SV_0_z1_h1_g0_e65_v500_new_466159_0.png 0 0 -nan 0 0 0 -nan -nan 0 -1 -1 -1 -1 -1 -1 -nan -1 -1 -nan 
Shoots/CH_IMAGES/snapshot219766/VIS_SV_0_z1_h1_g0_e65_v500_new_466165_0.png 0 0 -nan 0 0 0 -nan -nan 0 -1 -1 -1 -1 -1 -1 -nan -1 -1 -nan 
Shoots/CH_IMAGES/snapshot219766/VIS_SV_90_z1_h1_g0_e65_v500_new_466166_0.png 0 0 -nan 0 0 0 -nan -nan 0 -1 -1 -1 -1 -1 -1 -nan -1 -1 -nan 
Shoots/CH_IMAGES/snapshot219767/VIS_SV_90_z1_h1_g0_e65_v500_new_466172_0.png 0 0 -nan 0 0 0 -nan -nan 0 -1 -1 -1 -1 -1 -1 -nan -1 -1 -nan 
Shoots/CH_IMAGES/snapshot219765/VIS_SV_90_z1_h1_g0_e65_v500_new_466160_0.png 0 0 -nan 0 0 0 -nan -nan 0 -1 -1 -1 -1 -1 -1 -nan -1 -1 -nan 
Shoots/CH_IMAGES/snapshot219767/VIS_SV_0_z1_h1_g0_e65_v500_new_466171_0.png 0 0 -nan 0 0 0 -nan -nan 0 -1 -1 -1 -1 -1 -1 -nan -1 -1 -nan 
Shoots/CH_IMAGES/snapshot219768/VIS_SV_90_z1_h1_g0_e65_v500_new_466178_0.png 0 0 -nan 0 0 0 -nan -nan 0 -1 -1 -1 -1 -1 -1 -nan -1 -1 -nan 
Shoots/CH_IMAGES/snapshot219768/VIS_SV_0_z1_h1_g0_e65_v500_new_466177_0.png 0 0 -nan 0 0 0 -nan -nan 0 -1 -1 -1 -1 -1 -1 -nan -1 -1 -nan 
Shoots/CH_IMAGES/snapshot219769/VIS_SV_0_z1_h1_g0_e65_v500_new_466183_0.png 10673 206096 0.0517865 4901.5 442 795 1228.83 1032.79 11 1020.7 1983.02 1930.96 518.978 0 1.20933 0.00558261 0.268766 3.7207 1.02155 
Shoots/CH_IMAGES/snapshot219769/VIS_SV_90_z1_h1_g0_e65_v500_new_466184_0.png 8025 43304 0.185318 1934.11 133 500 1210.05 1071.94 9 1238.13 1091.85 442.185 165.535 177.463 1.11861 0.0269584 0.374357 2.67125 0.89584 
Shoots/CH_IMAGES/snapshot219770/VIS_SV_0_z1_h1_g0_e65_v500_new_466189_0.png 28373 482434 0.0588123 7524.18 808 1006 1266.57 774.939 7 1255.82 695.637 946.389 604.637 169.027 0.849837 0.00629791 0.638889 1.56522 1.03945 
Shoots/CH_IMAGES/snapshot219771/VIS_SV_90_z1_h1_g0_e65_v500_new_466193_0.png 0 0 -nan 0 0 0 -nan -nan 0 -1 -1 -1 -1 -1 -1 -nan -1 -1 -nan 
Shoots/CH_IMAGES/snapshot219771/VIS_SV_0_z1_h1_g0_e65_v500_new_466192_0.png 0 0 -nan 0 0 0 -nan -nan 0 -1 -1 -1 -1 -1 -1 -nan -1 -1 -nan 
Shoots/CH_IMAGES/snapshot219770/VIS_SV_90_z1_h1_g0_e65_v500_new_466190_0.png 26322 152964 0.17208 4263.92 213 1056 1213.84 755.533 16 1120.37 434.363 784.72 344.204 19.1534 1.05959 0.0181932 0.438634 2.27981 0.983235 
Shoots/CH_IMAGES/snapshot219772/VIS_SV_0_z1_h1_g0_e65_v500_new_466201_0.png 0 0 -nan 0 0 0 -nan -nan 0 -1 -1 -1 -1 -1 -1 -nan -1 -1 -nan 
Shoots/CH_IMAGES/snapshot219772/VIS_SV_90_z1_h1_g0_e65_v500_new_466202_0.png 0 0 -nan 0 0 0 -nan -nan 0 -1 -1 -1 -1 -1 -1 -nan -1 -1 -nan 
Shoots/CH_IMAGES/snapshot219773/VIS_SV_90_z1_h1_g0_e65_v500_new_466208_0.png 0 0 -nan 0 0 0 -nan -nan 0 -1 -1 -1 -1 -1 -1 -nan -1 -1 -nan 
Shoots/CH_IMAGES/snapshot219773/VIS_SV_0_z1_h1_g0_e65_v500_new_466207_0.png 0 0 -nan 0 0 0 -nan -nan 0 -1 -1 -1 -1 -1 -1 -nan -1 -1 -nan 
Shoots/CH_IMAGES/snapshot219774/VIS_SV_90_z1_h1_g0_e65_v500_new_466214_0.png 0 0 -nan 0 0 0 -nan -nan 0 -1 -1 -1 -1 -1 -1 -nan -1 -1 -nan 
Shoots/CH_IMAGES/snapshot219774/VIS_SV_0_z1_h1_g0_e65_v500_new_466213_0.png 0 0 -nan 0 0 0 -nan -nan 0 -1 -1 -1 -1 -1 -1 -nan -1 -1 -nan 
Shoots/CH_IMAGES/snapshot219775/VIS_SV_90_z1_h1_g0_e65_v500_new_466220_0.png 45876 677224 0.0677412 8998.89 1104 1173 1305.57 640.695 13 1010.48 -59.7015 1592.27 1252.17 0 0.653596 0.00711897 0.786406 1.27161 1.11209 
Shoots/CH_IMAGES/snapshot219775/VIS_SV_0_z1_h1_g0_e65_v500_new_466219_0.png 53336 577278 0.0923922 9186.74 769 1320 1120.63 644.369 22 1015.42 632.507 1250.09 440.326 155.646 1.13821 0.00794159 0.352236 2.839 1.12675 
Shoots/CH_IMAGES/snapshot219776/VIS_SV_0_z1_h1_g0_e65_v500_new_466225_0.png 0 0 -nan 0 0 0 -nan -nan 0 -1 -1 -1 -1 -1 -1 -nan -1 -1 -nan 
Shoots/CH_IMAGES/snapshot219776/VIS_SV_90_z1_h1_g0_e65_v500_new_466226_0.png 0 0 -nan 0 0 0 -nan -nan 0 -1 -1 -1 -1 -1 -1 -nan -1 -1 -nan 
Shoots/CH_IMAGES/snapshot219777/VIS_SV_90_z1_h1_g0_e65_v500_new_466232_0.png 18465 201280 0.0917376 4295 529 685 1178.93 930.912 16 1322.48 675.566 568.317 511.411 140.712 0.447504 0.0125786 0.89987 1.11127 1.09999 
Shoots/CH_IMAGES/snapshot219777/VIS_SV_0_z1_h1_g0_e65_v500_new_466231_0.png 17938 204252 0.0878227 5433.53 478 697 1234.95 951.232 14 1170.42 950.118 660.604 400.2 179.093 0.88791 0.0076352 0.605808 1.65069 1.09874 
Shoots/CH_IMAGES/snapshot219778/VIS_SV_0_z1_h1_g0_e65_v500_new_466237_0.png 0 0 -nan 0 0 0 -nan -nan 0 -1 -1 -1 -1 -1 -1 -nan -1 -1 -nan 
Shoots/CH_IMAGES/snapshot219778/VIS_SV_90_z1_h1_g0_e65_v500_new_466238_0.png 0 0 -nan 0 0 0 -nan -nan 0 -1 -1 -1 -1 -1 -1 -nan -1 -1 -nan 
Shoots/CH_IMAGES/snapshot219779/VIS_SV_0_z1_h1_g0_e65_v500_new_466243_0.png 12289 87367 0.14066 3445.71 320 607 1257.28 1031.72 24 1649.1 1385.29 1303.41 807.937 162.866 0.871934 0.0130068 0.619865 1.61325 0.98944 
Shoots/CH_IMAGES/snapshot219780/VIS_SV_90_z1_h1_g0_e65_v500_new_466250_0.png 4316 22391.5 0.192752 1064.93 101 312 1259.26 1191.64 10 1272.33 1213.81 314.953 83.0997 0.163457 1.21339 0.0478243 0.263848 3.79006 0.930827 
Shoots/CH_IMAGES/snapshot219779/VIS_SV_90_z1_h1_g0_e65_v500_new_466244_0.png 13194 128862 0.102389 3142.52 403 585 1230.82 1008.83 11 1212.94 985.537 544.824 321.758 3.12316 0.904906 0.0167893 0.590573 1.69327 1.0224 
Shoots/CH_IMAGES/snapshot219780/VIS_SV_0_z1_h1_g0_e65_v500_new_466249_0.png 3730 28318 0.131718 1405.19 147 314 1235.69 1215.38 8 954.195 1315.8 682.241 457.669 54.7508 0.811379 0.0237383 0.670832 1.49069 0.930827 
Shoots/CH_IMAGES/snapshot219781/VIS_SV_0_z1_h1_g0_e65_v500_new_466252_0.png 20854 206796 0.100844 4647.36 449 810 1268.06 883.201 15 1228.19 681.639 534.731 292.715 29.6383 0.951414 0.0121335 0.547405 1.8268 1.10791 
Shoots/CH_IMAGES/snapshot219781/VIS_SV_90_z1_h1_g0_e65_v500_new_466253_0.png 23613 208810 0.113084 4410.72 432 821 1205.06 857.947 14 1196.71 918.009 683.483 348.099 178.618 0.990655 0.0152525 0.509302 1.96347 1.13023 
Shoots/CH_IMAGES/snapshot219782/VIS_SV_90_z1_h1_g0_e65_v500_new_466259_0.png 0 0 -nan 0 0 0 -nan -nan 0 -1 -1 -1 -1 -1 -1 -nan -1 -1 -nan 
Shoots/CH_IMAGES/snapshot219782/VIS_SV_0_z1_h1_g0_e65_v500_new_466258_0.png 0 0 -nan 0 0 0 -nan -nan 0 -1 -1 -1 -1 -1 -1 -nan -1 -1 -nan 
Shoots/CH_IMAGES/snapshot219783/VIS_SV_0_z1_h1_g0_e65_v500_new_466267_0.png 0 0 -nan 0 0 0 -nan -nan 0 -1 -1 -1 -1 -1 -1 -nan -1 -1 -nan 
Shoots/CH_IMAGES/snapshot219785/VIS_SV_90_z1_h1_g0_e65_v500_new_466280_0.png 0 0 -nan 0 0 0 -nan -nan 0 -1 -1 -1 -1 -1 -1 -nan -1 -1 -nan 
Shoots/CH_IMAGES/snapshot219783/VIS_SV_90_z1_h1_g0_e65_v500_new_466268_0.png 0 0 -nan 0 0 0 -nan -nan 0 -1 -1 -1 -1 -1 -1 -nan -1 -1 -nan 
Shoots/CH_IMAGES/snapshot219784/VIS_SV_90_z1_h1_g0_e65_v500_new_466274_0.png 32925 387518 0.0849639 7337.59 680 998 958.592 824.235 17 880.956 988.582 1169.57 431.426 158.867 1.1235 0.00768473 0.368874 2.71095 1.11162 
Shoots/CH_IMAGES/snapshot219784/VIS_SV_0_z1_h1_g0_e65_v500_new_466273_0.png 30832 387555 0.0795552 6237.66 780 1024 1417.7 786.382 10 325.307 -972.686 4091.55 1737.45 0 1.07271 0.0099579 0.424643 2.35492 1.09505 
Shoots/CH_IMAGES/snapshot219785/VIS_SV_0_z1_h1_g0_e65_v500_new_466279_0.png 0 0 -nan 0 0 0 -nan -nan 0 -1 -1 -1 -1 -1 -1 -nan -1 -1 -nan 
Shoots/CH_IMAGES/snapshot219786/VIS_SV_0_z1_h1_g0_e65_v500_new_466282_0.png 0 0 -nan 0 0 0 -nan -nan 0 -1 -1 -1 -1 -1 -1 -nan -1 -1 -nan 
Shoots/CH_IMAGES/snapshot219786/VIS_SV_90_z1_h1_g0_e65_v500_new_466283_0.png 0 0 -nan 0 0 0 -nan -nan 0 -1 -1 -1 -1 -1 -1 -nan -1 -1 -nan 
Shoots/CH_IMAGES/snapshot219787/VIS_SV_90_z1_h1_g0_e65_v500_new_466292_0.png 0 0 -nan 0 0 0 -nan -nan 0 -1 -1 -1 -1 -1 -1 -nan -1 -1 -nan 
Shoots/CH_IMAGES/snapshot219788/VIS_SV_0_z1_h1_g0_e65_v500_new_466297_0.png 6199 101422 0.0611209 2912.24 234 738 1243.79 1107.81 10 1267.39 964.747 658.802 198.6 8.97537 1.18198 0.00918498 0.301456 3.31723 0.873068 
Shoots/CH_IMAGES/snapshot219788/VIS_SV_90_z1_h1_g0_e65_v500_new_466298_0.png 10049 102539 0.0980017 3476.6 249 742 1214.4 1097.43 11 1191.27 990.35 1012.69 189.66 9.56743 1.27492 0.0104477 0.187285 5.33947 0.97942 
Shoots/CH_IMAGES/snapshot219787/VIS_SV_0_z1_h1_g0_e65_v500_new_466291_0.png 0 0 -nan 0 0 0 -nan -nan 0 -1 -1 -1 -1 -1 -1 -nan -1 -1 -nan 
Shoots/CH_IMAGES/snapshot219789/VIS_SV_90_z1_h1_g0_e65_v500_new_466304_0.png 0 0 -nan 0 0 0 -nan -nan 0 -1 -1 -1 -1 -1 -1 -nan -1 -1 -nan 
Shoots/CH_IMAGES/snapshot219789/VIS_SV_0_z1_h1_g0_e65_v500_new_466303_0.png 0 0 -nan 0 0 0 -nan -nan 0 -1 -1 -1 -1 -1 -1 -nan -1 -1 -nan 
Shoots/CH_IMAGES/snapshot219790/VIS_SV_0_z1_h1_g0_e65_v500_new_466309_0.png 52814 716742 0.0736863 9281.19 1072 1273 1292.65 672.423 12 1425.98 765.172 1325.02 804.345 150.98 0.886516 0.00770463 0.607045 1.64733 1.13527 
Shoots/CH_IMAGES/snapshot219790/VIS_SV_90_z1_h1_g0_e65_v500_new_466310_0.png 43521 310476 0.140175 6447.06 648 1299 1349.76 601.968 13 1440.63 625.064 1233.59 361.316 27.7483 1.1892 0.0131579 0.292899 3.41415 1.08114 
Shoots/CH_IMAGES/snapshot219791/VIS_SV_90_z1_h1_g0_e65_v500_new_466316_0.png 0 0 -nan 0 0 0 -nan -nan 0 -1 -1 -1 -1 -1 -1 -nan -1 -1 -nan 
Shoots/CH_IMAGES/snapshot219791/VIS_SV_0_z1_h1_g0_e65_v500_new_466315_0.png 0 0 -nan 0 0 0 -nan -nan 0 -1 -1 -1 -1 -1 -1 -nan -1 -1 -nan 
Shoots/CH_IMAGES/snapshot219792/VIS_SV_90_z1_h1_g0_e65_v500_new_466322_0.png 0 0 -nan 0 0 0 -nan -nan 0 -1 -1 -1 -1 -1 -1 -nan -1 -1 -nan 
Shoots/CH_IMAGES/snapshot219793/VIS_SV_0_z1_h1_g0_e65_v500_new_466327_0.png 2887 22856 0.126313 1012.54 190 272 1268.81 1228.42 7 1383.2 1143.89 304.552 263.803 161.239 0.517298 0.035386 0.866201 1.15447 0.901565 
Shoots/CH_IMAGES/snapshot219792/VIS_SV_0_z1_h1_g0_e65_v500_new_466321_0.png 0 0 -nan 0 0 0 -nan -nan 0 -1 -1 -1 -1 -1 -1 -nan -1 -1 -nan 
Shoots/CH_IMAGES/snapshot219793/VIS_SV_90_z1_h1_g0_e65_v500_new_466328_0.png 4085 12138 0.336546 880.605 76 285 1247.54 1204.92 10 1246.94 1208.82 228.742 98.5742 179.993 1.06683 0.0661972 0.43094 2.32051 1.05063 
Shoots/CH_IMAGES/snapshot219794/VIS_SV_0_z1_h1_g0_e65_v500_new_466333_0.png 0 0 -nan 0 0 0 -nan -nan 0 -1 -1 -1 -1 -1 -1 -nan -1 -1 -nan 
Shoots/CH_IMAGES/snapshot219794/VIS_SV_90_z1_h1_g0_e65_v500_new_466334_0.png 0 0 -nan 0 0 0 -nan -nan 0 -1 -1 -1 -1 -1 -1 -nan -1 -1 -nan 
Shoots/CH_IMAGES/snapshot219795/VIS_SV_90_z1_h1_g0_e65_v500_new_466337_0.png 0 0 -nan 0 0 0 -nan -nan 0 -1 -1 -1 -1 -1 -1 -nan -1 -1 -nan 
Shoots/CH_IMAGES/snapshot219795/VIS_SV_0_z1_h1_g0_e65_v500_new_466336_0.png 0 0 -nan 0 0 0 -nan -nan 0 -1 -1 -1 -1 -1 -1 -nan -1 -1 -nan 
Shoots/CH_IMAGES/snapshot219796/VIS_SV_90_z1_h1_g0_e65_v500_new_466346_0.png 0 0 -nan 0 0 0 -nan -nan 0 -1 -1 -1 -1 -1 -1 -nan -1 -1 -nan 
Shoots/CH_IMAGES/snapshot219796/VIS_SV_0_z1_h1_g0_e65_v500_new_466345_0.png 0 0 -nan 0 0 0 -nan -nan 0 -1 -1 -1 -1 -1 -1 -nan -1 -1 -nan 
Shoots/CH_IMAGES/snapshot219797/VIS_SV_0_z1_h1_g0_e65_v500_new_466351_0.png 0 0 -nan 0 0 0 -nan -nan 0 -1 -1 -1 -1 -1 -1 -nan -1 -1 -nan 
Shoots/CH_IMAGES/snapshot219797/VIS_SV_90_z1_h1_g0_e65_v500_new_466352_0.png 0 0 -nan 0 0 0 -nan -nan 0 -1 -1 -1 -1 -1 -1 -nan -1 -1 -nan 
Shoots/CH_IMAGES/snapshot219798/VIS_SV_0_z1_h1_g0_e65_v500_new_466357_0.png 9632 81960 0.117521 2756.57 458 474 1363.47 1075.31 19 1610.91 1344.96 913.316 694.539 177.717 0.692158 0.015929 0.760459 1.315 1.01101 
Shoots/CH_IMAGES/snapshot219798/VIS_SV_90_z1_h1_g0_e65_v500_new_466358_0.png 10608 57400 0.184808 2212.07 207 462 1260.1 1073.82 19 1191.67 1110.83 458.159 238.633 9.20291 0.978926 0.0272423 0.520852 1.91993 1.02269 
Shoots/CH_IMAGES/snapshot219799/VIS_SV_90_z1_h1_g0_e65_v500_new_466364_0.png 14981 106038 0.14128 4073.95 232 833 1215.05 909.618 13 1212.13 917.84 706.54 203.744 172.049 1.19301 0.0113428 0.288369 3.46778 0.896589 
Shoots/CH_IMAGES/snapshot219799/VIS_SV_0_z1_h1_g0_e65_v500_new_466363_0.png 13274 285286 0.0465287 5255.77 580 851 1260.62 894.32 10 1450.32 743.186 811.636 480.748 159.293 0.902974 0.00603864 0.592319 1.68828 0.908222 
Shoots/CH_IMAGES/snapshot219800/VIS_SV_0_z1_h1_g0_e65_v500_new_466369_0.png 0 0 -nan 0 0 0 -nan -nan 0 -1 -1 -1 -1 -1 -1 -nan -1 -1 -nan 
Shoots/CH_IMAGES/snapshot219800/VIS_SV_90_z1_h1_g0_e65_v500_new_466370_0.png 0 0 -nan 0 0 0 -nan -nan 0 -1 -1 -1 -1 -1 -1 -nan -1 -1 -nan 
Shoots/CH_IMAGES/snapshot219801/VIS_SV_90_z1_h1_g0_e65_v500_new_466376_0.png 6515 39997 0.162887 1788.05 256 443 1193.69 1128.82 17 63735.4 3715.22 8796.01 7.11937e-10 0 1.41421 0.0256074 8.09386e-14 1.2355e+13 0.927464 
Shoots/CH_IMAGES/snapshot219801/VIS_SV_0_z1_h1_g0_e65_v500_new_466375_0.png 7162 69328.5 0.103305 2181.2 325 422 1277.7 1122.03 9 1287.91 1077.76 365.755 224.263 25.1366 0.8796 0.018917 0.613152 1.63092 0.965013 
Shoots/CH_IMAGES/snapshot219802/VIS_SV_0_z1_h1_g0_e65_v500_new_466378_0.png 34618 254118 0.136228 6258.08 484 979 1211.81 739.128 20 1239.96 789.121 843.491 386.918 167.284 1.04047 0.0111078 0.458711 2.18002 1.05358 
Shoots/CH_IMAGES/snapshot219802/VIS_SV_90_z1_h1_g0_e65_v500_new_466379_0.png 51435 717755 0.0716609 9339.38 1451 1011 1360.71 681.428 23 1129.2 821.088 1648.61 728.247 67.7337 1.05666 0.00741025 0.441735 2.2638 1.12544 
Shoots/CH_IMAGES/snapshot219803/VIS_SV_0_z1_h1_g0_e65_v500_new_466387_0.png 0 0 -nan 0 0 0 -nan -nan 0 -1 -1 -1 -1 -1 -1 -nan -1 -1 -nan 
Shoots/CH_IMAGES/snapshot219803/VIS_SV_90_z1_h1_g0_e65_v500_new_466388_0.png 0 0 -nan 0 0 0 -nan -nan 0 -1 -1 -1 -1 -1 -1 -nan -1 -1 -nan 
Shoots/CH_IMAGES/snapshot219804/VIS_SV_0_z1_h1_g0_e65_v500_new_466393_0.png 53531 690296 0.0775479 8886.11 1214 1251 1210.26 613.266 17 1242.41 662.667 1435.17 757.126 125.738 0.972056 0.00851906 0.527553 1.89554 1.13233 
Shoots/CH_IMAGES/snapshot219804/VIS_SV_90_z1_h1_g0_e65_v500_new_466394_0.png 51472 563654 0.0913184 8693.45 1029 1103 1212.22 694.031 19 1245.87 705.69 1020.12 801.063 147.706 0.655339 0.00855847 0.785265 1.27346 1.12587 
Shoots/CH_IMAGES/snapshot219805/VIS_SV_90_z1_h1_g0_e65_v500_new_466397_0.png 0 0 -nan 0 0 0 -nan -nan 0 -1 -1 -1 -1 -1 -1 -nan -1 -1 -nan 
Shoots/CH_IMAGES/snapshot219805/VIS_SV_0_z1_h1_g0_e65_v500_new_466396_0.png 0 0 -nan 0 0 0 -nan -nan 0 -1 -1 -1 -1 -1 -1 -nan -1 -1 -nan 
Shoots/CH_IMAGES/snapshot219806/VIS_SV_90_z1_h1_g0_e65_v500_new_466403_0.png 56053 938790 0.0597077 9815.21 1436 1136 1339.94 634.883 18 1161.97 700.964 1417.78 871.018 69.5473 0.878231 0.00731155 0.614355 1.62772 1.14998 
Shoots/CH_IMAGES/snapshot219806/VIS_SV_0_z1_h1_g0_e65_v500_new_466402_0.png 38819 220870 0.175755 5438.02 315 1047 1285.59 725.995 18 1342.79 892.079 1180.65 240.868 179.634 1.26173 0.0164958 0.204013 4.90165 1.05727 
Shoots/CH_IMAGES/snapshot219807/VIS_SV_90_z1_h1_g0_e65_v500_new_466412_0.png 0 0 -nan 0 0 0 -nan -nan 0 -1 -1 -1 -1 -1 -1 -nan -1 -1 -nan 
Shoots/CH_IMAGES/snapshot219808/VIS_SV_90_z1_h1_g0_e65_v500_new_466418_0.png 50348 654916 0.076877 8244.87 998 1271 1209.29 635.899 16 525.708 1457.11 2746.29 885.124 36.4762 1.16422 0.00930732 0.322299 3.10271 1.12323 
Shoots/CH_IMAGES/snapshot219807/VIS_SV_0_z1_h1_g0_e65_v500_new_466411_0.png 0 0 -nan 0 0 0 -nan -nan 0 -1 -1 -1 -1 -1 -1 -nan -1 -1 -nan 
Shoots/CH_IMAGES/snapshot219808/VIS_SV_0_z1_h1_g0_e65_v500_new_466417_0.png 55966 686076 0.0815741 8837.5 999 1255 1335.07 694.586 21 1419.87 725.966 1223.93 784.414 163.869 0.847468 0.00900482 0.640899 1.56031 1.14022 
Shoots/CH_IMAGES/snapshot219809/VIS_SV_0_z1_h1_g0_e65_v500_new_466423_0.png 0 0 -nan 0 0 0 -nan -nan 0 -1 -1 -1 -1 -1 -1 -nan -1 -1 -nan 
Shoots/CH_IMAGES/snapshot219809/VIS_SV_90_z1_h1_g0_e65_v500_new_466424_0.png 0 0 -nan 0 0 0 -nan -nan 0 -1 -1 -1 -1 -1 -1 -nan -1 -1 -nan 
Shoots/CH_IMAGES/snapshot219810/VIS_SV_0_z1_h1_g0_e65_v500_new_466429_0.png 0 0 -nan 0 0 0 -nan -nan 0 -1 -1 -1 -1 -1 -1 -nan -1 -1 -nan 
Shoots/CH_IMAGES/snapshot219810/VIS_SV_90_z1_h1_g0_e65_v500_new_466430_0.png 0 0 -nan 0 0 0 -nan -nan 0 -1 -1 -1 -1 -1 -1 -nan -1 -1 -nan 
Shoots/CH_IMAGES/snapshot219811/VIS_SV_90_z1_h1_g0_e65_v500_new_466436_0.png 10336 68558.5 0.150762 2415.61 212 524 1193.57 1055.89 14 1183.93 1118.04 544.152 245.284 13.4153 1.04808 0.0222591 0.450764 2.21846 0.950073 
Shoots/CH_IMAGES/snapshot219811/VIS_SV_0_z1_h1_g0_e65_v500_new_466435_0.png 8067 72305.5 0.111568 2882.41 238 527 1205.08 1086.72 22 1070.37 1113.42 553.624 375.959 0.362547 0.80114 0.0122014 0.679088 1.47256 0.907157 
Shoots/CH_IMAGES/snapshot219812/VIS_SV_0_z1_h1_g0_e65_v500_new_466438_0.png 43454 657122 0.0661278 8165.35 1005 1253 1304.45 706.269 11 1359.53 694.149 1056.96 756.094 155.12 0.754519 0.00819013 0.715351 1.39792 1.10253 
Shoots/CH_IMAGES/snapshot219812/VIS_SV_90_z1_h1_g0_e65_v500_new_466439_0.png 43101 455396 0.0946451 7328.69 757 1222 1246.15 685.6 16 1330.23 561.698 2505.26 482.808 163.683 1.27065 0.0100843 0.192718 5.18893 1.08729 
Shoots/CH_IMAGES/snapshot219813/VIS_SV_90_z1_h1_g0_e65_v500_new_466448_0.png 27191 240037 0.113278 5453.41 479 813 1246.31 822.083 10 1162.38 911.192 787.622 452.862 34.6868 0.921983 0.0114894 0.574974 1.73921 1.16854 
Shoots/CH_IMAGES/snapshot219813/VIS_SV_0_z1_h1_g0_e65_v500_new_466447_0.png 27002 352244 0.0766572 6147.74 828 808 1326.13 842.93 15 1205.79 524.928 837.034 687.536 48.1518 0.597669 0.0089779 0.821396 1.21744 1.07442 
Shoots/CH_IMAGES/snapshot219814/VIS_SV_90_z1_h1_g0_e65_v500_new_466454_0.png 16188 153732 0.1053 3817.9 441 770 1234.31 962.883 21 167.076 1089.14 2252.68 1417.14 87.443 0.861292 0.0139558 0.629088 1.5896 1.05959 
Shoots/CH_IMAGES/snapshot219814/VIS_SV_0_z1_h1_g0_e65_v500_new_466453_0.png 22050 169678 0.129952 4464.41 364 781 1271.86 891.446 10 1250.76 925.864 678.702 255.011 12.4405 1.11738 0.0139024 0.375733 2.66146 1.11961 
Shoots/CH_IMAGES/snapshot219815/VIS_SV_0_z1_h1_g0_e65_v500_new_466459_0.png 0 0 -nan 0 0 0 -nan -nan 0 -1 -1 -1 -1 -1 -1 -nan -1 -1 -nan 
Shoots/CH_IMAGES/snapshot219815/VIS_SV_90_z1_h1_g0_e65_v500_new_466460_0.png 0 0 -nan 0 0 0 -nan -nan 0 -1 -1 -1 -1 -1 -1 -nan -1 -1 -nan 
Shoots/CH_IMAGES/snapshot219816/VIS_SV_90_z1_h1_g0_e65_v500_new_466466_0.png 45449 477800 0.0951213 8198.57 886 1238 1278.37 699.742 12 1020.79 987.904 1595.95 568.251 27.6567 1.13485 0.00849685 0.356059 2.80852 1.10544 
Shoots/CH_IMAGES/snapshot219816/VIS_SV_0_z1_h1_g0_e65_v500_new_466465_0.png 50690 619436 0.0818325 8075.35 985 1139 1172.04 685.563 15 1461.65 191.482 1042.95 788.114 0 0.699061 0.00976809 0.755657 1.32335 1.11717 
Shoots/CH_IMAGES/snapshot219817/VIS_SV_90_z1_h1_g0_e65_v500_new_466472_0.png 0 0 -nan 0 0 0 -nan -nan 0 -1 -1 -1 -1 -1 -1 -nan -1 -1 -nan 
Shoots/CH_IMAGES/snapshot219817/VIS_SV_0_z1_h1_g0_e65_v500_new_466471_0.png 0 0 -nan 0 0 0 -nan -nan 0 -1 -1 -1 -1 -1 -1 -nan -1 -1 -nan 
Shoots/CH_IMAGES/snapshot219818/VIS_SV_0_z1_h1_g0_e65_v500_new_466477_0.png 19637 297132 0.0660885 4969.04 785 657 1414.27 918.477 14 1344.23 700.985 1052.93 871.764 54.4407 0.58662 0.00999402 0.827938 1.20782 0.962585 
Shoots/CH_IMAGES/snapshot219818/VIS_SV_90_z1_h1_g0_e65_v500_new_466478_0.png 18496 146598 0.126168 4021.7 331 689 1229.27 920.114 13 1266.35 934.234 559.618 330.609 15.8404 0.90468 0.0143704 0.590777 1.69269 1.09179 
Shoots/CH_IMAGES/snapshot219819/VIS_SV_90_z1_h1_g0_e65_v500_new_466484_0.png 0 0 -nan 0 0 0 -nan -nan 0 -1 -1 -1 -1 -1 -1 -nan -1 -1 -nan 
Shoots/CH_IMAGES/snapshot219819/VIS_SV_0_z1_h1_g0_e65_v500_new_466483_0.png 0 0 -nan 0 0 0 -nan -nan 0 -1 -1 -1 -1 -1 -1 -nan -1 -1 -nan 
Shoots/CH_IMAGES/snapshot219820/VIS_SV_0_z1_h1_g0_e65_v500_new_466489_0.png 0 0 -nan 0 0 0 -nan -nan 0 -1 -1 -1 -1 -1 -1 -nan -1 -1 -nan 
Shoots/CH_IMAGES/snapshot219820/VIS_SV_90_z1_h1_g0_e65_v500_new_466490_0.png 0 0 -nan 0 0 0 -nan -nan 0 -1 -1 -1 -1 -1 -1 -nan -1 -1 -nan 
Shoots/CH_IMAGES/snapshot219821/VIS_SV_0_z1_h1_g0_e65_v500_new_466495_0.png 0 0 -nan 0 0 0 -nan -nan 0 -1 -1 -1 -1 -1 -1 -nan -1 -1 -nan 
Shoots/CH_IMAGES/snapshot219821/VIS_SV_90_z1_h1_g0_e65_v500_new_466496_0.png 0 0 -nan 0 0 0 -nan -nan 0 -1 -1 -1 -1 -1 -1 -nan -1 -1 -nan 
Shoots/CH_IMAGES/snapshot219822/VIS_SV_0_z1_h1_g0_e65_v500_new_466499_0.png 40468 391004 0.103498 7349.15 908 910 1414 765.166 22 955.527 443.194 1060.79 1030.31 0 0.239735 0.0094156 0.971264 1.02959 1.14043 
Shoots/CH_IMAGES/snapshot219822/VIS_SV_90_z1_h1_g0_e65_v500_new_466500_0.png 37923 390360 0.0971488 7854.28 765 1003 1150.12 779.616 14 1367.67 186.594 1281.11 716.373 0 0.938956 0.00772502 0.559181 1.78833 1.07619 
Shoots/CH_IMAGES/snapshot219823/VIS_SV_90_z1_h1_g0_e65_v500_new_466508_0.png 32994 352788 0.0935237 6079.88 582 1073 1132.67 733.749 9 1021.57 726.833 1073.25 546.869 174.626 0.99041 0.0112164 0.509545 1.96254 1.03978 
Shoots/CH_IMAGES/snapshot219823/VIS_SV_0_z1_h1_g0_e65_v500_new_466507_0.png 34968 519799 0.0672722 6938.78 891 1208 1234.86 683.21 10 1383.43 480.328 1183.81 511.331 159.382 1.06589 0.00912671 0.431937 2.31515 1.06239 
Shoots/CH_IMAGES/snapshot219824/VIS_SV_90_z1_h1_g0_e65_v500_new_466514_0.png 1664 13812.5 0.120471 802.354 101 215 1234.63 1240.68 8 1192.34 1201.41 182.524 95.4835 19.6184 0.976596 0.0324812 0.52313 1.91157 0.778738 
Shoots/CH_IMAGES/snapshot219824/VIS_SV_0_z1_h1_g0_e65_v500_new_466513_0.png 2922 8717.5 0.335188 694.505 78 239 1265.65 1208.49 14 1282.89 1182.91 280.238 54.3673 17.7818 1.26964 0.0761272 0.194004 5.15454 0.840732 
Shoots/CH_IMAGES/snapshot219825/VIS_SV_0_z1_h1_g0_e65_v500_new_466519_0.png 0 0 -nan 0 0 0 -nan -nan 0 -1 -1 -1 -1 -1 -1 -nan -1 -1 -nan 
Shoots/CH_IMAGES/snapshot219825/VIS_SV_90_z1_h1_g0_e65_v500_new_466520_0.png 0 0 -nan 0 0 0 -nan -nan 0 -1 -1 -1 -1 -1 -1 -nan -1 -1 -nan 
Shoots/CH_IMAGES/snapshot219826/VIS_SV_0_z1_h1_g0_e65_v500_new_466525_0.png 0 0 -nan 0 0 0 -nan -nan 0 -1 -1 -1 -1 -1 -1 -nan -1 -1 -nan 
Shoots/CH_IMAGES/snapshot219827/VIS_SV_90_z1_h1_g0_e65_v500_new_466532_0.png 0 0 -nan 0 0 0 -nan -nan 0 -1 -1 -1 -1 -1 -1 -nan -1 -1 -nan 
Shoots/CH_IMAGES/snapshot219826/VIS_SV_90_z1_h1_g0_e65_v500_new_466526_0.png 0 0 -nan 0 0 0 -nan -nan 0 -1 -1 -1 -1 -1 -1 -nan -1 -1 -nan 
Shoots/CH_IMAGES/snapshot219827/VIS_SV_0_z1_h1_g0_e65_v500_new_466531_0.png 0 0 -nan 0 0 0 -nan -nan 0 -1 -1 -1 -1 -1 -1 -nan -1 -1 -nan 
Shoots/CH_IMAGES/snapshot219828/VIS_SV_90_z1_h1_g0_e65_v500_new_466535_0.png 0 0 -nan 0 0 0 -nan -nan 0 -1 -1 -1 -1 -1 -1 -nan -1 -1 -nan 
Shoots/CH_IMAGES/snapshot219828/VIS_SV_0_z1_h1_g0_e65_v500_new_466534_0.png 0 0 -nan 0 0 0 -nan -nan 0 -1 -1 -1 -1 -1 -1 -nan -1 -1 -nan 
Shoots/CH_IMAGES/snapshot219829/VIS_SV_90_z1_h1_g0_e65_v500_new_466544_0.png 0 0 -nan 0 0 0 -nan -nan 0 -1 -1 -1 -1 -1 -1 -nan -1 -1 -nan 
Shoots/CH_IMAGES/snapshot219829/VIS_SV_0_z1_h1_g0_e65_v500_new_466543_0.png 0 0 -nan 0 0 0 -nan -nan 0 -1 -1 -1 -1 -1 -1 -nan -1 -1 -nan 
Shoots/CH_IMAGES/snapshot219830/VIS_SV_0_z1_h1_g0_e65_v500_new_466549_0.png 0 0 -nan 0 0 0 -nan -nan 0 -1 -1 -1 -1 -1 -1 -nan -1 -1 -nan 
Shoots/CH_IMAGES/snapshot219830/VIS_SV_90_z1_h1_g0_e65_v500_new_466550_0.png 0 0 -nan 0 0 0 -nan -nan 0 -1 -1 -1 -1 -1 -1 -nan -1 -1 -nan 
Shoots/CH_IMAGES/snapshot219832/VIS_SV_90_z1_h1_g0_e65_v500_new_466562_0.png 0 0 -nan 0 0 0 -nan -nan 0 -1 -1 -1 -1 -1 -1 -nan -1 -1 -nan 
Shoots/CH_IMAGES/snapshot219831/VIS_SV_90_z1_h1_g0_e65_v500_new_466554_0.png 0 0 -nan 0 0 0 -nan -nan 0 -1 -1 -1 -1 -1 -1 -nan -1 -1 -nan 
Shoots/CH_IMAGES/snapshot219831/VIS_SV_0_z1_h1_g0_e65_v500_new_466553_0.png 0 0 -nan 0 0 0 -nan -nan 0 -1 -1 -1 -1 -1 -1 -nan -1 -1 -nan 
Shoots/CH_IMAGES/snapshot219832/VIS_SV_0_z1_h1_g0_e65_v500_new_466561_0.png 0 0 -nan 0 0 0 -nan -nan 0 -1 -1 -1 -1 -1 -1 -nan -1 -1 -nan 
Shoots/CH_IMAGES/snapshot219833/VIS_SV_90_z1_h1_g0_e65_v500_new_466568_0.png 33615 553992 0.0606778 7975.1 946 1080 1327.8 691.138 9 1368.27 696.245 1020.52 694.718 34.625 0.799063 0.00664157 0.680749 1.46897 1.06239 
Shoots/CH_IMAGES/snapshot219833/VIS_SV_0_z1_h1_g0_e65_v500_new_466567_0.png 24289 172656 0.140679 5184.26 290 1094 1245.23 711.505 8 1263.12 718.945 927.332 298.938 2.2693 1.16416 0.0113565 0.322363 3.10209 0.983671 
Shoots/CH_IMAGES/snapshot219834/VIS_SV_90_z1_h1_g0_e65_v500_new_466574_0.png 0 0 -nan 0 0 0 -nan -nan 0 -1 -1 -1 -1 -1 -1 -nan -1 -1 -nan 
Shoots/CH_IMAGES/snapshot219834/VIS_SV_0_z1_h1_g0_e65_v500_new_466573_0.png 0 0 -nan 0 0 0 -nan -nan 0 -1 -1 -1 -1 -1 -1 -nan -1 -1 -nan 
Shoots/CH_IMAGES/snapshot219835/VIS_SV_0_z1_h1_g0_e65_v500_new_466579_0.png 16309 122354 0.133293 4402.56 311 697 1265.71 1111.78 10 1330.05 1082.43 617.716 304.608 19.6856 1.00686 0.0105737 0.493121 2.0279 1.06823 
Shoots/CH_IMAGES/snapshot219835/VIS_SV_90_z1_h1_g0_e65_v500_new_466580_0.png 16855 160521 0.105002 3332.13 466 721 1340.26 997.6 12 1303.69 645.361 500.224 368.367 0 0.726081 0.0190763 0.736403 1.35795 1.13023 
Shoots/CH_IMAGES/snapshot219836/VIS_SV_90_z1_h1_g0_e65_v500_new_466586_0.png 0 0 -nan 0 0 0 -nan -nan 0 -1 -1 -1 -1 -1 -1 -nan -1 -1 -nan 
Shoots/CH_IMAGES/snapshot219836/VIS_SV_0_z1_h1_g0_e65_v500_new_466585_0.png 0 0 -nan 0 0 0 -nan -nan 0 -1 -1 -1 -1 -1 -1 -nan -1 -1 -nan 
Shoots/CH_IMAGES/snapshot219837/VIS_SV_0_z1_h1_g0_e65_v500_new_466588_0.png 0 0 -nan 0 0 0 -nan -nan 0 -1 -1 -1 -1 -1 -1 -nan -1 -1 -nan 
Shoots/CH_IMAGES/snapshot219838/VIS_SV_90_z1_h1_g0_e65_v500_new_466598_0.png 0 0 -nan 0 0 0 -nan -nan 0 -1 -1 -1 -1 -1 -1 -nan -1 -1 -nan 
Shoots/CH_IMAGES/snapshot219839/VIS_SV_90_z1_h1_g0_e65_v500_new_466604_0.png 15051 111676 0.134773 4519.69 343 759 1202.58 1000.18 9 846.615 2187.35 3971.17 1489.48 169.585 1.11797 0.00925887 0.375072 2.66615 1.04524 
Shoots/CH_IMAGES/snapshot219838/VIS_SV_0_z1_h1_g0_e65_v500_new_466597_0.png 0 0 -nan 0 0 0 -nan -nan 0 -1 -1 -1 -1 -1 -1 -nan -1 -1 -nan 
Shoots/CH_IMAGES/snapshot219837/VIS_SV_90_z1_h1_g0_e65_v500_new_466589_0.png 0 0 -nan 0 0 0 -nan -nan 0 -1 -1 -1 -1 -1 -1 -nan -1 -1 -nan 
Shoots/CH_IMAGES/snapshot219839/VIS_SV_0_z1_h1_g0_e65_v500_new_466603_0.png 15292 113694 0.134502 3462.2 264 771 1194.96 966.472 8 1160.88 961.356 661.778 253.234 174.23 1.11116 0.0160313 0.382657 2.6133 1.04524 
Shoots/CH_IMAGES/snapshot219840/VIS_SV_90_z1_h1_g0_e65_v500_new_466610_0.png 4792 48353.5 0.0991035 1857.8 245 403 1216.18 1118.48 11 916.304 1055.27 546.886 458.091 0 0.569852 0.0174472 0.837635 1.19384 0.892925 
Shoots/CH_IMAGES/snapshot219841/VIS_SV_0_z1_h1_g0_e65_v500_new_466615_0.png 0 0 -nan 0 0 0 -nan -nan 0 -1 -1 -1 -1 -1 -1 -nan -1 -1 -nan 
Shoots/CH_IMAGES/snapshot219840/VIS_SV_0_z1_h1_g0_e65_v500_new_466609_0.png 6601 33746 0.195608 1734.43 124 409 1204.65 1127.77 17 1200.98 1138.98 351.511 91.9198 169.678 1.21532 0.0275744 0.261499 3.82411 0.930827 
Shoots/CH_IMAGES/snapshot219841/VIS_SV_90_z1_h1_g0_e65_v500_new_466616_0.png 0 0 -nan 0 0 0 -nan -nan 0 -1 -1 -1 -1 -1 -1 -nan -1 -1 -nan 
Shoots/CH_IMAGES/snapshot219843/VIS_SV_90_z1_h1_g0_e65_v500_new_466628_0.png 39494 592567 0.066649 8295.79 1246 947 1229.83 726.811 18 963.388 876.459 1270.68 739.112 48.3965 0.914696 0.00721149 0.581666 1.7192 1.08249 
Shoots/CH_IMAGES/snapshot219842/VIS_SV_90_z1_h1_g0_e65_v500_new_466619_0.png 0 0 -nan 0 0 0 -nan -nan 0 -1 -1 -1 -1 -1 -1 -nan -1 -1 -nan 
Shoots/CH_IMAGES/snapshot219842/VIS_SV_0_z1_h1_g0_e65_v500_new_466618_0.png 0 0 -nan 0 0 0 -nan -nan 0 -1 -1 -1 -1 -1 -1 -nan -1 -1 -nan 
Shoots/CH_IMAGES/snapshot219843/VIS_SV_0_z1_h1_g0_e65_v500_new_466627_0.png 28156 96567 0.29157 5262.65 155 904 1206.15 811.161 21 1224.3 868.535 806.266 124.556 1.34102 1.3004 0.0127753 0.154484 6.47315 0.990527 
Shoots/CH_IMAGES/snapshot219844/VIS_SV_0_z1_h1_g0_e65_v500_new_466633_0.png 0 0 -nan 0 0 0 -nan -nan 0 -1 -1 -1 -1 -1 -1 -nan -1 -1 -nan 
Shoots/CH_IMAGES/snapshot219845/VIS_SV_90_z1_h1_g0_e65_v500_new_466640_0.png 0 0 -nan 0 0 0 -nan -nan 0 -1 -1 -1 -1 -1 -1 -nan -1 -1 -nan 
Shoots/CH_IMAGES/snapshot219844/VIS_SV_90_z1_h1_g0_e65_v500_new_466634_0.png 0 0 -nan 0 0 0 -nan -nan 0 -1 -1 -1 -1 -1 -1 -nan -1 -1 -nan 
Shoots/CH_IMAGES/snapshot219845/VIS_SV_0_z1_h1_g0_e65_v500_new_466639_0.png 0 0 -nan 0 0 0 -nan -nan 0 -1 -1 -1 -1 -1 -1 -nan -1 -1 -nan 
Shoots/CH_IMAGES/snapshot219847/VIS_SV_0_z1_h1_g0_e65_v500_new_466649_0.png 0 0 -nan 0 0 0 -nan -nan 0 -1 -1 -1 -1 -1 -1 -nan -1 -1 -nan 
Shoots/CH_IMAGES/snapshot219846/VIS_SV_90_z1_h1_g0_e65_v500_new_466646_0.png 0 0 -nan 0 0 0 -nan -nan 0 -1 -1 -1 -1 -1 -1 -nan -1 -1 -nan 
Shoots/CH_IMAGES/snapshot219846/VIS_SV_0_z1_h1_g0_e65_v500_new_466645_0.png 0 0 -nan 0 0 0 -nan -nan 0 -1 -1 -1 -1 -1 -1 -nan -1 -1 -nan 
Shoots/CH_IMAGES/snapshot219847/VIS_SV_90_z1_h1_g0_e65_v500_new_466650_0.png 0 0 -nan 0 0 0 -nan -nan 0 -1 -1 -1 -1 -1 -1 -nan -1 -1 -nan 
Shoots/CH_IMAGES/snapshot219848/VIS_SV_90_z1_h1_g0_e65_v500_new_466658_0.png 11646 78315.5 0.148706 2854.68 162 649 1266.49 1043.69 11 1214.28 1034.65 732.536 179.694 8.34342 1.22857 0.0179586 0.245303 4.07658 0.978394 
Shoots/CH_IMAGES/snapshot219848/VIS_SV_0_z1_h1_g0_e65_v500_new_466657_0.png 11614 94782.5 0.122533 3443.65 251 610 1260.37 1045.38 8 1330.01 1042.52 1066.72 200.545 176.976 1.27436 0.012307 0.188002 5.3191 0.987469 
Shoots/CH_IMAGES/snapshot219849/VIS_SV_90_z1_h1_g0_e65_v500_new_466664_0.png 0 0 -nan 0 0 0 -nan -nan 0 -1 -1 -1 -1 -1 -1 -nan -1 -1 -nan 
Shoots/CH_IMAGES/snapshot219849/VIS_SV_0_z1_h1_g0_e65_v500_new_466663_0.png 0 0 -nan 0 0 0 -nan -nan 0 -1 -1 -1 -1 -1 -1 -nan -1 -1 -nan 
Shoots/CH_IMAGES/snapshot219850/VIS_SV_0_z1_h1_g0_e65_v500_new_466669_0.png 0 0 -nan 0 0 0 -nan -nan 0 -1 -1 -1 -1 -1 -1 -nan -1 -1 -nan 
Shoots/CH_IMAGES/snapshot219850/VIS_SV_90_z1_h1_g0_e65_v500_new_466670_0.png 0 0 -nan 0 0 0 -nan -nan 0 -1 -1 -1 -1 -1 -1 -nan -1 -1 -nan 
Shoots/CH_IMAGES/snapshot219851/VIS_SV_0_z1_h1_g0_e65_v500_new_466675_0.png 31091 297223 0.104605 5674.02 588 1227 1385.49 684.831 7 1223.61 483.106 1230.67 521.652 26.6731 1.07343 0.0121357 0.423876 2.35918 1.17794 
Shoots/CH_IMAGES/snapshot219851/VIS_SV_90_z1_h1_g0_e65_v500_new_466676_0.png 35225 568332 0.0619797 7158.1 860 1309 1297.09 705.045 9 708.397 652.448 1502.93 1225.61 118.934 0.607485 0.00863903 0.815481 1.22627 1.07055 
Shoots/CH_IMAGES/snapshot219852/VIS_SV_0_z1_h1_g0_e65_v500_new_466681_0.png 62734 677804 0.0925547 8616.83 1024 1139 1308.46 630.275 20 598.705 1177.4 2244.86 1007.82 50.921 1.04981 0.0106174 0.448946 2.22744 1.16169 
Shoots/CH_IMAGES/snapshot219852/VIS_SV_90_z1_h1_g0_e65_v500_new_466682_0.png 65292 792863 0.0823497 9789.73 1208 1279 1385.23 607.122 35 1385.38 622.736 1153.18 981.753 43.479 0.545257 0.00856108 0.851347 1.17461 1.17382 
Shoots/CH_IMAGES/snapshot219853/VIS_SV_0_z1_h1_g0_e65_v500_new_466687_0.png 0 0 -nan 0 0 0 -nan -nan 0 -1 -1 -1 -1 -1 -1 -nan -1 -1 -nan 
Shoots/CH_IMAGES/snapshot219854/VIS_SV_90_z1_h1_g0_e65_v500_new_466694_0.png 0 0 -nan 0 0 0 -nan -nan 0 -1 -1 -1 -1 -1 -1 -nan -1 -1 -nan 
Shoots/CH_IMAGES/snapshot219853/VIS_SV_90_z1_h1_g0_e65_v500_new_466688_0.png 0 0 -nan 0 0 0 -nan -nan 0 -1 -1 -1 -1 -1 -1 -nan -1 -1 -nan 
Shoots/CH_IMAGES/snapshot219854/VIS_SV_0_z1_h1_g0_e65_v500_new_466693_0.png 0 0 -nan 0 0 0 -nan -nan 0 -1 -1 -1 -1 -1 -1 -nan -1 -1 -nan 
Shoots/CH_IMAGES/snapshot219855/VIS_SV_0_z1_h1_g0_e65_v500_new_466699_0.png 0 0 -nan 0 0 0 -nan -nan 0 -1 -1 -1 -1 -1 -1 -nan -1 -1 -nan 
Shoots/CH_IMAGES/snapshot219855/VIS_SV_90_z1_h1_g0_e65_v500_new_466700_0.png 0 0 -nan 0 0 0 -nan -nan 0 -1 -1 -1 -1 -1 -1 -nan -1 -1 -nan 
Shoots/CH_IMAGES/snapshot219856/VIS_SV_0_z1_h1_g0_e65_v500_new_466705_0.png 0 0 -nan 0 0 0 -nan -nan 0 -1 -1 -1 -1 -1 -1 -nan -1 -1 -nan 
Shoots/CH_IMAGES/snapshot219856/VIS_SV_90_z1_h1_g0_e65_v500_new_466706_0.png 0 0 -nan 0 0 0 -nan -nan 0 -1 -1 -1 -1 -1 -1 -nan -1 -1 -nan 
Shoots/CH_IMAGES/snapshot219857/VIS_SV_90_z1_h1_g0_e65_v500_new_466712_0.png 0 0 -nan 0 0 0 -nan -nan 0 -1 -1 -1 -1 -1 -1 -nan -1 -1 -nan 
Shoots/CH_IMAGES/snapshot219857/VIS_SV_0_z1_h1_g0_e65_v500_new_466711_0.png 0 0 -nan 0 0 0 -nan -nan 0 -1 -1 -1 -1 -1 -1 -nan -1 -1 -nan 
Shoots/CH_IMAGES/snapshot219858/VIS_SV_90_z1_h1_g0_e65_v500_new_466718_0.png 24578 252062 0.0975079 5593.52 519 897 1086.19 787.422 9 1692.06 -1345.42 4230.55 1303.72 0 1.17629 0.00987155 0.308168 3.24498 1.05233 
Shoots/CH_IMAGES/snapshot219858/VIS_SV_0_z1_h1_g0_e65_v500_new_466717_0.png 25221 309891 0.0813867 5061.76 672 933 1388.46 820.622 15 1266.85 458.24 679.858 678.807 0 0.0556258 0.01237 0.998453 1.00155 1.13169 
Shoots/CH_IMAGES/snapshot219859/VIS_SV_0_z1_h1_g0_e65_v500_new_466723_0.png 18971 88568 0.214197 3541.52 219 582 1245.75 1045.17 14 1207.37 1051.76 484.044 189.884 171.624 1.10246 0.0190073 0.392287 2.54915 1.09498 
Shoots/CH_IMAGES/snapshot219859/VIS_SV_90_z1_h1_g0_e65_v500_new_466724_0.png 17663 186254 0.0948326 5366.03 688 565 995.278 1029.5 24 733.773 1926.23 2058.09 1000.2 7.65953 1.01392 0.00770847 0.485985 2.05768 0.998924 
Shoots/CH_IMAGES/snapshot219860/VIS_SV_90_z1_h1_g0_e65_v500_new_466730_0.png 0 0 -nan 0 0 0 -nan -nan 0 -1 -1 -1 -1 -1 -1 -nan -1 -1 -nan 
Shoots/CH_IMAGES/snapshot219860/VIS_SV_0_z1_h1_g0_e65_v500_new_466729_0.png 0 0 -nan 0 0 0 -nan -nan 0 -1 -1 -1 -1 -1 -1 -nan -1 -1 -nan 
Shoots/CH_IMAGES/snapshot219861/VIS_SV_0_z1_h1_g0_e65_v500_new_466735_0.png 0 0 -nan 0 0 0 -nan -nan 0 -1 -1 -1 -1 -1 -1 -nan -1 -1 -nan 
Shoots/CH_IMAGES/snapshot219861/VIS_SV_90_z1_h1_g0_e65_v500_new_466736_0.png 0 0 -nan 0 0 0 -nan -nan 0 -1 -1 -1 -1 -1 -1 -nan -1 -1 -nan 
Shoots/CH_IMAGES/snapshot219862/VIS_SV_0_z1_h1_g0_e65_v500_new_466741_0.png 0 0 -nan 0 0 0 -nan -nan 0 -1 -1 -1 -1 -1 -1 -nan -1 -1 -nan 
Shoots/CH_IMAGES/snapshot219862/VIS_SV_90_z1_h1_g0_e65_v500_new_466742_0.png 0 0 -nan 0 0 0 -nan -nan 0 -1 -1 -1 -1 -1 -1 -nan -1 -1 -nan 
Shoots/CH_IMAGES/snapshot219863/VIS_SV_90_z1_h1_g0_e65_v500_new_466748_0.png 21847 114274 0.19118 4544.82 263 1036 1164.64 789.074 12 1169.32 816.899 838.055 176.333 172.112 1.25666 0.0132913 0.210408 4.75268 1.01994 
Shoots/CH_IMAGES/snapshot219864/VIS_SV_0_z1_h1_g0_e65_v500_new_466753_0.png 22283 512314 0.0434948 7782.29 986 996 1320.52 798.713 7 1493.85 871.768 1014.38 753.416 148.307 0.717309 0.00462348 0.742734 1.34638 0.997163 
Shoots/CH_IMAGES/snapshot219863/VIS_SV_0_z1_h1_g0_e65_v500_new_466747_0.png 25300 400902 0.0631078 7521.11 944 972 1381.27 796.251 11 4218.49 1311.31 6032.58 2023.92 98.0132 1.15282 0.00562039 0.335499 2.98063 1.07479 
Shoots/CH_IMAGES/snapshot219864/VIS_SV_90_z1_h1_g0_e65_v500_new_466754_0.png 19452 90226.5 0.215591 3719.82 125 990 1224.36 805.246 10 1202.4 850.018 876.629 135.947 178.419 1.29994 0.0176657 0.15508 6.44829 0.919827 
Shoots/CH_IMAGES/snapshot219865/VIS_SV_90_z1_h1_g0_e65_v500_new_466760_0.png 0 0 -nan 0 0 0 -nan -nan 0 -1 -1 -1 -1 -1 -1 -nan -1 -1 -nan 
Shoots/CH_IMAGES/snapshot219866/VIS_SV_90_z1_h1_g0_e65_v500_new_466766_0.png 37906 287484 0.131854 6276.53 510 1020 1282.72 748.407 21 1219.08 919.906 1691.27 382.543 32.0261 1.24404 0.0120915 0.226187 4.42112 1.11686 
Shoots/CH_IMAGES/snapshot219865/VIS_SV_0_z1_h1_g0_e65_v500_new_466759_0.png 0 0 -nan 0 0 0 -nan -nan 0 -1 -1 -1 -1 -1 -1 -nan -1 -1 -nan 
Shoots/CH_IMAGES/snapshot219866/VIS_SV_0_z1_h1_g0_e65_v500_new_466765_0.png 43002 662718 0.0648873 9280.93 1332 1089 1226.82 721.93 16 1171.88 382.326 1629.58 905.871 145.707 0.942451 0.00627358 0.555893 1.79891 1.10326 
Shoots/CH_IMAGES/snapshot219867/VIS_SV_0_z1_h1_g0_e65_v500_new_466771_0.png 0 0 -nan 0 0 0 -nan -nan 0 -1 -1 -1 -1 -1 -1 -nan -1 -1 -nan 
Shoots/CH_IMAGES/snapshot219867/VIS_SV_90_z1_h1_g0_e65_v500_new_466772_0.png 0 0 -nan 0 0 0 -nan -nan 0 -1 -1 -1 -1 -1 -1 -nan -1 -1 -nan 
Shoots/CH_IMAGES/snapshot219868/VIS_SV_90_z1_h1_g0_e65_v500_new_466775_0.png 0 0 -nan 0 0 0 -nan -nan 0 -1 -1 -1 -1 -1 -1 -nan -1 -1 -nan 
Shoots/CH_IMAGES/snapshot219869/VIS_SV_90_z1_h1_g0_e65_v500_new_466784_0.png 0 0 -nan 0 0 0 -nan -nan 0 -1 -1 -1 -1 -1 -1 -nan -1 -1 -nan 
Shoots/CH_IMAGES/snapshot219868/VIS_SV_0_z1_h1_g0_e65_v500_new_466774_0.png 0 0 -nan 0 0 0 -nan -nan 0 -1 -1 -1 -1 -1 -1 -nan -1 -1 -nan 
Shoots/CH_IMAGES/snapshot219869/VIS_SV_0_z1_h1_g0_e65_v500_new_466783_0.png 0 0 -nan 0 0 0 -nan -nan 0 -1 -1 -1 -1 -1 -1 -nan -1 -1 -nan 
Shoots/CH_IMAGES/snapshot219870/VIS_SV_0_z1_h1_g0_e65_v500_new_466789_0.png 15591 216548 0.0719981 5001.08 498 741 1215.6 943.481 10 1572.98 544.83 1025.03 738.736 0 0.747401 0.0078335 0.720696 1.38755 1.07382 
Shoots/CH_IMAGES/snapshot219870/VIS_SV_90_z1_h1_g0_e65_v500_new_466790_0.png 14166 168604 0.0840191 4628 605 762 1366.94 874.149 25 1314.45 687.958 435.398 251.058 41.1036 0.920198 0.00831132 0.576618 1.73425 1.11904 
Shoots/CH_IMAGES/snapshot219871/VIS_SV_0_z1_h1_g0_e65_v500_new_466795_0.png 0 0 -nan 0 0 0 -nan -nan 0 -1 -1 -1 -1 -1 -1 -nan -1 -1 -nan 
Shoots/CH_IMAGES/snapshot219871/VIS_SV_90_z1_h1_g0_e65_v500_new_466796_0.png 0 0 -nan 0 0 0 -nan -nan 0 -1 -1 -1 -1 -1 -1 -nan -1 -1 -nan 
Shoots/CH_IMAGES/snapshot219872/VIS_SV_90_z1_h1_g0_e65_v500_new_466799_0.png 0 0 -nan 0 0 0 -nan -nan 0 -1 -1 -1 -1 -1 -1 -nan -1 -1 -nan 
Shoots/CH_IMAGES/snapshot219873/VIS_SV_0_z1_h1_g0_e65_v500_new_466807_0.png 0 0 -nan 0 0 0 -nan -nan 0 -1 -1 -1 -1 -1 -1 -nan -1 -1 -nan 
Shoots/CH_IMAGES/snapshot219872/VIS_SV_0_z1_h1_g0_e65_v500_new_466798_0.png 0 0 -nan 0 0 0 -nan -nan 0 -1 -1 -1 -1 -1 -1 -nan -1 -1 -nan 
Shoots/CH_IMAGES/snapshot219874/VIS_SV_90_z1_h1_g0_e65_v500_new_466814_0.png 0 0 -nan 0 0 0 -nan -nan 0 -1 -1 -1 -1 -1 -1 -nan -1 -1 -nan 
Shoots/CH_IMAGES/snapshot219873/VIS_SV_90_z1_h1_g0_e65_v500_new_466808_0.png 0 0 -nan 0 0 0 -nan -nan 0 -1 -1 -1 -1 -1 -1 -nan -1 -1 -nan 
Shoots/CH_IMAGES/snapshot219874/VIS_SV_0_z1_h1_g0_e65_v500_new_466813_0.png 0 0 -nan 0 0 0 -nan -nan 0 -1 -1 -1 -1 -1 -1 -nan -1 -1 -nan 
Shoots/CH_IMAGES/snapshot219875/VIS_SV_0_z1_h1_g0_e65_v500_new_466819_0.png 50090 494762 0.101241 8014.23 723 1192 1191.5 704.72 14 1104.75 704.148 950.669 493.243 165.371 0.980981 0.00980025 0.518838 1.92738 1.11115 
Shoots/CH_IMAGES/snapshot219875/VIS_SV_90_z1_h1_g0_e65_v500_new_466820_0.png 39903 555848 0.0717877 7034.3 965 1220 1080.38 686.03 15 931.924 844.469 1466.09 777.932 20.9118 0.968898 0.0101338 0.530618 1.88459 1.0784 
Shoots/CH_IMAGES/snapshot219876/VIS_SV_90_z1_h1_g0_e65_v500_new_466823_0.png 885 1301 0.680246 276.184 21 122 1219.89 1276.68 8 1221.04 1282.59 127.995 11.3524 174.159 1.35004 0.1458 0.088694 11.2747 0.728771 
Shoots/CH_IMAGES/snapshot219876/VIS_SV_0_z1_h1_g0_e65_v500_new_466822_0.png 998 4007.5 0.249033 482.35 65 126 1262.42 1279.87 10 1242.34 1275.33 149.386 48.5022 19.8191 1.16217 0.0539034 0.324678 3.07998 1.00888 
Shoots/CH_IMAGES/snapshot219877/VIS_SV_0_z1_h1_g0_e65_v500_new_466831_0.png 63971 620545 0.103088 7868.54 786 1192 1306.66 659.807 16 1421.6 681.302 977.709 659.81 10.0999 0.806408 0.0129839 0.674853 1.4818 1.15705 
Shoots/CH_IMAGES/snapshot219877/VIS_SV_90_z1_h1_g0_e65_v500_new_466832_0.png 54473 737160 0.0738958 8357.03 1425 1120 1123.82 622.682 21 413.402 284.371 1705.87 1091.79 0 0.84851 0.00980138 0.640016 1.56246 1.1359 
Shoots/CH_IMAGES/snapshot219878/VIS_SV_0_z1_h1_g0_e65_v500_new_466837_0.png 0 0 -nan 0 0 0 -nan -nan 0 -1 -1 -1 -1 -1 -1 -nan -1 -1 -nan 
Shoots/CH_IMAGES/snapshot219878/VIS_SV_90_z1_h1_g0_e65_v500_new_466838_0.png 0 0 -nan 0 0 0 -nan -nan 0 -1 -1 -1 -1 -1 -1 -nan -1 -1 -nan 
Shoots/CH_IMAGES/snapshot219879/VIS_SV_90_z1_h1_g0_e65_v500_new_466844_0.png 25395 347255 0.0731307 6199.54 768 865 1119.86 838.643 19 1268.96 536.385 605.515 506.07 0 0.573119 0.00830307 0.835767 1.19651 1.0008 
Shoots/CH_IMAGES/snapshot219879/VIS_SV_0_z1_h1_g0_e65_v500_new_466843_0.png 22121 250880 0.0881735 5793.54 527 852 1230.08 900.972 9 1191.79 956.515 686.028 390.353 3.44358 0.928435 0.00828183 0.569004 1.75746 0.972939 
Shoots/CH_IMAGES/snapshot219880/VIS_SV_90_z1_h1_g0_e65_v500_new_466850_0.png 12327 194081 0.0635147 4235.1 717 481 1322.29 1005.39 25 1176.02 847.731 457.31 455.011 0 0.100271 0.00863653 0.994973 1.00505 1.02496 
Shoots/CH_IMAGES/snapshot219880/VIS_SV_0_z1_h1_g0_e65_v500_new_466849_0.png 10972 99588 0.110174 2930.45 343 486 1205.78 1017.67 25 1143.89 1091.14 611.031 423.121 90.2448 0.784258 0.0160557 0.69247 1.44411 0.978394 
Shoots/CH_IMAGES/snapshot219881/VIS_SV_90_z1_h1_g0_e65_v500_new_466856_0.png 0 0 -nan 0 0 0 -nan -nan 0 -1 -1 -1 -1 -1 -1 -nan -1 -1 -nan 
Shoots/CH_IMAGES/snapshot219881/VIS_SV_0_z1_h1_g0_e65_v500_new_466855_0.png 0 0 -nan 0 0 0 -nan -nan 0 -1 -1 -1 -1 -1 -1 -nan -1 -1 -nan 
Shoots/CH_IMAGES/snapshot219882/VIS_SV_0_z1_h1_g0_e65_v500_new_466858_0.png 1366 4825.5 0.283079 489.693 67 139 1223.3 1274.23 12 1258.14 1279.17 158.572 88.7715 28.6011 0.938276 0.0715833 0.55982 1.78629 0.808879 
Shoots/CH_IMAGES/snapshot219883/VIS_SV_0_z1_h1_g0_e65_v500_new_466867_0.png 17659 173338 0.101876 4529.58 447 737 1139.27 908.77 12 1050.95 955.99 729.792 334.258 161.531 1.04114 0.0108158 0.458018 2.18332 1.08463 
Shoots/CH_IMAGES/snapshot219882/VIS_SV_90_z1_h1_g0_e65_v500_new_466859_0.png 981 5236.5 0.187339 509.829 96 126 1267.26 1285.67 10 1235.17 1272.72 224.677 78.3698 23.0215 1.14122 0.0474275 0.34881 2.86689 1.04189 
Shoots/CH_IMAGES/snapshot219883/VIS_SV_90_z1_h1_g0_e65_v500_new_466868_0.png 16481 199834 0.0824737 4707.67 449 730 1173.62 933.449 10 1046.57 778.937 535.061 325.968 18.0223 0.884063 0.00934506 0.609216 1.64145 1.07657 
Shoots/CH_IMAGES/snapshot219884/VIS_SV_0_z1_h1_g0_e65_v500_new_466873_0.png 0 0 -nan 0 0 0 -nan -nan 0 -1 -1 -1 -1 -1 -1 -nan -1 -1 -nan 
Shoots/CH_IMAGES/snapshot219884/VIS_SV_90_z1_h1_g0_e65_v500_new_466874_0.png 0 0 -nan 0 0 0 -nan -nan 0 -1 -1 -1 -1 -1 -1 -nan -1 -1 -nan 
Shoots/CH_IMAGES/snapshot219885/VIS_SV_0_z1_h1_g0_e65_v500_new_466879_0.png 46166 629757 0.0733076 9628.35 1174 1089 1341.77 760.121 20 1357.19 696.83 1099.05 809.948 55.1679 0.725322 0.0062579 0.736954 1.35694 1.11115 
Shoots/CH_IMAGES/snapshot219885/VIS_SV_90_z1_h1_g0_e65_v500_new_466880_0.png 45922 259777 0.176775 6636.02 410 1171 1251.07 725.848 18 1356.84 787.934 1373.86 332.355 179.41 1.23133 0.0131043 0.241914 4.13371 1.08913 
Shoots/CH_IMAGES/snapshot219886/VIS_SV_0_z1_h1_g0_e65_v500_new_466885_0.png 7460 114523 0.0651398 3614.52 316 537 1195.62 1046.2 15 1180.56 1040.75 479.338 352.26 175.967 0.728163 0.00717541 0.734889 1.36075 0.943035 
Shoots/CH_IMAGES/snapshot219886/VIS_SV_90_z1_h1_g0_e65_v500_new_466886_0.png 6656 107483 0.0619261 3127.78 336 547 1235.58 1030.55 8 1281.06 928.69 794.558 273.902 176.052 1.14479 0.00854968 0.344722 2.90089 0.907157 
Shoots/CH_IMAGES/snapshot219887/VIS_SV_90_z1_h1_g0_e65_v500_new_466892_0.png 46975 396285 0.118538 7037.4 583 1231 1032.48 701.282 16 968.459 740.914 1115.26 382.214 156.791 1.14655 0.0119194 0.342714 2.91789 1.10277 
Shoots/CH_IMAGES/snapshot219888/VIS_SV_90_z1_h1_g0_e65_v500_new_466898_0.png 0 0 -nan 0 0 0 -nan -nan 0 -1 -1 -1 -1 -1 -1 -nan -1 -1 -nan 
Shoots/CH_IMAGES/snapshot219888/VIS_SV_0_z1_h1_g0_e65_v500_new_466897_0.png 0 0 -nan 0 0 0 -nan -nan 0 -1 -1 -1 -1 -1 -1 -nan -1 -1 -nan 
Shoots/CH_IMAGES/snapshot219887/VIS_SV_0_z1_h1_g0_e65_v500_new_466891_0.png 55262 868241 0.0636482 8988.4 1479 1175 1278.85 713.55 12 1352.76 638.295 1363.52 909.187 72.0724 0.816344 0.00859552 0.666792 1.49972 1.13941 
Shoots/CH_IMAGES/snapshot219889/VIS_SV_90_z1_h1_g0_e65_v500_new_466904_0.png 15081 135742 0.1111 3886.96 285 797 1163.44 953.16 15 1147.6 992.251 660.365 224.559 176.323 1.14887 0.0125436 0.340053 2.94072 1.05664 
Shoots/CH_IMAGES/snapshot219889/VIS_SV_0_z1_h1_g0_e65_v500_new_466903_0.png 13585 288764 0.0470453 4400.78 686 801 1257.26 951.994 10 1159.79 823.096 1053.37 645.657 39.5454 0.879837 0.00881474 0.612944 1.63147 1.0468 
Shoots/CH_IMAGES/snapshot219890/VIS_SV_90_z1_h1_g0_e65_v500_new_466910_0.png 0 0 -nan 0 0 0 -nan -nan 0 -1 -1 -1 -1 -1 -1 -nan -1 -1 -nan 
Shoots/CH_IMAGES/snapshot219890/VIS_SV_0_z1_h1_g0_e65_v500_new_466909_0.png 0 0 -nan 0 0 0 -nan -nan 0 -1 -1 -1 -1 -1 -1 -nan -1 -1 -nan 
Shoots/CH_IMAGES/snapshot219891/VIS_SV_90_z1_h1_g0_e65_v500_new_466916_0.png 0 0 -nan 0 0 0 -nan -nan 0 -1 -1 -1 -1 -1 -1 -nan -1 -1 -nan 
Shoots/CH_IMAGES/snapshot219893/VIS_SV_0_z1_h1_g0_e65_v500_new_466927_0.png 45167 566786 0.0796896 7638.57 1323 902 1215.98 783.351 19 1725.08 1180.21 1844.4 781.508 127.153 1.07357 0.00972763 0.423719 2.36006 1.10253 
Shoots/CH_IMAGES/snapshot219891/VIS_SV_0_z1_h1_g0_e65_v500_new_466915_0.png 0 0 -nan 0 0 0 -nan -nan 0 -1 -1 -1 -1 -1 -1 -nan -1 -1 -nan 
Shoots/CH_IMAGES/snapshot219892/VIS_SV_90_z1_h1_g0_e65_v500_new_466922_0.png 57306 495992 0.115538 8355.75 961 1051 1464.95 694.763 23 1581.3 729.033 1116.06 507.01 38.5682 1.04472 0.0103143 0.454285 2.20126 1.14326 
Shoots/CH_IMAGES/snapshot219892/VIS_SV_0_z1_h1_g0_e65_v500_new_466921_0.png 47335 434032 0.109059 7062.48 850 989 1056.22 637.333 15 -1340.13 4456.79 9210.65 2598.62 30.2626 1.19822 0.0119255 0.282132 3.54444 1.10423 
Shoots/CH_IMAGES/snapshot219893/VIS_SV_90_z1_h1_g0_e65_v500_new_466928_0.png 36418 360284 0.101081 6006.91 721 838 1107.34 819.771 20 1043.1 895.787 759.384 498.785 144.526 0.828458 0.0126831 0.656829 1.52247 1.05543 
Shoots/CH_IMAGES/snapshot219894/VIS_SV_0_z1_h1_g0_e65_v500_new_466933_0.png 37129 455200 0.0815663 7520.95 786 1219 1134.57 728.577 11 1065.38 792.792 1216.14 722.761 34.7295 0.900768 0.00824856 0.594309 1.68263 1.06796 
Shoots/CH_IMAGES/snapshot219894/VIS_SV_90_z1_h1_g0_e65_v500_new_466934_0.png 33336 365744 0.0911456 6356.73 474 1267 1253.25 723.161 9 1293.75 586.556 1202 406.379 179.969 1.15058 0.0103671 0.338087 2.95782 1.04405 
Shoots/CH_IMAGES/snapshot219895/VIS_SV_90_z1_h1_g0_e65_v500_new_466940_0.png 0 0 -nan 0 0 0 -nan -nan 0 -1 -1 -1 -1 -1 -1 -nan -1 -1 -nan 
Shoots/CH_IMAGES/snapshot219896/VIS_SV_0_z1_h1_g0_e65_v500_new_466945_0.png 16132 233660 0.0690405 4669.71 602 687 1190.61 907.712 37 -1068.23 3978.87 7924.52 1576.11 35.319 1.26579 0.00929646 0.19889 5.02791 1.07861 
Shoots/CH_IMAGES/snapshot219895/VIS_SV_0_z1_h1_g0_e65_v500_new_466939_0.png 0 0 -nan 0 0 0 -nan -nan 0 -1 -1 -1 -1 -1 -1 -nan -1 -1 -nan 
Shoots/CH_IMAGES/snapshot219897/VIS_SV_0_z1_h1_g0_e65_v500_new_466951_0.png 0 0 -nan 0 0 0 -nan -nan 0 -1 -1 -1 -1 -1 -1 -nan -1 -1 -nan 
Shoots/CH_IMAGES/snapshot219897/VIS_SV_90_z1_h1_g0_e65_v500_new_466952_0.png 0 0 -nan 0 0 0 -nan -nan 0 -1 -1 -1 -1 -1 -1 -nan -1 -1 -nan 
Shoots/CH_IMAGES/snapshot219898/VIS_SV_0_z1_h1_g0_e65_v500_new_466957_0.png 53040 736068 0.0720586 9880.32 1291 1092 1264.2 772.319 14 899.323 1039.21 1804.01 756.263 52.168 1.07776 0.00682766 0.419213 2.38542 1.14386 
Shoots/CH_IMAGES/snapshot219896/VIS_SV_90_z1_h1_g0_e65_v500_new_466946_0.png 23848 213888 0.111498 5278.77 562 678 1206.1 926.848 37 1017.71 1061.14 816.486 591.936 47.9629 0.741647 0.0107546 0.72498 1.37935 1.15014 
Shoots/CH_IMAGES/snapshot219898/VIS_SV_90_z1_h1_g0_e65_v500_new_466958_0.png 54605 300540 0.18169 8011.48 598 1155 1292.38 758.521 14 1350.49 860.562 1088.65 472.296 158.133 1.06411 0.0106909 0.433835 2.30502 1.1931 
Shoots/CH_IMAGES/snapshot219899/VIS_SV_0_z1_h1_g0_e65_v500_new_466963_0.png 0 0 -nan 0 0 0 -nan -nan 0 -1 -1 -1 -1 -1 -1 -nan -1 -1 -nan 
Shoots/CH_IMAGES/snapshot219899/VIS_SV_90_z1_h1_g0_e65_v500_new_466964_0.png 0 0 -nan 0 0 0 -nan -nan 0 -1 -1 -1 -1 -1 -1 -nan -1 -1 -nan 
Shoots/CH_IMAGES/snapshot219900/VIS_SV_90_z1_h1_g0_e65_v500_new_466967_0.png 0 0 -nan 0 0 0 -nan -nan 0 -1 -1 -1 -1 -1 -1 -nan -1 -1 -nan 
Shoots/CH_IMAGES/snapshot219900/VIS_SV_0_z1_h1_g0_e65_v500_new_466966_0.png 0 0 -nan 0 0 0 -nan -nan 0 -1 -1 -1 -1 -1 -1 -nan -1 -1 -nan 
Shoots/CH_IMAGES/snapshot219901/VIS_SV_90_z1_h1_g0_e65_v500_new_466976_0.png 0 0 -nan 0 0 0 -nan -nan 0 -1 -1 -1 -1 -1 -1 -nan -1 -1 -nan 
Shoots/CH_IMAGES/snapshot219901/VIS_SV_0_z1_h1_g0_e65_v500_new_466975_0.png 0 0 -nan 0 0 0 -nan -nan 0 -1 -1 -1 -1 -1 -1 -nan -1 -1 -nan 
Shoots/CH_IMAGES/snapshot219902/VIS_SV_90_z1_h1_g0_e65_v500_new_466982_0.png 5245 74674 0.0702386 2412.81 258 445 1263.89 1101.92 7 1248.29 1321.69 560.36 242.158 0 1.06569 0.0113216 0.432148 2.31402 0.904377 
Shoots/CH_IMAGES/snapshot219902/VIS_SV_0_z1_h1_g0_e65_v500_new_466981_0.png 4789 56963 0.0840721 2119.92 212 426 1220.46 1106.69 8 1304.05 999.277 420.085 267.581 152.507 0.852093 0.0133911 0.636969 1.56994 0.827631 
Shoots/CH_IMAGES/snapshot219903/VIS_SV_90_z1_h1_g0_e65_v500_new_466988_0.png 0 0 -nan 0 0 0 -nan -nan 0 -1 -1 -1 -1 -1 -1 -nan -1 -1 -nan 
Shoots/CH_IMAGES/snapshot219903/VIS_SV_0_z1_h1_g0_e65_v500_new_466987_0.png 0 0 -nan 0 0 0 -nan -nan 0 -1 -1 -1 -1 -1 -1 -nan -1 -1 -nan 
Shoots/CH_IMAGES/snapshot219904/VIS_SV_90_z1_h1_g0_e65_v500_new_466991_0.png 48552 463305 0.104795 6974.77 801 1088 1334.12 647.656 20 1344.98 707.816 1133.77 504.982 34.8005 1.05318 0.0125417 0.445402 2.24516 1.1035 
Shoots/CH_IMAGES/snapshot219905/VIS_SV_0_z1_h1_g0_e65_v500_new_466999_0.png 0 0 -nan 0 0 0 -nan -nan 0 -1 -1 -1 -1 -1 -1 -nan -1 -1 -nan 
Shoots/CH_IMAGES/snapshot219904/VIS_SV_0_z1_h1_g0_e65_v500_new_466990_0.png 47496 636482 0.0746228 8010.52 1211 985 1251.77 693.148 33 -1154.54 2668.87 6536.81 1619.35 49.4265 1.2266 0.00930134 0.247728 4.03668 1.10903 
Shoots/CH_IMAGES/snapshot219905/VIS_SV_90_z1_h1_g0_e65_v500_new_467000_0.png 0 0 -nan 0 0 0 -nan -nan 0 -1 -1 -1 -1 -1 -1 -nan -1 -1 -nan 
Shoots/CH_IMAGES/snapshot219906/VIS_SV_0_z1_h1_g0_e65_v500_new_467005_0.png 61131 748607 0.0816597 9004.05 1477 1177 1171.56 670.201 17 965.107 658.185 1420.55 910.96 92.0709 0.847028 0.00947536 0.641272 1.5594 1.1578 
Shoots/CH_IMAGES/snapshot219907/VIS_SV_90_z1_h1_g0_e65_v500_new_467012_0.png 19289 95808 0.20133 2586.67 226 678 1247.92 937.795 17 1323.56 1137.98 787.981 214.539 177.556 1.20643 0.0362275 0.272265 3.6729 1.06395 
Shoots/CH_IMAGES/snapshot219906/VIS_SV_90_z1_h1_g0_e65_v500_new_467006_0.png 47825 312475 0.153052 7438.32 568 1045 1209.25 705.171 17 1309.99 779 960.862 496.171 170.65 0.983483 0.0108621 0.516381 1.93655 1.15661 
Shoots/CH_IMAGES/snapshot219907/VIS_SV_0_z1_h1_g0_e65_v500_new_467011_0.png 15770 255794 0.0616511 7309.39 635 674 1273.79 1001.07 27 1059.94 1012.6 689.622 600.081 13.9667 0.50959 0.00370919 0.870159 1.14922 1.09936 
Shoots/CH_IMAGES/snapshot219908/VIS_SV_0_z1_h1_g0_e65_v500_new_467017_0.png 0 0 -nan 0 0 0 -nan -nan 0 -1 -1 -1 -1 -1 -1 -nan -1 -1 -nan 
Shoots/CH_IMAGES/snapshot219908/VIS_SV_90_z1_h1_g0_e65_v500_new_467018_0.png 0 0 -nan 0 0 0 -nan -nan 0 -1 -1 -1 -1 -1 -1 -nan -1 -1 -nan 
Shoots/CH_IMAGES/snapshot219909/VIS_SV_90_z1_h1_g0_e65_v500_new_467024_0.png 23013 131832 0.174563 3980.42 239 966 1185.65 820.576 15 1166.74 900.29 856.165 185.301 179.237 1.25185 0.0182526 0.216431 4.6204 1.02236 
Shoots/CH_IMAGES/snapshot219910/VIS_SV_90_z1_h1_g0_e65_v500_new_467030_0.png 0 0 -nan 0 0 0 -nan -nan 0 -1 -1 -1 -1 -1 -1 -nan -1 -1 -nan 
Shoots/CH_IMAGES/snapshot219910/VIS_SV_0_z1_h1_g0_e65_v500_new_467029_0.png 0 0 -nan 0 0 0 -nan -nan 0 -1 -1 -1 -1 -1 -1 -nan -1 -1 -nan 
Shoots/CH_IMAGES/snapshot219911/VIS_SV_90_z1_h1_g0_e65_v500_new_467036_0.png 15100 56209 0.26864 2557.6 178 590 1268.49 1003.55 22 1262.2 1021.38 536.603 160.417 1.11231 1.1841 0.0290082 0.298949 3.34505 1.01809 
Shoots/CH_IMAGES/snapshot219911/VIS_SV_0_z1_h1_g0_e65_v500_new_467035_0.png 12328 202383 0.0609142 4783.75 636 601 1206.35 1055.49 20 1154.52 1031.31 803.981 389.549 117.755 1.01536 0.00676963 0.484526 2.06387 1.04132 
Shoots/CH_IMAGES/snapshot219909/VIS_SV_0_z1_h1_g0_e65_v500_new_467023_0.png 31686 525323 0.0603172 8016.22 1069 1020 1211.23 778.823 7 974.178 820.458 1123.51 868.237 65.2175 0.674111 0.00619637 0.772787 1.29402 1.0434 
Shoots/CH_IMAGES/snapshot219912/VIS_SV_0_z1_h1_g0_e65_v500_new_467038_0.png 0 0 -nan 0 0 0 -nan -nan 0 -1 -1 -1 -1 -1 -1 -nan -1 -1 -nan 
Shoots/CH_IMAGES/snapshot219913/VIS_SV_0_z1_h1_g0_e65_v500_new_467047_0.png 0 0 -nan 0 0 0 -nan -nan 0 -1 -1 -1 -1 -1 -1 -nan -1 -1 -nan 
Shoots/CH_IMAGES/snapshot219912/VIS_SV_90_z1_h1_g0_e65_v500_new_467039_0.png 0 0 -nan 0 0 0 -nan -nan 0 -1 -1 -1 -1 -1 -1 -nan -1 -1 -nan 
Shoots/CH_IMAGES/snapshot219913/VIS_SV_90_z1_h1_g0_e65_v500_new_467048_0.png 0 0 -nan 0 0 0 -nan -nan 0 -1 -1 -1 -1 -1 -1 -nan -1 -1 -nan 
Shoots/CH_IMAGES/snapshot219914/VIS_SV_0_z1_h1_g0_e65_v500_new_467053_0.png 26221 570084 0.0459949 7821.45 950 1091 1227.19 756.101 10 1213.24 679.048 975.871 673.142 172.694 0.787672 0.00538623 0.689786 1.44972 1.01847 
Shoots/CH_IMAGES/snapshot219915/VIS_SV_90_z1_h1_g0_e65_v500_new_467060_0.png 0 0 -nan 0 0 0 -nan -nan 0 -1 -1 -1 -1 -1 -1 -nan -1 -1 -nan 
Shoots/CH_IMAGES/snapshot219914/VIS_SV_90_z1_h1_g0_e65_v500_new_467054_0.png 25529 133162 0.191715 4320.17 205 1064 1258.27 771.208 11 1283.51 793.688 957.243 256.203 14.7061 1.21025 0.0171887 0.267647 3.73627 1.04033 
Shoots/CH_IMAGES/snapshot219915/VIS_SV_0_z1_h1_g0_e65_v500_new_467059_0.png 0 0 -nan 0 0 0 -nan -nan 0 -1 -1 -1 -1 -1 -1 -nan -1 -1 -nan 
Shoots/CH_IMAGES/snapshot219916/VIS_SV_0_z1_h1_g0_e65_v500_new_467065_0.png 0 0 -nan 0 0 0 -nan -nan 0 -1 -1 -1 -1 -1 -1 -nan -1 -1 -nan 
Shoots/CH_IMAGES/snapshot219916/VIS_SV_90_z1_h1_g0_e65_v500_new_467066_0.png 0 0 -nan 0 0 0 -nan -nan 0 -1 -1 -1 -1 -1 -1 -nan -1 -1 -nan 
Shoots/CH_IMAGES/snapshot219917/VIS_SV_0_z1_h1_g0_e65_v500_new_467071_0.png 0 0 -nan 0 0 0 -nan -nan 0 -1 -1 -1 -1 -1 -1 -nan -1 -1 -nan 
Shoots/CH_IMAGES/snapshot219917/VIS_SV_90_z1_h1_g0_e65_v500_new_467072_0.png 0 0 -nan 0 0 0 -nan -nan 0 -1 -1 -1 -1 -1 -1 -nan -1 -1 -nan 
Shoots/CH_IMAGES/snapshot219918/VIS_SV_90_z1_h1_g0_e65_v500_new_467078_0.png 0 0 -nan 0 0 0 -nan -nan 0 -1 -1 -1 -1 -1 -1 -nan -1 -1 -nan 
Shoots/CH_IMAGES/snapshot219918/VIS_SV_0_z1_h1_g0_e65_v500_new_467077_0.png 0 0 -nan 0 0 0 -nan -nan 0 -1 -1 -1 -1 -1 -1 -nan -1 -1 -nan 
Shoots/CH_IMAGES/snapshot219919/VIS_SV_0_z1_h1_g0_e65_v500_new_467083_0.png 50811 702554 0.0723232 8209.43 1408 965 1272.3 709.683 18 1007.16 592.563 2299.17 987.991 39.9743 1.06797 0.00947418 0.429716 2.32712 1.12301 
Shoots/CH_IMAGES/snapshot219920/VIS_SV_90_z1_h1_g0_e65_v500_new_467090_0.png 0 0 -nan 0 0 0 -nan -nan 0 -1 -1 -1 -1 -1 -1 -nan -1 -1 -nan 
Shoots/CH_IMAGES/snapshot219919/VIS_SV_90_z1_h1_g0_e65_v500_new_467084_0.png 40842 372860 0.109537 6279.67 688 1001 1236.68 766.218 14 1256.98 786.801 802.645 554.251 163.89 0.786727 0.013015 0.69053 1.44816 1.07535 
Shoots/CH_IMAGES/snapshot219920/VIS_SV_0_z1_h1_g0_e65_v500_new_467089_0.png 0 0 -nan 0 0 0 -nan -nan 0 -1 -1 -1 -1 -1 -1 -nan -1 -1 -nan 
Shoots/CH_IMAGES/snapshot219921/VIS_SV_0_z1_h1_g0_e65_v500_new_467095_0.png 33237 288436 0.115232 6499.03 702 808 1191.57 879.226 33 1105.46 869.065 745.765 517.105 135.748 0.783085 0.00988859 0.693389 1.44219 1.215 
Shoots/CH_IMAGES/snapshot219921/VIS_SV_90_z1_h1_g0_e65_v500_new_467096_0.png 31102 288267 0.107893 5858.75 622 769 1248.27 867.292 36 1302.26 897.78 679.209 608.314 142.256 0.456899 0.0113864 0.895621 1.11654 1.20319 
Shoots/CH_IMAGES/snapshot219922/VIS_SV_0_z1_h1_g0_e65_v500_new_467101_0.png 13770 160911 0.0855753 3724.84 480 600 1248.59 973.518 14 1048.69 761.971 695.093 561.281 31.4696 0.620499 0.0124718 0.807491 1.2384 1.0429 
Shoots/CH_IMAGES/snapshot219922/VIS_SV_90_z1_h1_g0_e65_v500_new_467102_0.png 16104 185721 0.0867107 4271.09 547 602 1273.41 1008.25 23 1451.86 1049.86 592.453 529.939 16.5661 0.459384 0.0110934 0.894483 1.11796 1.0661 
Shoots/CH_IMAGES/snapshot219923/VIS_SV_90_z1_h1_g0_e65_v500_new_467108_0.png 0 0 -nan 0 0 0 -nan -nan 0 -1 -1 -1 -1 -1 -1 -nan -1 -1 -nan 
Shoots/CH_IMAGES/snapshot219923/VIS_SV_0_z1_h1_g0_e65_v500_new_467107_0.png 0 0 -nan 0 0 0 -nan -nan 0 -1 -1 -1 -1 -1 -1 -nan -1 -1 -nan 
Shoots/CH_IMAGES/snapshot219924/VIS_SV_90_z1_h1_g0_e65_v500_new_467114_0.png 46925 615900 0.0761894 8006.4 1137 1038 1132.11 703.865 24 492.812 143.5 1672.96 785.336 0 1.03012 0.00919898 0.46943 2.13024 1.11209 
Shoots/CH_IMAGES/snapshot219924/VIS_SV_0_z1_h1_g0_e65_v500_new_467113_0.png 56624 500019 0.113244 8996.7 908 1113 1133.29 659.682 22 1146.86 744.101 1178.86 497.839 146.385 1.07489 0.00879112 0.422303 2.36797 1.13797 
Shoots/CH_IMAGES/snapshot219925/VIS_SV_90_z1_h1_g0_e65_v500_new_467120_0.png 26876 442444 0.0607445 6962.4 768 976 1251.04 782.317 9 2333.52 1414.31 2809.09 1388.27 127.058 1.00578 0.00696717 0.494207 2.02344 1.02067 
Shoots/CH_IMAGES/snapshot219925/VIS_SV_0_z1_h1_g0_e65_v500_new_467119_0.png 23440 223861 0.104708 4769.75 384 972 1186.16 758.718 14 1106.14 864.818 928.315 315.186 176.344 1.14933 0.0129472 0.339525 2.94529 0.972019 
Shoots/CH_IMAGES/snapshot219926/VIS_SV_0_z1_h1_g0_e65_v500_new_467125_0.png 6043 33198 0.182029 1670.76 163 413 1274.17 1139.29 11 1271.52 1163.67 486.927 129.411 28.4037 1.2118 0.0272041 0.265772 3.76262 0.915309 
Shoots/CH_IMAGES/snapshot219926/VIS_SV_90_z1_h1_g0_e65_v500_new_467126_0.png 5020 39886 0.125859 1375.48 231 396 1262.53 1159.97 9 1489.48 797.542 711.123 704.658 144.228 0.134843 0.0333432 0.990909 1.00917 0.896804 
Shoots/CH_IMAGES/snapshot219927/VIS_SV_0_z1_h1_g0_e65_v500_new_467131_0.png 0 0 -nan 0 0 0 -nan -nan 0 -1 -1 -1 -1 -1 -1 -nan -1 -1 -nan 
Shoots/CH_IMAGES/snapshot219927/VIS_SV_90_z1_h1_g0_e65_v500_new_467132_0.png 0 0 -nan 0 0 0 -nan -nan 0 -1 -1 -1 -1 -1 -1 -nan -1 -1 -nan 
Shoots/CH_IMAGES/snapshot219928/VIS_SV_0_z1_h1_g0_e65_v500_new_467134_0.png 21996 251160 0.0875776 4974.98 555 810 1309.8 856.508 13 927.383 306.061 1322.11 1100.42 0 0.579098 0.0111679 0.832322 1.20146 1.13402 
Shoots/CH_IMAGES/snapshot219928/VIS_SV_90_z1_h1_g0_e65_v500_new_467135_0.png 24588 409210 0.0600865 5261.29 976 817 1066.67 797.568 17 1244.51 560.457 845.723 658.222 132.38 0.66589 0.0111622 0.778295 1.28486 0.996345 
Shoots/CH_IMAGES/snapshot219929/VIS_SV_0_z1_h1_g0_e65_v500_new_467140_0.png 19577 359684 0.0544284 6880.51 799 846 1347.93 872.367 8 1421.06 858.506 753.955 558.969 47.1068 0.719191 0.00519655 0.741382 1.34883 1.03177 
Shoots/CH_IMAGES/snapshot219929/VIS_SV_90_z1_h1_g0_e65_v500_new_467141_0.png 21695 107996 0.200888 3990.63 227 841 1203.71 863.249 16 1185.73 888.902 697.439 187.512 176.836 1.20925 0.0171193 0.268857 3.71945 0.954713 
Shoots/CH_IMAGES/snapshot219930/VIS_SV_0_z1_h1_g0_e65_v500_new_467149_0.png 0 0 -nan 0 0 0 -nan -nan 0 -1 -1 -1 -1 -1 -1 -nan -1 -1 -nan 
Shoots/CH_IMAGES/snapshot219930/VIS_SV_90_z1_h1_g0_e65_v500_new_467150_0.png 0 0 -nan 0 0 0 -nan -nan 0 -1 -1 -1 -1 -1 -1 -nan -1 -1 -nan 
Shoots/CH_IMAGES/snapshot219931/VIS_SV_90_z1_h1_g0_e65_v500_new_467156_0.png 0 0 -nan 0 0 0 -nan -nan 0 -1 -1 -1 -1 -1 -1 -nan -1 -1 -nan 
Shoots/CH_IMAGES/snapshot219932/VIS_SV_90_z1_h1_g0_e65_v500_new_467162_0.png 0 0 -nan 0 0 0 -nan -nan 0 -1 -1 -1 -1 -1 -1 -nan -1 -1 -nan 
Shoots/CH_IMAGES/snapshot219931/VIS_SV_0_z1_h1_g0_e65_v500_new_467155_0.png 0 0 -nan 0 0 0 -nan -nan 0 -1 -1 -1 -1 -1 -1 -nan -1 -1 -nan 
Shoots/CH_IMAGES/snapshot219932/VIS_SV_0_z1_h1_g0_e65_v500_new_467161_0.png 0 0 -nan 0 0 0 -nan -nan 0 -1 -1 -1 -1 -1 -1 -nan -1 -1 -nan 
Shoots/CH_IMAGES/snapshot219933/VIS_SV_0_z1_h1_g0_e65_v500_new_467167_0.png 15214 76755.5 0.198214 3710.08 240 641 1255.22 1118.92 18 1272.05 1100.5 619.228 132.818 12.5749 1.2534 0.0138895 0.214489 4.66224 1.11286 
Shoots/CH_IMAGES/snapshot219933/VIS_SV_90_z1_h1_g0_e65_v500_new_467168_0.png 11097 84126 0.131909 3260.09 215 528 1290.93 1146.15 13 1323.47 1098.65 434.206 220.543 14.8565 0.992046 0.0131207 0.507922 1.96881 0.994298 
Shoots/CH_IMAGES/snapshot219934/VIS_SV_90_z1_h1_g0_e65_v500_new_467174_0.png 0 0 -nan 0 0 0 -nan -nan 0 -1 -1 -1 -1 -1 -1 -nan -1 -1 -nan 
Shoots/CH_IMAGES/snapshot219934/VIS_SV_0_z1_h1_g0_e65_v500_new_467173_0.png 0 0 -nan 0 0 0 -nan -nan 0 -1 -1 -1 -1 -1 -1 -nan -1 -1 -nan 
Shoots/CH_IMAGES/snapshot219935/VIS_SV_0_z1_h1_g0_e65_v500_new_467176_0.png 0 0 -nan 0 0 0 -nan -nan 0 -1 -1 -1 -1 -1 -1 -nan -1 -1 -nan 
Shoots/CH_IMAGES/snapshot219935/VIS_SV_90_z1_h1_g0_e65_v500_new_467177_0.png 0 0 -nan 0 0 0 -nan -nan 0 -1 -1 -1 -1 -1 -1 -nan -1 -1 -nan 
Shoots/CH_IMAGES/snapshot219936/VIS_SV_90_z1_h1_g0_e65_v500_new_467186_0.png 0 0 -nan 0 0 0 -nan -nan 0 -1 -1 -1 -1 -1 -1 -nan -1 -1 -nan 
Shoots/CH_IMAGES/snapshot219936/VIS_SV_0_z1_h1_g0_e65_v500_new_467185_0.png 0 0 -nan 0 0 0 -nan -nan 0 -1 -1 -1 -1 -1 -1 -nan -1 -1 -nan 
Shoots/CH_IMAGES/snapshot219937/VIS_SV_0_z1_h1_g0_e65_v500_new_467191_0.png 25301 395530 0.0639673 6872.44 799 957 1315.49 786.025 13 1162.01 560.349 877.378 523.247 33.3719 0.89847 0.00673171 0.596376 1.6768 1.00438 
Shoots/CH_IMAGES/snapshot219937/VIS_SV_90_z1_h1_g0_e65_v500_new_467192_0.png 27585 268678 0.10267 6177.08 531 1002 1162.67 798.001 10 1324.75 494.931 3299.12 758.203 152.832 1.24111 0.00908482 0.22982 4.35124 1.00517 
Shoots/CH_IMAGES/snapshot219938/VIS_SV_90_z1_h1_g0_e65_v500_new_467198_0.png 0 0 -nan 0 0 0 -nan -nan 0 -1 -1 -1 -1 -1 -1 -nan -1 -1 -nan 
Shoots/CH_IMAGES/snapshot219938/VIS_SV_0_z1_h1_g0_e65_v500_new_467197_0.png 0 0 -nan 0 0 0 -nan -nan 0 -1 -1 -1 -1 -1 -1 -nan -1 -1 -nan 
Shoots/CH_IMAGES/snapshot219939/VIS_SV_90_z1_h1_g0_e65_v500_new_467204_0.png 0 0 -nan 0 0 0 -nan -nan 0 -1 -1 -1 -1 -1 -1 -nan -1 -1 -nan 
Shoots/CH_IMAGES/snapshot219939/VIS_SV_0_z1_h1_g0_e65_v500_new_467203_0.png 0 0 -nan 0 0 0 -nan -nan 0 -1 -1 -1 -1 -1 -1 -nan -1 -1 -nan 
Shoots/CH_IMAGES/snapshot219941/VIS_SV_90_z1_h1_g0_e65_v500_new_467216_0.png 0 0 -nan 0 0 0 -nan -nan 0 -1 -1 -1 -1 -1 -1 -nan -1 -1 -nan 
Shoots/CH_IMAGES/snapshot219940/VIS_SV_0_z1_h1_g0_e65_v500_new_467209_0.png 35163 447119 0.0786435 7049.77 846 975 1246.71 754.733 14 1428.62 798.982 912.518 732.702 57.2058 0.627781 0.0088909 0.802945 1.24541 1.05969 
Shoots/CH_IMAGES/snapshot219940/VIS_SV_90_z1_h1_g0_e65_v500_new_467210_0.png 29544 296877 0.099516 5754.43 677 970 1059.5 711.866 10 -579.99 2924.12 5715.69 2408.68 31.0826 1.07572 0.0112118 0.421416 2.37295 1.08428 
Shoots/CH_IMAGES/snapshot219941/VIS_SV_0_z1_h1_g0_e65_v500_new_467215_0.png 0 0 -nan 0 0 0 -nan -nan 0 -1 -1 -1 -1 -1 -1 -nan -1 -1 -nan 
Shoots/CH_IMAGES/snapshot219942/VIS_SV_0_z1_h1_g0_e65_v500_new_467221_0.png 20185 232698 0.0867433 5045.27 522 844 1211.73 891.908 9 1389.5 1052.71 1115.71 492.559 157.936 1.05691 0.00996484 0.441476 2.26513 1.11442 
Shoots/CH_IMAGES/snapshot219942/VIS_SV_90_z1_h1_g0_e65_v500_new_467222_0.png 24313 91269 0.266388 4048.33 226 842 1172.87 902.636 23 1150.99 939.251 751.712 121.669 169.322 1.29472 0.0186422 0.161856 6.17834 1.20319 
Shoots/CH_IMAGES/snapshot219943/VIS_SV_90_z1_h1_g0_e65_v500_new_467228_0.png 28288 311814 0.0907208 6330.82 791 790 1279.33 847.413 22 1000.21 1124.3 1332.72 534.052 40.5508 1.09478 0.00886935 0.400725 2.49548 1.18388 
Shoots/CH_IMAGES/snapshot219943/VIS_SV_0_z1_h1_g0_e65_v500_new_467227_0.png 23863 177116 0.134731 5374.8 408 760 1144.32 896.683 25 1064.38 946.272 707.787 325.595 168.128 1.03921 0.0103803 0.460019 2.17383 1.14144 
Shoots/CH_IMAGES/snapshot219945/VIS_SV_90_z1_h1_g0_e65_v500_new_467240_0.png 21911 251716 0.0870467 5953.58 562 788 1329.8 865.157 51 1719.05 1562.36 2031.94 858.285 165.781 1.07481 0.00776811 0.422397 2.36744 1.15014 
Shoots/CH_IMAGES/snapshot219944/VIS_SV_90_z1_h1_g0_e65_v500_new_467234_0.png 43473 305198 0.142442 6008.87 711 853 976.128 737.835 21 646.849 1261.98 1494.29 1056.36 10.4311 0.765591 0.0151302 0.706935 1.41456 1.13437 
Shoots/CH_IMAGES/snapshot219944/VIS_SV_0_z1_h1_g0_e65_v500_new_467233_0.png 49859 603372 0.0826339 9247.66 1149 918 1266.52 724.539 23 1326.94 772.992 989.805 738.979 87.6952 0.711912 0.00732638 0.746591 1.33942 1.12212 
Shoots/CH_IMAGES/snapshot219945/VIS_SV_0_z1_h1_g0_e65_v500_new_467239_0.png 21668 93762.5 0.231095 3903.7 241 758 1292.07 811.217 41 1284.94 902.903 694.67 165.397 11.9607 1.23443 0.017868 0.238094 4.20002 1.10791 
Shoots/CH_IMAGES/snapshot219946/VIS_SV_0_z1_h1_g0_e65_v500_new_467242_0.png 4219 42038 0.100362 1699.01 211 339 1215.73 1169.91 14 1265.09 1154.73 293.225 228.478 169.936 0.664545 0.0183666 0.77919 1.28338 0.868242 
Shoots/CH_IMAGES/snapshot219946/VIS_SV_90_z1_h1_g0_e65_v500_new_467243_0.png 6505 32548.5 0.199856 1429.58 155 348 1208 1149.96 10 1180.5 1205.58 332.297 155.119 9.92195 1.03266 0.0399984 0.466809 2.14221 0.846136 
Shoots/CH_IMAGES/snapshot219947/VIS_SV_0_z1_h1_g0_e65_v500_new_467251_0.png 20753 206125 0.100682 4914.82 373 1003 1256.32 851.207 12 1241.33 881.565 793.842 294.761 0.137266 1.12133 0.0107963 0.371309 2.69318 0.954713 
Shoots/CH_IMAGES/snapshot219947/VIS_SV_90_z1_h1_g0_e65_v500_new_467252_0.png 17375 211704 0.0820721 4168.47 424 934 1264.51 900.122 9 1214.42 882.131 1250.84 492.558 142.351 1.10111 0.0125656 0.393782 2.53948 0.919827 
Shoots/CH_IMAGES/snapshot219948/VIS_SV_0_z1_h1_g0_e65_v500_new_467257_0.png 0 0 -nan 0 0 0 -nan -nan 0 -1 -1 -1 -1 -1 -1 -nan -1 -1 -nan 
Shoots/CH_IMAGES/snapshot219950/VIS_SV_90_z1_h1_g0_e65_v500_new_467270_0.png 0 0 -nan 0 0 0 -nan -nan 0 -1 -1 -1 -1 -1 -1 -nan -1 -1 -nan 
Shoots/CH_IMAGES/snapshot219949/VIS_SV_0_z1_h1_g0_e65_v500_new_467263_0.png 49100 532838 0.092148 8048.25 988 976 1374.62 720.124 36 1482.77 750.025 923.177 757.753 53.3612 0.598648 0.00952552 0.82081 1.21831 1.1158 
Shoots/CH_IMAGES/snapshot219949/VIS_SV_90_z1_h1_g0_e65_v500_new_467264_0.png 54079 401274 0.134768 7506.39 654 1010 1284.17 718.583 22 1421.79 808.043 1078.24 511.943 2.73852 1.02489 0.0120608 0.474796 2.10617 1.12956 
Shoots/CH_IMAGES/snapshot219948/VIS_SV_90_z1_h1_g0_e65_v500_new_467258_0.png 0 0 -nan 0 0 0 -nan -nan 0 -1 -1 -1 -1 -1 -1 -nan -1 -1 -nan 
Shoots/CH_IMAGES/snapshot219950/VIS_SV_0_z1_h1_g0_e65_v500_new_467269_0.png 0 0 -nan 0 0 0 -nan -nan 0 -1 -1 -1 -1 -1 -1 -nan -1 -1 -nan 
Shoots/CH_IMAGES/snapshot219951/VIS_SV_90_z1_h1_g0_e65_v500_new_467276_0.png 0 0 -nan 0 0 0 -nan -nan 0 -1 -1 -1 -1 -1 -1 -nan -1 -1 -nan 
Shoots/CH_IMAGES/snapshot219951/VIS_SV_0_z1_h1_g0_e65_v500_new_467275_0.png 0 0 -nan 0 0 0 -nan -nan 0 -1 -1 -1 -1 -1 -1 -nan -1 -1 -nan 
Shoots/CH_IMAGES/snapshot219952/VIS_SV_90_z1_h1_g0_e65_v500_new_467282_0.png 6091 13291 0.45828 1011.3 66 388 1241.7 1158.04 14 1243.59 1167.44 334.234 54.542 4.66251 1.29369 0.0748403 0.163185 6.12801 0.882947 
Shoots/CH_IMAGES/snapshot219953/VIS_SV_0_z1_h1_g0_e65_v500_new_467284_0.png 39787 689815 0.0576778 8981.25 1133 1050 1273.5 704.717 14 1303.41 712.277 957.316 920.636 102.505 0.276824 0.00619837 0.961684 1.03984 1.09043 
Shoots/CH_IMAGES/snapshot219954/VIS_SV_0_z1_h1_g0_e65_v500_new_467293_0.png 47842 548565 0.087213 8513.17 1123 1028 1297.06 778.335 23 1291.6 815.157 1352.86 591.957 56.8112 1.0606 0.00829539 0.43756 2.2854 1.11326 
Shoots/CH_IMAGES/snapshot219953/VIS_SV_90_z1_h1_g0_e65_v500_new_467285_0.png 33371 262429 0.127162 5069.76 524 966 1142.15 760.601 24 888.835 1130.74 1399.27 698.524 6.76541 1.00079 0.0163157 0.499205 2.00318 1.0344 
Shoots/CH_IMAGES/snapshot219954/VIS_SV_90_z1_h1_g0_e65_v500_new_467294_0.png 44183 341466 0.129392 6810.24 604 1092 1252.97 741.689 13 1800.6 1480.6 2110.21 737.785 147.989 1.1405 0.0119713 0.349626 2.8602 1.09043 
Shoots/CH_IMAGES/snapshot219952/VIS_SV_0_z1_h1_g0_e65_v500_new_467281_0.png 8555 36295 0.235707 1663.36 126 444 1239.91 1285.96 21 1223.5 1188.72 458.622 118.846 2.28155 1.21726 0.0388562 0.259137 3.85896 0.966457 
Shoots/CH_IMAGES/snapshot219955/VIS_SV_0_z1_h1_g0_e65_v500_new_467299_0.png 2683 12432 0.215814 852.605 84 290 1261.69 1192.17 7 1289.19 1282.09 352.645 85.4518 178.364 1.231 0.0463804 0.242317 4.12683 0.992366 
Shoots/CH_IMAGES/snapshot219956/VIS_SV_0_z1_h1_g0_e65_v500_new_467305_0.png 22023 167492 0.131487 4454.72 346 695 1283.11 947.259 21 1525.44 1373.95 1293.36 528.588 163.896 1.08748 0.0139459 0.408695 2.44681 1.10731 
Shoots/CH_IMAGES/snapshot219955/VIS_SV_90_z1_h1_g0_e65_v500_new_467300_0.png 2678 21906 0.12225 1153.63 145 307 1229.26 1188.01 7 1234.48 1253.11 163.73 74.7743 0 1.04241 0.0252864 0.456694 2.18965 0.892925 
Shoots/CH_IMAGES/snapshot219956/VIS_SV_90_z1_h1_g0_e65_v500_new_467306_0.png 21715 234540 0.0925857 4978.13 632 671 1293.05 937.295 32 1389.16 968.169 575.665 478.135 47.8762 0.582102 0.0110113 0.830579 1.20398 1.12245 
Shoots/CH_IMAGES/snapshot219957/VIS_SV_0_z1_h1_g0_e65_v500_new_467311_0.png 0 0 -nan 0 0 0 -nan -nan 0 -1 -1 -1 -1 -1 -1 -nan -1 -1 -nan 
Shoots/CH_IMAGES/snapshot219958/VIS_SV_0_z1_h1_g0_e65_v500_new_467317_0.png 0 0 -nan 0 0 0 -nan -nan 0 -1 -1 -1 -1 -1 -1 -nan -1 -1 -nan 
Shoots/CH_IMAGES/snapshot219957/VIS_SV_90_z1_h1_g0_e65_v500_new_467312_0.png 0 0 -nan 0 0 0 -nan -nan 0 -1 -1 -1 -1 -1 -1 -nan -1 -1 -nan 
Shoots/CH_IMAGES/snapshot219958/VIS_SV_90_z1_h1_g0_e65_v500_new_467318_0.png 0 0 -nan 0 0 0 -nan -nan 0 -1 -1 -1 -1 -1 -1 -nan -1 -1 -nan 
Shoots/CH_IMAGES/snapshot219959/VIS_SV_0_z1_h1_g0_e65_v500_new_467323_0.png 0 0 -nan 0 0 0 -nan -nan 0 -1 -1 -1 -1 -1 -1 -nan -1 -1 -nan 
Shoots/CH_IMAGES/snapshot219959/VIS_SV_90_z1_h1_g0_e65_v500_new_467324_0.png 0 0 -nan 0 0 0 -nan -nan 0 -1 -1 -1 -1 -1 -1 -nan -1 -1 -nan 
Shoots/CH_IMAGES/snapshot219960/VIS_SV_0_z1_h1_g0_e65_v500_new_467329_0.png 25209 161538 0.156056 5041.37 267 964 1209.77 749.847 11 1108 894.502 931.113 402.555 9.02445 1.06552 0.0124643 0.432338 2.31301 0.987556 
Shoots/CH_IMAGES/snapshot219960/VIS_SV_90_z1_h1_g0_e65_v500_new_467330_0.png 30194 373312 0.0808814 6145.05 740 969 1365.7 731.929 15 1705.71 950.648 1224.72 918.033 176.33 0.707694 0.010048 0.749585 1.33407 1.08641 
Shoots/CH_IMAGES/snapshot219961/VIS_SV_0_z1_h1_g0_e65_v500_new_467335_0.png 23948 330364 0.0724897 6262.79 569 1073 1275.93 802.566 10 1287.59 793.515 910.746 500.053 154.755 0.949675 0.00767261 0.549059 1.8213 1.00867 
Shoots/CH_IMAGES/snapshot219962/VIS_SV_90_z1_h1_g0_e65_v500_new_467342_0.png 30360 365920 0.0829691 6684.76 647 1001 1171.7 749.006 7 930.798 964.586 1262 730.44 10.8443 0.917826 0.00853768 0.578798 1.72772 1.03234 
Shoots/CH_IMAGES/snapshot219963/VIS_SV_90_z1_h1_g0_e65_v500_new_467348_0.png 24872 343420 0.0724245 7930.58 733 1067 1226.44 800.189 10 1186.03 658.351 951.633 536.341 11.0416 0.934237 0.00496947 0.563601 1.77431 1.01249 
Shoots/CH_IMAGES/snapshot219962/VIS_SV_0_z1_h1_g0_e65_v500_new_467341_0.png 28476 454425 0.0626638 7322.74 871 1018 1309.29 762.418 12 1078.21 546.34 981.253 657.384 28.2851 0.812474 0.00667332 0.669943 1.49266 1.08392 
Shoots/CH_IMAGES/snapshot219961/VIS_SV_90_z1_h1_g0_e65_v500_new_467336_0.png 19561 68201.5 0.286812 3370.1 160 1040 1251.23 804.265 21 1380.13 813.819 1094.15 298.102 5.45261 1.20628 0.0216429 0.27245 3.6704 0.926834 
Shoots/CH_IMAGES/snapshot219964/VIS_SV_0_z1_h1_g0_e65_v500_new_467350_0.png 0 0 -nan 0 0 0 -nan -nan 0 -1 -1 -1 -1 -1 -1 -nan -1 -1 -nan 
Shoots/CH_IMAGES/snapshot219964/VIS_SV_90_z1_h1_g0_e65_v500_new_467351_0.png 0 0 -nan 0 0 0 -nan -nan 0 -1 -1 -1 -1 -1 -1 -nan -1 -1 -nan 
Shoots/CH_IMAGES/snapshot219963/VIS_SV_0_z1_h1_g0_e65_v500_new_467347_0.png 18434 202012 0.0912518 5652.13 302 1060 1208.21 800.176 10 1191.22 847.429 978.565 230.052 5.45688 1.23686 0.00725111 0.235091 4.25367 0.951683 
Shoots/CH_IMAGES/snapshot219965/VIS_SV_0_z1_h1_g0_e65_v500_new_467359_0.png 0 0 -nan 0 0 0 -nan -nan 0 -1 -1 -1 -1 -1 -1 -nan -1 -1 -nan 
Shoots/CH_IMAGES/snapshot219965/VIS_SV_90_z1_h1_g0_e65_v500_new_467360_0.png 0 0 -nan 0 0 0 -nan -nan 0 -1 -1 -1 -1 -1 -1 -nan -1 -1 -nan 
Shoots/CH_IMAGES/snapshot219967/VIS_SV_90_z1_h1_g0_e65_v500_new_467372_0.png 57229 557340 0.102682 8064.31 843 1114 1400.93 638.907 22 1483.39 714.019 967.24 573.344 32.0844 0.902482 0.0110584 0.592763 1.68702 1.13652 
Shoots/CH_IMAGES/snapshot219966/VIS_SV_0_z1_h1_g0_e65_v500_new_467365_0.png 53164 367285 0.144749 7159.92 419 1320 1273.55 537.874 22 1326.15 671.26 1131.56 325.787 8.5117 1.19339 0.013032 0.287909 3.47332 1.11989 
Shoots/CH_IMAGES/snapshot219966/VIS_SV_90_z1_h1_g0_e65_v500_new_467366_0.png 77026 999564 0.0770596 11663.8 1581 1212 1138.08 593.276 18 1281.86 695.576 1623.56 783.457 123.348 1.01729 0.00711486 0.482556 2.0723 1.20073 
Shoots/CH_IMAGES/snapshot219967/VIS_SV_0_z1_h1_g0_e65_v500_new_467371_0.png 45269 588406 0.076935 7901.02 1004 1022 1204.32 676.341 21 -1370.15 2733.21 6922.38 1934.76 50.4762 1.20042 0.00911264 0.279494 3.57789 1.09732 
Shoots/CH_IMAGES/snapshot219968/VIS_SV_0_z1_h1_g0_e65_v500_new_467377_0.png 10058 106362 0.0945634 2771.71 382 559 1350.66 1035.39 9 1293.31 901.329 285.372 225.505 44.0779 0.647742 0.0164523 0.790215 1.26548 1.11207 
Shoots/CH_IMAGES/snapshot219968/VIS_SV_90_z1_h1_g0_e65_v500_new_467378_0.png 10315 148192 0.0696054 3594.14 647 451 1042.03 1029.59 17 1128.56 929.296 306.693 200.302 129.837 0.832941 0.0100343 0.653105 1.53115 0.986477 
Shoots/CH_IMAGES/snapshot219969/VIS_SV_90_z1_h1_g0_e65_v500_new_467384_0.png 19468 147686 0.131821 4260.32 436 702 1312.58 921.349 31 1372.01 946.483 679.677 249.859 21.9826 1.12462 0.0134787 0.367615 2.72024 1.17285 
Shoots/CH_IMAGES/snapshot219969/VIS_SV_0_z1_h1_g0_e65_v500_new_467383_0.png 20913 183228 0.114137 4599.37 534 677 1331.66 945.935 25 1403.54 950.038 633.682 449.699 43.1041 0.762024 0.0124231 0.70966 1.40913 1.11847 
Shoots/CH_IMAGES/snapshot219970/VIS_SV_90_z1_h1_g0_e65_v500_new_467390_0.png 0 0 -nan 0 0 0 -nan -nan 0 -1 -1 -1 -1 -1 -1 -nan -1 -1 -nan 
Shoots/CH_IMAGES/snapshot219970/VIS_SV_0_z1_h1_g0_e65_v500_new_467389_0.png 0 0 -nan 0 0 0 -nan -nan 0 -1 -1 -1 -1 -1 -1 -nan -1 -1 -nan 
Shoots/CH_IMAGES/snapshot219971/VIS_SV_0_z1_h1_g0_e65_v500_new_467395_0.png 8111 105560 0.0768375 3170.45 266 600 1236.4 1083.92 9 1217.88 1040.42 474.432 209.707 174.933 1.05639 0.0101401 0.442017 2.26236 0.950073 
Shoots/CH_IMAGES/snapshot219973/VIS_SV_0_z1_h1_g0_e65_v500_new_467407_0.png 0 0 -nan 0 0 0 -nan -nan 0 -1 -1 -1 -1 -1 -1 -nan -1 -1 -nan 
Shoots/CH_IMAGES/snapshot219971/VIS_SV_90_z1_h1_g0_e65_v500_new_467396_0.png 8745 41564 0.210398 2070.92 162 517 1265.67 1086.6 23 1290.02 1077.28 465.406 93.4668 11.5604 1.26426 0.0256237 0.200829 4.97937 0.974944 
Shoots/CH_IMAGES/snapshot219972/VIS_SV_0_z1_h1_g0_e65_v500_new_467401_0.png 0 0 -nan 0 0 0 -nan -nan 0 -1 -1 -1 -1 -1 -1 -nan -1 -1 -nan 
Shoots/CH_IMAGES/snapshot219972/VIS_SV_90_z1_h1_g0_e65_v500_new_467402_0.png 0 0 -nan 0 0 0 -nan -nan 0 -1 -1 -1 -1 -1 -1 -nan -1 -1 -nan 
Shoots/CH_IMAGES/snapshot219973/VIS_SV_90_z1_h1_g0_e65_v500_new_467408_0.png 0 0 -nan 0 0 0 -nan -nan 0 -1 -1 -1 -1 -1 -1 -nan -1 -1 -nan 
Shoots/CH_IMAGES/snapshot219974/VIS_SV_90_z1_h1_g0_e65_v500_new_467414_0.png 24012 314972 0.0762353 5083.1 583 903 1309.4 807.091 14 1260 406.225 1438.86 1141.52 26.2712 0.642886 0.0116783 0.793349 1.26048 1.05316 
Shoots/CH_IMAGES/snapshot219974/VIS_SV_0_z1_h1_g0_e65_v500_new_467413_0.png 25922 406296 0.0638008 7020.14 698 960 1261.8 798.432 10 1493.23 686.347 1394.46 639.132 159.673 1.04083 0.00660977 0.458337 2.1818 1.00944 
Shoots/CH_IMAGES/snapshot219975/VIS_SV_0_z1_h1_g0_e65_v500_new_467419_0.png 10870 144724 0.0751082 3575.15 454 612 1328.14 986.757 7 1203.95 625.244 853.345 648.929 45.5815 0.692166 0.0106869 0.760453 1.31501 0.993334 
Shoots/CH_IMAGES/snapshot219975/VIS_SV_90_z1_h1_g0_e65_v500_new_467420_0.png 10367 182272 0.0568765 3274.16 408 743 1336.42 975.542 11 1366.3 1024.01 531.291 453.819 169.933 0.540035 0.0121524 0.854181 1.17071 0.96356 
Shoots/CH_IMAGES/snapshot219977/VIS_SV_0_z1_h1_g0_e65_v500_new_467431_0.png 0 0 -nan 0 0 0 -nan -nan 0 -1 -1 -1 -1 -1 -1 -nan -1 -1 -nan 
Shoots/CH_IMAGES/snapshot219977/VIS_SV_90_z1_h1_g0_e65_v500_new_467432_0.png 0 0 -nan 0 0 0 -nan -nan 0 -1 -1 -1 -1 -1 -1 -nan -1 -1 -nan 
Shoots/CH_IMAGES/snapshot219976/VIS_SV_0_z1_h1_g0_e65_v500_new_467425_0.png 25378 491668 0.0516161 6009.06 1031 922 1113.52 850.35 11 1536.71 390.149 1346.02 1103.07 0 0.600826 0.00883189 0.819504 1.22025 0.996754 
Shoots/CH_IMAGES/snapshot219976/VIS_SV_90_z1_h1_g0_e65_v500_new_467426_0.png 22511 256134 0.0878874 4550.16 508 914 1130.17 887.537 15 1289.43 549.189 759.579 581.549 0 0.68466 0.0136632 0.76562 1.30613 0.964028 
Shoots/CH_IMAGES/snapshot219978/VIS_SV_0_z1_h1_g0_e65_v500_new_467437_0.png 17268 223014 0.0774301 5201.37 658 686 1192.7 931.218 25 1209.51 946.659 614.257 566.614 102.56 0.393856 0.00802077 0.922439 1.08408 1.09179 
Shoots/CH_IMAGES/snapshot219978/VIS_SV_90_z1_h1_g0_e65_v500_new_467438_0.png 16508 140374 0.117601 3639.57 446 667 1205.08 977.54 21 1036.38 1010.61 608.911 526.909 149.239 0.518981 0.0156605 0.865329 1.15563 1.04446 
Shoots/CH_IMAGES/snapshot219979/VIS_SV_90_z1_h1_g0_e65_v500_new_467444_0.png 43945 421811 0.104182 9711.63 609 1250 1127.94 689.475 13 975.513 603.101 1261.83 395.477 163.588 1.17182 0.0058551 0.313415 3.19066 1.09882 
Shoots/CH_IMAGES/snapshot219979/VIS_SV_0_z1_h1_g0_e65_v500_new_467443_0.png 49467 673234 0.0734767 11010.6 1125 1339 1262.79 618.786 17 1365.42 567.416 1502.57 774.049 158.385 0.984733 0.00512751 0.51515 1.94118 1.12565 
Shoots/CH_IMAGES/snapshot219980/VIS_SV_0_z1_h1_g0_e65_v500_new_467449_0.png 0 0 -nan 0 0 0 -nan -nan 0 -1 -1 -1 -1 -1 -1 -nan -1 -1 -nan 
Shoots/CH_IMAGES/snapshot219982/VIS_SV_0_z1_h1_g0_e65_v500_new_467461_0.png 1956 14011.5 0.1396 844.227 130 257 1239.91 1196.17 8 1191.11 1186.7 189.607 93.0094 16.742 1.00942 0.0344873 0.490538 2.03858 0.801226 
Shoots/CH_IMAGES/snapshot219981/VIS_SV_90_z1_h1_g0_e65_v500_new_467456_0.png 0 0 -nan 0 0 0 -nan -nan 0 -1 -1 -1 -1 -1 -1 -nan -1 -1 -nan 
Shoots/CH_IMAGES/snapshot219980/VIS_SV_90_z1_h1_g0_e65_v500_new_467450_0.png 0 0 -nan 0 0 0 -nan -nan 0 -1 -1 -1 -1 -1 -1 -nan -1 -1 -nan 
Shoots/CH_IMAGES/snapshot219981/VIS_SV_0_z1_h1_g0_e65_v500_new_467455_0.png 0 0 -nan 0 0 0 -nan -nan 0 -1 -1 -1 -1 -1 -1 -nan -1 -1 -nan 
Shoots/CH_IMAGES/snapshot219982/VIS_SV_90_z1_h1_g0_e65_v500_new_467462_0.png 2224 16533.5 0.134515 949.86 83 293 1280.79 1204.77 10 1269.6 1201.94 245.554 94.726 3.72221 1.10836 0.030976 0.385764 2.59226 1.0074 
Shoots/CH_IMAGES/snapshot219983/VIS_SV_0_z1_h1_g0_e65_v500_new_467467_0.png 0 0 -nan 0 0 0 -nan -nan 0 -1 -1 -1 -1 -1 -1 -nan -1 -1 -nan 
Shoots/CH_IMAGES/snapshot219983/VIS_SV_90_z1_h1_g0_e65_v500_new_467468_0.png 0 0 -nan 0 0 0 -nan -nan 0 -1 -1 -1 -1 -1 -1 -nan -1 -1 -nan 
Shoots/CH_IMAGES/snapshot219984/VIS_SV_90_z1_h1_g0_e65_v500_new_467474_0.png 0 0 -nan 0 0 0 -nan -nan 0 -1 -1 -1 -1 -1 -1 -nan -1 -1 -nan 
Shoots/CH_IMAGES/snapshot219984/VIS_SV_0_z1_h1_g0_e65_v500_new_467473_0.png 0 0 -nan 0 0 0 -nan -nan 0 -1 -1 -1 -1 -1 -1 -nan -1 -1 -nan 
Shoots/CH_IMAGES/snapshot219986/VIS_SV_90_z1_h1_g0_e65_v500_new_467486_0.png 411 560 0.733929 153.77 25 62 1229.71 1325.48 9 1229.79 1325.17 60.1011 11.3962 159.01 1.27309 0.218429 0.189617 5.27379 0.646241 
Shoots/CH_IMAGES/snapshot219987/VIS_SV_0_z1_h1_g0_e65_v500_new_467488_0.png 8145 149451 0.0544995 3173.66 316 855 1204.46 1082.41 13 1229.93 1002.52 405.547 365.819 54.0264 0.442634 0.010162 0.902038 1.1086 0.801047 
Shoots/CH_IMAGES/snapshot219985/VIS_SV_0_z1_h1_g0_e65_v500_new_467479_0.png 0 0 -nan 0 0 0 -nan -nan 0 -1 -1 -1 -1 -1 -1 -nan -1 -1 -nan 
Shoots/CH_IMAGES/snapshot219986/VIS_SV_0_z1_h1_g0_e65_v500_new_467485_0.png 667 2228.5 0.299304 288.684 54 71 1329.29 1319.12 6 1334.82 1322.48 98.6399 43.076 111.459 1.06141 0.100575 0.436699 2.28991 1 
Shoots/CH_IMAGES/snapshot219987/VIS_SV_90_z1_h1_g0_e65_v500_new_467489_0.png 10592 104770 0.101098 3042.67 377 476 1270.61 1072.07 18 1304.24 1080.5 489.924 322.898 49.2314 0.825737 0.0143773 0.659079 1.51727 0.971091 
Shoots/CH_IMAGES/snapshot219985/VIS_SV_90_z1_h1_g0_e65_v500_new_467480_0.png 0 0 -nan 0 0 0 -nan -nan 0 -1 -1 -1 -1 -1 -1 -nan -1 -1 -nan 
Shoots/CH_IMAGES/snapshot219988/VIS_SV_0_z1_h1_g0_e65_v500_new_467497_0.png 0 0 -nan 0 0 0 -nan -nan 0 -1 -1 -1 -1 -1 -1 -nan -1 -1 -nan 
Shoots/CH_IMAGES/snapshot219988/VIS_SV_90_z1_h1_g0_e65_v500_new_467498_0.png 0 0 -nan 0 0 0 -nan -nan 0 -1 -1 -1 -1 -1 -1 -nan -1 -1 -nan 
Shoots/CH_IMAGES/snapshot219989/VIS_SV_90_z1_h1_g0_e65_v500_new_467504_0.png 0 0 -nan 0 0 0 -nan -nan 0 -1 -1 -1 -1 -1 -1 -nan -1 -1 -nan 
Shoots/CH_IMAGES/snapshot219989/VIS_SV_0_z1_h1_g0_e65_v500_new_467503_0.png 0 0 -nan 0 0 0 -nan -nan 0 -1 -1 -1 -1 -1 -1 -nan -1 -1 -nan 
Shoots/CH_IMAGES/snapshot219991/VIS_SV_90_z1_h1_g0_e65_v500_new_467513_0.png 0 0 -nan 0 0 0 -nan -nan 0 -1 -1 -1 -1 -1 -1 -nan -1 -1 -nan 
Shoots/CH_IMAGES/snapshot219991/VIS_SV_0_z1_h1_g0_e65_v500_new_467512_0.png 0 0 -nan 0 0 0 -nan -nan 0 -1 -1 -1 -1 -1 -1 -nan -1 -1 -nan 
Shoots/CH_IMAGES/snapshot219990/VIS_SV_0_z1_h1_g0_e65_v500_new_467509_0.png 0 0 -nan 0 0 0 -nan -nan 0 -1 -1 -1 -1 -1 -1 -nan -1 -1 -nan 
Shoots/CH_IMAGES/snapshot219990/VIS_SV_90_z1_h1_g0_e65_v500_new_467510_0.png 0 0 -nan 0 0 0 -nan -nan 0 -1 -1 -1 -1 -1 -1 -nan -1 -1 -nan 
Shoots/CH_IMAGES/snapshot219992/VIS_SV_0_z1_h1_g0_e65_v500_new_467521_0.png 0 0 -nan 0 0 0 -nan -nan 0 -1 -1 -1 -1 -1 -1 -nan -1 -1 -nan 
Shoots/CH_IMAGES/snapshot219992/VIS_SV_90_z1_h1_g0_e65_v500_new_467522_0.png 0 0 -nan 0 0 0 -nan -nan 0 -1 -1 -1 -1 -1 -1 -nan -1 -1 -nan 
Shoots/CH_IMAGES/snapshot219993/VIS_SV_90_z1_h1_g0_e65_v500_new_467528_0.png 0 0 -nan 0 0 0 -nan -nan 0 -1 -1 -1 -1 -1 -1 -nan -1 -1 -nan 
Shoots/CH_IMAGES/snapshot219993/VIS_SV_0_z1_h1_g0_e65_v500_new_467527_0.png 0 0 -nan 0 0 0 -nan -nan 0 -1 -1 -1 -1 -1 -1 -nan -1 -1 -nan 
Shoots/CH_IMAGES/snapshot219994/VIS_SV_90_z1_h1_g0_e65_v500_new_467534_0.png 0 0 -nan 0 0 0 -nan -nan 0 -1 -1 -1 -1 -1 -1 -nan -1 -1 -nan 
Shoots/CH_IMAGES/snapshot219995/VIS_SV_0_z1_h1_g0_e65_v500_new_467539_0.png 24081 280606 0.085818 5796.83 578 861 1238.19 1014.47 11 1235.1 978.86 749.188 423.994 11.8837 0.931732 0.00900541 0.565938 1.76698 1.15014 
Shoots/CH_IMAGES/snapshot219994/VIS_SV_0_z1_h1_g0_e65_v500_new_467533_0.png 0 0 -nan 0 0 0 -nan -nan 0 -1 -1 -1 -1 -1 -1 -nan -1 -1 -nan 
Shoots/CH_IMAGES/snapshot219995/VIS_SV_90_z1_h1_g0_e65_v500_new_467540_0.png 21539 134956 0.159601 3499.06 301 831 1180.44 946.211 9 1142.46 1035.87 709.979 239.443 174.768 1.1513 0.0221071 0.337254 2.96513 1.17101 
Shoots/CH_IMAGES/snapshot219996/VIS_SV_0_z1_h1_g0_e65_v500_new_467545_0.png 19393 223792 0.0866564 5192.68 570 772 1337.66 896.545 9 1252.55 701.344 583.772 362.47 36.4907 0.870735 0.00903798 0.620911 1.61054 1.18359 
Shoots/CH_IMAGES/snapshot219996/VIS_SV_90_z1_h1_g0_e65_v500_new_467546_0.png 19213 196785 0.0976345 4679.57 411 785 1288.73 912.739 12 1293.56 905.516 678.648 325.489 177.978 1.02018 0.0110254 0.479614 2.08501 1.10368 
Shoots/CH_IMAGES/snapshot219997/VIS_SV_90_z1_h1_g0_e65_v500_new_467552_0.png 0 0 -nan 0 0 0 -nan -nan 0 -1 -1 -1 -1 -1 -1 -nan -1 -1 -nan 
Shoots/CH_IMAGES/snapshot219997/VIS_SV_0_z1_h1_g0_e65_v500_new_467551_0.png 0 0 -nan 0 0 0 -nan -nan 0 -1 -1 -1 -1 -1 -1 -nan -1 -1 -nan 
Shoots/CH_IMAGES/snapshot219998/VIS_SV_90_z1_h1_g0_e65_v500_new_467558_0.png 17591 166368 0.105736 4565.86 417 689 1160.43 978.601 9 1186.61 966.696 620.298 440.595 137.753 0.761191 0.0106037 0.710294 1.40787 1.07725 
Shoots/CH_IMAGES/snapshot219999/VIS_SV_0_z1_h1_g0_e65_v500_new_467563_0.png 0 0 -nan 0 0 0 -nan -nan 0 -1 -1 -1 -1 -1 -1 -nan -1 -1 -nan 
Shoots/CH_IMAGES/snapshot219998/VIS_SV_0_z1_h1_g0_e65_v500_new_467557_0.png 23403 186561 0.125444 4940.3 438 725 1233.76 958.712 8 1220.98 913.734 607.742 392.675 172.976 0.841283 0.0120497 0.646121 1.5477 1.12858 
Shoots/CH_IMAGES/snapshot219999/VIS_SV_90_z1_h1_g0_e65_v500_new_467564_0.png 0 0 -nan 0 0 0 -nan -nan 0 -1 -1 -1 -1 -1 -1 -nan -1 -1 -nan 
Shoots/CH_IMAGES/snapshot220000/VIS_SV_90_z1_h1_g0_e65_v500_new_467570_0.png 16210 125916 0.128736 4532.23 229 863 1223.41 868.237 8 1233.2 684.452 1066.38 177.208 179.407 1.29137 0.00991672 0.166177 6.01767 0.91134 
Shoots/CH_IMAGES/snapshot220001/VIS_SV_0_z1_h1_g0_e65_v500_new_467575_0.png 0 0 -nan 0 0 0 -nan -nan 0 -1 -1 -1 -1 -1 -1 -nan -1 -1 -nan 
Shoots/CH_IMAGES/snapshot220001/VIS_SV_90_z1_h1_g0_e65_v500_new_467576_0.png 0 0 -nan 0 0 0 -nan -nan 0 -1 -1 -1 -1 -1 -1 -nan -1 -1 -nan 
Shoots/CH_IMAGES/snapshot220000/VIS_SV_0_z1_h1_g0_e65_v500_new_467569_0.png 16530 261684 0.0631678 6700.54 598 810 1370.13 898.91 9 1583.75 1105.12 1119.64 681.243 171.857 0.884933 0.00462662 0.608447 1.64353 1.16352 
Shoots/CH_IMAGES/snapshot220002/VIS_SV_0_z1_h1_g0_e65_v500_new_467581_0.png 16865 251469 0.0670659 4612.38 658 852 1258.97 866.09 13 1338.43 684.81 1619.46 378.898 160.589 1.23777 0.00996201 0.233965 4.27414 0.989541 
Shoots/CH_IMAGES/snapshot220003/VIS_SV_0_z1_h1_g0_e65_v500_new_467587_0.png 11351 157070 0.0722669 4052.52 467 602 1283.49 1175.09 20 1473.23 1172.34 751.012 454.242 13.8935 0.889 0.00868548 0.60484 1.65333 1.07011 
Shoots/CH_IMAGES/snapshot220002/VIS_SV_90_z1_h1_g0_e65_v500_new_467582_0.png 18767 247169 0.0759278 4713.02 618 801 1207.98 865.021 16 1144.93 866.084 775.801 375.596 138.633 1.01574 0.0106171 0.48414 2.06552 1.10791 
Shoots/CH_IMAGES/snapshot220003/VIS_SV_90_z1_h1_g0_e65_v500_new_467588_0.png 15846 42491.5 0.372922 2809.45 98 597 1247.07 1013.77 21 1252.81 1026.27 551.777 78.5226 178.71 1.30973 0.0252283 0.142309 7.02699 1.02998 
Shoots/CH_IMAGES/snapshot220004/VIS_SV_0_z1_h1_g0_e65_v500_new_467593_0.png 11885 184792 0.0643157 3825.84 596 600 1156.12 953.92 15 1322.51 810.18 573.389 423.532 147.947 0.722984 0.0102036 0.738647 1.35383 1.00373 
Shoots/CH_IMAGES/snapshot220004/VIS_SV_90_z1_h1_g0_e65_v500_new_467594_0.png 11440 124988 0.0915284 3227.4 387 613 1272 998.855 25 1383.9 1012.7 593.572 373.692 20.0274 0.860738 0.0138017 0.629565 1.5884 0.98247 
Shoots/CH_IMAGES/snapshot220005/VIS_SV_90_z1_h1_g0_e65_v500_new_467600_0.png 13441 221177 0.0607703 4210.93 587 691 1090.88 935.126 14 1180.58 778.453 603.179 360.771 142.263 0.896532 0.00952544 0.598116 1.67192 1.10081 
Shoots/CH_IMAGES/snapshot220005/VIS_SV_0_z1_h1_g0_e65_v500_new_467599_0.png 17387 199656 0.0870846 5062.91 756 652 1468 916.906 16 1562.05 1010.05 850.554 378.012 32.0832 1.05411 0.00852383 0.44443 2.25007 0.996754 
Shoots/CH_IMAGES/snapshot220006/VIS_SV_0_z1_h1_g0_e65_v500_new_467605_0.png 15622 261830 0.0596647 5809.01 671 718 1180.77 932.776 20 1047.55 1036.31 680.451 531.76 37.1055 0.661087 0.00581759 0.781482 1.27962 1.08921 
Shoots/CH_IMAGES/snapshot220007/VIS_SV_90_z1_h1_g0_e65_v500_new_467612_0.png 0 0 -nan 0 0 0 -nan -nan 0 -1 -1 -1 -1 -1 -1 -nan -1 -1 -nan 
Shoots/CH_IMAGES/snapshot220006/VIS_SV_90_z1_h1_g0_e65_v500_new_467606_0.png 14618 101655 0.1438 3521.74 269 699 1153.28 928.903 18 1099.96 1011.96 630.915 207.646 172.409 1.15834 0.014811 0.32912 3.03841 1.2048 
Shoots/CH_IMAGES/snapshot220007/VIS_SV_0_z1_h1_g0_e65_v500_new_467611_0.png 0 0 -nan 0 0 0 -nan -nan 0 -1 -1 -1 -1 -1 -1 -nan -1 -1 -nan 
Shoots/CH_IMAGES/snapshot220008/VIS_SV_0_z1_h1_g0_e65_v500_new_467617_0.png 0 0 -nan 0 0 0 -nan -nan 0 -1 -1 -1 -1 -1 -1 -nan -1 -1 -nan 
Shoots/CH_IMAGES/snapshot220008/VIS_SV_90_z1_h1_g0_e65_v500_new_467618_0.png 0 0 -nan 0 0 0 -nan -nan 0 -1 -1 -1 -1 -1 -1 -nan -1 -1 -nan 
Shoots/CH_IMAGES/snapshot220009/VIS_SV_90_z1_h1_g0_e65_v500_new_467624_0.png 22308 315634 0.0706767 5713.1 672 871 1193.88 815.99 9 2179.22 1564.7 2796.63 1081.42 132.785 1.10753 0.0085887 0.386685 2.58608 0.975675 
Shoots/CH_IMAGES/snapshot220009/VIS_SV_0_z1_h1_g0_e65_v500_new_467623_0.png 24202 231108 0.104722 5621.46 502 897 1326.66 872.015 12 1364.6 919.536 677.815 364.702 5.88454 0.961191 0.00962417 0.538055 1.85854 1.03542 
Shoots/CH_IMAGES/snapshot220010/VIS_SV_90_z1_h1_g0_e65_v500_new_467630_0.png 0 0 -nan 0 0 0 -nan -nan 0 -1 -1 -1 -1 -1 -1 -nan -1 -1 -nan 
Shoots/CH_IMAGES/snapshot220011/VIS_SV_0_z1_h1_g0_e65_v500_new_467632_0.png 0 0 -nan 0 0 0 -nan -nan 0 -1 -1 -1 -1 -1 -1 -nan -1 -1 -nan 
Shoots/CH_IMAGES/snapshot220010/VIS_SV_0_z1_h1_g0_e65_v500_new_467629_0.png 0 0 -nan 0 0 0 -nan -nan 0 -1 -1 -1 -1 -1 -1 -nan -1 -1 -nan 
Shoots/CH_IMAGES/snapshot220011/VIS_SV_90_z1_h1_g0_e65_v500_new_467633_0.png 0 0 -nan 0 0 0 -nan -nan 0 -1 -1 -1 -1 -1 -1 -nan -1 -1 -nan 
Shoots/CH_IMAGES/snapshot220013/VIS_SV_0_z1_h1_g0_e65_v500_new_467647_0.png 0 0 -nan 0 0 0 -nan -nan 0 -1 -1 -1 -1 -1 -1 -nan -1 -1 -nan 
Shoots/CH_IMAGES/snapshot220013/VIS_SV_90_z1_h1_g0_e65_v500_new_467648_0.png 0 0 -nan 0 0 0 -nan -nan 0 -1 -1 -1 -1 -1 -1 -nan -1 -1 -nan 
Shoots/CH_IMAGES/snapshot220012/VIS_SV_0_z1_h1_g0_e65_v500_new_467641_0.png 21362 383422 0.055714 6360.82 861 843 1294.04 873.161 19 1958.64 1138.23 1642.41 1131.33 121.609 0.788897 0.00663476 0.68882 1.45176 0.978375 
Shoots/CH_IMAGES/snapshot220012/VIS_SV_90_z1_h1_g0_e65_v500_new_467642_0.png 27891 157354 0.177249 4113.62 312 881 1211.6 811.546 16 1241.96 839.594 831.831 232.634 1.06425 1.20028 0.0207122 0.279664 3.57571 0.988409 
Shoots/CH_IMAGES/snapshot220014/VIS_SV_0_z1_h1_g0_e65_v500_new_467653_0.png 0 0 -nan 0 0 0 -nan -nan 0 -1 -1 -1 -1 -1 -1 -nan -1 -1 -nan 
Shoots/CH_IMAGES/snapshot220014/VIS_SV_90_z1_h1_g0_e65_v500_new_467654_0.png 0 0 -nan 0 0 0 -nan -nan 0 -1 -1 -1 -1 -1 -1 -nan -1 -1 -nan 
Shoots/CH_IMAGES/snapshot220015/VIS_SV_0_z1_h1_g0_e65_v500_new_467659_0.png 4315 40542 0.106433 1941.74 95 765 1235.92 1092.24 11 1241.45 963.416 635.588 101.542 179.162 1.29633 0.0143816 0.15976 6.25939 0.807582 
Shoots/CH_IMAGES/snapshot220015/VIS_SV_90_z1_h1_g0_e65_v500_new_467660_0.png 4407 91691 0.0480636 2011.73 272 733 1270.28 1176.28 7 1215.07 1058.96 280.827 217.688 35.9364 0.670569 0.0136841 0.775169 1.29004 0.94775 
Shoots/CH_IMAGES/snapshot220016/VIS_SV_90_z1_h1_g0_e65_v500_new_467666_0.png 0 0 -nan 0 0 0 -nan -nan 0 -1 -1 -1 -1 -1 -1 -nan -1 -1 -nan 
Shoots/CH_IMAGES/snapshot220016/VIS_SV_0_z1_h1_g0_e65_v500_new_467665_0.png 0 0 -nan 0 0 0 -nan -nan 0 -1 -1 -1 -1 -1 -1 -nan -1 -1 -nan 
Shoots/CH_IMAGES/snapshot220017/VIS_SV_0_z1_h1_g0_e65_v500_new_467669_0.png 15513 297247 0.0521889 5932.39 766 889 1243.78 882.863 12 1644.3 701.162 1014.52 860.799 159.702 0.550499 0.00553918 0.848475 1.17858 0.938551 
Shoots/CH_IMAGES/snapshot220017/VIS_SV_90_z1_h1_g0_e65_v500_new_467670_0.png 16556 92728 0.178544 3885.49 226 872 1300.21 907.481 16 1294.37 911.529 818.903 167.211 11.3553 1.2616 0.0137808 0.204189 4.89743 0.963708 
Shoots/CH_IMAGES/snapshot220018/VIS_SV_90_z1_h1_g0_e65_v500_new_467678_0.png 0 0 -nan 0 0 0 -nan -nan 0 -1 -1 -1 -1 -1 -1 -nan -1 -1 -nan 
Shoots/CH_IMAGES/snapshot220019/VIS_SV_0_z1_h1_g0_e65_v500_new_467683_0.png 0 0 -nan 0 0 0 -nan -nan 0 -1 -1 -1 -1 -1 -1 -nan -1 -1 -nan 
Shoots/CH_IMAGES/snapshot220018/VIS_SV_0_z1_h1_g0_e65_v500_new_467677_0.png 0 0 -nan 0 0 0 -nan -nan 0 -1 -1 -1 -1 -1 -1 -nan -1 -1 -nan 
Shoots/CH_IMAGES/snapshot220019/VIS_SV_90_z1_h1_g0_e65_v500_new_467684_0.png 0 0 -nan 0 0 0 -nan -nan 0 -1 -1 -1 -1 -1 -1 -nan -1 -1 -nan 
Shoots/CH_IMAGES/snapshot220020/VIS_SV_0_z1_h1_g0_e65_v500_new_467689_0.png 35224 396036 0.0889413 7165.58 815 1028 1251.78 781.772 11 1602.69 596.727 1293.74 833.448 162.898 0.843544 0.00862076 0.644217 1.55227 1.05969 
Shoots/CH_IMAGES/snapshot220020/VIS_SV_90_z1_h1_g0_e65_v500_new_467690_0.png 28377 376088 0.075453 6452.29 688 1013 1170.59 780.494 10 930.498 547.437 1013.42 630.479 19.7579 0.869335 0.00856543 0.622129 1.60738 1.08428 
Shoots/CH_IMAGES/snapshot220021/VIS_SV_90_z1_h1_g0_e65_v500_new_467696_0.png 0 0 -nan 0 0 0 -nan -nan 0 -1 -1 -1 -1 -1 -1 -nan -1 -1 -nan 
Shoots/CH_IMAGES/snapshot220021/VIS_SV_0_z1_h1_g0_e65_v500_new_467695_0.png 0 0 -nan 0 0 0 -nan -nan 0 -1 -1 -1 -1 -1 -1 -nan -1 -1 -nan 
Shoots/CH_IMAGES/snapshot220022/VIS_SV_90_z1_h1_g0_e65_v500_new_467702_0.png 32005 257562 0.124261 5584.38 570 747 1121.81 849.241 19 1043.2 936.729 684.508 469.491 164.689 0.792614 0.0128967 0.685881 1.45798 1.21074 
Shoots/CH_IMAGES/snapshot220022/VIS_SV_0_z1_h1_g0_e65_v500_new_467701_0.png 30126 293836 0.102527 6941.68 776 724 1546.9 885.338 32 1554.5 1086.74 1000.38 400.454 29.2416 1.09517 0.00785636 0.400302 2.49811 1.08886 
Shoots/CH_IMAGES/snapshot220023/VIS_SV_90_z1_h1_g0_e65_v500_new_467708_0.png 27402 168924 0.162214 4046.58 282 800 1232.41 868.551 24 1196.44 894.898 722.531 229.436 178.284 1.16829 0.0210288 0.317544 3.14917 1.14914 
Shoots/CH_IMAGES/snapshot220023/VIS_SV_0_z1_h1_g0_e65_v500_new_467707_0.png 27580 368616 0.0748205 5524.81 680 935 1282.34 837.821 15 1629.83 630.125 856.409 787.593 155.673 0.400886 0.0113545 0.919645 1.08738 1.01097 
Shoots/CH_IMAGES/snapshot220024/VIS_SV_90_z1_h1_g0_e65_v500_new_467711_0.png 0 0 -nan 0 0 0 -nan -nan 0 -1 -1 -1 -1 -1 -1 -nan -1 -1 -nan 
Shoots/CH_IMAGES/snapshot220024/VIS_SV_0_z1_h1_g0_e65_v500_new_467710_0.png 0 0 -nan 0 0 0 -nan -nan 0 -1 -1 -1 -1 -1 -1 -nan -1 -1 -nan 
Shoots/CH_IMAGES/snapshot220025/VIS_SV_0_z1_h1_g0_e65_v500_new_467719_0.png 0 0 -nan 0 0 0 -nan -nan 0 -1 -1 -1 -1 -1 -1 -nan -1 -1 -nan 
Shoots/CH_IMAGES/snapshot220025/VIS_SV_90_z1_h1_g0_e65_v500_new_467720_0.png 0 0 -nan 0 0 0 -nan -nan 0 -1 -1 -1 -1 -1 -1 -nan -1 -1 -nan 
Shoots/CH_IMAGES/snapshot220026/VIS_SV_90_z1_h1_g0_e65_v500_new_467726_0.png 22627 314926 0.0718485 5704.59 676 926 1351.99 804.992 14 1238.17 706.641 1067.42 420.32 32.4757 1.10112 0.0087375 0.39377 2.53955 0.986699 
Shoots/CH_IMAGES/snapshot220026/VIS_SV_0_z1_h1_g0_e65_v500_new_467725_0.png 23320 250018 0.0932731 5612.31 598 849 1385.08 841.741 12 1468.64 965.977 911.036 345.786 18.7588 1.11395 0.00930369 0.379552 2.63468 1.03989 
Shoots/CH_IMAGES/snapshot220028/VIS_SV_90_z1_h1_g0_e65_v500_new_467738_0.png 0 0 -nan 0 0 0 -nan -nan 0 -1 -1 -1 -1 -1 -1 -nan -1 -1 -nan 
Shoots/CH_IMAGES/snapshot220027/VIS_SV_0_z1_h1_g0_e65_v500_new_467731_0.png 0 0 -nan 0 0 0 -nan -nan 0 -1 -1 -1 -1 -1 -1 -nan -1 -1 -nan 
Shoots/CH_IMAGES/snapshot220028/VIS_SV_0_z1_h1_g0_e65_v500_new_467737_0.png 0 0 -nan 0 0 0 -nan -nan 0 -1 -1 -1 -1 -1 -1 -nan -1 -1 -nan 
Shoots/CH_IMAGES/snapshot220027/VIS_SV_90_z1_h1_g0_e65_v500_new_467732_0.png 0 0 -nan 0 0 0 -nan -nan 0 -1 -1 -1 -1 -1 -1 -nan -1 -1 -nan 
Shoots/CH_IMAGES/snapshot220029/VIS_SV_0_z1_h1_g0_e65_v500_new_467743_0.png 48054 449096 0.107002 8077.07 735 987 1445.79 731.91 26 1536.2 808.414 986.463 473.153 29.8313 1.02015 0.00925619 0.479646 2.08487 1.10496 
Shoots/CH_IMAGES/snapshot220029/VIS_SV_90_z1_h1_g0_e65_v500_new_467744_0.png 48041 601633 0.079851 7388.13 1049 1032 1257.03 651.483 24 715.418 -170.869 2028.34 1051.9 0 0.98122 0.0110599 0.518604 1.92825 1.11186 
Shoots/CH_IMAGES/snapshot220030/VIS_SV_90_z1_h1_g0_e65_v500_new_467750_0.png 0 0 -nan 0 0 0 -nan -nan 0 -1 -1 -1 -1 -1 -1 -nan -1 -1 -nan 
Shoots/CH_IMAGES/snapshot220030/VIS_SV_0_z1_h1_g0_e65_v500_new_467749_0.png 0 0 -nan 0 0 0 -nan -nan 0 -1 -1 -1 -1 -1 -1 -nan -1 -1 -nan 
Shoots/CH_IMAGES/snapshot220031/VIS_SV_90_z1_h1_g0_e65_v500_new_467756_0.png 0 0 -nan 0 0 0 -nan -nan 0 -1 -1 -1 -1 -1 -1 -nan -1 -1 -nan 
Shoots/CH_IMAGES/snapshot220031/VIS_SV_0_z1_h1_g0_e65_v500_new_467755_0.png 0 0 -nan 0 0 0 -nan -nan 0 -1 -1 -1 -1 -1 -1 -nan -1 -1 -nan 
Shoots/CH_IMAGES/snapshot220032/VIS_SV_0_z1_h1_g0_e65_v500_new_467761_0.png 0 0 -nan 0 0 0 -nan -nan 0 -1 -1 -1 -1 -1 -1 -nan -1 -1 -nan 
Shoots/CH_IMAGES/snapshot220032/VIS_SV_90_z1_h1_g0_e65_v500_new_467762_0.png 0 0 -nan 0 0 0 -nan -nan 0 -1 -1 -1 -1 -1 -1 -nan -1 -1 -nan 
Shoots/CH_IMAGES/snapshot220033/VIS_SV_90_z1_h1_g0_e65_v500_new_467765_0.png 21575 183144 0.117804 4494.62 461 784 1285.16 870.576 24 1222 514.772 661.08 517.14 0 0.659902 0.0134207 0.782265 1.27834 1.18649 
Shoots/CH_IMAGES/snapshot220033/VIS_SV_0_z1_h1_g0_e65_v500_new_467764_0.png 13488 150128 0.089843 3766.38 394 740 1288.14 963.472 16 1461.72 1165.84 1052.13 429.68 159.842 1.08776 0.0119484 0.40839 2.44864 1.04368 
Shoots/CH_IMAGES/snapshot220034/VIS_SV_90_z1_h1_g0_e65_v500_new_467771_0.png 0 0 -nan 0 0 0 -nan -nan 0 -1 -1 -1 -1 -1 -1 -nan -1 -1 -nan 
Shoots/CH_IMAGES/snapshot220034/VIS_SV_0_z1_h1_g0_e65_v500_new_467770_0.png 0 0 -nan 0 0 0 -nan -nan 0 -1 -1 -1 -1 -1 -1 -nan -1 -1 -nan 
Shoots/CH_IMAGES/snapshot220035/VIS_SV_90_z1_h1_g0_e65_v500_new_467780_0.png 15516 181800 0.0853463 4947.03 525 686 1140.49 950.537 23 940.969 1014.44 691.721 643.433 149.533 0.373654 0.0079671 0.930191 1.07505 1.06105 
Shoots/CH_IMAGES/snapshot220036/VIS_SV_0_z1_h1_g0_e65_v500_new_467785_0.png 16803 173576 0.0968049 4312.15 434 755 1294.97 1002.49 11 1125.52 1008.21 684.834 569.801 110.974 0.579606 0.0113556 0.832029 1.20188 1.07034 
Shoots/CH_IMAGES/snapshot220036/VIS_SV_90_z1_h1_g0_e65_v500_new_467786_0.png 13806 99475.5 0.138788 3715.61 411 641 1149.26 1017.34 22 1205.79 917.76 852.673 222.181 153.815 1.21608 0.0125666 0.26057 3.83775 1.03081 
Shoots/CH_IMAGES/snapshot220035/VIS_SV_0_z1_h1_g0_e65_v500_new_467779_0.png 16498 107786 0.153062 4025.54 350 709 1282.71 962.127 33 1340.41 937.639 731.621 182.25 17.7713 1.22548 0.0127936 0.249104 4.01438 1.1367 
Shoots/CH_IMAGES/snapshot220037/VIS_SV_0_z1_h1_g0_e65_v500_new_467791_0.png 0 0 -nan 0 0 0 -nan -nan 0 -1 -1 -1 -1 -1 -1 -nan -1 -1 -nan 
Shoots/CH_IMAGES/snapshot220037/VIS_SV_90_z1_h1_g0_e65_v500_new_467792_0.png 0 0 -nan 0 0 0 -nan -nan 0 -1 -1 -1 -1 -1 -1 -nan -1 -1 -nan 
Shoots/CH_IMAGES/snapshot220038/VIS_SV_0_z1_h1_g0_e65_v500_new_467795_0.png 0 0 -nan 0 0 0 -nan -nan 0 -1 -1 -1 -1 -1 -1 -nan -1 -1 -nan 
Shoots/CH_IMAGES/snapshot220038/VIS_SV_90_z1_h1_g0_e65_v500_new_467796_0.png 0 0 -nan 0 0 0 -nan -nan 0 -1 -1 -1 -1 -1 -1 -nan -1 -1 -nan 
Shoots/CH_IMAGES/snapshot220039/VIS_SV_90_z1_h1_g0_e65_v500_new_467804_0.png 0 0 -nan 0 0 0 -nan -nan 0 -1 -1 -1 -1 -1 -1 -nan -1 -1 -nan 
Shoots/CH_IMAGES/snapshot220040/VIS_SV_0_z1_h1_g0_e65_v500_new_467806_0.png 0 0 -nan 0 0 0 -nan -nan 0 -1 -1 -1 -1 -1 -1 -nan -1 -1 -nan 
Shoots/CH_IMAGES/snapshot220039/VIS_SV_0_z1_h1_g0_e65_v500_new_467803_0.png 0 0 -nan 0 0 0 -nan -nan 0 -1 -1 -1 -1 -1 -1 -nan -1 -1 -nan 
Shoots/CH_IMAGES/snapshot220041/VIS_SV_90_z1_h1_g0_e65_v500_new_467813_0.png 0 0 -nan 0 0 0 -nan -nan 0 -1 -1 -1 -1 -1 -1 -nan -1 -1 -nan 
Shoots/CH_IMAGES/snapshot220040/VIS_SV_90_z1_h1_g0_e65_v500_new_467807_0.png 0 0 -nan 0 0 0 -nan -nan 0 -1 -1 -1 -1 -1 -1 -nan -1 -1 -nan 
Shoots/CH_IMAGES/snapshot220041/VIS_SV_0_z1_h1_g0_e65_v500_new_467812_0.png 0 0 -nan 0 0 0 -nan -nan 0 -1 -1 -1 -1 -1 -1 -nan -1 -1 -nan 
Shoots/CH_IMAGES/snapshot220042/VIS_SV_0_z1_h1_g0_e65_v500_new_467818_0.png 0 0 -nan 0 0 0 -nan -nan 0 -1 -1 -1 -1 -1 -1 -nan -1 -1 -nan 
Shoots/CH_IMAGES/snapshot220043/VIS_SV_90_z1_h1_g0_e65_v500_new_467828_0.png 10535 130060 0.0810014 4412.17 431 697 1206.96 1044.68 21 1368.27 893.739 595.693 363.061 159.865 0.883769 0.0068005 0.609476 1.64075 0.987469 
Shoots/CH_IMAGES/snapshot220042/VIS_SV_90_z1_h1_g0_e65_v500_new_467819_0.png 0 0 -nan 0 0 0 -nan -nan 0 -1 -1 -1 -1 -1 -1 -nan -1 -1 -nan 
Shoots/CH_IMAGES/snapshot220043/VIS_SV_0_z1_h1_g0_e65_v500_new_467827_0.png 16247 148400 0.109482 3631.01 377 711 1249.82 951.552 15 1201.44 885.492 988.358 437.34 40.5447 1.05594 0.0154856 0.442492 2.25993 1.05886 
Shoots/CH_IMAGES/snapshot220044/VIS_SV_0_z1_h1_g0_e65_v500_new_467833_0.png 0 0 -nan 0 0 0 -nan -nan 0 -1 -1 -1 -1 -1 -1 -nan -1 -1 -nan 
Shoots/CH_IMAGES/snapshot220045/VIS_SV_90_z1_h1_g0_e65_v500_new_467840_0.png 32432 379008 0.0855709 6069.55 825 865 1155.38 852.855 24 988.258 962.988 889.54 615.678 23.5452 0.78469 0.0110629 0.692131 1.44481 1.04209 
Shoots/CH_IMAGES/snapshot220044/VIS_SV_90_z1_h1_g0_e65_v500_new_467834_0.png 0 0 -nan 0 0 0 -nan -nan 0 -1 -1 -1 -1 -1 -1 -nan -1 -1 -nan 
Shoots/CH_IMAGES/snapshot220045/VIS_SV_0_z1_h1_g0_e65_v500_new_467839_0.png 36126 242306 0.149092 4999.3 444 881 1301.65 845.747 23 1244.89 871.68 755.347 470.081 160.45 0.869094 0.018164 0.622338 1.60684 1.04599 
Shoots/CH_IMAGES/snapshot220046/VIS_SV_0_z1_h1_g0_e65_v500_new_467845_0.png 0 0 -nan 0 0 0 -nan -nan 0 -1 -1 -1 -1 -1 -1 -nan -1 -1 -nan 
Shoots/CH_IMAGES/snapshot220047/VIS_SV_0_z1_h1_g0_e65_v500_new_467851_0.png 0 0 -nan 0 0 0 -nan -nan 0 -1 -1 -1 -1 -1 -1 -nan -1 -1 -nan 
Shoots/CH_IMAGES/snapshot220046/VIS_SV_90_z1_h1_g0_e65_v500_new_467846_0.png 0 0 -nan 0 0 0 -nan -nan 0 -1 -1 -1 -1 -1 -1 -nan -1 -1 -nan 
Shoots/CH_IMAGES/snapshot220047/VIS_SV_90_z1_h1_g0_e65_v500_new_467852_0.png 0 0 -nan 0 0 0 -nan -nan 0 -1 -1 -1 -1 -1 -1 -nan -1 -1 -nan 
Shoots/CH_IMAGES/snapshot220048/VIS_SV_90_z1_h1_g0_e65_v500_new_467858_0.png 15527 56317.5 0.275705 2612.77 148 638 1239 993.707 27 1251.38 1017.85 564.934 119.854 8.54145 1.25526 0.0285822 0.212155 4.71353 1.0258 
Shoots/CH_IMAGES/snapshot220048/VIS_SV_0_z1_h1_g0_e65_v500_new_467857_0.png 12567 279295 0.0449954 5811.14 682 651 1260.15 1028.57 14 1181.08 997.441 693.527 501.067 112.608 0.744995 0.00467648 0.722491 1.3841 1.0544 
Shoots/CH_IMAGES/snapshot220049/VIS_SV_0_z1_h1_g0_e65_v500_new_467863_0.png 0 0 -nan 0 0 0 -nan -nan 0 -1 -1 -1 -1 -1 -1 -nan -1 -1 -nan 
Shoots/CH_IMAGES/snapshot220049/VIS_SV_90_z1_h1_g0_e65_v500_new_467864_0.png 0 0 -nan 0 0 0 -nan -nan 0 -1 -1 -1 -1 -1 -1 -nan -1 -1 -nan 
Shoots/CH_IMAGES/snapshot220051/VIS_SV_0_z1_h1_g0_e65_v500_new_467875_0.png 22473 441128 0.0509444 7643.76 938 970 1296.7 823.583 9 1145.07 601.896 771.427 494.434 28.9695 0.847427 0.00483345 0.640934 1.56022 0.994699 
Shoots/CH_IMAGES/snapshot220050/VIS_SV_0_z1_h1_g0_e65_v500_new_467869_0.png 29938 428196 0.0699165 8038.42 811 832 1221.02 892.125 48 1257.34 913.171 908.198 572.916 124.16 0.85927 0.00582226 0.630828 1.58522 1.21957 
Shoots/CH_IMAGES/snapshot220051/VIS_SV_90_z1_h1_g0_e65_v500_new_467876_0.png 27273 194314 0.140355 5083.03 435 1058 1281.77 809.411 14 1147.37 790.984 911.941 273.675 12.9136 1.18313 0.0132647 0.300101 3.33221 1.0028 
Shoots/CH_IMAGES/snapshot220052/VIS_SV_0_z1_h1_g0_e65_v500_new_467881_0.png 25452 434566 0.0585687 6607.35 1016 931 1196.17 784.423 16 1142.43 807.516 1183.29 615.273 112.216 0.979827 0.00732616 0.51997 1.92319 1.01438 
Shoots/CH_IMAGES/snapshot220050/VIS_SV_90_z1_h1_g0_e65_v500_new_467870_0.png 41878 182898 0.228969 4940.24 335 816 1241.61 883.63 36 1236.3 901 726.526 279.123 179.801 1.10979 0.0215625 0.384188 2.60289 1.24049 
Shoots/CH_IMAGES/snapshot220052/VIS_SV_90_z1_h1_g0_e65_v500_new_467882_0.png 20365 211128 0.0964583 4123.2 505 934 1311.61 766.022 14 1286.38 543.004 741.905 277.82 26.9002 1.11851 0.0150531 0.374468 2.67046 1 
Shoots/CH_IMAGES/snapshot220053/VIS_SV_0_z1_h1_g0_e65_v500_new_467887_0.png 0 0 -nan 0 0 0 -nan -nan 0 -1 -1 -1 -1 -1 -1 -nan -1 -1 -nan 
Shoots/CH_IMAGES/snapshot220053/VIS_SV_90_z1_h1_g0_e65_v500_new_467888_0.png 0 0 -nan 0 0 0 -nan -nan 0 -1 -1 -1 -1 -1 -1 -nan -1 -1 -nan 
Shoots/CH_IMAGES/snapshot220054/VIS_SV_0_z1_h1_g0_e65_v500_new_467890_0.png 11915 108609 0.109705 3573.76 323 574 1222.85 1044.99 12 1788.94 683.38 1244.62 798.126 0 0.847043 0.0117234 0.641259 1.55943 0.997166 
Shoots/CH_IMAGES/snapshot220054/VIS_SV_90_z1_h1_g0_e65_v500_new_467891_0.png 14987 112694 0.132988 3275.71 262 809 1223.13 1030.18 10 1226.12 899.949 691.112 191.379 172.921 1.20257 0.0175515 0.276915 3.61122 1.03246 
Shoots/CH_IMAGES/snapshot220055/VIS_SV_0_z1_h1_g0_e65_v500_new_467899_0.png 8693 60620.5 0.1434 2229.61 214 564 1199.25 1041.29 8 1230.92 1228.5 460.133 413.227 0 0.451532 0.0219746 0.898059 1.11351 0.97633 
Shoots/CH_IMAGES/snapshot220056/VIS_SV_0_z1_h1_g0_e65_v500_new_467905_0.png 57588 868320 0.0663212 9207.43 1219 1346 1233.23 601.145 15 1359.39 666.038 1358.24 846.966 146.659 0.867669 0.00853621 0.623575 1.60366 1.14743 
Shoots/CH_IMAGES/snapshot220055/VIS_SV_90_z1_h1_g0_e65_v500_new_467900_0.png 7016 46741 0.150104 2083.96 248 573 1264.58 1099.01 23 723.899 668.231 1298.03 1158.76 0 0.463227 0.0203012 0.892711 1.12018 0.966457 
Shoots/CH_IMAGES/snapshot220056/VIS_SV_90_z1_h1_g0_e65_v500_new_467906_0.png 50936 218440 0.233181 6992.97 326 1307 1224.45 656.674 15 1252.32 646.462 1245.12 229.173 173.542 1.27745 0.0130892 0.184056 5.43313 1.10736 
Shoots/CH_IMAGES/snapshot220057/VIS_SV_0_z1_h1_g0_e65_v500_new_467911_0.png 0 0 -nan 0 0 0 -nan -nan 0 -1 -1 -1 -1 -1 -1 -nan -1 -1 -nan 
Shoots/CH_IMAGES/snapshot220057/VIS_SV_90_z1_h1_g0_e65_v500_new_467912_0.png 0 0 -nan 0 0 0 -nan -nan 0 -1 -1 -1 -1 -1 -1 -nan -1 -1 -nan 
Shoots/CH_IMAGES/snapshot220058/VIS_SV_0_z1_h1_g0_e65_v500_new_467917_0.png 0 0 -nan 0 0 0 -nan -nan 0 -1 -1 -1 -1 -1 -1 -nan -1 -1 -nan 
Shoots/CH_IMAGES/snapshot220058/VIS_SV_90_z1_h1_g0_e65_v500_new_467918_0.png 0 0 -nan 0 0 0 -nan -nan 0 -1 -1 -1 -1 -1 -1 -nan -1 -1 -nan 
Shoots/CH_IMAGES/snapshot220060/VIS_SV_90_z1_h1_g0_e65_v500_new_467930_0.png 18171 196015 0.0927021 4810.34 445 791 1287.81 944.811 14 4048.04 4568.16 9265.75 1740.41 143.968 1.27449 0.00986818 0.187832 5.3239 1.09624 
Shoots/CH_IMAGES/snapshot220059/VIS_SV_0_z1_h1_g0_e65_v500_new_467923_0.png 44989 882758 0.0509641 9081.9 1187 1279 1251.67 666.906 7 1315.59 578.081 1134.91 937.714 165.138 0.589496 0.0068543 0.826247 1.21029 1.1174 
Shoots/CH_IMAGES/snapshot220059/VIS_SV_90_z1_h1_g0_e65_v500_new_467924_0.png 41144 243940 0.168665 5357.35 289 1339 1210.91 622.029 12 1170.45 638.55 1057.01 254.216 172.966 1.23247 0.0180142 0.240505 4.15792 1.06179 
Shoots/CH_IMAGES/snapshot220060/VIS_SV_0_z1_h1_g0_e65_v500_new_467929_0.png 19806 306114 0.0647014 6809.74 734 796 1371.62 879.241 12 1218.41 731.543 652.727 447.303 39.4005 0.793367 0.00536717 0.685284 1.45925 0.971095 
Shoots/CH_IMAGES/snapshot220061/VIS_SV_0_z1_h1_g0_e65_v500_new_467935_0.png 3104 29487.5 0.105265 1489.22 147 355 1261.82 1167.31 11 421.046 1836.64 2308.11 729.006 45.5708 1.16975 0.0175879 0.315845 3.16611 0.753927 
Shoots/CH_IMAGES/snapshot220061/VIS_SV_90_z1_h1_g0_e65_v500_new_467936_0.png 3653 9747.5 0.374763 868.007 41 367 1255.33 1157.04 22 1260.72 1165.74 352.378 33.921 2.62971 1.34442 0.0609274 0.0962631 10.3882 0.868242 
Shoots/CH_IMAGES/snapshot220062/VIS_SV_0_z1_h1_g0_e65_v500_new_467941_0.png 28594 439428 0.0650709 7586.29 919 1036 1164.19 739.096 11 1905.33 374.977 1582.92 1326.76 0 0.568902 0.00624347 0.838176 1.19307 1.02676 
Shoots/CH_IMAGES/snapshot220062/VIS_SV_90_z1_h1_g0_e65_v500_new_467942_0.png 24916 322722 0.0772059 5444.46 540 974 1277.76 757.613 9 652.611 -1136.52 3742.34 808.523 0 1.25216 0.0105628 0.216048 4.62861 0.996754 
Shoots/CH_IMAGES/snapshot220063/VIS_SV_0_z1_h1_g0_e65_v500_new_467947_0.png 49560 446298 0.111047 7881.9 697 1146 1196.92 667.773 26 1148.71 703.515 1045.24 609.702 168.907 0.912894 0.0100249 0.583313 1.71435 1.11671 
Shoots/CH_IMAGES/snapshot220064/VIS_SV_90_z1_h1_g0_e65_v500_new_467951_0.png 0 0 -nan 0 0 0 -nan -nan 0 -1 -1 -1 -1 -1 -1 -nan -1 -1 -nan 
Shoots/CH_IMAGES/snapshot220063/VIS_SV_90_z1_h1_g0_e65_v500_new_467948_0.png 55023 698863 0.0787322 8179.48 1188 1073 1329.11 617.536 19 2223.81 1432.66 2685.87 1300.71 134.762 1.0156 0.0103348 0.484278 2.06493 1.1882 
Shoots/CH_IMAGES/snapshot220065/VIS_SV_90_z1_h1_g0_e65_v500_new_467958_0.png 17934 74685 0.240129 4213.22 432 614 1006.15 1012.53 24 1005.76 1115.24 757.342 182.638 152.091 1.23194 0.0126958 0.241157 4.14667 1.14369 
Shoots/CH_IMAGES/snapshot220064/VIS_SV_0_z1_h1_g0_e65_v500_new_467950_0.png 0 0 -nan 0 0 0 -nan -nan 0 -1 -1 -1 -1 -1 -1 -nan -1 -1 -nan 
Shoots/CH_IMAGES/snapshot220065/VIS_SV_0_z1_h1_g0_e65_v500_new_467957_0.png 14928 118882 0.12557 2995.11 364 607 1177.06 1026.01 16 1274.3 589.662 681.87 369.901 0 0.956577 0.0209116 0.54248 1.84339 1.02998 
Shoots/CH_IMAGES/snapshot220066/VIS_SV_90_z1_h1_g0_e65_v500_new_467963_0.png 0 0 -nan 0 0 0 -nan -nan 0 -1 -1 -1 -1 -1 -1 -nan -1 -1 -nan 
Shoots/CH_IMAGES/snapshot220066/VIS_SV_0_z1_h1_g0_e65_v500_new_467962_0.png 0 0 -nan 0 0 0 -nan -nan 0 -1 -1 -1 -1 -1 -1 -nan -1 -1 -nan 
Shoots/CH_IMAGES/snapshot220067/VIS_SV_0_z1_h1_g0_e65_v500_new_467968_0.png 0 0 -nan 0 0 0 -nan -nan 0 -1 -1 -1 -1 -1 -1 -nan -1 -1 -nan 
Shoots/CH_IMAGES/snapshot220067/VIS_SV_90_z1_h1_g0_e65_v500_new_467969_0.png 0 0 -nan 0 0 0 -nan -nan 0 -1 -1 -1 -1 -1 -1 -nan -1 -1 -nan 
Shoots/CH_IMAGES/snapshot220068/VIS_SV_90_z1_h1_g0_e65_v500_new_467978_0.png 0 0 -nan 0 0 0 -nan -nan 0 -1 -1 -1 -1 -1 -1 -nan -1 -1 -nan 
Shoots/CH_IMAGES/snapshot220068/VIS_SV_0_z1_h1_g0_e65_v500_new_467977_0.png 0 0 -nan 0 0 0 -nan -nan 0 -1 -1 -1 -1 -1 -1 -nan -1 -1 -nan 
Shoots/CH_IMAGES/snapshot220069/VIS_SV_90_z1_h1_g0_e65_v500_new_467981_0.png 0 0 -nan 0 0 0 -nan -nan 0 -1 -1 -1 -1 -1 -1 -nan -1 -1 -nan 
Shoots/CH_IMAGES/snapshot220069/VIS_SV_0_z1_h1_g0_e65_v500_new_467980_0.png 0 0 -nan 0 0 0 -nan -nan 0 -1 -1 -1 -1 -1 -1 -nan -1 -1 -nan 
Shoots/CH_IMAGES/snapshot220070/VIS_SV_90_z1_h1_g0_e65_v500_new_467987_0.png 0 0 -nan 0 0 0 -nan -nan 0 -1 -1 -1 -1 -1 -1 -nan -1 -1 -nan 
Shoots/CH_IMAGES/snapshot220070/VIS_SV_0_z1_h1_g0_e65_v500_new_467986_0.png 0 0 -nan 0 0 0 -nan -nan 0 -1 -1 -1 -1 -1 -1 -nan -1 -1 -nan 
Shoots/CH_IMAGES/snapshot220071/VIS_SV_90_z1_h1_g0_e65_v500_new_467993_0.png 0 0 -nan 0 0 0 -nan -nan 0 -1 -1 -1 -1 -1 -1 -nan -1 -1 -nan 
Shoots/CH_IMAGES/snapshot220071/VIS_SV_0_z1_h1_g0_e65_v500_new_467992_0.png 0 0 -nan 0 0 0 -nan -nan 0 -1 -1 -1 -1 -1 -1 -nan -1 -1 -nan 
Shoots/CH_IMAGES/snapshot220072/VIS_SV_0_z1_h1_g0_e65_v500_new_468001_0.png 0 0 -nan 0 0 0 -nan -nan 0 -1 -1 -1 -1 -1 -1 -nan -1 -1 -nan 
Shoots/CH_IMAGES/snapshot220072/VIS_SV_90_z1_h1_g0_e65_v500_new_468002_0.png 0 0 -nan 0 0 0 -nan -nan 0 -1 -1 -1 -1 -1 -1 -nan -1 -1 -nan 
Shoots/CH_IMAGES/snapshot220073/VIS_SV_90_z1_h1_g0_e65_v500_new_468008_0.png 43935 324702 0.135309 6404.64 562 1120 1225.06 700.905 26 1221.94 766.121 1190.95 341.063 15.9484 1.19467 0.0134596 0.286379 3.49188 1.08623 
Shoots/CH_IMAGES/snapshot220073/VIS_SV_0_z1_h1_g0_e65_v500_new_468007_0.png 50332 754955 0.0666689 8590.65 1289 1094 1194.62 714.112 18 1440 603.786 1800.3 972.349 132.664 0.959058 0.00857042 0.540104 1.8515 1.12456 
Shoots/CH_IMAGES/snapshot220074/VIS_SV_90_z1_h1_g0_e65_v500_new_468014_0.png 0 0 -nan 0 0 0 -nan -nan 0 -1 -1 -1 -1 -1 -1 -nan -1 -1 -nan 
Shoots/CH_IMAGES/snapshot220074/VIS_SV_0_z1_h1_g0_e65_v500_new_468013_0.png 0 0 -nan 0 0 0 -nan -nan 0 -1 -1 -1 -1 -1 -1 -nan -1 -1 -nan 
Shoots/CH_IMAGES/snapshot220075/VIS_SV_0_z1_h1_g0_e65_v500_new_468019_0.png 0 0 -nan 0 0 0 -nan -nan 0 -1 -1 -1 -1 -1 -1 -nan -1 -1 -nan 
Shoots/CH_IMAGES/snapshot220075/VIS_SV_90_z1_h1_g0_e65_v500_new_468020_0.png 0 0 -nan 0 0 0 -nan -nan 0 -1 -1 -1 -1 -1 -1 -nan -1 -1 -nan 
Shoots/CH_IMAGES/snapshot220076/VIS_SV_90_z1_h1_g0_e65_v500_new_468026_0.png 2238 17923.5 0.124864 887.897 159 251 1275.85 1217.06 8 1251.15 1271.31 141.454 85.5347 0 0.889175 0.0356735 0.604684 1.65376 0.851421 
Shoots/CH_IMAGES/snapshot220076/VIS_SV_0_z1_h1_g0_e65_v500_new_468025_0.png 2759 8115 0.339988 778.416 90 252 1248.64 1215.96 12 1254.85 1207.99 257.538 34.7233 15.2061 1.31543 0.0572187 0.134828 7.41686 0.861654 
Shoots/CH_IMAGES/snapshot220077/VIS_SV_90_z1_h1_g0_e65_v500_new_468032_0.png 0 0 -nan 0 0 0 -nan -nan 0 -1 -1 -1 -1 -1 -1 -nan -1 -1 -nan 
Shoots/CH_IMAGES/snapshot220078/VIS_SV_90_z1_h1_g0_e65_v500_new_468038_0.png 36120 430108 0.0839788 7021.24 769 1109 1297.57 776.504 15 -2144.99 -6150.71 15090.5 1915.71 0 1.3214 0.00920726 0.126948 7.87724 1.06563 
Shoots/CH_IMAGES/snapshot220078/VIS_SV_0_z1_h1_g0_e65_v500_new_468037_0.png 37803 429284 0.0880606 7683.55 634 1238 1067.03 736.909 14 936.929 697.968 1147.85 415.215 153.418 1.12984 0.0080466 0.361732 2.76448 1.07283 
Shoots/CH_IMAGES/snapshot220077/VIS_SV_0_z1_h1_g0_e65_v500_new_468031_0.png 0 0 -nan 0 0 0 -nan -nan 0 -1 -1 -1 -1 -1 -1 -nan -1 -1 -nan 
Shoots/CH_IMAGES/snapshot220080/VIS_SV_0_z1_h1_g0_e65_v500_new_468049_0.png 0 0 -nan 0 0 0 -nan -nan 0 -1 -1 -1 -1 -1 -1 -nan -1 -1 -nan 
Shoots/CH_IMAGES/snapshot220079/VIS_SV_90_z1_h1_g0_e65_v500_new_468044_0.png 63311 443822 0.14265 8746.93 623 1352 1261.85 624.786 13 1443.41 1022.22 1644.47 563.688 172.889 1.14649 0.0103987 0.342777 2.91735 1.1544 
Shoots/CH_IMAGES/snapshot220079/VIS_SV_0_z1_h1_g0_e65_v500_new_468043_0.png 66443 879934 0.0755091 10774.3 1263 1354 1329.35 632.667 20 1361.35 609.848 1393.68 769.654 53.1057 0.946312 0.00719253 0.552246 1.81079 1.17468 
Shoots/CH_IMAGES/snapshot220080/VIS_SV_90_z1_h1_g0_e65_v500_new_468050_0.png 0 0 -nan 0 0 0 -nan -nan 0 -1 -1 -1 -1 -1 -1 -nan -1 -1 -nan 
Shoots/CH_IMAGES/snapshot220081/VIS_SV_90_z1_h1_g0_e65_v500_new_468056_0.png 0 0 -nan 0 0 0 -nan -nan 0 -1 -1 -1 -1 -1 -1 -nan -1 -1 -nan 
Shoots/CH_IMAGES/snapshot220082/VIS_SV_0_z1_h1_g0_e65_v500_new_468058_0.png 0 0 -nan 0 0 0 -nan -nan 0 -1 -1 -1 -1 -1 -1 -nan -1 -1 -nan 
Shoots/CH_IMAGES/snapshot220081/VIS_SV_0_z1_h1_g0_e65_v500_new_468055_0.png 0 0 -nan 0 0 0 -nan -nan 0 -1 -1 -1 -1 -1 -1 -nan -1 -1 -nan 
Shoots/CH_IMAGES/snapshot220082/VIS_SV_90_z1_h1_g0_e65_v500_new_468059_0.png 0 0 -nan 0 0 0 -nan -nan 0 -1 -1 -1 -1 -1 -1 -nan -1 -1 -nan 
Shoots/CH_IMAGES/snapshot220083/VIS_SV_90_z1_h1_g0_e65_v500_new_468068_0.png 12282 113262 0.108439 3428.88 293 718 1194.77 921.422 11 1320.2 409.981 828.727 421.78 0 0.99101 0.0131273 0.50895 1.96483 1.00094 
Shoots/CH_IMAGES/snapshot220084/VIS_SV_90_z1_h1_g0_e65_v500_new_468074_0.png 60520 667387 0.090682 8986.78 1188 986 1337.34 670.632 26 1259.43 710.415 1140.08 802.845 63.5251 0.769151 0.00941675 0.704203 1.42005 1.15705 
Shoots/CH_IMAGES/snapshot220084/VIS_SV_0_z1_h1_g0_e65_v500_new_468073_0.png 42905 440829 0.097328 7072.98 769 1016 1147.39 651.832 30 753.084 1046.94 1533.49 845.701 29.9044 0.947114 0.0107774 0.551487 1.81328 1.15179 
Shoots/CH_IMAGES/snapshot220083/VIS_SV_0_z1_h1_g0_e65_v500_new_468067_0.png 16210 303682 0.0533781 5623.6 802 704 1131.62 897.997 17 780.321 1012.5 1037.13 787.429 87.6248 0.693915 0.00644116 0.759241 1.3171 0.929118 
Shoots/CH_IMAGES/snapshot220085/VIS_SV_0_z1_h1_g0_e65_v500_new_468076_0.png 25542 171856 0.148625 6214.68 311 844 1163.7 958.151 12 1094.82 1007.22 768.437 238.478 176.988 1.17444 0.00831049 0.310342 3.22226 1.0477 
Shoots/CH_IMAGES/snapshot220086/VIS_SV_0_z1_h1_g0_e65_v500_new_468085_0.png 0 0 -nan 0 0 0 -nan -nan 0 -1 -1 -1 -1 -1 -1 -nan -1 -1 -nan 
Shoots/CH_IMAGES/snapshot220086/VIS_SV_90_z1_h1_g0_e65_v500_new_468086_0.png 0 0 -nan 0 0 0 -nan -nan 0 -1 -1 -1 -1 -1 -1 -nan -1 -1 -nan 
Shoots/CH_IMAGES/snapshot220085/VIS_SV_90_z1_h1_g0_e65_v500_new_468077_0.png 18291 161748 0.113083 5497.69 395 683 1226.34 992.481 10 1214.3 918.759 640.53 273.818 0.534627 1.07006 0.00760478 0.427487 2.33925 1.08595 
Shoots/CH_IMAGES/snapshot220087/VIS_SV_0_z1_h1_g0_e65_v500_new_468091_0.png 33554 408804 0.0820786 7937.11 727 917 974.849 757.463 15 908.705 861.441 971.334 432.198 147.144 1.05361 0.00669313 0.444953 2.24743 1.04695 
Shoots/CH_IMAGES/snapshot220087/VIS_SV_90_z1_h1_g0_e65_v500_new_468092_0.png 21624 221088 0.097807 4462.04 536 896 1123.2 798.018 20 1168.08 601.218 431.59 273.408 139.545 0.856165 0.0136483 0.633491 1.57856 0.960645 
Shoots/CH_IMAGES/snapshot220088/VIS_SV_0_z1_h1_g0_e65_v500_new_468097_0.png 0 0 -nan 0 0 0 -nan -nan 0 -1 -1 -1 -1 -1 -1 -nan -1 -1 -nan 
Shoots/CH_IMAGES/snapshot220089/VIS_SV_0_z1_h1_g0_e65_v500_new_468103_0.png 21235 247860 0.0856735 5070.11 517 817 1153.91 891.628 9 893.425 1287.29 1250.29 553.808 18.2354 1.05552 0.0103807 0.442943 2.25763 1.19554 
Shoots/CH_IMAGES/snapshot220088/VIS_SV_90_z1_h1_g0_e65_v500_new_468098_0.png 0 0 -nan 0 0 0 -nan -nan 0 -1 -1 -1 -1 -1 -1 -nan -1 -1 -nan 
Shoots/CH_IMAGES/snapshot220089/VIS_SV_90_z1_h1_g0_e65_v500_new_468104_0.png 22535 238070 0.0946572 4626.78 729 751 1058.91 851.45 13 1175.98 585.321 482.054 409.443 133.611 0.54887 0.0132285 0.849371 1.17734 1.02665 
Shoots/CH_IMAGES/snapshot220090/VIS_SV_0_z1_h1_g0_e65_v500_new_468109_0.png 0 0 -nan 0 0 0 -nan -nan 0 -1 -1 -1 -1 -1 -1 -nan -1 -1 -nan 
Shoots/CH_IMAGES/snapshot220090/VIS_SV_90_z1_h1_g0_e65_v500_new_468110_0.png 0 0 -nan 0 0 0 -nan -nan 0 -1 -1 -1 -1 -1 -1 -nan -1 -1 -nan 
Shoots/CH_IMAGES/snapshot220091/VIS_SV_0_z1_h1_g0_e65_v500_new_468115_0.png 19885 216730 0.0917501 4533.65 618 755 1071.55 851.6 17 543.816 1267.84 1516.31 1195.45 29.038 0.650545 0.0121574 0.788396 1.2684 1.08939 
Shoots/CH_IMAGES/snapshot220091/VIS_SV_90_z1_h1_g0_e65_v500_new_468116_0.png 13044 113230 0.115199 3228.63 263 779 1232.95 889.951 11 1250.23 1191.59 783.043 212.557 0 1.2071 0.0157248 0.27145 3.68393 1.0028 
Shoots/CH_IMAGES/snapshot220092/VIS_SV_90_z1_h1_g0_e65_v500_new_468122_0.png 37955 354599 0.107036 5752.01 737 803 1382.84 885.246 35 1581.17 1084.28 891.047 723.703 1.99479 0.612873 0.0144158 0.812194 1.23123 1.12198 
Shoots/CH_IMAGES/snapshot220093/VIS_SV_0_z1_h1_g0_e65_v500_new_468127_0.png 37510 319148 0.117531 6407.11 537 921 1241.01 700.832 24 1222.5 818.141 797.422 526.429 163.718 0.824422 0.0114824 0.660164 1.51477 1.06416 
Shoots/CH_IMAGES/snapshot220092/VIS_SV_0_z1_h1_g0_e65_v500_new_468121_0.png 37288 325126 0.114688 7573.18 613 808 1019.56 892.315 24 894.339 950.079 701.18 484.011 158.067 0.787045 0.00817001 0.69028 1.44869 1.21255 
Shoots/CH_IMAGES/snapshot220094/VIS_SV_0_z1_h1_g0_e65_v500_new_468133_0.png 5121 62291 0.0822109 2116.63 334 410 1232.18 1127.28 9 1458.59 1689.98 1241.71 656.645 0 0.970748 0.014364 0.528824 1.89099 0.902506 
Shoots/CH_IMAGES/snapshot220094/VIS_SV_90_z1_h1_g0_e65_v500_new_468134_0.png 7008 23007.5 0.304596 1614.68 75 426 1242.44 1125.18 23 1251.86 1130.62 387.292 61.4208 4.33092 1.29724 0.0337778 0.15859 6.30555 0.924053 
Shoots/CH_IMAGES/snapshot220095/VIS_SV_0_z1_h1_g0_e65_v500_new_468139_0.png 0 0 -nan 0 0 0 -nan -nan 0 -1 -1 -1 -1 -1 -1 -nan -1 -1 -nan 
Shoots/CH_IMAGES/snapshot220093/VIS_SV_90_z1_h1_g0_e65_v500_new_468128_0.png 38965 357830 0.108892 7082.4 807 964 1022 717.969 24 1031.26 475.729 600.538 427.133 129.617 0.759934 0.00976165 0.711251 1.40597 1.21197 
Shoots/CH_IMAGES/snapshot220095/VIS_SV_90_z1_h1_g0_e65_v500_new_468140_0.png 0 0 -nan 0 0 0 -nan -nan 0 -1 -1 -1 -1 -1 -1 -nan -1 -1 -nan 
Shoots/CH_IMAGES/snapshot220097/VIS_SV_90_z1_h1_g0_e65_v500_new_468152_0.png 5397 33123.5 0.162936 1745.81 133 399 1209.6 1108.77 21 1426.34 681.808 801.523 430.123 0 0.96267 0.0222518 0.536633 1.86347 0.819811 
Shoots/CH_IMAGES/snapshot220096/VIS_SV_90_z1_h1_g0_e65_v500_new_468146_0.png 3393 31323 0.108323 1496.01 235 355 1273.99 1227.25 14 1405.5 1115.66 528.161 178.722 37.646 1.15032 0.0190514 0.338386 2.95521 0.812412 
Shoots/CH_IMAGES/snapshot220096/VIS_SV_0_z1_h1_g0_e65_v500_new_468145_0.png 4699 25830 0.18192 1492.78 142 366 1211.5 1165.27 13 1101.29 1199.54 402.568 185.7 6.90206 1.03799 0.0264987 0.461288 2.16784 0.845541 
Shoots/CH_IMAGES/snapshot220097/VIS_SV_0_z1_h1_g0_e65_v500_new_468151_0.png 4637 70805.5 0.0654893 2171.32 325 418 1163.97 1118.29 17 1053.72 1202.04 472.023 348.207 176.09 0.724304 0.0123595 0.737692 1.35558 0.886988 
Shoots/CH_IMAGES/snapshot220098/VIS_SV_0_z1_h1_g0_e65_v500_new_468157_0.png 18983 380348 0.0499096 5314.19 729 1019 1014.53 775.044 12 1143.02 500.618 568.734 519.578 0 0.415766 0.00844695 0.913569 1.09461 1.09198 
Shoots/CH_IMAGES/snapshot220099/VIS_SV_0_z1_h1_g0_e65_v500_new_468163_0.png 0 0 -nan 0 0 0 -nan -nan 0 -1 -1 -1 -1 -1 -1 -nan -1 -1 -nan 
Shoots/CH_IMAGES/snapshot220099/VIS_SV_90_z1_h1_g0_e65_v500_new_468164_0.png 0 0 -nan 0 0 0 -nan -nan 0 -1 -1 -1 -1 -1 -1 -nan -1 -1 -nan 
Shoots/CH_IMAGES/snapshot220098/VIS_SV_90_z1_h1_g0_e65_v500_new_468158_0.png 21110 161411 0.130784 4372.66 291 1053 1250.64 834.425 9 1186.06 639.918 1131.02 389.588 2.04103 1.14503 0.0138741 0.344459 2.90311 0.952191 
Shoots/CH_IMAGES/snapshot220100/VIS_SV_0_z1_h1_g0_e65_v500_new_468169_0.png 41194 348739 0.118123 6016.12 552 1186 1186.33 640.297 15 1185.03 752.409 1011.14 614.331 2.80322 0.885933 0.0143025 0.607561 1.64592 1.06767 
Shoots/CH_IMAGES/snapshot220101/VIS_SV_0_z1_h1_g0_e65_v500_new_468175_0.png 0 0 -nan 0 0 0 -nan -nan 0 -1 -1 -1 -1 -1 -1 -nan -1 -1 -nan 
Shoots/CH_IMAGES/snapshot220101/VIS_SV_90_z1_h1_g0_e65_v500_new_468176_0.png 0 0 -nan 0 0 0 -nan -nan 0 -1 -1 -1 -1 -1 -1 -nan -1 -1 -nan 
Shoots/CH_IMAGES/snapshot220100/VIS_SV_90_z1_h1_g0_e65_v500_new_468170_0.png 28136 309754 0.0908335 5461.84 592 1136 1121.51 723.469 25 1380.35 664.87 1350.14 493.338 164.696 1.12659 0.0118521 0.365398 2.73674 1.00712 
Shoots/CH_IMAGES/snapshot220102/VIS_SV_90_z1_h1_g0_e65_v500_new_468182_0.png 0 0 -nan 0 0 0 -nan -nan 0 -1 -1 -1 -1 -1 -1 -nan -1 -1 -nan 
Shoots/CH_IMAGES/snapshot220103/VIS_SV_0_z1_h1_g0_e65_v500_new_468187_0.png 0 0 -nan 0 0 0 -nan -nan 0 -1 -1 -1 -1 -1 -1 -nan -1 -1 -nan 
Shoots/CH_IMAGES/snapshot220103/VIS_SV_90_z1_h1_g0_e65_v500_new_468188_0.png 0 0 -nan 0 0 0 -nan -nan 0 -1 -1 -1 -1 -1 -1 -nan -1 -1 -nan 
Shoots/CH_IMAGES/snapshot220102/VIS_SV_0_z1_h1_g0_e65_v500_new_468181_0.png 0 0 -nan 0 0 0 -nan -nan 0 -1 -1 -1 -1 -1 -1 -nan -1 -1 -nan 
Shoots/CH_IMAGES/snapshot220104/VIS_SV_0_z1_h1_g0_e65_v500_new_468193_0.png 40310 367877 0.109575 7825.34 652 1340 1076.09 597.784 9 778.258 667.909 1271.75 776.045 157.549 0.882931 0.0082721 0.610217 1.63876 1.13852 
Shoots/CH_IMAGES/snapshot220104/VIS_SV_90_z1_h1_g0_e65_v500_new_468194_0.png 37100 580106 0.0639539 7926.19 816 1206 1282.8 681.737 10 1060.45 741.917 1117.2 874.162 25.0584 0.659614 0.00742087 0.782455 1.27803 1.07647 
Shoots/CH_IMAGES/snapshot220105/VIS_SV_0_z1_h1_g0_e65_v500_new_468199_0.png 0 0 -nan 0 0 0 -nan -nan 0 -1 -1 -1 -1 -1 -1 -nan -1 -1 -nan 
Shoots/CH_IMAGES/snapshot220105/VIS_SV_90_z1_h1_g0_e65_v500_new_468200_0.png 0 0 -nan 0 0 0 -nan -nan 0 -1 -1 -1 -1 -1 -1 -nan -1 -1 -nan 
Shoots/CH_IMAGES/snapshot220107/VIS_SV_0_z1_h1_g0_e65_v500_new_468211_0.png 34354 454204 0.0756355 7232.62 578 1309 1044.12 938.93 10 918.454 665.117 1550.69 423.93 174.583 1.2055 0.0082527 0.273381 3.6579 1.1138 
Shoots/CH_IMAGES/snapshot220106/VIS_SV_90_z1_h1_g0_e65_v500_new_468203_0.png 0 0 -nan 0 0 0 -nan -nan 0 -1 -1 -1 -1 -1 -1 -nan -1 -1 -nan 
Shoots/CH_IMAGES/snapshot220106/VIS_SV_0_z1_h1_g0_e65_v500_new_468202_0.png 0 0 -nan 0 0 0 -nan -nan 0 -1 -1 -1 -1 -1 -1 -nan -1 -1 -nan 
Shoots/CH_IMAGES/snapshot220107/VIS_SV_90_z1_h1_g0_e65_v500_new_468212_0.png 33859 373567 0.090637 7491.31 606 1166 1145.29 948.629 13 1135.22 1047.72 1125.56 345.22 22.3821 1.17753 0.00758174 0.306711 3.2604 1.05757 
Shoots/CH_IMAGES/snapshot220108/VIS_SV_90_z1_h1_g0_e65_v500_new_468218_0.png 0 0 -nan 0 0 0 -nan -nan 0 -1 -1 -1 -1 -1 -1 -nan -1 -1 -nan 
Shoots/CH_IMAGES/snapshot220108/VIS_SV_0_z1_h1_g0_e65_v500_new_468217_0.png 0 0 -nan 0 0 0 -nan -nan 0 -1 -1 -1 -1 -1 -1 -nan -1 -1 -nan 
Shoots/CH_IMAGES/snapshot220109/VIS_SV_0_z1_h1_g0_e65_v500_new_468223_0.png 0 0 -nan 0 0 0 -nan -nan 0 -1 -1 -1 -1 -1 -1 -nan -1 -1 -nan 
Shoots/CH_IMAGES/snapshot220109/VIS_SV_90_z1_h1_g0_e65_v500_new_468224_0.png 0 0 -nan 0 0 0 -nan -nan 0 -1 -1 -1 -1 -1 -1 -nan -1 -1 -nan 
Shoots/CH_IMAGES/snapshot220110/VIS_SV_0_z1_h1_g0_e65_v500_new_468229_0.png 0 0 -nan 0 0 0 -nan -nan 0 -1 -1 -1 -1 -1 -1 -nan -1 -1 -nan 
Shoots/CH_IMAGES/snapshot220110/VIS_SV_90_z1_h1_g0_e65_v500_new_468230_0.png 0 0 -nan 0 0 0 -nan -nan 0 -1 -1 -1 -1 -1 -1 -nan -1 -1 -nan 
Shoots/CH_IMAGES/snapshot220111/VIS_SV_0_z1_h1_g0_e65_v500_new_468235_0.png 0 0 -nan 0 0 0 -nan -nan 0 -1 -1 -1 -1 -1 -1 -nan -1 -1 -nan 
Shoots/CH_IMAGES/snapshot220111/VIS_SV_90_z1_h1_g0_e65_v500_new_468236_0.png 0 0 -nan 0 0 0 -nan -nan 0 -1 -1 -1 -1 -1 -1 -nan -1 -1 -nan 
Shoots/CH_IMAGES/snapshot220112/VIS_SV_90_z1_h1_g0_e65_v500_new_468242_0.png 8494 127908 0.0664071 3289.42 460 606 1187.28 1062.53 22 574.404 1318 1485.3 1010.99 56.8867 0.799174 0.00986469 0.68066 1.46916 0.962465 
Shoots/CH_IMAGES/snapshot220113/VIS_SV_0_z1_h1_g0_e65_v500_new_468247_0.png 26255 356590 0.0736281 5397.95 701 985 1112.17 811.734 11 1230.5 536.659 1780.98 828.966 134.239 1.03397 0.0113231 0.465454 2.14844 1.00828 
Shoots/CH_IMAGES/snapshot220113/VIS_SV_90_z1_h1_g0_e65_v500_new_468248_0.png 20886 343202 0.0608562 5617.18 671 1012 1130.96 798.61 11 1271.58 445.347 860.07 801.264 0 0.369794 0.00831819 0.931626 1.07339 0.976127 
Shoots/CH_IMAGES/snapshot220112/VIS_SV_0_z1_h1_g0_e65_v500_new_468241_0.png 14549 124244 0.1171 3706.06 380 613 1199.76 1000.92 15 -4664.64 11891.9 24797.6 1867 28.1176 1.35993 0.0133112 0.0752897 13.282 1.0529 
Shoots/CH_IMAGES/snapshot220114/VIS_SV_0_z1_h1_g0_e65_v500_new_468250_0.png 22252 492512 0.0451806 6991.31 1027 944 1115.21 789.204 11 1175.44 825.039 1057.88 648.613 122.556 0.879633 0.00572086 0.613123 1.63099 1.05316 
Shoots/CH_IMAGES/snapshot220114/VIS_SV_90_z1_h1_g0_e65_v500_new_468251_0.png 18987 103166 0.184043 3288.69 217 922 1262.2 792.819 13 1358.46 957.381 972.959 278.287 0.847164 1.19497 0.0220607 0.286022 3.49624 0.974311 
Shoots/CH_IMAGES/snapshot220116/VIS_SV_90_z1_h1_g0_e65_v500_new_468266_0.png 0 0 -nan 0 0 0 -nan -nan 0 -1 -1 -1 -1 -1 -1 -nan -1 -1 -nan 
Shoots/CH_IMAGES/snapshot220115/VIS_SV_0_z1_h1_g0_e65_v500_new_468259_0.png 0 0 -nan 0 0 0 -nan -nan 0 -1 -1 -1 -1 -1 -1 -nan -1 -1 -nan 
Shoots/CH_IMAGES/snapshot220115/VIS_SV_90_z1_h1_g0_e65_v500_new_468260_0.png 0 0 -nan 0 0 0 -nan -nan 0 -1 -1 -1 -1 -1 -1 -nan -1 -1 -nan 
Shoots/CH_IMAGES/snapshot220116/VIS_SV_0_z1_h1_g0_e65_v500_new_468265_0.png 0 0 -nan 0 0 0 -nan -nan 0 -1 -1 -1 -1 -1 -1 -nan -1 -1 -nan 
Shoots/CH_IMAGES/snapshot220117/VIS_SV_0_z1_h1_g0_e65_v500_new_468271_0.png 0 0 -nan 0 0 0 -nan -nan 0 -1 -1 -1 -1 -1 -1 -nan -1 -1 -nan 
Shoots/CH_IMAGES/snapshot220117/VIS_SV_90_z1_h1_g0_e65_v500_new_468272_0.png 0 0 -nan 0 0 0 -nan -nan 0 -1 -1 -1 -1 -1 -1 -nan -1 -1 -nan 
Shoots/CH_IMAGES/snapshot220118/VIS_SV_0_z1_h1_g0_e65_v500_new_468277_0.png 70512 1.02295e+06 0.0689299 12383.9 1282 1341 1238.66 591.8 20 1191.01 555.079 1342.45 964.303 37.928 0.750577 0.00577771 0.718317 1.39214 1.18917 
Shoots/CH_IMAGES/snapshot220118/VIS_SV_90_z1_h1_g0_e65_v500_new_468278_0.png 71710 634886 0.11295 10506.1 867 1352 1164.61 615.552 21 796.759 1096.6 1594.08 842.52 28.7035 0.971051 0.00816405 0.52853 1.89204 1.18214 
Shoots/CH_IMAGES/snapshot220119/VIS_SV_0_z1_h1_g0_e65_v500_new_468283_0.png 14577 219501 0.0664097 4486.42 471 972 1202.8 855.435 7 1057.21 703.219 852.054 331.953 11.3265 1.10491 0.00910079 0.389592 2.56679 0.903133 
Shoots/CH_IMAGES/snapshot220119/VIS_SV_90_z1_h1_g0_e65_v500_new_468284_0.png 18437 207052 0.0890455 5866.53 430 948 1213.22 888.482 8 1209.83 829.856 792.232 371.563 1.73092 1.03053 0.0067319 0.469008 2.13216 0.944432 
Shoots/CH_IMAGES/snapshot220120/VIS_SV_90_z1_h1_g0_e65_v500_new_468290_0.png 9815 142142 0.0690507 3660.49 362 590 1253.29 1016.01 13 1282.95 1042.36 470.92 363.914 166.365 0.674133 0.00920494 0.772772 1.29404 0.972148 
Shoots/CH_IMAGES/snapshot220120/VIS_SV_0_z1_h1_g0_e65_v500_new_468289_0.png 7093 143326 0.0494884 3179.23 486 619 1109.01 967.391 15 1156.12 782.802 358.926 331.056 126.559 0.394076 0.00881855 0.922352 1.08418 0.996213 
Shoots/CH_IMAGES/snapshot220121/VIS_SV_0_z1_h1_g0_e65_v500_new_468295_0.png 46874 487613 0.0961295 8653.78 857 1122 965.941 666.904 18 866.995 719.058 1178.73 408.943 150.251 1.14286 0.00786557 0.346937 2.88237 1.16449 
Shoots/CH_IMAGES/snapshot220121/VIS_SV_90_z1_h1_g0_e65_v500_new_468296_0.png 38841 386529 0.100487 6682.4 681 1014 1323.84 727.905 29 3173.53 6568.02 12538.8 1783.97 163.701 1.30975 0.0109304 0.142276 7.0286 1.12725 
Shoots/CH_IMAGES/snapshot220122/VIS_SV_90_z1_h1_g0_e65_v500_new_468299_0.png 4322 17842 0.242237 1309.41 88 316 1226.58 1194.28 10 1234.51 1211.16 254.666 79.4647 1.81599 1.173 0.031677 0.312035 3.20477 0.933319 
Shoots/CH_IMAGES/snapshot220122/VIS_SV_0_z1_h1_g0_e65_v500_new_468298_0.png 3116 19188.5 0.162389 1217.2 155 265 1199.96 1198.49 10 1227.43 1291.29 230.263 89.4234 0 1.10603 0.026429 0.388354 2.57497 0.858291 
Shoots/CH_IMAGES/snapshot220123/VIS_SV_0_z1_h1_g0_e65_v500_new_468307_0.png 0 0 -nan 0 0 0 -nan -nan 0 -1 -1 -1 -1 -1 -1 -nan -1 -1 -nan 
Shoots/CH_IMAGES/snapshot220123/VIS_SV_90_z1_h1_g0_e65_v500_new_468308_0.png 0 0 -nan 0 0 0 -nan -nan 0 -1 -1 -1 -1 -1 -1 -nan -1 -1 -nan 
Shoots/CH_IMAGES/snapshot220124/VIS_SV_90_z1_h1_g0_e65_v500_new_468314_0.png 27964 122878 0.227576 4323.13 466 744 1452.93 925.139 21 1468.48 952.08 700.473 172.864 29.653 1.22737 0.0188024 0.246782 4.05217 1.3257 
Shoots/CH_IMAGES/snapshot220124/VIS_SV_0_z1_h1_g0_e65_v500_new_468313_0.png 15580 161086 0.0967182 4300.03 404 716 1229.58 980.709 28 1167.86 952.649 637.12 288.22 161.905 1.04654 0.0105885 0.45238 2.21053 1.06539 
Shoots/CH_IMAGES/snapshot220125/VIS_SV_0_z1_h1_g0_e65_v500_new_468319_0.png 7104 112195 0.0633183 2910.79 393 502 1276.95 1086.6 9 1235.58 1227.46 366.765 237.695 0 0.838945 0.0105364 0.648086 1.54301 0.916641 
Shoots/CH_IMAGES/snapshot220125/VIS_SV_90_z1_h1_g0_e65_v500_new_468320_0.png 8063 38618.5 0.208786 2417.82 190 506 1212.56 1076.63 22 1174.99 1046.77 499.434 97.21 161.786 1.26914 0.0173325 0.19464 5.13768 0.911268 
Shoots/CH_IMAGES/snapshot220126/VIS_SV_0_z1_h1_g0_e65_v500_new_468325_0.png 37889 411288 0.0921228 8339.28 814 1187 958.781 697.712 16 826.93 725.137 1153.49 384.024 147.701 1.15506 0.00684646 0.332922 3.00371 1.13381 
Shoots/CH_IMAGES/snapshot220126/VIS_SV_90_z1_h1_g0_e65_v500_new_468326_0.png 31238 402007 0.0777051 5871.95 689 1052 1288.05 760.144 13 721.071 -200.906 2094.78 1066.88 0 0.990654 0.0113849 0.509303 1.96347 1.0361 
Shoots/CH_IMAGES/snapshot220127/VIS_SV_90_z1_h1_g0_e65_v500_new_468329_0.png 25108 416350 0.0603051 6904.4 761 1088 1169.02 704.592 21 1134.81 707.266 1072.6 466.323 152.5 1.06324 0.00661867 0.434758 2.30013 1.01059 
Shoots/CH_IMAGES/snapshot220127/VIS_SV_0_z1_h1_g0_e65_v500_new_468328_0.png 28743 356971 0.0805191 7007.62 571 1232 1072.15 651.938 17 976.168 674.649 1193.87 345.863 165.266 1.19189 0.0073553 0.289699 3.45185 1.07739 
Shoots/CH_IMAGES/snapshot220128/VIS_SV_90_z1_h1_g0_e65_v500_new_468335_0.png 2773 40767 0.0680207 1734.79 270 284 1269.32 1198.91 13 1364.57 1193.91 368.1 212.06 55.5965 0.920768 0.0115789 0.576093 1.73583 0.8809 
Shoots/CH_IMAGES/snapshot220128/VIS_SV_0_z1_h1_g0_e65_v500_new_468334_0.png 2578 27308.5 0.0944028 1516.59 144 293 1193.82 1211.27 17 1184.71 1226.2 309.512 101.826 171.611 1.15846 0.0140849 0.328989 3.03961 0.889975 
Shoots/CH_IMAGES/snapshot220129/VIS_SV_90_z1_h1_g0_e65_v500_new_468344_0.png 14707 155262 0.0947238 3908.11 369 768 1253.76 894.467 9 1166.15 796.655 954.417 469.703 4.35054 1.00783 0.0121004 0.492136 2.03196 1.04834 
Shoots/CH_IMAGES/snapshot220129/VIS_SV_0_z1_h1_g0_e65_v500_new_468343_0.png 14497 211009 0.0687032 5209.81 506 776 1123.04 880.78 9 548.683 1366.04 1753.43 1068.97 35.0926 0.883577 0.00671189 0.609646 1.6403 1.1324 
Shoots/CH_IMAGES/snapshot220130/VIS_SV_0_z1_h1_g0_e65_v500_new_468349_0.png 1579 13738.5 0.114932 954.985 97 194 1189.75 1247.98 7 1244.81 1253.48 185.688 158.047 175.575 0.545625 0.021757 0.851146 1.17489 1.10471 
Shoots/CH_IMAGES/snapshot220130/VIS_SV_90_z1_h1_g0_e65_v500_new_468350_0.png 2091 9469.5 0.220814 784.064 85 195 1229.38 1241.76 8 1240.32 1249.59 226.467 83.8147 25.1948 1.12241 0.0427426 0.370097 2.70199 0.76416 
Shoots/CH_IMAGES/snapshot220131/VIS_SV_0_z1_h1_g0_e65_v500_new_468355_0.png 20310 271756 0.074736 5886.26 669 863 1088.11 828.043 20 798.571 978.658 1011.61 816.471 167.174 0.621133 0.00736617 0.807097 1.23901 1.01994 
Shoots/CH_IMAGES/snapshot220131/VIS_SV_90_z1_h1_g0_e65_v500_new_468356_0.png 17010 187604 0.09067 4438.37 431 820 1272.13 853.561 14 1229.19 810.471 1413.05 436.785 27.0603 1.17549 0.0108509 0.309109 3.23511 1.08463 
Shoots/CH_IMAGES/snapshot220132/VIS_SV_90_z1_h1_g0_e65_v500_new_468362_0.png 0 0 -nan 0 0 0 -nan -nan 0 -1 -1 -1 -1 -1 -1 -nan -1 -1 -nan 
Shoots/CH_IMAGES/snapshot220133/VIS_SV_0_z1_h1_g0_e65_v500_new_468367_0.png 37307 265543 0.140493 6431.44 623 1067 1319.17 756.436 22 1382.89 772.69 866.751 518.794 22.8723 0.896047 0.011334 0.59855 1.6707 1.06622 
Shoots/CH_IMAGES/snapshot220132/VIS_SV_0_z1_h1_g0_e65_v500_new_468361_0.png 0 0 -nan 0 0 0 -nan -nan 0 -1 -1 -1 -1 -1 -1 -nan -1 -1 -nan 
Shoots/CH_IMAGES/snapshot220133/VIS_SV_90_z1_h1_g0_e65_v500_new_468368_0.png 41951 636169 0.0659432 8540.09 1205 1040 1125.27 761.047 24 1481.84 1021.52 1733.63 687.901 125.827 1.09836 0.00722815 0.396799 2.52017 1.10375 
Shoots/CH_IMAGES/snapshot220134/VIS_SV_90_z1_h1_g0_e65_v500_new_468374_0.png 20788 338248 0.0614579 5894.83 729 994 1280.11 775.238 9 1035.81 349.171 1240.7 803.367 30.6925 0.839632 0.00751762 0.647509 1.54438 1.03767 
Shoots/CH_IMAGES/snapshot220135/VIS_SV_90_z1_h1_g0_e65_v500_new_468380_0.png 0 0 -nan 0 0 0 -nan -nan 0 -1 -1 -1 -1 -1 -1 -nan -1 -1 -nan 
Shoots/CH_IMAGES/snapshot220134/VIS_SV_0_z1_h1_g0_e65_v500_new_468373_0.png 20261 231783 0.0874137 5899.94 554 1000 1119.35 780.349 13 1067.77 770.656 932.641 282.418 153.251 1.18083 0.00731436 0.302815 3.30234 1.02806 
Shoots/CH_IMAGES/snapshot220135/VIS_SV_0_z1_h1_g0_e65_v500_new_468379_0.png 0 0 -nan 0 0 0 -nan -nan 0 -1 -1 -1 -1 -1 -1 -nan -1 -1 -nan 
Shoots/CH_IMAGES/snapshot220137/VIS_SV_0_z1_h1_g0_e65_v500_new_468388_0.png 0 0 -nan 0 0 0 -nan -nan 0 -1 -1 -1 -1 -1 -1 -nan -1 -1 -nan 
Shoots/CH_IMAGES/snapshot220136/VIS_SV_0_z1_h1_g0_e65_v500_new_468385_0.png 3158 84031 0.0375814 1996.58 182 863 1248.97 1093.91 11 1294.07 534.268 1376.24 231.812 5.08717 1.28962 0.00995516 0.168439 5.93686 0.830816 
Shoots/CH_IMAGES/snapshot220137/VIS_SV_90_z1_h1_g0_e65_v500_new_468389_0.png 0 0 -nan 0 0 0 -nan -nan 0 -1 -1 -1 -1 -1 -1 -nan -1 -1 -nan 
Shoots/CH_IMAGES/snapshot220136/VIS_SV_90_z1_h1_g0_e65_v500_new_468386_0.png 3322 9689.5 0.342845 896.967 45 308 1239.09 1178.53 13 1229.36 1174.59 267.291 45.2177 175.354 1.28905 0.0518867 0.169171 5.91119 0.886988 
Shoots/CH_IMAGES/snapshot220138/VIS_SV_0_z1_h1_g0_e65_v500_new_468397_0.png 0 0 -nan 0 0 0 -nan -nan 0 -1 -1 -1 -1 -1 -1 -nan -1 -1 -nan 
Shoots/CH_IMAGES/snapshot220139/VIS_SV_90_z1_h1_g0_e65_v500_new_468404_0.png 0 0 -nan 0 0 0 -nan -nan 0 -1 -1 -1 -1 -1 -1 -nan -1 -1 -nan 
Shoots/CH_IMAGES/snapshot220138/VIS_SV_90_z1_h1_g0_e65_v500_new_468398_0.png 0 0 -nan 0 0 0 -nan -nan 0 -1 -1 -1 -1 -1 -1 -nan -1 -1 -nan 
Shoots/CH_IMAGES/snapshot220139/VIS_SV_0_z1_h1_g0_e65_v500_new_468403_0.png 0 0 -nan 0 0 0 -nan -nan 0 -1 -1 -1 -1 -1 -1 -nan -1 -1 -nan 
Shoots/CH_IMAGES/snapshot220141/VIS_SV_0_z1_h1_g0_e65_v500_new_468415_0.png 8430 70894.5 0.118909 2582.6 221 478 1202.92 1053.9 15 1265.19 1107.69 481.8 244.021 157.157 0.993501 0.0158826 0.506478 1.97442 0.916641 
Shoots/CH_IMAGES/snapshot220140/VIS_SV_0_z1_h1_g0_e65_v500_new_468409_0.png 15197 311953 0.0487157 5466.68 676 848 1194.19 854.173 12 1030.11 696.739 647.143 455.255 22.0957 0.770085 0.00639029 0.703484 1.4215 0.929118 
Shoots/CH_IMAGES/snapshot220140/VIS_SV_90_z1_h1_g0_e65_v500_new_468410_0.png 19242 153056 0.125719 4762.97 250 1014 1234.03 815.426 12 1182.66 840.29 868.255 230.333 178.494 1.2122 0.0106587 0.265282 3.76957 0.935821 
Shoots/CH_IMAGES/snapshot220142/VIS_SV_90_z1_h1_g0_e65_v500_new_468422_0.png 19233 197366 0.0974481 4636.69 377 868 1237.68 897.745 12 1177.24 1002.57 850.693 286.63 2.6828 1.15158 0.0112419 0.336937 2.96791 0.953708 
Shoots/CH_IMAGES/snapshot220141/VIS_SV_90_z1_h1_g0_e65_v500_new_468416_0.png 7494 102196 0.07333 3095.93 376 483 1269.94 1078.24 24 1797.45 2018.18 2399.47 770.533 158.713 1.16522 0.00982518 0.321126 3.11404 0.923193 
Shoots/CH_IMAGES/snapshot220143/VIS_SV_90_z1_h1_g0_e65_v500_new_468428_0.png 0 0 -nan 0 0 0 -nan -nan 0 -1 -1 -1 -1 -1 -1 -nan -1 -1 -nan 
Shoots/CH_IMAGES/snapshot220142/VIS_SV_0_z1_h1_g0_e65_v500_new_468421_0.png 11004 239374 0.04597 5304.09 615 869 1065.45 816.118 11 1175.68 611.234 613.477 432.229 136.176 0.768692 0.00491518 0.704556 1.41933 0.933426 
Shoots/CH_IMAGES/snapshot220143/VIS_SV_0_z1_h1_g0_e65_v500_new_468427_0.png 0 0 -nan 0 0 0 -nan -nan 0 -1 -1 -1 -1 -1 -1 -nan -1 -1 -nan 
Shoots/CH_IMAGES/snapshot220144/VIS_SV_0_z1_h1_g0_e65_v500_new_468433_0.png 19894 183879 0.108191 4580.37 363 913 1157.52 790.251 13 1098.77 806.379 887.914 247.196 164.033 1.20133 0.011916 0.278401 3.59194 0.955714 
Shoots/CH_IMAGES/snapshot220145/VIS_SV_90_z1_h1_g0_e65_v500_new_468440_0.png 19267 300294 0.0641603 4928.25 669 733 1372.06 905.407 19 1325.07 648.739 1421.64 598.179 159.512 1.07632 0.0099687 0.420766 2.37662 1.17828 
Shoots/CH_IMAGES/snapshot220144/VIS_SV_90_z1_h1_g0_e65_v500_new_468434_0.png 19044 295039 0.0645474 5350.34 772 846 1226 863.563 17 1371.1 717.667 1317.06 526.202 151.436 1.09588 0.00835999 0.399528 2.50295 1.12858 
Shoots/CH_IMAGES/snapshot220146/VIS_SV_90_z1_h1_g0_e65_v500_new_468446_0.png 0 0 -nan 0 0 0 -nan -nan 0 -1 -1 -1 -1 -1 -1 -nan -1 -1 -nan 
Shoots/CH_IMAGES/snapshot220145/VIS_SV_0_z1_h1_g0_e65_v500_new_468439_0.png 18124 261728 0.0692475 5508.36 527 728 1036.05 924.716 10 1130.87 487.233 890.767 804.994 0 0.438841 0.0075062 0.903709 1.10655 1.11325 
Shoots/CH_IMAGES/snapshot220146/VIS_SV_0_z1_h1_g0_e65_v500_new_468445_0.png 0 0 -nan 0 0 0 -nan -nan 0 -1 -1 -1 -1 -1 -1 -nan -1 -1 -nan 
Shoots/CH_IMAGES/snapshot220147/VIS_SV_0_z1_h1_g0_e65_v500_new_468451_0.png 0 0 -nan 0 0 0 -nan -nan 0 -1 -1 -1 -1 -1 -1 -nan -1 -1 -nan 
Shoots/CH_IMAGES/snapshot220147/VIS_SV_90_z1_h1_g0_e65_v500_new_468452_0.png 0 0 -nan 0 0 0 -nan -nan 0 -1 -1 -1 -1 -1 -1 -nan -1 -1 -nan 
Shoots/CH_IMAGES/snapshot220148/VIS_SV_90_z1_h1_g0_e65_v500_new_468458_0.png 4748 59880.5 0.0792913 2092.38 253 399 1265.66 1156.01 16 1376.29 1142.85 436.399 289.785 37.4212 0.819713 0.0136283 0.664035 1.50594 0.894872 
Shoots/CH_IMAGES/snapshot220148/VIS_SV_0_z1_h1_g0_e65_v500_new_468457_0.png 4248 32434.5 0.130972 1620.93 170 382 1186.55 1131.34 17 1146.07 1132.71 365.516 127.223 162.194 1.14187 0.0203174 0.348065 2.87303 0.838291 
Shoots/CH_IMAGES/snapshot220149/VIS_SV_90_z1_h1_g0_e65_v500_new_468464_0.png 57849 726308 0.079648 10218.2 1200 1276 1090.89 629.941 11 754.047 774.925 1279.56 1164.54 142.175 0.423998 0.00696232 0.910113 1.09876 1.15364 
Shoots/CH_IMAGES/snapshot220149/VIS_SV_0_z1_h1_g0_e65_v500_new_468463_0.png 57911 439398 0.131796 8417.62 600 1338 1153.96 578.177 11 924.28 920.72 1614.41 588.99 2.71664 1.12709 0.0102705 0.364832 2.74099 1.13423 
Shoots/CH_IMAGES/snapshot220150/VIS_SV_0_z1_h1_g0_e65_v500_new_468466_0.png 0 0 -nan 0 0 0 -nan -nan 0 -1 -1 -1 -1 -1 -1 -nan -1 -1 -nan 
Shoots/CH_IMAGES/snapshot220150/VIS_SV_90_z1_h1_g0_e65_v500_new_468467_0.png 0 0 -nan 0 0 0 -nan -nan 0 -1 -1 -1 -1 -1 -1 -nan -1 -1 -nan 
Shoots/CH_IMAGES/snapshot220151/VIS_SV_0_z1_h1_g0_e65_v500_new_468475_0.png 12762 94795.5 0.134627 3897.28 203 802 1208.68 1085.46 17 1206.74 1030.31 780.441 190.279 3.58137 1.22979 0.0105586 0.243809 4.10157 1.08198 
Shoots/CH_IMAGES/snapshot220151/VIS_SV_90_z1_h1_g0_e65_v500_new_468476_0.png 8787 56297.5 0.156082 2878.97 132 636 1252.65 1050.16 14 1217.29 1085.39 616.206 133.58 4.42849 1.25158 0.0133222 0.216779 4.613 0.938226 
Shoots/CH_IMAGES/snapshot220152/VIS_SV_0_z1_h1_g0_e65_v500_new_468481_0.png 0 0 -nan 0 0 0 -nan -nan 0 -1 -1 -1 -1 -1 -1 -nan -1 -1 -nan 
Shoots/CH_IMAGES/snapshot220152/VIS_SV_90_z1_h1_g0_e65_v500_new_468482_0.png 0 0 -nan 0 0 0 -nan -nan 0 -1 -1 -1 -1 -1 -1 -nan -1 -1 -nan 
Shoots/CH_IMAGES/snapshot220153/VIS_SV_0_z1_h1_g0_e65_v500_new_468487_0.png 34197 200572 0.170497 5504.06 394 923 1170.81 764.215 21 1236.46 76.8748 1285.58 450.911 0 1.13952 0.0141851 0.350744 2.85108 1.09774 
Shoots/CH_IMAGES/snapshot220153/VIS_SV_90_z1_h1_g0_e65_v500_new_468488_0.png 33139 408714 0.0810812 7962.65 787 890 1237.76 822.887 35 1047.88 858.261 967.07 655.517 15.9064 0.802697 0.00656802 0.677839 1.47528 1.05076 
Shoots/CH_IMAGES/snapshot220154/VIS_SV_90_z1_h1_g0_e65_v500_new_468494_0.png 0 0 -nan 0 0 0 -nan -nan 0 -1 -1 -1 -1 -1 -1 -nan -1 -1 -nan 
Shoots/CH_IMAGES/snapshot220154/VIS_SV_0_z1_h1_g0_e65_v500_new_468493_0.png 0 0 -nan 0 0 0 -nan -nan 0 -1 -1 -1 -1 -1 -1 -nan -1 -1 -nan 
Shoots/CH_IMAGES/snapshot220155/VIS_SV_90_z1_h1_g0_e65_v500_new_468500_0.png 29053 281390 0.103248 5863.43 481 991 1243.44 769.097 16 1308.68 799.508 871.009 352.607 6.67215 1.09103 0.0106193 0.404826 2.4702 1.01662 
Shoots/CH_IMAGES/snapshot220155/VIS_SV_0_z1_h1_g0_e65_v500_new_468499_0.png 35244 461406 0.076384 6610.57 1017 946 1158.54 768.081 19 1842 -363.863 2493.35 995.408 0 1.09615 0.0101349 0.399225 2.50485 1.11193 
Shoots/CH_IMAGES/snapshot220156/VIS_SV_0_z1_h1_g0_e65_v500_new_468505_0.png 28925 215356 0.134312 5239.64 366 977 1200.39 778.468 11 1610.09 312.927 1204.19 1068.6 151.55 0.474547 0.0132398 0.887403 1.12688 1.00556 
Shoots/CH_IMAGES/snapshot220156/VIS_SV_90_z1_h1_g0_e65_v500_new_468506_0.png 35455 362578 0.097786 6875.62 648 999 1321.69 768.721 11 1354.53 815.495 959.896 537.819 39.827 0.937776 0.0094246 0.560288 1.7848 1.05574 
Shoots/CH_IMAGES/snapshot220157/VIS_SV_90_z1_h1_g0_e65_v500_new_468512_0.png 0 0 -nan 0 0 0 -nan -nan 0 -1 -1 -1 -1 -1 -1 -nan -1 -1 -nan 
Shoots/CH_IMAGES/snapshot220158/VIS_SV_90_z1_h1_g0_e65_v500_new_468518_0.png 0 0 -nan 0 0 0 -nan -nan 0 -1 -1 -1 -1 -1 -1 -nan -1 -1 -nan 
Shoots/CH_IMAGES/snapshot220157/VIS_SV_0_z1_h1_g0_e65_v500_new_468511_0.png 0 0 -nan 0 0 0 -nan -nan 0 -1 -1 -1 -1 -1 -1 -nan -1 -1 -nan 
Shoots/CH_IMAGES/snapshot220158/VIS_SV_0_z1_h1_g0_e65_v500_new_468517_0.png 0 0 -nan 0 0 0 -nan -nan 0 -1 -1 -1 -1 -1 -1 -nan -1 -1 -nan 
Shoots/CH_IMAGES/snapshot220159/VIS_SV_0_z1_h1_g0_e65_v500_new_468523_0.png 0 0 -nan 0 0 0 -nan -nan 0 -1 -1 -1 -1 -1 -1 -nan -1 -1 -nan 
Shoots/CH_IMAGES/snapshot220159/VIS_SV_90_z1_h1_g0_e65_v500_new_468524_0.png 0 0 -nan 0 0 0 -nan -nan 0 -1 -1 -1 -1 -1 -1 -nan -1 -1 -nan 
Shoots/CH_IMAGES/snapshot220160/VIS_SV_0_z1_h1_g0_e65_v500_new_468529_0.png 0 0 -nan 0 0 0 -nan -nan 0 -1 -1 -1 -1 -1 -1 -nan -1 -1 -nan 
Shoots/CH_IMAGES/snapshot220160/VIS_SV_90_z1_h1_g0_e65_v500_new_468530_0.png 0 0 -nan 0 0 0 -nan -nan 0 -1 -1 -1 -1 -1 -1 -nan -1 -1 -nan 
Shoots/CH_IMAGES/snapshot220161/VIS_SV_90_z1_h1_g0_e65_v500_new_468536_0.png 0 0 -nan 0 0 0 -nan -nan 0 -1 -1 -1 -1 -1 -1 -nan -1 -1 -nan 
Shoots/CH_IMAGES/snapshot220162/VIS_SV_0_z1_h1_g0_e65_v500_new_468541_0.png 43152 589378 0.0732161 7473.19 984 1160 1127.68 619.815 15 968.441 707.639 1112.35 825.073 4.3398 0.718695 0.00970955 0.741739 1.34818 1.09198 
Shoots/CH_IMAGES/snapshot220161/VIS_SV_0_z1_h1_g0_e65_v500_new_468535_0.png 0 0 -nan 0 0 0 -nan -nan 0 -1 -1 -1 -1 -1 -1 -nan -1 -1 -nan 
Shoots/CH_IMAGES/snapshot220163/VIS_SV_0_z1_h1_g0_e65_v500_new_468547_0.png 7377 135424 0.0544732 3902.61 396 622 1160.71 1009.83 18 1107.47 1027.82 575.209 298.799 148.254 0.980346 0.00608666 0.51946 1.92507 0.956911 
Shoots/CH_IMAGES/snapshot220162/VIS_SV_90_z1_h1_g0_e65_v500_new_468542_0.png 44069 581608 0.075771 8495.46 780 1273 1367.84 659.821 14 1512.11 886.073 1421.59 623.732 175.385 1.05947 0.00767307 0.438758 2.27916 1.09782 
Shoots/CH_IMAGES/snapshot220163/VIS_SV_90_z1_h1_g0_e65_v500_new_468548_0.png 18369 83319.5 0.220465 3116.35 218 620 1263.9 1004.88 16 1280.74 997.744 615.201 164.843 179.595 1.21 0.0237686 0.26795 3.73205 1.13882 
Shoots/CH_IMAGES/snapshot220165/VIS_SV_90_z1_h1_g0_e65_v500_new_468560_0.png 0 0 -nan 0 0 0 -nan -nan 0 -1 -1 -1 -1 -1 -1 -nan -1 -1 -nan 
Shoots/CH_IMAGES/snapshot220164/VIS_SV_90_z1_h1_g0_e65_v500_new_468554_0.png 0 0 -nan 0 0 0 -nan -nan 0 -1 -1 -1 -1 -1 -1 -nan -1 -1 -nan 
Shoots/CH_IMAGES/snapshot220164/VIS_SV_0_z1_h1_g0_e65_v500_new_468553_0.png 0 0 -nan 0 0 0 -nan -nan 0 -1 -1 -1 -1 -1 -1 -nan -1 -1 -nan 
Shoots/CH_IMAGES/snapshot220165/VIS_SV_0_z1_h1_g0_e65_v500_new_468559_0.png 0 0 -nan 0 0 0 -nan -nan 0 -1 -1 -1 -1 -1 -1 -nan -1 -1 -nan 
Shoots/CH_IMAGES/snapshot220166/VIS_SV_0_z1_h1_g0_e65_v500_new_468565_0.png 0 0 -nan 0 0 0 -nan -nan 0 -1 -1 -1 -1 -1 -1 -nan -1 -1 -nan 
Shoots/CH_IMAGES/snapshot220167/VIS_SV_0_z1_h1_g0_e65_v500_new_468571_0.png 0 0 -nan 0 0 0 -nan -nan 0 -1 -1 -1 -1 -1 -1 -nan -1 -1 -nan 
Shoots/CH_IMAGES/snapshot220166/VIS_SV_90_z1_h1_g0_e65_v500_new_468566_0.png 0 0 -nan 0 0 0 -nan -nan 0 -1 -1 -1 -1 -1 -1 -nan -1 -1 -nan 
Shoots/CH_IMAGES/snapshot220167/VIS_SV_90_z1_h1_g0_e65_v500_new_468572_0.png 0 0 -nan 0 0 0 -nan -nan 0 -1 -1 -1 -1 -1 -1 -nan -1 -1 -nan 
Shoots/CH_IMAGES/snapshot220168/VIS_SV_0_z1_h1_g0_e65_v500_new_468574_0.png 13671 267338 0.0511374 5028.42 574 881 1141.8 856.276 12 1377.59 504.986 776.505 571.514 0 0.726625 0.00679433 0.736008 1.35868 0.906328 
Shoots/CH_IMAGES/snapshot220168/VIS_SV_90_z1_h1_g0_e65_v500_new_468575_0.png 17209 261356 0.0658449 4692.57 524 884 1323.29 903.204 10 1367.39 887.75 795.416 455.624 174.339 0.924325 0.00982072 0.572812 1.74577 0.939633 
Shoots/CH_IMAGES/snapshot220169/VIS_SV_0_z1_h1_g0_e65_v500_new_468583_0.png 4324 72178.5 0.059907 2452.55 325 393 1195.98 1102.96 11 1376.27 918.962 441.898 399.04 0 0.440426 0.00903356 0.903013 1.1074 0.846136 
Shoots/CH_IMAGES/snapshot220169/VIS_SV_90_z1_h1_g0_e65_v500_new_468584_0.png 4153 54399.5 0.0763426 1996.43 111 661 1244.6 1107.66 7 1241.03 1131.95 309.469 135.857 0 1.05924 0.0130938 0.439001 2.2779 0.776369 
Shoots/CH_IMAGES/snapshot220170/VIS_SV_0_z1_h1_g0_e65_v500_new_468589_0.png 0 0 -nan 0 0 0 -nan -nan 0 -1 -1 -1 -1 -1 -1 -nan -1 -1 -nan 
Shoots/CH_IMAGES/snapshot220171/VIS_SV_0_z1_h1_g0_e65_v500_new_468595_0.png 0 0 -nan 0 0 0 -nan -nan 0 -1 -1 -1 -1 -1 -1 -nan -1 -1 -nan 
Shoots/CH_IMAGES/snapshot220170/VIS_SV_90_z1_h1_g0_e65_v500_new_468590_0.png 0 0 -nan 0 0 0 -nan -nan 0 -1 -1 -1 -1 -1 -1 -nan -1 -1 -nan 
Shoots/CH_IMAGES/snapshot220171/VIS_SV_90_z1_h1_g0_e65_v500_new_468596_0.png 0 0 -nan 0 0 0 -nan -nan 0 -1 -1 -1 -1 -1 -1 -nan -1 -1 -nan 
Shoots/CH_IMAGES/snapshot220172/VIS_SV_0_z1_h1_g0_e65_v500_new_468598_0.png 0 0 -nan 0 0 0 -nan -nan 0 -1 -1 -1 -1 -1 -1 -nan -1 -1 -nan 
Shoots/CH_IMAGES/snapshot220172/VIS_SV_90_z1_h1_g0_e65_v500_new_468599_0.png 0 0 -nan 0 0 0 -nan -nan 0 -1 -1 -1 -1 -1 -1 -nan -1 -1 -nan 
Shoots/CH_IMAGES/snapshot220173/VIS_SV_90_z1_h1_g0_e65_v500_new_468608_0.png 0 0 -nan 0 0 0 -nan -nan 0 -1 -1 -1 -1 -1 -1 -nan -1 -1 -nan 
Shoots/CH_IMAGES/snapshot220173/VIS_SV_0_z1_h1_g0_e65_v500_new_468607_0.png 0 0 -nan 0 0 0 -nan -nan 0 -1 -1 -1 -1 -1 -1 -nan -1 -1 -nan 
Shoots/CH_IMAGES/snapshot220174/VIS_SV_90_z1_h1_g0_e65_v500_new_468614_0.png 5148 69343.5 0.0742391 2373.55 355 421 1285.47 1093.2 11 1194.61 1024.5 291.05 189.1 30.5896 0.836998 0.0114829 0.649717 1.53913 0.929152 
Shoots/CH_IMAGES/snapshot220175/VIS_SV_90_z1_h1_g0_e65_v500_new_468620_0.png 0 0 -nan 0 0 0 -nan -nan 0 -1 -1 -1 -1 -1 -1 -nan -1 -1 -nan 
Shoots/CH_IMAGES/snapshot220174/VIS_SV_0_z1_h1_g0_e65_v500_new_468613_0.png 6396 45404 0.140869 2016.08 158 443 1213.46 1091.61 9 1213.07 1113.94 365.821 131.514 2.17141 1.13181 0.0197745 0.359504 2.78161 0.861654 
Shoots/CH_IMAGES/snapshot220175/VIS_SV_0_z1_h1_g0_e65_v500_new_468619_0.png 0 0 -nan 0 0 0 -nan -nan 0 -1 -1 -1 -1 -1 -1 -nan -1 -1 -nan 
Shoots/CH_IMAGES/snapshot220176/VIS_SV_0_z1_h1_g0_e65_v500_new_468625_0.png 0 0 -nan 0 0 0 -nan -nan 0 -1 -1 -1 -1 -1 -1 -nan -1 -1 -nan 
Shoots/CH_IMAGES/snapshot220176/VIS_SV_90_z1_h1_g0_e65_v500_new_468626_0.png 0 0 -nan 0 0 0 -nan -nan 0 -1 -1 -1 -1 -1 -1 -nan -1 -1 -nan 
Shoots/CH_IMAGES/snapshot220177/VIS_SV_0_z1_h1_g0_e65_v500_new_468628_0.png 25735 285510 0.0901368 5731.05 596 843 1306.35 838.597 18 1318.52 813.213 792.524 478.665 15.2311 0.889972 0.00984614 0.603975 1.6557 1.00634 
Shoots/CH_IMAGES/snapshot220177/VIS_SV_90_z1_h1_g0_e65_v500_new_468629_0.png 24549 281705 0.0871444 4880.38 643 862 1280.61 816.617 14 1192.54 596.315 578.068 536.394 47.6679 0.379715 0.012952 0.927908 1.07769 0.983671 
Shoots/CH_IMAGES/snapshot220178/VIS_SV_0_z1_h1_g0_e65_v500_new_468637_0.png 7175 87438 0.0820581 2787.38 373 432 1183 1058.65 20 1375.56 953.114 426.867 398.326 147.293 0.365683 0.0116049 0.933138 1.07165 0.89872 
Shoots/CH_IMAGES/snapshot220178/VIS_SV_90_z1_h1_g0_e65_v500_new_468638_0.png 9171 81478 0.112558 2621.86 309 460 1255.82 1084.68 18 1308.89 1041.63 660.705 337.451 47.6303 0.989197 0.0167651 0.510744 1.95793 0.933319 
Shoots/CH_IMAGES/snapshot220179/VIS_SV_0_z1_h1_g0_e65_v500_new_468643_0.png 10203 86532.5 0.117909 2687.7 336 513 1103.25 1015.36 23 1053.29 1125.9 542.915 283.628 159.145 0.977326 0.0177491 0.522417 1.91418 1.11789 
Shoots/CH_IMAGES/snapshot220179/VIS_SV_90_z1_h1_g0_e65_v500_new_468644_0.png 12912 100900 0.127968 3248.32 306 497 1262.85 1055.95 24 1381.08 1113.07 551.285 332.934 175.844 0.89003 0.0153775 0.603924 1.65584 1.00373 
Shoots/CH_IMAGES/snapshot220180/VIS_SV_0_z1_h1_g0_e65_v500_new_468649_0.png 15272 87459.5 0.174618 2818.95 271 652 1179.31 954.734 17 1299.1 194.282 1283.65 463.91 0 1.13013 0.0241508 0.361401 2.76701 1.10081 
Shoots/CH_IMAGES/snapshot220180/VIS_SV_90_z1_h1_g0_e65_v500_new_468650_0.png 14254 203170 0.0701578 5418 503 653 1235.75 1008.43 22 1103.5 1025.87 686.909 455.4 23.4815 0.821013 0.00610196 0.662969 1.50837 1.05812 
Shoots/CH_IMAGES/snapshot220181/VIS_SV_90_z1_h1_g0_e65_v500_new_468656_0.png 0 0 -nan 0 0 0 -nan -nan 0 -1 -1 -1 -1 -1 -1 -nan -1 -1 -nan 
Shoots/CH_IMAGES/snapshot220181/VIS_SV_0_z1_h1_g0_e65_v500_new_468655_0.png 0 0 -nan 0 0 0 -nan -nan 0 -1 -1 -1 -1 -1 -1 -nan -1 -1 -nan 
Shoots/CH_IMAGES/snapshot220182/VIS_SV_90_z1_h1_g0_e65_v500_new_468661_0.png 42758 456650 0.0936342 8345.15 732 1047 1169.88 790.873 13 1243.19 746.9 933.687 657.861 166.259 0.768656 0.00771541 0.704584 1.41928 1.08939 
Shoots/CH_IMAGES/snapshot220183/VIS_SV_90_z1_h1_g0_e65_v500_new_468668_0.png 0 0 -nan 0 0 0 -nan -nan 0 -1 -1 -1 -1 -1 -1 -nan -1 -1 -nan 
Shoots/CH_IMAGES/snapshot220182/VIS_SV_0_z1_h1_g0_e65_v500_new_468660_0.png 45473 540462 0.0841373 9108.1 747 994 1072.52 735.502 8 1205.7 778.209 1045.78 737.894 125.046 0.767347 0.00688824 0.705589 1.41725 1.10472 
Shoots/CH_IMAGES/snapshot220183/VIS_SV_0_z1_h1_g0_e65_v500_new_468667_0.png 0 0 -nan 0 0 0 -nan -nan 0 -1 -1 -1 -1 -1 -1 -nan -1 -1 -nan 
Shoots/CH_IMAGES/snapshot220184/VIS_SV_90_z1_h1_g0_e65_v500_new_468674_0.png 23438 226716 0.103381 5325.36 448 927 1368.04 842.948 12 1545.78 1170.96 1202.01 513.231 166.611 1.07054 0.0103856 0.426976 2.34205 1.04727 
Shoots/CH_IMAGES/snapshot220184/VIS_SV_0_z1_h1_g0_e65_v500_new_468673_0.png 21505 260082 0.0826853 5784.48 521 881 1185.33 865.128 12 1805.81 -185.599 2188.62 924.376 0 1.07484 0.00807645 0.422355 2.36768 0.972019 
Shoots/CH_IMAGES/snapshot220185/VIS_SV_0_z1_h1_g0_e65_v500_new_468679_0.png 13608 252258 0.0539448 6028.56 508 952 1161.3 960.687 20 1139.52 563.416 697.011 491.217 0 0.768442 0.00470519 0.704748 1.41895 0.966884 
Shoots/CH_IMAGES/snapshot220185/VIS_SV_90_z1_h1_g0_e65_v500_new_468680_0.png 17310 178104 0.0971901 3922 365 939 1263.45 958.934 10 1255.91 995.657 574.748 456.113 121.695 0.642513 0.0141414 0.793589 1.2601 0.905693 
Shoots/CH_IMAGES/snapshot220186/VIS_SV_0_z1_h1_g0_e65_v500_new_468682_0.png 0 0 -nan 0 0 0 -nan -nan 0 -1 -1 -1 -1 -1 -1 -nan -1 -1 -nan 
Shoots/CH_IMAGES/snapshot220186/VIS_SV_90_z1_h1_g0_e65_v500_new_468683_0.png 0 0 -nan 0 0 0 -nan -nan 0 -1 -1 -1 -1 -1 -1 -nan -1 -1 -nan 
Shoots/CH_IMAGES/snapshot220187/VIS_SV_90_z1_h1_g0_e65_v500_new_468692_0.png 12476 166548 0.0749091 4307.92 539 612 1262.73 990.681 24 1165.97 1044.26 709.822 377.755 34.9412 0.967283 0.00844794 0.532182 1.87906 1.02155 
Shoots/CH_IMAGES/snapshot220187/VIS_SV_0_z1_h1_g0_e65_v500_new_468691_0.png 11657 93763.5 0.124323 2826.25 330 615 1122.96 973.342 29 1017.14 1180.93 871.05 341.863 175.982 1.1023 0.018339 0.392472 2.54795 1.14092 
Shoots/CH_IMAGES/snapshot220188/VIS_SV_0_z1_h1_g0_e65_v500_new_468697_0.png 0 0 -nan 0 0 0 -nan -nan 0 -1 -1 -1 -1 -1 -1 -nan -1 -1 -nan 
Shoots/CH_IMAGES/snapshot220188/VIS_SV_90_z1_h1_g0_e65_v500_new_468698_0.png 0 0 -nan 0 0 0 -nan -nan 0 -1 -1 -1 -1 -1 -1 -nan -1 -1 -nan 
Shoots/CH_IMAGES/snapshot220189/VIS_SV_90_z1_h1_g0_e65_v500_new_468704_0.png 0 0 -nan 0 0 0 -nan -nan 0 -1 -1 -1 -1 -1 -1 -nan -1 -1 -nan 
Shoots/CH_IMAGES/snapshot220189/VIS_SV_0_z1_h1_g0_e65_v500_new_468703_0.png 0 0 -nan 0 0 0 -nan -nan 0 -1 -1 -1 -1 -1 -1 -nan -1 -1 -nan 
Shoots/CH_IMAGES/snapshot220190/VIS_SV_90_z1_h1_g0_e65_v500_new_468710_0.png 0 0 -nan 0 0 0 -nan -nan 0 -1 -1 -1 -1 -1 -1 -nan -1 -1 -nan 
Shoots/CH_IMAGES/snapshot220191/VIS_SV_90_z1_h1_g0_e65_v500_new_468716_0.png 0 0 -nan 0 0 0 -nan -nan 0 -1 -1 -1 -1 -1 -1 -nan -1 -1 -nan 
Shoots/CH_IMAGES/snapshot220190/VIS_SV_0_z1_h1_g0_e65_v500_new_468709_0.png 0 0 -nan 0 0 0 -nan -nan 0 -1 -1 -1 -1 -1 -1 -nan -1 -1 -nan 
Shoots/CH_IMAGES/snapshot220191/VIS_SV_0_z1_h1_g0_e65_v500_new_468715_0.png 0 0 -nan 0 0 0 -nan -nan 0 -1 -1 -1 -1 -1 -1 -nan -1 -1 -nan 
Shoots/CH_IMAGES/snapshot220192/VIS_SV_90_z1_h1_g0_e65_v500_new_468722_0.png 0 0 -nan 0 0 0 -nan -nan 0 -1 -1 -1 -1 -1 -1 -nan -1 -1 -nan 
Shoots/CH_IMAGES/snapshot220193/VIS_SV_90_z1_h1_g0_e65_v500_new_468725_0.png 49444 454406 0.10881 8350.39 786 1354 1425.86 620.836 15 1473.21 552.076 1197.26 498.452 22.7925 1.08044 0.00891067 0.416326 2.40196 1.12011 
Shoots/CH_IMAGES/snapshot220192/VIS_SV_0_z1_h1_g0_e65_v500_new_468721_0.png 0 0 -nan 0 0 0 -nan -nan 0 -1 -1 -1 -1 -1 -1 -nan -1 -1 -nan 
Shoots/CH_IMAGES/snapshot220194/VIS_SV_90_z1_h1_g0_e65_v500_new_468734_0.png 6779 95500 0.0709843 2860.28 368 484 1272.59 1093.79 9 881.275 924.528 808.242 710.498 0 0.491802 0.0104126 0.879065 1.13757 0.945404 
Shoots/CH_IMAGES/snapshot220193/VIS_SV_0_z1_h1_g0_e65_v500_new_468724_0.png 38297 418250 0.091565 7477.55 701 1267 1045.15 657.895 12 71.8341 2387 4218.1 1714.23 21.4077 1.08959 0.00860709 0.406398 2.46064 1.12667 
Shoots/CH_IMAGES/snapshot220195/VIS_SV_90_z1_h1_g0_e65_v500_new_468740_0.png 6230 52428 0.11883 2538.41 193 477 1245 1105.68 10 1249.27 1075.57 457.649 173.08 175.125 1.11517 0.0121499 0.378193 2.64415 0.882437 
Shoots/CH_IMAGES/snapshot220195/VIS_SV_0_z1_h1_g0_e65_v500_new_468739_0.png 5584 66322 0.0841953 2345.25 291 439 1152.87 1071.39 11 1229.72 938.71 293.948 235.018 139.874 0.633213 0.0127579 0.799521 1.25075 0.920594 
Shoots/CH_IMAGES/snapshot220196/VIS_SV_90_z1_h1_g0_e65_v500_new_468746_0.png 0 0 -nan 0 0 0 -nan -nan 0 -1 -1 -1 -1 -1 -1 -nan -1 -1 -nan 
Shoots/CH_IMAGES/snapshot220194/VIS_SV_0_z1_h1_g0_e65_v500_new_468733_0.png 4552 31940.5 0.142515 2499.3 153 424 1199.84 1092.13 10 1175.66 1110.13 372.699 119.025 174.289 1.16674 0.0091575 0.319361 3.13125 0.882947 
Shoots/CH_IMAGES/snapshot220197/VIS_SV_90_z1_h1_g0_e65_v500_new_468752_0.png 0 0 -nan 0 0 0 -nan -nan 0 -1 -1 -1 -1 -1 -1 -nan -1 -1 -nan 
Shoots/CH_IMAGES/snapshot220198/VIS_SV_90_z1_h1_g0_e65_v500_new_468758_0.png 22978 108130 0.212503 4240.32 192 864 1241.86 862.598 18 1251.6 910.608 722.124 175.371 1.43606 1.23057 0.0160592 0.242854 4.1177 0.961132 
Shoots/CH_IMAGES/snapshot220196/VIS_SV_0_z1_h1_g0_e65_v500_new_468745_0.png 0 0 -nan 0 0 0 -nan -nan 0 -1 -1 -1 -1 -1 -1 -nan -1 -1 -nan 
Shoots/CH_IMAGES/snapshot220197/VIS_SV_0_z1_h1_g0_e65_v500_new_468751_0.png 0 0 -nan 0 0 0 -nan -nan 0 -1 -1 -1 -1 -1 -1 -nan -1 -1 -nan 
Shoots/CH_IMAGES/snapshot220198/VIS_SV_0_z1_h1_g0_e65_v500_new_468757_0.png 24194 260528 0.0928653 6017.97 540 909 1186.33 860.925 10 1126.02 836.183 822.196 468.57 142.743 0.927469 0.00839494 0.5699 1.75469 1.0012 
Shoots/CH_IMAGES/snapshot220199/VIS_SV_90_z1_h1_g0_e65_v500_new_468761_0.png 48477 581338 0.0833887 9087.6 1042 1120 1279.59 711.985 21 1118.44 756.115 1279.31 861.462 105.289 0.808233 0.00737645 0.673379 1.48505 1.11944 
Shoots/CH_IMAGES/snapshot220200/VIS_SV_0_z1_h1_g0_e65_v500_new_468769_0.png 0 0 -nan 0 0 0 -nan -nan 0 -1 -1 -1 -1 -1 -1 -nan -1 -1 -nan 
Shoots/CH_IMAGES/snapshot220199/VIS_SV_0_z1_h1_g0_e65_v500_new_468760_0.png 42031 452212 0.0929454 8804.2 662 1259 1001.17 597.918 12 921.704 725.749 1333.26 383.978 163.102 1.19331 0.00681396 0.288 3.47222 1.14894 
Shoots/CH_IMAGES/snapshot220201/VIS_SV_90_z1_h1_g0_e65_v500_new_468776_0.png 29413 175436 0.167656 4236.67 484 715 1203.59 920.946 17 -1264.2 4081.58 8174.86 2187.78 35.9159 1.21027 0.0205921 0.267623 3.73661 1.17723 
Shoots/CH_IMAGES/snapshot220200/VIS_SV_90_z1_h1_g0_e65_v500_new_468770_0.png 0 0 -nan 0 0 0 -nan -nan 0 -1 -1 -1 -1 -1 -1 -nan -1 -1 -nan 
Shoots/CH_IMAGES/snapshot220202/VIS_SV_0_z1_h1_g0_e65_v500_new_468781_0.png 0 0 -nan 0 0 0 -nan -nan 0 -1 -1 -1 -1 -1 -1 -nan -1 -1 -nan 
Shoots/CH_IMAGES/snapshot220201/VIS_SV_0_z1_h1_g0_e65_v500_new_468775_0.png 24972 280624 0.0889872 5814.54 745 708 1239.11 943.396 31 15519.9 8578.83 4444.99 1.51303e-08 0 1.41421 0.00928182 3.4039e-12 2.93781e+11 1.16383 
Shoots/CH_IMAGES/snapshot220203/VIS_SV_0_z1_h1_g0_e65_v500_new_468787_0.png 54497 599590 0.0908904 8750.24 971 1298 1188.74 667.649 19 998.396 663.736 2184.62 651.03 16.6341 1.1849 0.00894422 0.298007 3.35563 1.13105 
Shoots/CH_IMAGES/snapshot220203/VIS_SV_90_z1_h1_g0_e65_v500_new_468788_0.png 42426 532797 0.0796288 7512.8 748 1252 1140.11 670.466 13 1087.56 634.968 1027.33 590.628 162.211 0.922044 0.00944579 0.574918 1.73938 1.08544 
Shoots/CH_IMAGES/snapshot220202/VIS_SV_90_z1_h1_g0_e65_v500_new_468782_0.png 0 0 -nan 0 0 0 -nan -nan 0 -1 -1 -1 -1 -1 -1 -nan -1 -1 -nan 
Shoots/CH_IMAGES/snapshot220204/VIS_SV_0_z1_h1_g0_e65_v500_new_468793_0.png 0 0 -nan 0 0 0 -nan -nan 0 -1 -1 -1 -1 -1 -1 -nan -1 -1 -nan 
Shoots/CH_IMAGES/snapshot220205/VIS_SV_0_z1_h1_g0_e65_v500_new_468799_0.png 0 0 -nan 0 0 0 -nan -nan 0 -1 -1 -1 -1 -1 -1 -nan -1 -1 -nan 
Shoots/CH_IMAGES/snapshot220205/VIS_SV_90_z1_h1_g0_e65_v500_new_468800_0.png 0 0 -nan 0 0 0 -nan -nan 0 -1 -1 -1 -1 -1 -1 -nan -1 -1 -nan 
Shoots/CH_IMAGES/snapshot220206/VIS_SV_90_z1_h1_g0_e65_v500_new_468803_0.png 0 0 -nan 0 0 0 -nan -nan 0 -1 -1 -1 -1 -1 -1 -nan -1 -1 -nan 
Shoots/CH_IMAGES/snapshot220204/VIS_SV_90_z1_h1_g0_e65_v500_new_468794_0.png 0 0 -nan 0 0 0 -nan -nan 0 -1 -1 -1 -1 -1 -1 -nan -1 -1 -nan 
Shoots/CH_IMAGES/snapshot220207/VIS_SV_0_z1_h1_g0_e65_v500_new_468808_0.png 0 0 -nan 0 0 0 -nan -nan 0 -1 -1 -1 -1 -1 -1 -nan -1 -1 -nan 
Shoots/CH_IMAGES/snapshot220207/VIS_SV_90_z1_h1_g0_e65_v500_new_468809_0.png 0 0 -nan 0 0 0 -nan -nan 0 -1 -1 -1 -1 -1 -1 -nan -1 -1 -nan 
Shoots/CH_IMAGES/snapshot220206/VIS_SV_0_z1_h1_g0_e65_v500_new_468802_0.png 0 0 -nan 0 0 0 -nan -nan 0 -1 -1 -1 -1 -1 -1 -nan -1 -1 -nan 
Shoots/CH_IMAGES/snapshot220208/VIS_SV_90_z1_h1_g0_e65_v500_new_468818_0.png 31420 522282 0.0601591 7657.47 917 989 1211.73 774.262 10 1914.11 137.056 1712.33 1052.21 0 0.878073 0.00673357 0.614494 1.62735 1.05139 
Shoots/CH_IMAGES/snapshot220209/VIS_SV_0_z1_h1_g0_e65_v500_new_468823_0.png 0 0 -nan 0 0 0 -nan -nan 0 -1 -1 -1 -1 -1 -1 -nan -1 -1 -nan 
Shoots/CH_IMAGES/snapshot220210/VIS_SV_0_z1_h1_g0_e65_v500_new_468829_0.png 21237 227690 0.0932716 5585.17 577 754 1178.7 949.928 14 1192.95 920.123 648.3 404.475 10.6275 0.867293 0.00855519 0.623901 1.60282 1.13882 
Shoots/CH_IMAGES/snapshot220208/VIS_SV_0_z1_h1_g0_e65_v500_new_468817_0.png 24365 211609 0.115142 5519.37 334 1009 1185.8 744.589 10 1052.64 582.67 881.363 322.499 10.1301 1.12614 0.0100507 0.365909 2.73292 0.984974 
Shoots/CH_IMAGES/snapshot220209/VIS_SV_90_z1_h1_g0_e65_v500_new_468824_0.png 0 0 -nan 0 0 0 -nan -nan 0 -1 -1 -1 -1 -1 -1 -nan -1 -1 -nan 
Shoots/CH_IMAGES/snapshot220210/VIS_SV_90_z1_h1_g0_e65_v500_new_468830_0.png 21849 155232 0.140751 3530.48 383 803 1238.94 896.257 11 1094.07 818.534 572.697 302.296 15.8606 0.971756 0.022028 0.527845 1.89449 1.1006 
Shoots/CH_IMAGES/snapshot220211/VIS_SV_0_z1_h1_g0_e65_v500_new_468835_0.png 27044 363488 0.0744014 6507.07 728 765 1183.26 837.556 34 1524.26 1057.46 1214.82 676.619 122.803 0.941306 0.00802619 0.556971 1.79543 1.18169 
Shoots/CH_IMAGES/snapshot220211/VIS_SV_90_z1_h1_g0_e65_v500_new_468836_0.png 29894 180068 0.166016 3990.45 392 750 1223.5 855.513 39 342.856 2741.75 4511.75 953.86 21.1755 1.25585 0.0235912 0.211417 4.72999 1.169 
Shoots/CH_IMAGES/snapshot220212/VIS_SV_90_z1_h1_g0_e65_v500_new_468842_0.png 0 0 -nan 0 0 0 -nan -nan 0 -1 -1 -1 -1 -1 -1 -nan -1 -1 -nan 
Shoots/CH_IMAGES/snapshot220213/VIS_SV_0_z1_h1_g0_e65_v500_new_468847_0.png 24885 375220 0.0663211 7862.06 714 950 1061.5 759.225 16 1112.49 427.221 772.124 747.073 120.629 0.254732 0.00505911 0.967556 1.03353 1.00906 
Shoots/CH_IMAGES/snapshot220212/VIS_SV_0_z1_h1_g0_e65_v500_new_468841_0.png 0 0 -nan 0 0 0 -nan -nan 0 -1 -1 -1 -1 -1 -1 -nan -1 -1 -nan 
Shoots/CH_IMAGES/snapshot220213/VIS_SV_90_z1_h1_g0_e65_v500_new_468848_0.png 35941 419098 0.085758 7766.56 613 1041 1378.37 807.215 9 1621.32 2075.3 3053.93 858.183 177.195 1.19916 0.0074876 0.28101 3.55859 1.05451 
Shoots/CH_IMAGES/snapshot220214/VIS_SV_0_z1_h1_g0_e65_v500_new_468853_0.png 33272 320978 0.103658 7418.01 573 1015 1063.76 785.473 15 940.054 843.685 1109.84 401.152 164.554 1.13009 0.00759826 0.361452 2.76662 1.10171 
Shoots/CH_IMAGES/snapshot220216/VIS_SV_0_z1_h1_g0_e65_v500_new_468865_0.png 33574 485218 0.0691936 8326.53 880 1028 1169.03 775.899 14 970.749 844.84 1190.22 731.161 13.2991 0.878287 0.00608534 0.614306 1.62785 1.05788 
Shoots/CH_IMAGES/snapshot220215/VIS_SV_90_z1_h1_g0_e65_v500_new_468860_0.png 20729 207482 0.0999072 5446.21 620 660 1162.7 943.863 13 1173.69 974.953 733.928 438.136 109.384 0.897804 0.00878213 0.596974 1.67511 1.18591 
Shoots/CH_IMAGES/snapshot220215/VIS_SV_0_z1_h1_g0_e65_v500_new_468859_0.png 24021 167270 0.143606 4988.63 390 660 1202.69 951.43 21 1175.61 914.126 620.421 332.938 178.781 0.96267 0.0121293 0.536633 1.86347 1.14144 
Shoots/CH_IMAGES/snapshot220214/VIS_SV_90_z1_h1_g0_e65_v500_new_468854_0.png 25164 353329 0.0712197 5914.66 713 912 1160.91 798.716 11 1092.55 693.494 1043.15 530.548 177.338 0.991361 0.00903921 0.508602 1.96617 1.00517 
Shoots/CH_IMAGES/snapshot220216/VIS_SV_90_z1_h1_g0_e65_v500_new_468866_0.png 28365 330360 0.0858609 5920.84 585 1077 1213.68 760.106 12 1094.12 554.827 1239.76 446.555 170.945 1.1312 0.0101678 0.360193 2.77629 1.02463 
Shoots/CH_IMAGES/snapshot220217/VIS_SV_90_z1_h1_g0_e65_v500_new_468869_0.png 0 0 -nan 0 0 0 -nan -nan 0 -1 -1 -1 -1 -1 -1 -nan -1 -1 -nan 
Shoots/CH_IMAGES/snapshot220217/VIS_SV_0_z1_h1_g0_e65_v500_new_468868_0.png 0 0 -nan 0 0 0 -nan -nan 0 -1 -1 -1 -1 -1 -1 -nan -1 -1 -nan 
Shoots/CH_IMAGES/snapshot220218/VIS_SV_90_z1_h1_g0_e65_v500_new_468878_0.png 32805 479018 0.0684839 8011.43 972 847 1296.28 806.135 16 903.798 984.415 1328.76 781.5 53.3281 0.907586 0.00642288 0.588144 1.70026 1.10105 
Shoots/CH_IMAGES/snapshot220218/VIS_SV_0_z1_h1_g0_e65_v500_new_468877_0.png 20256 180884 0.111983 4201.31 349 836 1198.41 855.105 12 1160.38 871.711 730.634 277.627 166.741 1.11357 0.014421 0.379981 2.63171 0.936917 
Shoots/CH_IMAGES/snapshot220219/VIS_SV_0_z1_h1_g0_e65_v500_new_468883_0.png 7316 78197 0.0935586 2407.06 248 570 1211.2 996.128 8 1187.19 1035.22 506.007 257.628 178.579 0.990819 0.0158675 0.509139 1.9641 0.892925 
Shoots/CH_IMAGES/snapshot220220/VIS_SV_0_z1_h1_g0_e65_v500_new_468889_0.png 0 0 -nan 0 0 0 -nan -nan 0 -1 -1 -1 -1 -1 -1 -nan -1 -1 -nan 
Shoots/CH_IMAGES/snapshot220219/VIS_SV_90_z1_h1_g0_e65_v500_new_468884_0.png 10769 151424 0.0711182 4171.48 592 565 1187.04 1014.4 8 737.996 1201.44 1181.51 719.442 69.1372 0.884404 0.00777688 0.608915 1.64227 0.994298 
Shoots/CH_IMAGES/snapshot220220/VIS_SV_90_z1_h1_g0_e65_v500_new_468890_0.png 0 0 -nan 0 0 0 -nan -nan 0 -1 -1 -1 -1 -1 -1 -nan -1 -1 -nan 
Shoots/CH_IMAGES/snapshot220221/VIS_SV_0_z1_h1_g0_e65_v500_new_468895_0.png 0 0 -nan 0 0 0 -nan -nan 0 -1 -1 -1 -1 -1 -1 -nan -1 -1 -nan 
Shoots/CH_IMAGES/snapshot220221/VIS_SV_90_z1_h1_g0_e65_v500_new_468896_0.png 0 0 -nan 0 0 0 -nan -nan 0 -1 -1 -1 -1 -1 -1 -nan -1 -1 -nan 
Shoots/CH_IMAGES/snapshot220222/VIS_SV_0_z1_h1_g0_e65_v500_new_468901_0.png 13750 134904 0.101924 4367.99 320 693 1200.7 1079.96 10 1150.64 1036.16 580.449 271.207 172.755 1.03224 0.00905627 0.467238 2.14024 1.0544 
Shoots/CH_IMAGES/snapshot220222/VIS_SV_90_z1_h1_g0_e65_v500_new_468902_0.png 8594 50671.5 0.169602 2540.02 105 806 1255.32 1057.68 13 1261.63 1025.01 774.682 72.0071 1.789 1.34688 0.0167391 0.0929505 10.7584 0.916641 
Shoots/CH_IMAGES/snapshot220223/VIS_SV_0_z1_h1_g0_e65_v500_new_468907_0.png 10423 122298 0.0852263 3841.11 333 647 1187.07 979.548 9 1122.33 895.084 1012.8 258.008 176.634 1.22086 0.00887748 0.254746 3.92548 0.998114 
Shoots/CH_IMAGES/snapshot220223/VIS_SV_90_z1_h1_g0_e65_v500_new_468908_0.png 10477 108175 0.0968523 3060.27 373 642 1286.07 973.256 15 1243.21 856.233 392.786 206.871 31.0269 0.972959 0.0140581 0.526676 1.8987 1.03814 
Shoots/CH_IMAGES/snapshot220224/VIS_SV_0_z1_h1_g0_e65_v500_new_468913_0.png 0 0 -nan 0 0 0 -nan -nan 0 -1 -1 -1 -1 -1 -1 -nan -1 -1 -nan 
Shoots/CH_IMAGES/snapshot220224/VIS_SV_90_z1_h1_g0_e65_v500_new_468914_0.png 0 0 -nan 0 0 0 -nan -nan 0 -1 -1 -1 -1 -1 -1 -nan -1 -1 -nan 
Shoots/CH_IMAGES/snapshot220225/VIS_SV_90_z1_h1_g0_e65_v500_new_468920_0.png 0 0 -nan 0 0 0 -nan -nan 0 -1 -1 -1 -1 -1 -1 -nan -1 -1 -nan 
Shoots/CH_IMAGES/snapshot220225/VIS_SV_0_z1_h1_g0_e65_v500_new_468919_0.png 0 0 -nan 0 0 0 -nan -nan 0 -1 -1 -1 -1 -1 -1 -nan -1 -1 -nan 
Shoots/CH_IMAGES/snapshot220226/VIS_SV_90_z1_h1_g0_e65_v500_new_468926_0.png 9381 106434 0.0881391 3938.81 418 541 1334.16 1015.94 17 1368.7 1028.33 576.087 203.177 25.0359 1.13782 0.00759854 0.352684 2.8354 1.0455 
Shoots/CH_IMAGES/snapshot220226/VIS_SV_0_z1_h1_g0_e65_v500_new_468925_0.png 7953 89662.5 0.0886993 2794.58 278 542 1232.02 1038.54 18 518.976 1562.32 1957.8 901.189 44.1314 1.03893 0.012797 0.460308 2.17246 0.921897 
Shoots/CH_IMAGES/snapshot220227/VIS_SV_90_z1_h1_g0_e65_v500_new_468932_0.png 37152 205266 0.180995 5998.2 436 808 1363.58 880.777 38 1434.16 897.736 766.81 273.513 19.1562 1.13429 0.0129763 0.356689 2.80356 1.3023 
Shoots/CH_IMAGES/snapshot220227/VIS_SV_0_z1_h1_g0_e65_v500_new_468931_0.png 30561 323409 0.0944964 6764.69 590 890 1183.72 855.886 21 1229.25 887.258 766.122 447.709 145.626 0.91172 0.00839231 0.584384 1.7112 1.03303 
Shoots/CH_IMAGES/snapshot220228/VIS_SV_90_z1_h1_g0_e65_v500_new_468938_0.png 0 0 -nan 0 0 0 -nan -nan 0 -1 -1 -1 -1 -1 -1 -nan -1 -1 -nan 
Shoots/CH_IMAGES/snapshot220228/VIS_SV_0_z1_h1_g0_e65_v500_new_468937_0.png 0 0 -nan 0 0 0 -nan -nan 0 -1 -1 -1 -1 -1 -1 -nan -1 -1 -nan 
Shoots/CH_IMAGES/snapshot220229/VIS_SV_0_z1_h1_g0_e65_v500_new_468940_0.png 28167 415084 0.0678586 7455.81 803 1216 1060.58 642.031 14 -16727.7 10591.9 7921.65 9.56425e-09 0 1.41421 0.00636738 1.20736e-12 8.28256e+11 1.02392 
Shoots/CH_IMAGES/snapshot220229/VIS_SV_90_z1_h1_g0_e65_v500_new_468941_0.png 31522 446966 0.0705243 6584.66 761 1093 1267.92 736.519 12 2325.58 1709.6 3263.15 1270.87 138.694 1.10502 0.00913603 0.389461 2.56765 1.04437 
Shoots/CH_IMAGES/snapshot220230/VIS_SV_90_z1_h1_g0_e65_v500_new_468950_0.png 0 0 -nan 0 0 0 -nan -nan 0 -1 -1 -1 -1 -1 -1 -nan -1 -1 -nan 
Shoots/CH_IMAGES/snapshot220231/VIS_SV_90_z1_h1_g0_e65_v500_new_468956_0.png 0 0 -nan 0 0 0 -nan -nan 0 -1 -1 -1 -1 -1 -1 -nan -1 -1 -nan 
Shoots/CH_IMAGES/snapshot220230/VIS_SV_0_z1_h1_g0_e65_v500_new_468949_0.png 0 0 -nan 0 0 0 -nan -nan 0 -1 -1 -1 -1 -1 -1 -nan -1 -1 -nan 
Shoots/CH_IMAGES/snapshot220231/VIS_SV_0_z1_h1_g0_e65_v500_new_468955_0.png 0 0 -nan 0 0 0 -nan -nan 0 -1 -1 -1 -1 -1 -1 -nan -1 -1 -nan 
Shoots/CH_IMAGES/snapshot220232/VIS_SV_0_z1_h1_g0_e65_v500_new_468961_0.png 46352 427396 0.108452 8745.67 682 1154 1255.01 742.962 20 1270.81 715.199 1015.3 469.885 26.6611 1.03653 0.00761539 0.462805 2.16074 1.10784 
Shoots/CH_IMAGES/snapshot220232/VIS_SV_90_z1_h1_g0_e65_v500_new_468962_0.png 43931 353038 0.124437 8095.49 784 1139 1190.24 771.162 10 1711.98 525.811 1223.47 1041.9 159.491 0.544816 0.00842355 0.851588 1.17428 1.08913 
Shoots/CH_IMAGES/snapshot220233/VIS_SV_0_z1_h1_g0_e65_v500_new_468967_0.png 25110 395863 0.063431 7997.3 836 905 1181.01 838.502 7 1068.89 823.308 792.304 711.013 173.787 0.452992 0.00493366 0.897399 1.11433 1.014 
Shoots/CH_IMAGES/snapshot220233/VIS_SV_90_z1_h1_g0_e65_v500_new_468968_0.png 21285 98552 0.215977 3798.18 202 836 1233.4 823.396 13 1231.19 771.542 927.417 152.807 176.264 1.29247 0.018541 0.164766 6.06921 1.01199 
Shoots/CH_IMAGES/snapshot220234/VIS_SV_90_z1_h1_g0_e65_v500_new_468974_0.png 21744 282117 0.0770744 5638.47 629 892 1297.55 826.33 9 1304.12 776.981 810.439 477.212 5.39029 0.906829 0.00859463 0.588831 1.69828 0.973855 
Shoots/CH_IMAGES/snapshot220234/VIS_SV_0_z1_h1_g0_e65_v500_new_468973_0.png 19960 212560 0.0939031 4838 429 861 1308.88 896.042 8 1346.15 877.301 745.052 334.915 179.211 1.04927 0.0107162 0.44952 2.2246 1.0135 
Shoots/CH_IMAGES/snapshot220235/VIS_SV_0_z1_h1_g0_e65_v500_new_468979_0.png 22167 247775 0.0894642 5806.79 619 836 1027.5 869.438 17 940.973 892.758 893.363 289.558 150.743 1.16265 0.00826122 0.324121 3.08527 1.11944 
Shoots/CH_IMAGES/snapshot220235/VIS_SV_90_z1_h1_g0_e65_v500_new_468980_0.png 17945 185568 0.0967031 4613.69 419 762 1268.46 904.558 13 1311.55 897.332 690.128 394.619 176.626 0.925413 0.0105939 0.571805 1.74885 1.15839 
Shoots/CH_IMAGES/snapshot220236/VIS_SV_0_z1_h1_g0_e65_v500_new_468982_0.png 0 0 -nan 0 0 0 -nan -nan 0 -1 -1 -1 -1 -1 -1 -nan -1 -1 -nan 
Shoots/CH_IMAGES/snapshot220236/VIS_SV_90_z1_h1_g0_e65_v500_new_468983_0.png 0 0 -nan 0 0 0 -nan -nan 0 -1 -1 -1 -1 -1 -1 -nan -1 -1 -nan 
Shoots/CH_IMAGES/snapshot220237/VIS_SV_0_z1_h1_g0_e65_v500_new_468991_0.png 0 0 -nan 0 0 0 -nan -nan 0 -1 -1 -1 -1 -1 -1 -nan -1 -1 -nan 
Shoots/CH_IMAGES/snapshot220237/VIS_SV_90_z1_h1_g0_e65_v500_new_468992_0.png 0 0 -nan 0 0 0 -nan -nan 0 -1 -1 -1 -1 -1 -1 -nan -1 -1 -nan 
Shoots/CH_IMAGES/snapshot220238/VIS_SV_90_z1_h1_g0_e65_v500_new_468998_0.png 28407 148439 0.191372 4562.12 328 896 1181.32 898.978 15 1168.32 938.339 691.101 252.955 175.058 1.12604 0.0171515 0.366018 2.73211 1.05066 
Shoots/CH_IMAGES/snapshot220238/VIS_SV_0_z1_h1_g0_e65_v500_new_468997_0.png 23414 311648 0.0751296 6618.18 589 914 1187.73 918.67 15 1100.03 866.918 749.694 455.836 177.635 0.885405 0.0067175 0.608029 1.64466 1 
Shoots/CH_IMAGES/snapshot220239/VIS_SV_0_z1_h1_g0_e65_v500_new_469003_0.png 41607 279643 0.148786 6725.09 682 916 933.977 719.706 18 804.96 946.997 990.249 585.022 159.734 0.904673 0.0115606 0.590783 1.69267 1.22071 
Shoots/CH_IMAGES/snapshot220239/VIS_SV_90_z1_h1_g0_e65_v500_new_469004_0.png 55070 475123 0.115907 9963.78 777 960 1422.48 801.562 19 1162.65 934.584 1205.16 604.862 50.1082 0.998106 0.00697071 0.501892 1.99246 1.1336 
Shoots/CH_IMAGES/snapshot220240/VIS_SV_90_z1_h1_g0_e65_v500_new_469010_0.png 7432 19663 0.377969 1588.27 119 282 1251.95 1187.37 12 1239.19 1201.16 241.177 86.3099 9.97684 1.13325 0.0370226 0.357869 2.79432 1.0128 
Shoots/CH_IMAGES/snapshot220240/VIS_SV_0_z1_h1_g0_e65_v500_new_469009_0.png 5725 38348 0.149291 2158.37 226 353 1167.03 1160.69 9 937.109 1453.61 805.953 450.632 28.5253 0.93901 0.0154431 0.55913 1.78849 0.906234 
Shoots/CH_IMAGES/snapshot220241/VIS_SV_0_z1_h1_g0_e65_v500_new_469012_0.png 32944 425198 0.0774792 6818.41 814 1014 1152.89 770.998 9 844.48 1012.11 1413.68 774.896 19.9239 0.950641 0.00890473 0.548141 1.82435 1.03576 
Shoots/CH_IMAGES/snapshot220241/VIS_SV_90_z1_h1_g0_e65_v500_new_469013_0.png 38551 353326 0.109109 6586.94 686 1120 1383.75 742.479 19 1493.69 728.937 1030.16 399.336 27.9729 1.10667 0.0111655 0.387643 2.57969 1.12725 
Shoots/CH_IMAGES/snapshot220242/VIS_SV_0_z1_h1_g0_e65_v500_new_469021_0.png 4307 46902.5 0.0918288 1882.96 153 549 1224.45 1155.85 12 1207.28 1118.48 355.477 139.134 169.668 1.10327 0.0152653 0.391399 2.55494 0.803363 
Shoots/CH_IMAGES/snapshot220243/VIS_SV_90_z1_h1_g0_e65_v500_new_469025_0.png 0 0 -nan 0 0 0 -nan -nan 0 -1 -1 -1 -1 -1 -1 -nan -1 -1 -nan 
Shoots/CH_IMAGES/snapshot220243/VIS_SV_0_z1_h1_g0_e65_v500_new_469024_0.png 0 0 -nan 0 0 0 -nan -nan 0 -1 -1 -1 -1 -1 -1 -nan -1 -1 -nan 
Shoots/CH_IMAGES/snapshot220242/VIS_SV_90_z1_h1_g0_e65_v500_new_469022_0.png 5603 46440.5 0.120649 2048.11 168 364 1225.18 1155.78 7 1210.96 1932.16 1542.81 218.237 0 1.31038 0.0167852 0.141454 7.06942 0.846136 
Shoots/CH_IMAGES/snapshot220244/VIS_SV_90_z1_h1_g0_e65_v500_new_469034_0.png 0 0 -nan 0 0 0 -nan -nan 0 -1 -1 -1 -1 -1 -1 -nan -1 -1 -nan 
Shoots/CH_IMAGES/snapshot220245/VIS_SV_0_z1_h1_g0_e65_v500_new_469039_0.png 0 0 -nan 0 0 0 -nan -nan 0 -1 -1 -1 -1 -1 -1 -nan -1 -1 -nan 
Shoots/CH_IMAGES/snapshot220246/VIS_SV_90_z1_h1_g0_e65_v500_new_469044_0.png 10900 223266 0.0488208 5586.49 500 849 1281.14 1052.91 12 1266.76 901.856 732.837 533.715 22.571 0.737176 0.00438892 0.728286 1.37309 0.864264 
Shoots/CH_IMAGES/snapshot220245/VIS_SV_90_z1_h1_g0_e65_v500_new_469040_0.png 0 0 -nan 0 0 0 -nan -nan 0 -1 -1 -1 -1 -1 -1 -nan -1 -1 -nan 
Shoots/CH_IMAGES/snapshot220244/VIS_SV_0_z1_h1_g0_e65_v500_new_469033_0.png 0 0 -nan 0 0 0 -nan -nan 0 -1 -1 -1 -1 -1 -1 -nan -1 -1 -nan 
Shoots/CH_IMAGES/snapshot220246/VIS_SV_0_z1_h1_g0_e65_v500_new_469043_0.png 11009 51864.5 0.212265 2282.85 195 521 1274.22 1052.01 13 1289.37 1096.55 454.501 135.666 11.4349 1.18449 0.0265462 0.298495 3.35014 1.00861 
Shoots/CH_IMAGES/snapshot220247/VIS_SV_90_z1_h1_g0_e65_v500_new_469052_0.png 0 0 -nan 0 0 0 -nan -nan 0 -1 -1 -1 -1 -1 -1 -nan -1 -1 -nan 
Shoots/CH_IMAGES/snapshot220247/VIS_SV_0_z1_h1_g0_e65_v500_new_469051_0.png 0 0 -nan 0 0 0 -nan -nan 0 -1 -1 -1 -1 -1 -1 -nan -1 -1 -nan 
Shoots/CH_IMAGES/snapshot220248/VIS_SV_0_z1_h1_g0_e65_v500_new_469057_0.png 0 0 -nan 0 0 0 -nan -nan 0 -1 -1 -1 -1 -1 -1 -nan -1 -1 -nan 
Shoots/CH_IMAGES/snapshot220249/VIS_SV_90_z1_h1_g0_e65_v500_new_469064_0.png 28487 366012 0.0778309 5867.5 760 902 1398.19 775.962 18 1274.76 538.197 752.422 644.724 52.1419 0.535043 0.010398 0.856864 1.16705 1.01212 
Shoots/CH_IMAGES/snapshot220248/VIS_SV_90_z1_h1_g0_e65_v500_new_469058_0.png 0 0 -nan 0 0 0 -nan -nan 0 -1 -1 -1 -1 -1 -1 -nan -1 -1 -nan 
Shoots/CH_IMAGES/snapshot220250/VIS_SV_0_z1_h1_g0_e65_v500_new_469069_0.png 30049 460867 0.065201 9346.8 797 1043 1110.63 682.042 9 750.634 908.443 1160.05 1030.51 10.9191 0.472587 0.00432229 0.888331 1.12571 1.0434 
Shoots/CH_IMAGES/snapshot220249/VIS_SV_0_z1_h1_g0_e65_v500_new_469063_0.png 33814 292053 0.11578 6612.72 656 946 1070.13 766.656 18 974.716 841.556 959.415 377.88 151.856 1.10103 0.00971732 0.393865 2.53894 1.10624 
Shoots/CH_IMAGES/snapshot220250/VIS_SV_90_z1_h1_g0_e65_v500_new_469070_0.png 37122 413082 0.0898659 6475.02 650 1081 1320.3 762.867 10 1402.81 764.31 897.66 583.29 2.33635 0.836911 0.0111265 0.64979 1.53896 1.12434 
Shoots/CH_IMAGES/snapshot220252/VIS_SV_90_z1_h1_g0_e65_v500_new_469082_0.png 33004 335086 0.0984941 8635.42 579 1137 1350.47 796.305 11 1476.32 722.419 1076.13 335.71 19.4761 1.17306 0.00556173 0.311959 3.20555 1.05233 
Shoots/CH_IMAGES/snapshot220251/VIS_SV_90_z1_h1_g0_e65_v500_new_469076_0.png 5333 42312.5 0.126038 2213.8 145 410 1257.88 1175.78 8 1258.26 1105.38 393.567 121.877 4.10301 1.17501 0.0136743 0.309673 3.22921 0.856592 
Shoots/CH_IMAGES/snapshot220251/VIS_SV_0_z1_h1_g0_e65_v500_new_469075_0.png 3750 31227 0.120088 1835.78 127 386 1217.57 1150.49 9 1211.58 1123.46 385.09 107.387 0.140398 1.20095 0.013983 0.278863 3.58599 0.866066 
Shoots/CH_IMAGES/snapshot220253/VIS_SV_90_z1_h1_g0_e65_v500_new_469088_0.png 0 0 -nan 0 0 0 -nan -nan 0 -1 -1 -1 -1 -1 -1 -nan -1 -1 -nan 
Shoots/CH_IMAGES/snapshot220253/VIS_SV_0_z1_h1_g0_e65_v500_new_469087_0.png 0 0 -nan 0 0 0 -nan -nan 0 -1 -1 -1 -1 -1 -1 -nan -1 -1 -nan 
Shoots/CH_IMAGES/snapshot220254/VIS_SV_90_z1_h1_g0_e65_v500_new_469094_0.png 7035 45397.5 0.154964 2446.52 214 599 1304.37 1027.37 14 1333.6 1036.13 537.992 101.884 15.1566 1.27328 0.0147699 0.189378 5.28044 0.966457 
Shoots/CH_IMAGES/snapshot220252/VIS_SV_0_z1_h1_g0_e65_v500_new_469081_0.png 21929 414100 0.0529559 7139.33 752 1056 1061.47 674.217 12 1488.47 252.298 1221.72 1062.59 0 0.510391 0.00540647 0.869751 1.14975 0.987556 
Shoots/CH_IMAGES/snapshot220254/VIS_SV_0_z1_h1_g0_e65_v500_new_469093_0.png 6390 209094 0.0305603 3801.1 450 894 1142.74 952.596 14 1344.03 1227.21 1014.79 649.654 162.718 0.848307 0.00555765 0.640187 1.56204 0.786828 
Shoots/CH_IMAGES/snapshot220255/VIS_SV_0_z1_h1_g0_e65_v500_new_469096_0.png 45560 462266 0.0985581 8441.98 729 1137 1059.95 656.555 21 944.944 778.671 1301.42 618.971 177.844 1.0241 0.00803349 0.475613 2.10255 1.10179 
Shoots/CH_IMAGES/snapshot220256/VIS_SV_0_z1_h1_g0_e65_v500_new_469105_0.png 21078 297546 0.0708393 6027.13 610 822 1204.47 900.276 11 1236.09 857.861 733.686 470.535 18.8052 0.846959 0.00729151 0.64133 1.55926 1.14351 
Shoots/CH_IMAGES/snapshot220255/VIS_SV_90_z1_h1_g0_e65_v500_new_469097_0.png 60478 439604 0.137574 8697.41 686 1133 1453.67 694.025 15 1537.48 770.281 1068.9 434.99 22.9963 1.08908 0.0100468 0.40695 2.4573 1.20154 
Shoots/CH_IMAGES/snapshot220256/VIS_SV_90_z1_h1_g0_e65_v500_new_469106_0.png 26376 135960 0.193998 4854.09 320 855 1308.64 906.771 24 1550.66 470.76 1455.87 320.028 19.4301 1.24914 0.014067 0.219819 4.5492 1.04033 
Shoots/CH_IMAGES/snapshot220257/VIS_SV_0_z1_h1_g0_e65_v500_new_469111_0.png 35329 291950 0.12101 7143.59 713 801 943.844 786.897 18 901.896 892.247 918.64 351.559 150.58 1.11113 0.00869979 0.382695 2.61305 1.11778 
Shoots/CH_IMAGES/snapshot220258/VIS_SV_0_z1_h1_g0_e65_v500_new_469117_0.png 0 0 -nan 0 0 0 -nan -nan 0 -1 -1 -1 -1 -1 -1 -nan -1 -1 -nan 
Shoots/CH_IMAGES/snapshot220257/VIS_SV_90_z1_h1_g0_e65_v500_new_469112_0.png 27775 204440 0.135859 5595.61 468 760 1209.32 838.783 16 1124.61 866.967 719.138 395.491 160.495 0.948734 0.0111473 0.549952 1.81834 1.18036 
Shoots/CH_IMAGES/snapshot220258/VIS_SV_90_z1_h1_g0_e65_v500_new_469118_0.png 0 0 -nan 0 0 0 -nan -nan 0 -1 -1 -1 -1 -1 -1 -nan -1 -1 -nan 
Shoots/CH_IMAGES/snapshot220259/VIS_SV_0_z1_h1_g0_e65_v500_new_469123_0.png 0 0 -nan 0 0 0 -nan -nan 0 -1 -1 -1 -1 -1 -1 -nan -1 -1 -nan 
Shoots/CH_IMAGES/snapshot220259/VIS_SV_90_z1_h1_g0_e65_v500_new_469124_0.png 0 0 -nan 0 0 0 -nan -nan 0 -1 -1 -1 -1 -1 -1 -nan -1 -1 -nan 
Shoots/CH_IMAGES/snapshot220260/VIS_SV_0_z1_h1_g0_e65_v500_new_469129_0.png 0 0 -nan 0 0 0 -nan -nan 0 -1 -1 -1 -1 -1 -1 -nan -1 -1 -nan 
Shoots/CH_IMAGES/snapshot220260/VIS_SV_90_z1_h1_g0_e65_v500_new_469130_0.png 0 0 -nan 0 0 0 -nan -nan 0 -1 -1 -1 -1 -1 -1 -nan -1 -1 -nan 
Shoots/CH_IMAGES/snapshot220261/VIS_SV_0_z1_h1_g0_e65_v500_new_469135_0.png 0 0 -nan 0 0 0 -nan -nan 0 -1 -1 -1 -1 -1 -1 -nan -1 -1 -nan 
Shoots/CH_IMAGES/snapshot220262/VIS_SV_90_z1_h1_g0_e65_v500_new_469142_0.png 0 0 -nan 0 0 0 -nan -nan 0 -1 -1 -1 -1 -1 -1 -nan -1 -1 -nan 
Shoots/CH_IMAGES/snapshot220262/VIS_SV_0_z1_h1_g0_e65_v500_new_469141_0.png 0 0 -nan 0 0 0 -nan -nan 0 -1 -1 -1 -1 -1 -1 -nan -1 -1 -nan 
Shoots/CH_IMAGES/snapshot220263/VIS_SV_90_z1_h1_g0_e65_v500_new_469148_0.png 55998 338185 0.165584 9562.32 436 1340 1225.31 670.342 13 1225.47 624.39 1155.71 296.322 175.836 1.21951 0.00769583 0.256399 3.90017 1.13631 
Shoots/CH_IMAGES/snapshot220261/VIS_SV_90_z1_h1_g0_e65_v500_new_469136_0.png 0 0 -nan 0 0 0 -nan -nan 0 -1 -1 -1 -1 -1 -1 -nan -1 -1 -nan 
Shoots/CH_IMAGES/snapshot220263/VIS_SV_0_z1_h1_g0_e65_v500_new_469147_0.png 49692 693186 0.0716863 9909.3 950 1338 1114.87 570.668 21 690.226 1223.64 1934.09 965.984 27.6775 1.00055 0.00635931 0.499452 2.0022 1.13084 
Shoots/CH_IMAGES/snapshot220264/VIS_SV_0_z1_h1_g0_e65_v500_new_469153_0.png 38137 503446 0.075752 8199.82 684 940 886.014 777.232 11 883.849 1120.34 1240.26 479.437 161.52 1.10764 0.00712767 0.386562 2.5869 1.21653 
Shoots/CH_IMAGES/snapshot220264/VIS_SV_90_z1_h1_g0_e65_v500_new_469154_0.png 45234 510674 0.0885771 8514.58 1049 838 1273.05 797.219 29 1354.9 873.32 1071.9 590.756 121.22 0.947493 0.00784059 0.551129 1.81446 1.09832 
Shoots/CH_IMAGES/snapshot220265/VIS_SV_90_z1_h1_g0_e65_v500_new_469160_0.png 11904 113592 0.104797 3524.25 354 493 1292.75 1134.82 9 1287.84 1120.82 509 279.527 154.798 0.949559 0.0120439 0.549169 1.82093 0.999059 
Shoots/CH_IMAGES/snapshot220265/VIS_SV_0_z1_h1_g0_e65_v500_new_469159_0.png 20679 222146 0.0930872 6453.34 731 504 846.066 1164.19 10 776.656 1152.82 654.31 393.881 111.613 0.892212 0.00623979 0.601979 1.66119 1.11671 
Shoots/CH_IMAGES/snapshot220266/VIS_SV_0_z1_h1_g0_e65_v500_new_469165_0.png 0 0 -nan 0 0 0 -nan -nan 0 -1 -1 -1 -1 -1 -1 -nan -1 -1 -nan 
Shoots/CH_IMAGES/snapshot220267/VIS_SV_0_z1_h1_g0_e65_v500_new_469171_0.png 29223 340856 0.0857342 6161.81 664 855 1251.68 761.845 38 1305.33 790.269 753.679 624.327 21.6169 0.58588 0.00967205 0.828373 1.20719 1.01994 
Shoots/CH_IMAGES/snapshot220266/VIS_SV_90_z1_h1_g0_e65_v500_new_469166_0.png 0 0 -nan 0 0 0 -nan -nan 0 -1 -1 -1 -1 -1 -1 -nan -1 -1 -nan 
Shoots/CH_IMAGES/snapshot220267/VIS_SV_90_z1_h1_g0_e65_v500_new_469172_0.png 43726 224484 0.194784 7279.5 458 906 1376.26 798.718 36 1460.2 846.965 885.765 303.059 14.238 1.14705 0.0103692 0.342144 2.92275 1.22803 
Shoots/CH_IMAGES/snapshot220268/VIS_SV_0_z1_h1_g0_e65_v500_new_469177_0.png 0 0 -nan 0 0 0 -nan -nan 0 -1 -1 -1 -1 -1 -1 -nan -1 -1 -nan 
Shoots/CH_IMAGES/snapshot220269/VIS_SV_0_z1_h1_g0_e65_v500_new_469183_0.png 16847 159036 0.105932 4940.99 477 608 1241.3 1018.46 19 1354.78 847.97 747.543 622.393 130.704 0.578646 0.00867172 0.832584 1.20108 1.0752 
Shoots/CH_IMAGES/snapshot220268/VIS_SV_90_z1_h1_g0_e65_v500_new_469178_0.png 0 0 -nan 0 0 0 -nan -nan 0 -1 -1 -1 -1 -1 -1 -nan -1 -1 -nan 
Shoots/CH_IMAGES/snapshot220269/VIS_SV_90_z1_h1_g0_e65_v500_new_469184_0.png 12886 87692.5 0.146945 3452.67 302 606 1311.08 1046.07 19 1505.52 956.653 795.932 349.972 41.3914 1.05858 0.0135837 0.439702 2.27427 1.01634 
Shoots/CH_IMAGES/snapshot220271/VIS_SV_0_z1_h1_g0_e65_v500_new_469195_0.png 0 0 -nan 0 0 0 -nan -nan 0 -1 -1 -1 -1 -1 -1 -nan -1 -1 -nan 
Shoots/CH_IMAGES/snapshot220270/VIS_SV_0_z1_h1_g0_e65_v500_new_469189_0.png 32412 309145 0.104844 7543.34 570 945 1155.36 792.041 23 1035.62 1079.26 1032.86 448.827 7.54073 1.06344 0.00715794 0.434548 2.30124 1.04242 
Shoots/CH_IMAGES/snapshot220270/VIS_SV_90_z1_h1_g0_e65_v500_new_469190_0.png 29293 348456 0.0840651 6825.67 686 902 1256.33 827.307 27 1022.36 286.389 1027.16 650.097 0 0.856844 0.00790101 0.632909 1.58001 1.02392 
Shoots/CH_IMAGES/snapshot220271/VIS_SV_90_z1_h1_g0_e65_v500_new_469196_0.png 0 0 -nan 0 0 0 -nan -nan 0 -1 -1 -1 -1 -1 -1 -nan -1 -1 -nan 
Shoots/CH_IMAGES/snapshot220272/VIS_SV_90_z1_h1_g0_e65_v500_new_469202_0.png 18753 146683 0.127847 4337.93 363 653 1295.97 959.693 27 1366.76 966.534 638.666 256.263 20.9323 1.09431 0.0125232 0.401248 2.49222 1.08463 
Shoots/CH_IMAGES/snapshot220272/VIS_SV_0_z1_h1_g0_e65_v500_new_469201_0.png 18236 260706 0.0699485 5312.11 711 644 1287.4 954.301 36 1440.61 1034.46 999.583 547.178 91.4488 0.951413 0.00812091 0.547407 1.82679 1.08595 
Shoots/CH_IMAGES/snapshot220273/VIS_SV_0_z1_h1_g0_e65_v500_new_469207_0.png 0 0 -nan 0 0 0 -nan -nan 0 -1 -1 -1 -1 -1 -1 -nan -1 -1 -nan 
Shoots/CH_IMAGES/snapshot220273/VIS_SV_90_z1_h1_g0_e65_v500_new_469208_0.png 0 0 -nan 0 0 0 -nan -nan 0 -1 -1 -1 -1 -1 -1 -nan -1 -1 -nan 
Shoots/CH_IMAGES/snapshot220274/VIS_SV_90_z1_h1_g0_e65_v500_new_469214_0.png 0 0 -nan 0 0 0 -nan -nan 0 -1 -1 -1 -1 -1 -1 -nan -1 -1 -nan 
Shoots/CH_IMAGES/snapshot220275/VIS_SV_90_z1_h1_g0_e65_v500_new_469220_0.png 25577 104904 0.243812 3399.11 205 783 1240.2 896.575 15 1240.67 940.629 726.697 214.329 12.8105 1.18749 0.0278182 0.294936 3.39057 1.12913 
Shoots/CH_IMAGES/snapshot220275/VIS_SV_0_z1_h1_g0_e65_v500_new_469219_0.png 22891 323722 0.0707118 7795.72 767 741 1219.3 927.229 20 90.8025 1739.98 3031.34 1173.23 49.4304 1.10722 0.00473328 0.387034 2.58375 1.15463 
Shoots/CH_IMAGES/snapshot220274/VIS_SV_0_z1_h1_g0_e65_v500_new_469213_0.png 0 0 -nan 0 0 0 -nan -nan 0 -1 -1 -1 -1 -1 -1 -nan -1 -1 -nan 
Shoots/CH_IMAGES/snapshot220276/VIS_SV_90_z1_h1_g0_e65_v500_new_469226_0.png 0 0 -nan 0 0 0 -nan -nan 0 -1 -1 -1 -1 -1 -1 -nan -1 -1 -nan 
Shoots/CH_IMAGES/snapshot220276/VIS_SV_0_z1_h1_g0_e65_v500_new_469225_0.png 0 0 -nan 0 0 0 -nan -nan 0 -1 -1 -1 -1 -1 -1 -nan -1 -1 -nan 
Shoots/CH_IMAGES/snapshot220277/VIS_SV_0_z1_h1_g0_e65_v500_new_469228_0.png 0 0 -nan 0 0 0 -nan -nan 0 -1 -1 -1 -1 -1 -1 -nan -1 -1 -nan 
Shoots/CH_IMAGES/snapshot220277/VIS_SV_90_z1_h1_g0_e65_v500_new_469229_0.png 0 0 -nan 0 0 0 -nan -nan 0 -1 -1 -1 -1 -1 -1 -nan -1 -1 -nan 
Shoots/CH_IMAGES/snapshot220278/VIS_SV_0_z1_h1_g0_e65_v500_new_469237_0.png 27349 308548 0.0886376 6789.51 561 1038 1204.61 780.424 8 1217.17 746.354 1379.06 414.309 148.912 1.18285 0.00745547 0.300428 3.32858 1.00438 
Shoots/CH_IMAGES/snapshot220279/VIS_SV_0_z1_h1_g0_e65_v500_new_469243_0.png 15958 96450 0.165454 3513.46 320 777 1185.06 873.837 15 1129.16 887.376 728.906 184.144 167.833 1.2226 0.0162449 0.252631 3.95835 1.11207 
Shoots/CH_IMAGES/snapshot220279/VIS_SV_90_z1_h1_g0_e65_v500_new_469244_0.png 17255 299433 0.0576256 5870.15 764 755 1234.4 900.337 10 1186.84 919.912 947.254 486.48 120.917 0.986338 0.00629255 0.513569 1.94716 1.09936 
Shoots/CH_IMAGES/snapshot220280/VIS_SV_90_z1_h1_g0_e65_v500_new_469250_0.png 31438 444471 0.0707313 5524.38 919 942 1106.72 772.995 10 1120.04 691.467 662.591 491.008 33.4868 0.719664 0.0129448 0.741042 1.34945 1.03096 
Shoots/CH_IMAGES/snapshot220278/VIS_SV_90_z1_h1_g0_e65_v500_new_469238_0.png 34000 496194 0.0685217 8260.45 953 996 1343.85 733.896 9 1578.8 777.719 910.907 848.847 9.85964 0.369134 0.00626154 0.93187 1.07311 1.11625 
Shoots/CH_IMAGES/snapshot220280/VIS_SV_0_z1_h1_g0_e65_v500_new_469249_0.png 34364 384272 0.0894261 7971.17 672 973 1176.17 830.97 21 1005.95 989.246 1116.19 545.248 19.368 1.01144 0.00679626 0.48849 2.04713 1.05605 
Shoots/CH_IMAGES/snapshot220281/VIS_SV_0_z1_h1_g0_e65_v500_new_469255_0.png 0 0 -nan 0 0 0 -nan -nan 0 -1 -1 -1 -1 -1 -1 -nan -1 -1 -nan 
Shoots/CH_IMAGES/snapshot220281/VIS_SV_90_z1_h1_g0_e65_v500_new_469256_0.png 0 0 -nan 0 0 0 -nan -nan 0 -1 -1 -1 -1 -1 -1 -nan -1 -1 -nan 
Shoots/CH_IMAGES/snapshot220282/VIS_SV_90_z1_h1_g0_e65_v500_new_469259_0.png 0 0 -nan 0 0 0 -nan -nan 0 -1 -1 -1 -1 -1 -1 -nan -1 -1 -nan 
Shoots/CH_IMAGES/snapshot220282/VIS_SV_0_z1_h1_g0_e65_v500_new_469258_0.png 0 0 -nan 0 0 0 -nan -nan 0 -1 -1 -1 -1 -1 -1 -nan -1 -1 -nan 
Shoots/CH_IMAGES/snapshot220283/VIS_SV_0_z1_h1_g0_e65_v500_new_469267_0.png 50293 644862 0.0779903 12423.2 1194 1045 1277.38 694.532 19 1066.62 812.052 1353.31 742.072 41.1568 0.950435 0.00409495 0.548337 1.8237 1.13169 
Shoots/CH_IMAGES/snapshot220283/VIS_SV_90_z1_h1_g0_e65_v500_new_469268_0.png 44775 367094 0.121972 7147.61 756 1031 1104.38 656.689 21 975.689 792.034 1021.16 582.115 150.023 0.927302 0.0110135 0.570055 1.75422 1.0849 
Shoots/CH_IMAGES/snapshot220284/VIS_SV_90_z1_h1_g0_e65_v500_new_469274_0.png 0 0 -nan 0 0 0 -nan -nan 0 -1 -1 -1 -1 -1 -1 -nan -1 -1 -nan 
Shoots/CH_IMAGES/snapshot220284/VIS_SV_0_z1_h1_g0_e65_v500_new_469273_0.png 0 0 -nan 0 0 0 -nan -nan 0 -1 -1 -1 -1 -1 -1 -nan -1 -1 -nan 
Shoots/CH_IMAGES/snapshot220285/VIS_SV_0_z1_h1_g0_e65_v500_new_469279_0.png 34000 358162 0.0949292 7565.11 655 1025 1077.64 686.771 11 1012.64 740.933 994.32 379.76 159.097 1.11182 0.00746549 0.381929 2.61829 1.04791 
Shoots/CH_IMAGES/snapshot220285/VIS_SV_90_z1_h1_g0_e65_v500_new_469280_0.png 31141 434285 0.0717064 8212.24 764 983 1239.99 781.666 20 935.781 1144.08 1541.91 603.544 27.4422 1.10324 0.00580255 0.391427 2.55476 1.04274 
Shoots/CH_IMAGES/snapshot220286/VIS_SV_0_z1_h1_g0_e65_v500_new_469285_0.png 0 0 -nan 0 0 0 -nan -nan 0 -1 -1 -1 -1 -1 -1 -nan -1 -1 -nan 
Shoots/CH_IMAGES/snapshot220286/VIS_SV_90_z1_h1_g0_e65_v500_new_469286_0.png 0 0 -nan 0 0 0 -nan -nan 0 -1 -1 -1 -1 -1 -1 -nan -1 -1 -nan 
Shoots/CH_IMAGES/snapshot220287/VIS_SV_90_z1_h1_g0_e65_v500_new_469292_0.png 0 0 -nan 0 0 0 -nan -nan 0 -1 -1 -1 -1 -1 -1 -nan -1 -1 -nan 
Shoots/CH_IMAGES/snapshot220287/VIS_SV_0_z1_h1_g0_e65_v500_new_469291_0.png 0 0 -nan 0 0 0 -nan -nan 0 -1 -1 -1 -1 -1 -1 -nan -1 -1 -nan 
Shoots/CH_IMAGES/snapshot220288/VIS_SV_0_z1_h1_g0_e65_v500_new_469297_0.png 0 0 -nan 0 0 0 -nan -nan 0 -1 -1 -1 -1 -1 -1 -nan -1 -1 -nan 
Shoots/CH_IMAGES/snapshot220288/VIS_SV_90_z1_h1_g0_e65_v500_new_469298_0.png 0 0 -nan 0 0 0 -nan -nan 0 -1 -1 -1 -1 -1 -1 -nan -1 -1 -nan 
Shoots/CH_IMAGES/snapshot220289/VIS_SV_90_z1_h1_g0_e65_v500_new_469304_0.png 0 0 -nan 0 0 0 -nan -nan 0 -1 -1 -1 -1 -1 -1 -nan -1 -1 -nan 
Shoots/CH_IMAGES/snapshot220289/VIS_SV_0_z1_h1_g0_e65_v500_new_469303_0.png 0 0 -nan 0 0 0 -nan -nan 0 -1 -1 -1 -1 -1 -1 -nan -1 -1 -nan 
Shoots/CH_IMAGES/snapshot220290/VIS_SV_0_z1_h1_g0_e65_v500_new_469306_0.png 0 0 -nan 0 0 0 -nan -nan 0 -1 -1 -1 -1 -1 -1 -nan -1 -1 -nan 
Shoots/CH_IMAGES/snapshot220290/VIS_SV_90_z1_h1_g0_e65_v500_new_469307_0.png 0 0 -nan 0 0 0 -nan -nan 0 -1 -1 -1 -1 -1 -1 -nan -1 -1 -nan 
Shoots/CH_IMAGES/snapshot220291/VIS_SV_0_z1_h1_g0_e65_v500_new_469315_0.png 23354 204850 0.114005 5527.11 577 752 1084.36 843.781 21 1037 897.155 755.483 269.011 148.756 1.13483 0.00960671 0.356078 2.80837 1.14092 
Shoots/CH_IMAGES/snapshot220291/VIS_SV_90_z1_h1_g0_e65_v500_new_469316_0.png 20455 225738 0.0906137 4909.67 514 740 1277.02 894.391 26 1146.36 439.543 803.701 534.389 0 0.818645 0.0106636 0.66491 1.50396 1.11616 
Shoots/CH_IMAGES/snapshot220292/VIS_SV_90_z1_h1_g0_e65_v500_new_469322_0.png 29318 317808 0.0922505 7730.61 534 1096 1322.75 802.686 13 1253.29 609.16 978.715 541.663 40.1425 0.945047 0.00616477 0.553443 1.80687 1.02356 
Shoots/CH_IMAGES/snapshot220292/VIS_SV_0_z1_h1_g0_e65_v500_new_469321_0.png 25651 408210 0.0628377 7710.5 827 1020 1162.7 786.897 12 1363.99 347.471 856.572 628.368 0 0.729953 0.00542187 0.733584 1.36317 1.00399 
Shoots/CH_IMAGES/snapshot220293/VIS_SV_0_z1_h1_g0_e65_v500_new_469324_0.png 52832 578986 0.0912493 10354.2 929 1192 1342.32 705.415 15 1455.52 771.338 1090.97 688.501 158.85 0.858961 0.00619263 0.631093 1.58455 1.18625 
Shoots/CH_IMAGES/snapshot220294/VIS_SV_0_z1_h1_g0_e65_v500_new_469333_0.png 0 0 -nan 0 0 0 -nan -nan 0 -1 -1 -1 -1 -1 -1 -nan -1 -1 -nan 
Shoots/CH_IMAGES/snapshot220293/VIS_SV_90_z1_h1_g0_e65_v500_new_469325_0.png 54197 626231 0.0865447 9088.7 1103 1079 1146.42 671.468 20 1281.07 780.44 1373.17 667.021 129.596 1.01415 0.00824482 0.485752 2.05867 1.13317 
Shoots/CH_IMAGES/snapshot220294/VIS_SV_90_z1_h1_g0_e65_v500_new_469334_0.png 0 0 -nan 0 0 0 -nan -nan 0 -1 -1 -1 -1 -1 -1 -nan -1 -1 -nan 
Shoots/CH_IMAGES/snapshot220295/VIS_SV_0_z1_h1_g0_e65_v500_new_469339_0.png 26772 201920 0.132587 6985.56 423 874 1173.89 884.302 15 1129.33 991.148 783.954 324.479 13.3675 1.08268 0.00689428 0.413901 2.41604 0.996345 
Shoots/CH_IMAGES/snapshot220295/VIS_SV_90_z1_h1_g0_e65_v500_new_469340_0.png 25416 274018 0.0927529 6095.25 659 645 1266.68 1001.93 31 1161.99 987.819 766.499 533.73 55.2102 0.77933 0.00859675 0.696322 1.43612 1.17723 
Shoots/CH_IMAGES/snapshot220296/VIS_SV_0_z1_h1_g0_e65_v500_new_469345_0.png 1740 8109.5 0.214563 620.12 87 191 1190.06 1258.51 8 409.265 830.561 1725.02 489.502 0 1.19686 0.0568601 0.283765 3.52404 1.09837 
Shoots/CH_IMAGES/snapshot220296/VIS_SV_90_z1_h1_g0_e65_v500_new_469346_0.png 2217 8610.5 0.257476 827.928 81 195 1262.01 1259.53 9 1294.69 1254.26 180.165 99.4514 20.5048 0.946571 0.0406434 0.552002 1.81159 1.16147 
Shoots/CH_IMAGES/snapshot220297/VIS_SV_0_z1_h1_g0_e65_v500_new_469351_0.png 0 0 -nan 0 0 0 -nan -nan 0 -1 -1 -1 -1 -1 -1 -nan -1 -1 -nan 
Shoots/CH_IMAGES/snapshot220297/VIS_SV_90_z1_h1_g0_e65_v500_new_469352_0.png 0 0 -nan 0 0 0 -nan -nan 0 -1 -1 -1 -1 -1 -1 -nan -1 -1 -nan 
Shoots/CH_IMAGES/snapshot220298/VIS_SV_90_z1_h1_g0_e65_v500_new_469358_0.png 0 0 -nan 0 0 0 -nan -nan 0 -1 -1 -1 -1 -1 -1 -nan -1 -1 -nan 
Shoots/CH_IMAGES/snapshot220298/VIS_SV_0_z1_h1_g0_e65_v500_new_469357_0.png 0 0 -nan 0 0 0 -nan -nan 0 -1 -1 -1 -1 -1 -1 -nan -1 -1 -nan 
Shoots/CH_IMAGES/snapshot220299/VIS_SV_90_z1_h1_g0_e65_v500_new_469361_0.png 50550 737476 0.0685446 10034.6 1162 1097 1294.21 665.91 20 2100.83 1265.35 2348.33 1241.17 132.963 0.971049 0.00630856 0.528532 1.89203 1.13063 
Shoots/CH_IMAGES/snapshot220301/VIS_SV_0_z1_h1_g0_e65_v500_new_469375_0.png 0 0 -nan 0 0 0 -nan -nan 0 -1 -1 -1 -1 -1 -1 -nan -1 -1 -nan 
Shoots/CH_IMAGES/snapshot220300/VIS_SV_90_z1_h1_g0_e65_v500_new_469370_0.png 35026 413108 0.0847865 6369.05 683 1104 1276.41 627.967 23 1144.93 316.09 623.42 502.924 36.5619 0.621743 0.0108505 0.806718 1.23959 1.05013 
Shoots/CH_IMAGES/snapshot220300/VIS_SV_0_z1_h1_g0_e65_v500_new_469369_0.png 34551 436868 0.079088 7508.34 635 1090 1213.14 706.478 17 1154.95 745.02 941.498 542.463 4.2711 0.920685 0.00770162 0.57617 1.7356 1.05879 
Shoots/CH_IMAGES/snapshot220299/VIS_SV_0_z1_h1_g0_e65_v500_new_469360_0.png 44887 469676 0.09557 9435.66 864 1193 999.335 571.448 17 869.289 669.098 1123.94 648.957 144.904 0.919355 0.00633558 0.577394 1.73192 1.10154 
Shoots/CH_IMAGES/snapshot220301/VIS_SV_90_z1_h1_g0_e65_v500_new_469376_0.png 0 0 -nan 0 0 0 -nan -nan 0 -1 -1 -1 -1 -1 -1 -nan -1 -1 -nan 
Shoots/CH_IMAGES/snapshot220302/VIS_SV_90_z1_h1_g0_e65_v500_new_469382_0.png 0 0 -nan 0 0 0 -nan -nan 0 -1 -1 -1 -1 -1 -1 -nan -1 -1 -nan 
Shoots/CH_IMAGES/snapshot220302/VIS_SV_0_z1_h1_g0_e65_v500_new_469381_0.png 0 0 -nan 0 0 0 -nan -nan 0 -1 -1 -1 -1 -1 -1 -nan -1 -1 -nan 
Shoots/CH_IMAGES/snapshot220303/VIS_SV_90_z1_h1_g0_e65_v500_new_469388_0.png 31955 304156 0.105061 7267.81 558 987 1263.73 785.985 10 1264.9 580.854 1182.25 412.833 8.48766 1.14088 0.00760224 0.349192 2.86376 1.04044 
Shoots/CH_IMAGES/snapshot220303/VIS_SV_0_z1_h1_g0_e65_v500_new_469387_0.png 30651 568014 0.0539617 7966.01 948 1050 1180.56 765.661 11 1133.55 796.92 840.907 740.202 171.547 0.489402 0.00606978 0.880243 1.13605 1.04242 
Shoots/CH_IMAGES/snapshot220304/VIS_SV_90_z1_h1_g0_e65_v500_new_469394_0.png 44273 527494 0.0839307 8797.98 980 1016 1201.42 764.642 21 1256.8 743.124 980.805 704.331 133.535 0.750846 0.00718758 0.718115 1.39253 1.10688 
Shoots/CH_IMAGES/snapshot220304/VIS_SV_0_z1_h1_g0_e65_v500_new_469393_0.png 40644 495006 0.0821081 8204.41 1048 1142 1048.66 663.292 21 1023.56 712.798 1255.35 507.065 130.297 1.09186 0.00758772 0.403923 2.47572 1.08141 
Shoots/CH_IMAGES/snapshot220305/VIS_SV_90_z1_h1_g0_e65_v500_new_469400_0.png 0 0 -nan 0 0 0 -nan -nan 0 -1 -1 -1 -1 -1 -1 -nan -1 -1 -nan 
Shoots/CH_IMAGES/snapshot220305/VIS_SV_0_z1_h1_g0_e65_v500_new_469399_0.png 0 0 -nan 0 0 0 -nan -nan 0 -1 -1 -1 -1 -1 -1 -nan -1 -1 -nan 
Shoots/CH_IMAGES/snapshot220306/VIS_SV_90_z1_h1_g0_e65_v500_new_469406_0.png 0 0 -nan 0 0 0 -nan -nan 0 -1 -1 -1 -1 -1 -1 -nan -1 -1 -nan 
Shoots/CH_IMAGES/snapshot220307/VIS_SV_90_z1_h1_g0_e65_v500_new_469412_0.png 12694 158472 0.0801025 3907.17 432 627 1248.87 945.659 14 1418.44 635.121 607.401 503.403 0 0.58518 0.0104492 0.828782 1.20659 1.0224 
Shoots/CH_IMAGES/snapshot220306/VIS_SV_0_z1_h1_g0_e65_v500_new_469405_0.png 0 0 -nan 0 0 0 -nan -nan 0 -1 -1 -1 -1 -1 -1 -nan -1 -1 -nan 
Shoots/CH_IMAGES/snapshot220307/VIS_SV_0_z1_h1_g0_e65_v500_new_469411_0.png 11471 227248 0.0504779 5108.29 634 611 1123.34 932.99 11 1032.41 986.732 617.871 507.332 135.951 0.598167 0.00552408 0.821098 1.21788 1.02069 
Shoots/CH_IMAGES/snapshot220308/VIS_SV_90_z1_h1_g0_e65_v500_new_469418_0.png 0 0 -nan 0 0 0 -nan -nan 0 -1 -1 -1 -1 -1 -1 -nan -1 -1 -nan 
Shoots/CH_IMAGES/snapshot220308/VIS_SV_0_z1_h1_g0_e65_v500_new_469417_0.png 0 0 -nan 0 0 0 -nan -nan 0 -1 -1 -1 -1 -1 -1 -nan -1 -1 -nan 
Shoots/CH_IMAGES/snapshot220309/VIS_SV_0_z1_h1_g0_e65_v500_new_469423_0.png 0 0 -nan 0 0 0 -nan -nan 0 -1 -1 -1 -1 -1 -1 -nan -1 -1 -nan 
Shoots/CH_IMAGES/snapshot220309/VIS_SV_90_z1_h1_g0_e65_v500_new_469424_0.png 0 0 -nan 0 0 0 -nan -nan 0 -1 -1 -1 -1 -1 -1 -nan -1 -1 -nan 
Shoots/CH_IMAGES/snapshot220310/VIS_SV_90_z1_h1_g0_e65_v500_new_469430_0.png 0 0 -nan 0 0 0 -nan -nan 0 -1 -1 -1 -1 -1 -1 -nan -1 -1 -nan 
Shoots/CH_IMAGES/snapshot220310/VIS_SV_0_z1_h1_g0_e65_v500_new_469429_0.png 0 0 -nan 0 0 0 -nan -nan 0 -1 -1 -1 -1 -1 -1 -nan -1 -1 -nan 
Shoots/CH_IMAGES/snapshot220311/VIS_SV_90_z1_h1_g0_e65_v500_new_469436_0.png 0 0 -nan 0 0 0 -nan -nan 0 -1 -1 -1 -1 -1 -1 -nan -1 -1 -nan 
Shoots/CH_IMAGES/snapshot220311/VIS_SV_0_z1_h1_g0_e65_v500_new_469435_0.png 0 0 -nan 0 0 0 -nan -nan 0 -1 -1 -1 -1 -1 -1 -nan -1 -1 -nan 
Shoots/CH_IMAGES/snapshot220312/VIS_SV_90_z1_h1_g0_e65_v500_new_469442_0.png 58301 561319 0.103864 9074.86 985 1077 1212.9 692.94 20 1228.21 782.319 943.61 792.452 129.604 0.566022 0.00889624 0.83981 1.19075 1.14665 
Shoots/CH_IMAGES/snapshot220313/VIS_SV_0_z1_h1_g0_e65_v500_new_469447_0.png 0 0 -nan 0 0 0 -nan -nan 0 -1 -1 -1 -1 -1 -1 -nan -1 -1 -nan 
Shoots/CH_IMAGES/snapshot220312/VIS_SV_0_z1_h1_g0_e65_v500_new_469441_0.png 56365 665973 0.0846356 10680.6 947 1072 1094.36 665.374 21 996.342 714.283 1032.76 866.873 4.48949 0.566786 0.0062091 0.839377 1.19136 1.14546 
Shoots/CH_IMAGES/snapshot220313/VIS_SV_90_z1_h1_g0_e65_v500_new_469448_0.png 0 0 -nan 0 0 0 -nan -nan 0 -1 -1 -1 -1 -1 -1 -nan -1 -1 -nan 
Shoots/CH_IMAGES/snapshot220314/VIS_SV_90_z1_h1_g0_e65_v500_new_469454_0.png 0 0 -nan 0 0 0 -nan -nan 0 -1 -1 -1 -1 -1 -1 -nan -1 -1 -nan 
Shoots/CH_IMAGES/snapshot220314/VIS_SV_0_z1_h1_g0_e65_v500_new_469453_0.png 0 0 -nan 0 0 0 -nan -nan 0 -1 -1 -1 -1 -1 -1 -nan -1 -1 -nan 
Shoots/CH_IMAGES/snapshot220315/VIS_SV_0_z1_h1_g0_e65_v500_new_469459_0.png 0 0 -nan 0 0 0 -nan -nan 0 -1 -1 -1 -1 -1 -1 -nan -1 -1 -nan 
Shoots/CH_IMAGES/snapshot220315/VIS_SV_90_z1_h1_g0_e65_v500_new_469460_0.png 0 0 -nan 0 0 0 -nan -nan 0 -1 -1 -1 -1 -1 -1 -nan -1 -1 -nan 
Shoots/CH_IMAGES/snapshot220316/VIS_SV_0_z1_h1_g0_e65_v500_new_469465_0.png 8794 220397 0.0399007 3707.78 511 859 1115.85 971.187 9 1200.66 770.975 367.627 367.013 126.449 0.0578336 0.00803839 0.998328 1.00168 0.887991 
Shoots/CH_IMAGES/snapshot220316/VIS_SV_90_z1_h1_g0_e65_v500_new_469466_0.png 11600 184952 0.0627191 4304.54 366 870 1247.48 1000.93 11 1238.23 940.697 701.893 258.739 6.09017 1.12372 0.0078671 0.36863 2.71275 0.866584 
Shoots/CH_IMAGES/snapshot220317/VIS_SV_0_z1_h1_g0_e65_v500_new_469471_0.png 0 0 -nan 0 0 0 -nan -nan 0 -1 -1 -1 -1 -1 -1 -nan -1 -1 -nan 
Shoots/CH_IMAGES/snapshot220318/VIS_SV_90_z1_h1_g0_e65_v500_new_469478_0.png 0 0 -nan 0 0 0 -nan -nan 0 -1 -1 -1 -1 -1 -1 -nan -1 -1 -nan 
Shoots/CH_IMAGES/snapshot220317/VIS_SV_90_z1_h1_g0_e65_v500_new_469472_0.png 0 0 -nan 0 0 0 -nan -nan 0 -1 -1 -1 -1 -1 -1 -nan -1 -1 -nan 
Shoots/CH_IMAGES/snapshot220319/VIS_SV_0_z1_h1_g0_e65_v500_new_469483_0.png 28866 292734 0.0986085 6175.95 747 678 1015.43 865.189 37 593.546 2923.25 4484.52 1263.42 8.6726 1.19856 0.0095102 0.28173 3.5495 1.01325 
Shoots/CH_IMAGES/snapshot220318/VIS_SV_0_z1_h1_g0_e65_v500_new_469477_0.png 0 0 -nan 0 0 0 -nan -nan 0 -1 -1 -1 -1 -1 -1 -nan -1 -1 -nan 
Shoots/CH_IMAGES/snapshot220319/VIS_SV_90_z1_h1_g0_e65_v500_new_469484_0.png 26249 178464 0.147083 5252.98 392 699 1284.3 942.577 16 1315.65 957.975 589.451 312.5 3.96293 0.969377 0.0119539 0.530155 1.88624 1.16431 
Shoots/CH_IMAGES/snapshot221457/VIS_SV_0_z1_h1_g0_e65_v500_new_469489_0.png 0 0 -nan 0 0 0 -nan -nan 0 -1 -1 -1 -1 -1 -1 -nan -1 -1 -nan 
Shoots/CH_IMAGES/snapshot221457/VIS_SV_90_z1_h1_g0_e65_v500_new_469490_0.png 0 0 -nan 0 0 0 -nan -nan 0 -1 -1 -1 -1 -1 -1 -nan -1 -1 -nan 
Shoots/CH_IMAGES/snapshot221458/VIS_SV_0_z1_h1_g0_e65_v500_new_469492_0.png 0 0 -nan 0 0 0 -nan -nan 0 -1 -1 -1 -1 -1 -1 -nan -1 -1 -nan 
Shoots/CH_IMAGES/snapshot221458/VIS_SV_90_z1_h1_g0_e65_v500_new_469493_0.png 0 0 -nan 0 0 0 -nan -nan 0 -1 -1 -1 -1 -1 -1 -nan -1 -1 -nan 
Shoots/CH_IMAGES/snapshot221459/VIS_SV_0_z1_h1_g0_e65_v500_new_469501_0.png 0 0 -nan 0 0 0 -nan -nan 0 -1 -1 -1 -1 -1 -1 -nan -1 -1 -nan 
Shoots/CH_IMAGES/snapshot221459/VIS_SV_90_z1_h1_g0_e65_v500_new_469502_0.png 0 0 -nan 0 0 0 -nan -nan 0 -1 -1 -1 -1 -1 -1 -nan -1 -1 -nan 
Shoots/CH_IMAGES/snapshot221460/VIS_SV_0_z1_h1_g0_e65_v500_new_469507_0.png 28817 124350 0.231741 3842.78 283 702 1249.12 950.016 15 1259.11 995.039 659.285 242.819 13.72 1.124 0.0245227 0.368307 2.71513 1.15512 
Shoots/CH_IMAGES/snapshot221460/VIS_SV_90_z1_h1_g0_e65_v500_new_469508_0.png 24428 246452 0.0991185 6578.98 703 687 1208.01 979.749 27 1091.9 981.912 692.272 526.247 113.934 0.692568 0.00709219 0.760175 1.31549 1.1624 
Shoots/CH_IMAGES/snapshot221461/VIS_SV_0_z1_h1_g0_e65_v500_new_469513_0.png 5886 75861 0.0775893 2323.49 446 371 1309.28 1132.95 19 1253.85 1044.28 469.971 227.634 38.039 1.01552 0.0137009 0.484357 2.06459 0.925765 
Shoots/CH_IMAGES/snapshot221461/VIS_SV_90_z1_h1_g0_e65_v500_new_469514_0.png 7401 35372.5 0.20923 1591.07 141 362 1262.47 1135.58 25 1284.44 1139.51 327.595 109.232 10.2652 1.15461 0.0367384 0.333436 2.99907 1.03491 
Shoots/CH_IMAGES/snapshot221462/VIS_SV_0_z1_h1_g0_e65_v500_new_469519_0.png 0 0 -nan 0 0 0 -nan -nan 0 -1 -1 -1 -1 -1 -1 -nan -1 -1 -nan 
Shoots/CH_IMAGES/snapshot221462/VIS_SV_90_z1_h1_g0_e65_v500_new_469520_0.png 0 0 -nan 0 0 0 -nan -nan 0 -1 -1 -1 -1 -1 -1 -nan -1 -1 -nan 
Shoots/CH_IMAGES/snapshot221463/VIS_SV_0_z1_h1_g0_e65_v500_new_469525_0.png 0 0 -nan 0 0 0 -nan -nan 0 -1 -1 -1 -1 -1 -1 -nan -1 -1 -nan 
Shoots/CH_IMAGES/snapshot221463/VIS_SV_90_z1_h1_g0_e65_v500_new_469526_0.png 0 0 -nan 0 0 0 -nan -nan 0 -1 -1 -1 -1 -1 -1 -nan -1 -1 -nan 
Shoots/CH_IMAGES/snapshot221464/VIS_SV_0_z1_h1_g0_e65_v500_new_469531_0.png 83185 1.18688e+06 0.0700872 11480.3 1446 1348 1257.02 559.141 12 1306.7 502.804 1595.99 936.54 159.121 0.909058 0.00793136 0.586807 1.70414 1.21625 
Shoots/CH_IMAGES/snapshot221464/VIS_SV_90_z1_h1_g0_e65_v500_new_469532_0.png 71739 486989 0.147311 7077.94 655 1348 1159.96 572.356 15 6699.05 -5008.98 15555 4176.58 0 1.20954 0.017995 0.268503 3.72435 1.16695 
Shoots/CH_IMAGES/snapshot221465/VIS_SV_0_z1_h1_g0_e65_v500_new_469537_0.png 19469 187594 0.103783 4711.8 485 705 1241.55 953.08 10 1283.65 800.892 824.888 293.064 16.0322 1.13554 0.01102 0.355277 2.8147 1.10489 
Shoots/CH_IMAGES/snapshot221465/VIS_SV_90_z1_h1_g0_e65_v500_new_469538_0.png 14386 162301 0.0886378 4463.33 410 711 1262.86 978.782 21 1420.27 981.315 660.204 490.214 10.7056 0.717608 0.00907468 0.742519 1.34677 1.03973 
Shoots/CH_IMAGES/snapshot221466/VIS_SV_90_z1_h1_g0_e65_v500_new_469544_0.png 0 0 -nan 0 0 0 -nan -nan 0 -1 -1 -1 -1 -1 -1 -nan -1 -1 -nan 
Shoots/CH_IMAGES/snapshot221466/VIS_SV_0_z1_h1_g0_e65_v500_new_469543_0.png 0 0 -nan 0 0 0 -nan -nan 0 -1 -1 -1 -1 -1 -1 -nan -1 -1 -nan 
Shoots/CH_IMAGES/snapshot221467/VIS_SV_0_z1_h1_g0_e65_v500_new_469549_0.png 0 0 -nan 0 0 0 -nan -nan 0 -1 -1 -1 -1 -1 -1 -nan -1 -1 -nan 
Shoots/CH_IMAGES/snapshot221467/VIS_SV_90_z1_h1_g0_e65_v500_new_469550_0.png 0 0 -nan 0 0 0 -nan -nan 0 -1 -1 -1 -1 -1 -1 -nan -1 -1 -nan 
Shoots/CH_IMAGES/snapshot221468/VIS_SV_0_z1_h1_g0_e65_v500_new_469555_0.png 16842 111336 0.151273 3835.17 317 578 1214.76 1029.33 11 1206.46 1045.08 460.78 217.483 178.82 1.02763 0.0143891 0.471989 2.11869 1.05812 
Shoots/CH_IMAGES/snapshot221468/VIS_SV_90_z1_h1_g0_e65_v500_new_469556_0.png 11508 110653 0.104001 3539.48 408 562 1231.1 1069.27 8 1176.66 1349.4 756.16 383.324 0 0.99304 0.0115433 0.506935 1.97264 1.01191 
Shoots/CH_IMAGES/snapshot221469/VIS_SV_90_z1_h1_g0_e65_v500_new_469562_0.png 5647 38720.5 0.14584 1633.14 212 384 1268.58 1146.98 26 1330.93 1174.89 420.117 189.592 11.3336 1.04758 0.026606 0.451283 2.2159 0.882947 
Shoots/CH_IMAGES/snapshot221469/VIS_SV_0_z1_h1_g0_e65_v500_new_469561_0.png 5681 56036.5 0.10138 2162.67 313 385 1231.44 1159.33 18 1373.68 1051.42 437.611 323.163 156.437 0.723227 0.0152635 0.738472 1.35415 0.934144 
Shoots/CH_IMAGES/snapshot221470/VIS_SV_90_z1_h1_g0_e65_v500_new_469565_0.png 0 0 -nan 0 0 0 -nan -nan 0 -1 -1 -1 -1 -1 -1 -nan -1 -1 -nan 
Shoots/CH_IMAGES/snapshot221471/VIS_SV_90_z1_h1_g0_e65_v500_new_469574_0.png 31086 424110 0.0732969 7805.9 860 1001 1318.79 768.9 12 1382.9 468.515 1249.54 630.724 173.524 0.995225 0.00641104 0.504763 1.98113 1.10006 
Shoots/CH_IMAGES/snapshot221470/VIS_SV_0_z1_h1_g0_e65_v500_new_469564_0.png 0 0 -nan 0 0 0 -nan -nan 0 -1 -1 -1 -1 -1 -1 -nan -1 -1 -nan 
Shoots/CH_IMAGES/snapshot221471/VIS_SV_0_z1_h1_g0_e65_v500_new_469573_0.png 29636 351329 0.084354 8604.9 553 1144 1138.42 790.823 16 1001.34 681.342 1178.53 355.901 160.73 1.18154 0.00502965 0.301986 3.31141 1.03474 
Shoots/CH_IMAGES/snapshot221472/VIS_SV_0_z1_h1_g0_e65_v500_new_469579_0.png 13111 150080 0.0873598 4268.56 550 556 1226.69 1027.87 17 1251.43 1053.21 627.298 394.281 122.926 0.861929 0.00904236 0.628539 1.59099 1.03491 
Shoots/CH_IMAGES/snapshot221472/VIS_SV_90_z1_h1_g0_e65_v500_new_469580_0.png 9628 69303 0.138926 2288.61 284 554 1203.28 1063.59 25 1123.94 1038.38 518.236 209 161.52 1.09244 0.0230995 0.40329 2.4796 1.0074 
Shoots/CH_IMAGES/snapshot221473/VIS_SV_0_z1_h1_g0_e65_v500_new_469585_0.png 0 0 -nan 0 0 0 -nan -nan 0 -1 -1 -1 -1 -1 -1 -nan -1 -1 -nan 
Shoots/CH_IMAGES/snapshot221473/VIS_SV_90_z1_h1_g0_e65_v500_new_469586_0.png 0 0 -nan 0 0 0 -nan -nan 0 -1 -1 -1 -1 -1 -1 -nan -1 -1 -nan 
Shoots/CH_IMAGES/snapshot221474/VIS_SV_0_z1_h1_g0_e65_v500_new_469591_0.png 35898 437314 0.0820874 6773.85 995 793 1140.65 824.456 14 1470.91 562.094 1459.42 903.722 136.561 0.872659 0.00983124 0.619233 1.6149 1.05605 
Shoots/CH_IMAGES/snapshot221475/VIS_SV_0_z1_h1_g0_e65_v500_new_469597_0.png 65351 883072 0.0740042 10549.5 1423 1095 1223.1 631.222 21 1112.61 848.611 1494.97 757.842 53.1584 0.993048 0.00737906 0.506928 1.97267 1.17365 
Shoots/CH_IMAGES/snapshot221474/VIS_SV_90_z1_h1_g0_e65_v500_new_469592_0.png 33601 336188 0.0999469 6324.45 767 771 1185.74 864.976 11 1353.53 1046.04 856.904 541.523 141.821 0.857959 0.0105564 0.631953 1.5824 1.22182 
Shoots/CH_IMAGES/snapshot221475/VIS_SV_90_z1_h1_g0_e65_v500_new_469598_0.png 67225 429934 0.156361 9254.38 667 1153 1189.01 690.307 22 1190.59 729.916 1126.64 402.443 163.762 1.13384 0.00986383 0.357205 2.79951 1.16944 
Shoots/CH_IMAGES/snapshot221476/VIS_SV_90_z1_h1_g0_e65_v500_new_469604_0.png 20372 210358 0.0968444 5378.37 572 876 1162.36 849.37 7 453.906 998.984 1676.16 1174.39 89.278 0.773762 0.00884997 0.700646 1.42725 0.964028 
Shoots/CH_IMAGES/snapshot221477/VIS_SV_90_z1_h1_g0_e65_v500_new_469610_0.png 60748 499241 0.121681 6880.98 976 942 1160.44 715.469 27 1057.75 850.159 925.436 740.385 89.3485 0.632395 0.0161228 0.800039 1.24994 1.19931 
Shoots/CH_IMAGES/snapshot221477/VIS_SV_0_z1_h1_g0_e65_v500_new_469609_0.png 57522 623128 0.0923118 9412.85 1062 912 1355.04 723.612 25 1382.26 732.214 935.217 660.389 75.6068 0.766636 0.00815834 0.706135 1.41616 1.21388 
Shoots/CH_IMAGES/snapshot221476/VIS_SV_0_z1_h1_g0_e65_v500_new_469603_0.png 19288 227441 0.0848044 5413.99 487 884 1295.25 833.741 7 1256.69 1266.21 994.955 434.852 0 1.06108 0.00826917 0.437057 2.28803 0.935271 
Shoots/CH_IMAGES/snapshot221478/VIS_SV_0_z1_h1_g0_e65_v500_new_469615_0.png 59010 931877 0.0633238 11824.2 1296 1093 1283.78 648.721 31 1264.52 664.533 1158.44 895.612 67.283 0.673621 0.00530385 0.773117 1.29346 1.16962 
Shoots/CH_IMAGES/snapshot221478/VIS_SV_90_z1_h1_g0_e65_v500_new_469616_0.png 55884 334174 0.16723 6674.23 605 1118 1095.69 638.534 33 772.024 2215.17 3765.6 926.525 4.02772 1.22797 0.0157651 0.24605 4.06421 1.17985 
Shoots/CH_IMAGES/snapshot221479/VIS_SV_90_z1_h1_g0_e65_v500_new_469619_0.png 32783 218348 0.150141 5339.42 351 1078 1264.76 759.442 11 1342.95 923.235 1031.23 266.024 179.586 1.21822 0.0144501 0.257968 3.87645 1.02248 
Shoots/CH_IMAGES/snapshot221479/VIS_SV_0_z1_h1_g0_e65_v500_new_469618_0.png 36530 624080 0.0585342 9878.21 1093 1002 1370.14 771.034 7 1338.38 740.833 1054.52 781.896 49.8987 0.719067 0.00470439 0.741471 1.34867 1.07785 
Shoots/CH_IMAGES/snapshot221480/VIS_SV_0_z1_h1_g0_e65_v500_new_469624_0.png 31015 357696 0.0867078 5893.47 585 1170 1217.42 741.575 14 1259.79 795.091 1094.99 445.94 161.328 1.0888 0.0112212 0.407254 2.45547 1.03096 
Shoots/CH_IMAGES/snapshot221480/VIS_SV_90_z1_h1_g0_e65_v500_new_469625_0.png 30397 514400 0.0590921 8185.93 1053 1102 1222.49 780.591 10 962.033 822.721 1219.72 914.649 93.5063 0.70727 0.00570039 0.749885 1.33354 1.04209 
Shoots/CH_IMAGES/snapshot221481/VIS_SV_90_z1_h1_g0_e65_v500_new_469634_0.png 0 0 -nan 0 0 0 -nan -nan 0 -1 -1 -1 -1 -1 -1 -nan -1 -1 -nan 
Shoots/CH_IMAGES/snapshot221481/VIS_SV_0_z1_h1_g0_e65_v500_new_469633_0.png 0 0 -nan 0 0 0 -nan -nan 0 -1 -1 -1 -1 -1 -1 -nan -1 -1 -nan 
Shoots/CH_IMAGES/snapshot221483/VIS_SV_90_z1_h1_g0_e65_v500_new_469646_0.png 835 2766 0.30188 345.669 24 140 1268.5 1255.51 9 1266.65 1264.67 132.095 48.7824 170.326 1.12312 0.0878163 0.369297 2.70785 0.891886 
Shoots/CH_IMAGES/snapshot221482/VIS_SV_0_z1_h1_g0_e65_v500_new_469636_0.png 0 0 -nan 0 0 0 -nan -nan 0 -1 -1 -1 -1 -1 -1 -nan -1 -1 -nan 
Shoots/CH_IMAGES/snapshot221482/VIS_SV_90_z1_h1_g0_e65_v500_new_469637_0.png 0 0 -nan 0 0 0 -nan -nan 0 -1 -1 -1 -1 -1 -1 -nan -1 -1 -nan 
Shoots/CH_IMAGES/snapshot221483/VIS_SV_0_z1_h1_g0_e65_v500_new_469645_0.png 987 6781 0.145554 681.514 92 144 1240.94 1257.33 15 2577.18 643.745 2917.73 763.431 0 1.21519 0.0267041 0.261653 3.82186 0.8 
Shoots/CH_IMAGES/snapshot221484/VIS_SV_90_z1_h1_g0_e65_v500_new_469652_0.png 0 0 -nan 0 0 0 -nan -nan 0 -1 -1 -1 -1 -1 -1 -nan -1 -1 -nan 
Shoots/CH_IMAGES/snapshot221485/VIS_SV_0_z1_h1_g0_e65_v500_new_469657_0.png 32055 439027 0.0730137 7399.81 861 1132 1229.81 812.241 8 1048 1066.54 1081.89 906.115 118.113 0.570031 0.00735638 0.837532 1.19398 1.04855 
Shoots/CH_IMAGES/snapshot221484/VIS_SV_0_z1_h1_g0_e65_v500_new_469651_0.png 0 0 -nan 0 0 0 -nan -nan 0 -1 -1 -1 -1 -1 -1 -nan -1 -1 -nan 
Shoots/CH_IMAGES/snapshot221485/VIS_SV_90_z1_h1_g0_e65_v500_new_469658_0.png 24631 229486 0.107331 5177.92 384 1076 1229.4 799.101 11 1230.16 809.829 829.94 284.478 178.721 1.1465 0.0115447 0.342769 2.91742 0.997163 
Shoots/CH_IMAGES/snapshot221486/VIS_SV_90_z1_h1_g0_e65_v500_new_469664_0.png 0 0 -nan 0 0 0 -nan -nan 0 -1 -1 -1 -1 -1 -1 -nan -1 -1 -nan 
Shoots/CH_IMAGES/snapshot221486/VIS_SV_0_z1_h1_g0_e65_v500_new_469663_0.png 0 0 -nan 0 0 0 -nan -nan 0 -1 -1 -1 -1 -1 -1 -nan -1 -1 -nan 
Shoots/CH_IMAGES/snapshot221487/VIS_SV_90_z1_h1_g0_e65_v500_new_469670_0.png 21362 214196 0.0997311 5083.08 503 937 1169.86 829.033 12 17361.3 -21658.9 6957.36 5.26455e-09 126.34 1.41421 0.0103896 7.56688e-13 1.32155e+12 0.971095 
Shoots/CH_IMAGES/snapshot221488/VIS_SV_90_z1_h1_g0_e65_v500_new_469673_0.png 0 0 -nan 0 0 0 -nan -nan 0 -1 -1 -1 -1 -1 -1 -nan -1 -1 -nan 
Shoots/CH_IMAGES/snapshot221487/VIS_SV_0_z1_h1_g0_e65_v500_new_469669_0.png 24255 485070 0.050003 6700.19 923 984 1122.6 764.112 10 1318.08 608.472 1695.84 718.911 145.457 1.07338 0.00678949 0.423926 2.3589 1.0028 
Shoots/CH_IMAGES/snapshot221489/VIS_SV_90_z1_h1_g0_e65_v500_new_469682_0.png 9782 105840 0.0924221 2911.87 360 609 1233.68 1023.99 9 983.292 637.474 773.428 745.73 0 0.267624 0.0144975 0.964189 1.03714 0.974248 
Shoots/CH_IMAGES/snapshot221488/VIS_SV_0_z1_h1_g0_e65_v500_new_469672_0.png 0 0 -nan 0 0 0 -nan -nan 0 -1 -1 -1 -1 -1 -1 -nan -1 -1 -nan 
Shoots/CH_IMAGES/snapshot221489/VIS_SV_0_z1_h1_g0_e65_v500_new_469681_0.png 10566 157928 0.0669037 4153.86 491 608 1255.66 1034.72 8 1294.89 973.027 595.379 384.376 167.09 0.841903 0.00769513 0.6456 1.54895 0.997166 
Shoots/CH_IMAGES/snapshot221490/VIS_SV_90_z1_h1_g0_e65_v500_new_469688_0.png 0 0 -nan 0 0 0 -nan -nan 0 -1 -1 -1 -1 -1 -1 -nan -1 -1 -nan 
Shoots/CH_IMAGES/snapshot221491/VIS_SV_0_z1_h1_g0_e65_v500_new_469693_0.png 65452 336932 0.194259 6799.51 573 1074 1299.55 699.573 32 1789.17 1549.35 2234.33 789.995 158.135 1.13704 0.0177901 0.353571 2.82828 1.15095 
Shoots/CH_IMAGES/snapshot221490/VIS_SV_0_z1_h1_g0_e65_v500_new_469687_0.png 0 0 -nan 0 0 0 -nan -nan 0 -1 -1 -1 -1 -1 -1 -nan -1 -1 -nan 
Shoots/CH_IMAGES/snapshot221491/VIS_SV_90_z1_h1_g0_e65_v500_new_469694_0.png 63402 502714 0.126119 9234.82 851 1018 1127.06 739.611 39 1079.95 773.895 988.921 599.141 135.005 0.887859 0.00934235 0.605853 1.65057 1.15535 
Shoots/CH_IMAGES/snapshot221492/VIS_SV_0_z1_h1_g0_e65_v500_new_469699_0.png 32650 458558 0.0712015 6947.83 749 1047 1227.46 786.927 9 1159.17 757.766 876.454 556.856 170.771 0.853989 0.00849953 0.635352 1.57393 1.0447 
Shoots/CH_IMAGES/snapshot221492/VIS_SV_90_z1_h1_g0_e65_v500_new_469700_0.png 35392 392226 0.0902336 6777.16 826 961 1187.01 791.322 10 1157.71 653.712 917.858 558.279 176.909 0.885165 0.00968321 0.608242 1.64408 1.05879 
Shoots/CH_IMAGES/snapshot221493/VIS_SV_90_z1_h1_g0_e65_v500_new_469706_0.png 25345 168610 0.150318 4191.26 353 892 1208.69 834.36 13 3610.42 -2530.41 7904.56 1996.36 0 1.22265 0.0181306 0.252558 3.95949 0.985838 
Shoots/CH_IMAGES/snapshot221493/VIS_SV_0_z1_h1_g0_e65_v500_new_469705_0.png 28392 459946 0.0617289 9200.47 909 888 1215.59 851.844 12 1201.81 787.226 828.135 660.202 20.5232 0.636844 0.00421489 0.797215 1.25437 1.03303 
Shoots/CH_IMAGES/snapshot221494/VIS_SV_90_z1_h1_g0_e65_v500_new_469712_0.png 41592 382198 0.108823 6462.82 844 819 1068.45 795.167 23 407.362 1307.83 1946.73 1145.68 55.8946 0.907177 0.0125134 0.588515 1.69919 1.13687 
Shoots/CH_IMAGES/snapshot221494/VIS_SV_0_z1_h1_g0_e65_v500_new_469711_0.png 43945 511630 0.0858921 8194.5 966 876 1270.56 812.752 19 1386 889.689 946.061 600.669 127.064 0.854499 0.00822384 0.634915 1.57501 1.10006 
Shoots/CH_IMAGES/snapshot221495/VIS_SV_0_z1_h1_g0_e65_v500_new_469717_0.png 44113 415178 0.106251 7796.39 711 967 1284.57 797.038 28 1426.76 764.275 964.784 550.428 53.8302 0.926802 0.00911989 0.570519 1.75279 1.09095 
Shoots/CH_IMAGES/snapshot221495/VIS_SV_90_z1_h1_g0_e65_v500_new_469718_0.png 58619 404778 0.144818 8500.04 704 1046 1209.74 746.623 22 1160.22 857.86 1559.12 600.656 50.6754 1.10883 0.0101955 0.385253 2.5957 1.1359 
Shoots/CH_IMAGES/snapshot221496/VIS_SV_0_z1_h1_g0_e65_v500_new_469723_0.png 64054 446127 0.143578 8111.76 589 1161 1297.19 648.694 14 1329.16 713.4 1010.03 464.886 174.414 1.03897 0.0122328 0.460268 2.17265 1.22372 
Shoots/CH_IMAGES/snapshot221496/VIS_SV_90_z1_h1_g0_e65_v500_new_469724_0.png 64265 790630 0.0812833 8865.85 1335 1139 1153.99 638.812 22 1293.05 735.026 1439.67 741.83 125.441 0.984605 0.0102741 0.515277 1.9407 1.16352 
Shoots/CH_IMAGES/snapshot221497/VIS_SV_90_z1_h1_g0_e65_v500_new_469730_0.png 61549 386772 0.159135 8057.26 587 1208 1257.22 662.961 23 1555.88 1091.1 1637.23 669.53 166.506 1.08725 0.0119139 0.40894 2.44535 1.14546 
Shoots/CH_IMAGES/snapshot221497/VIS_SV_0_z1_h1_g0_e65_v500_new_469729_0.png 62085 818546 0.0758479 10174.9 1099 1190 1315.98 705.704 16 1483.92 814.002 1423.72 729.802 153.317 0.987318 0.00753594 0.512602 1.95083 1.16944 
Shoots/CH_IMAGES/snapshot221498/VIS_SV_0_z1_h1_g0_e65_v500_new_469735_0.png 58163 627073 0.0927532 9552.41 995 962 1270.25 698.149 22 1180.35 760.711 986.626 681.343 50.9635 0.786666 0.00800996 0.690579 1.44806 1.20295 
Shoots/CH_IMAGES/snapshot221498/VIS_SV_90_z1_h1_g0_e65_v500_new_469736_0.png 57285 470852 0.121662 6711.76 960 928 1005.57 681.723 28 2756.47 -1378.81 5207.72 2002.75 0 1.10944 0.0159801 0.384573 2.60029 1.13317 
Shoots/CH_IMAGES/snapshot221499/VIS_SV_90_z1_h1_g0_e65_v500_new_469742_0.png 15331 236003 0.064961 5200.83 690 747 1228 902.608 11 1766.89 990.56 1353.33 786.009 95.7579 0.915647 0.00712255 0.580795 1.72178 1.08397 
Shoots/CH_IMAGES/snapshot221500/VIS_SV_0_z1_h1_g0_e65_v500_new_469747_0.png 0 0 -nan 0 0 0 -nan -nan 0 -1 -1 -1 -1 -1 -1 -nan -1 -1 -nan 
Shoots/CH_IMAGES/snapshot221499/VIS_SV_0_z1_h1_g0_e65_v500_new_469741_0.png 9501 94217.5 0.100841 3482.34 281 727 1296.74 924.643 25 1340.32 950.767 715.141 175.736 13.9836 1.22822 0.00984548 0.245736 4.06941 1.04446 
Shoots/CH_IMAGES/snapshot221500/VIS_SV_90_z1_h1_g0_e65_v500_new_469748_0.png 0 0 -nan 0 0 0 -nan -nan 0 -1 -1 -1 -1 -1 -1 -nan -1 -1 -nan 
Shoots/CH_IMAGES/snapshot221501/VIS_SV_0_z1_h1_g0_e65_v500_new_469753_0.png 52115 619343 0.0841456 8689.61 1186 1008 1283.91 696.331 16 161.964 -93.688 2792.54 1390.93 0 1.00191 0.00867305 0.498089 2.00767 1.13148 
Shoots/CH_IMAGES/snapshot221501/VIS_SV_90_z1_h1_g0_e65_v500_new_469754_0.png 54515 388630 0.140275 6430.59 762 943 1093.71 733.694 26 1369.16 99.8812 1139.12 881.453 0 0.672602 0.0165663 0.773803 1.29232 1.11694 
Shoots/CH_IMAGES/snapshot221502/VIS_SV_0_z1_h1_g0_e65_v500_new_469759_0.png 24212 283970 0.0852627 5562.92 581 931 1247.53 849.943 10 1227.93 778.755 428.808 399.888 129.583 0.367267 0.00983185 0.932557 1.07232 0.986269 
Shoots/CH_IMAGES/snapshot221502/VIS_SV_90_z1_h1_g0_e65_v500_new_469760_0.png 27972 346742 0.0806709 5713.1 707 887 1271.47 849.013 13 1286.52 793.583 808.435 572.125 6.62688 0.764598 0.0107694 0.707695 1.41304 1.01363 
Shoots/CH_IMAGES/snapshot221503/VIS_SV_90_z1_h1_g0_e65_v500_new_469763_0.png 0 0 -nan 0 0 0 -nan -nan 0 -1 -1 -1 -1 -1 -1 -nan -1 -1 -nan 
Shoots/CH_IMAGES/snapshot221504/VIS_SV_0_z1_h1_g0_e65_v500_new_469771_0.png 17703 146132 0.121144 4353.86 371 718 1183.8 940.147 18 1124.21 907.117 622.79 241.333 154.757 1.10679 0.0117356 0.387503 2.58062 1.07034 
Shoots/CH_IMAGES/snapshot221503/VIS_SV_0_z1_h1_g0_e65_v500_new_469762_0.png 0 0 -nan 0 0 0 -nan -nan 0 -1 -1 -1 -1 -1 -1 -nan -1 -1 -nan 
Shoots/CH_IMAGES/snapshot221504/VIS_SV_90_z1_h1_g0_e65_v500_new_469772_0.png 20873 277432 0.0752363 5872.49 796 706 1233.37 953.838 21 1342.05 980.752 943.217 453.644 141.184 1.01887 0.0076059 0.480955 2.0792 1.13563 
Shoots/CH_IMAGES/snapshot221505/VIS_SV_90_z1_h1_g0_e65_v500_new_469778_0.png 0 0 -nan 0 0 0 -nan -nan 0 -1 -1 -1 -1 -1 -1 -nan -1 -1 -nan 
Shoots/CH_IMAGES/snapshot221505/VIS_SV_0_z1_h1_g0_e65_v500_new_469777_0.png 0 0 -nan 0 0 0 -nan -nan 0 -1 -1 -1 -1 -1 -1 -nan -1 -1 -nan 
Shoots/CH_IMAGES/snapshot221506/VIS_SV_90_z1_h1_g0_e65_v500_new_469784_0.png 0 0 -nan 0 0 0 -nan -nan 0 -1 -1 -1 -1 -1 -1 -nan -1 -1 -nan 
Shoots/CH_IMAGES/snapshot221506/VIS_SV_0_z1_h1_g0_e65_v500_new_469783_0.png 0 0 -nan 0 0 0 -nan -nan 0 -1 -1 -1 -1 -1 -1 -nan -1 -1 -nan 
Shoots/CH_IMAGES/snapshot221507/VIS_SV_90_z1_h1_g0_e65_v500_new_469790_0.png 0 0 -nan 0 0 0 -nan -nan 0 -1 -1 -1 -1 -1 -1 -nan -1 -1 -nan 
Shoots/CH_IMAGES/snapshot221507/VIS_SV_0_z1_h1_g0_e65_v500_new_469789_0.png 0 0 -nan 0 0 0 -nan -nan 0 -1 -1 -1 -1 -1 -1 -nan -1 -1 -nan 
Shoots/CH_IMAGES/snapshot221508/VIS_SV_0_z1_h1_g0_e65_v500_new_469795_0.png 0 0 -nan 0 0 0 -nan -nan 0 -1 -1 -1 -1 -1 -1 -nan -1 -1 -nan 
Shoots/CH_IMAGES/snapshot221508/VIS_SV_90_z1_h1_g0_e65_v500_new_469796_0.png 0 0 -nan 0 0 0 -nan -nan 0 -1 -1 -1 -1 -1 -1 -nan -1 -1 -nan 
Shoots/CH_IMAGES/snapshot221509/VIS_SV_90_z1_h1_g0_e65_v500_new_469802_0.png 5536 36116 0.153284 1945.94 167 379 1267.82 1158.75 7 1270.7 1137.46 347.702 120.287 12.0938 1.14372 0.0183717 0.345948 2.89061 0.906234 
Shoots/CH_IMAGES/snapshot221509/VIS_SV_0_z1_h1_g0_e65_v500_new_469801_0.png 4584 34226 0.133933 1347.85 163 394 1246.46 1138.71 10 1246.73 1397.56 586.934 144.651 0 1.22764 0.0317082 0.246452 4.05758 0.801226 
Shoots/CH_IMAGES/snapshot221510/VIS_SV_90_z1_h1_g0_e65_v500_new_469808_0.png 36307 265684 0.136655 5279.07 477 944 1335.01 812.809 23 -24875 -38821.9 7519.56 1.78258e-09 56.2325 1.41421 0.0163714 2.37059e-13 4.21836e+12 1.05296 
Shoots/CH_IMAGES/snapshot221510/VIS_SV_0_z1_h1_g0_e65_v500_new_469807_0.png 26989 297102 0.0908407 6035.79 605 930 1290.27 799.213 17 1314.79 843.577 770.987 492.724 33.112 0.849609 0.00930954 0.639082 1.56474 1.01097 
Shoots/CH_IMAGES/snapshot221511/VIS_SV_90_z1_h1_g0_e65_v500_new_469814_0.png 8775 37000 0.237162 1926.38 164 421 1255.78 1123.6 19 1266 1119.59 371.708 109.147 8.96312 1.18858 0.0297149 0.293637 3.40556 0.981795 
Shoots/CH_IMAGES/snapshot221512/VIS_SV_90_z1_h1_g0_e65_v500_new_469820_0.png 0 0 -nan 0 0 0 -nan -nan 0 -1 -1 -1 -1 -1 -1 -nan -1 -1 -nan 
Shoots/CH_IMAGES/snapshot221512/VIS_SV_0_z1_h1_g0_e65_v500_new_469819_0.png 0 0 -nan 0 0 0 -nan -nan 0 -1 -1 -1 -1 -1 -1 -nan -1 -1 -nan 
Shoots/CH_IMAGES/snapshot221511/VIS_SV_0_z1_h1_g0_e65_v500_new_469813_0.png 5568 64710.5 0.0860448 2320.64 329 404 1203.45 1125.46 17 1143.17 1131.09 449.408 286.653 124.243 0.851062 0.0129925 0.637847 1.56777 0.924053 
Shoots/CH_IMAGES/snapshot221513/VIS_SV_90_z1_h1_g0_e65_v500_new_469826_0.png 22257 338551 0.0657419 6499.96 809 894 1270.67 873.622 14 16991.8 27552.4 4322.96 4.12195e-09 0 1.41421 0.00661996 9.53502e-13 1.04877e+12 0.980598 
Shoots/CH_IMAGES/snapshot221514/VIS_SV_0_z1_h1_g0_e65_v500_new_469831_0.png 0 0 -nan 0 0 0 -nan -nan 0 -1 -1 -1 -1 -1 -1 -nan -1 -1 -nan 
Shoots/CH_IMAGES/snapshot221513/VIS_SV_0_z1_h1_g0_e65_v500_new_469825_0.png 21711 224940 0.0965189 5895.65 446 908 1204.88 846.768 13 1177.7 879.248 739.737 347.628 176.725 1.02963 0.00784921 0.469935 2.12796 0.975675 
Shoots/CH_IMAGES/snapshot221514/VIS_SV_90_z1_h1_g0_e65_v500_new_469832_0.png 0 0 -nan 0 0 0 -nan -nan 0 -1 -1 -1 -1 -1 -1 -nan -1 -1 -nan 
Shoots/CH_IMAGES/snapshot221515/VIS_SV_90_z1_h1_g0_e65_v500_new_469835_0.png 0 0 -nan 0 0 0 -nan -nan 0 -1 -1 -1 -1 -1 -1 -nan -1 -1 -nan 
Shoots/CH_IMAGES/snapshot221515/VIS_SV_0_z1_h1_g0_e65_v500_new_469834_0.png 0 0 -nan 0 0 0 -nan -nan 0 -1 -1 -1 -1 -1 -1 -nan -1 -1 -nan 
Shoots/CH_IMAGES/snapshot221516/VIS_SV_90_z1_h1_g0_e65_v500_new_469844_0.png 0 0 -nan 0 0 0 -nan -nan 0 -1 -1 -1 -1 -1 -1 -nan -1 -1 -nan 
Shoots/CH_IMAGES/snapshot221516/VIS_SV_0_z1_h1_g0_e65_v500_new_469843_0.png 0 0 -nan 0 0 0 -nan -nan 0 -1 -1 -1 -1 -1 -1 -nan -1 -1 -nan 
Shoots/CH_IMAGES/snapshot221517/VIS_SV_90_z1_h1_g0_e65_v500_new_469850_0.png 40668 315807 0.128775 7584.38 711 856 1406 810.034 26 1507.74 845.615 893.329 431.927 34.631 1.01636 0.00888428 0.483503 2.06824 1.14043 
Shoots/CH_IMAGES/snapshot221518/VIS_SV_0_z1_h1_g0_e65_v500_new_469852_0.png 75264 865967 0.0869132 10697.6 1438 1107 1323.01 663.742 29 745.607 1016.13 2143.55 815.445 57.1719 1.11318 0.00826464 0.380417 2.62869 1.19813 
Shoots/CH_IMAGES/snapshot221518/VIS_SV_90_z1_h1_g0_e65_v500_new_469853_0.png 68890 448120 0.153731 7753.49 655 1160 1215.77 620.743 16 1171.65 672.163 1002.66 496.45 172.933 1.00486 0.0144003 0.495133 2.01966 1.16389 
Shoots/CH_IMAGES/snapshot221517/VIS_SV_0_z1_h1_g0_e65_v500_new_469849_0.png 28112 322950 0.0870475 5521.92 759 821 1083.66 779.972 12 1285.12 425.6 742.944 545.952 0 0.728219 0.0115857 0.734849 1.36082 1.07103 
Shoots/CH_IMAGES/snapshot221519/VIS_SV_0_z1_h1_g0_e65_v500_new_469861_0.png 17834 268432 0.0664378 5320.38 610 713 1273.48 956.042 17 1384.29 844.607 1069.78 601.076 59.2276 0.936086 0.00791724 0.561871 1.77977 1.09498 
Shoots/CH_IMAGES/snapshot221519/VIS_SV_90_z1_h1_g0_e65_v500_new_469862_0.png 18586 102852 0.180706 3975.29 221 732 1264.14 972.036 24 1318.4 947.193 633.278 173.053 8.73709 1.2056 0.0147794 0.273265 3.65945 1.09624 
Shoots/CH_IMAGES/snapshot221520/VIS_SV_0_z1_h1_g0_e65_v500_new_469867_0.png 70814 559081 0.126661 8127.19 948 1088 1286.96 668.045 22 1308.94 739.672 938.881 682.935 143.364 0.738387 0.0134725 0.727392 1.37477 1.23449 
Shoots/CH_IMAGES/snapshot221521/VIS_SV_90_z1_h1_g0_e65_v500_new_469874_0.png 0 0 -nan 0 0 0 -nan -nan 0 -1 -1 -1 -1 -1 -1 -nan -1 -1 -nan 
Shoots/CH_IMAGES/snapshot221520/VIS_SV_90_z1_h1_g0_e65_v500_new_469868_0.png 60912 673022 0.0905051 8713.77 1209 1012 1131.66 700.895 27 1198.76 755.583 1289.59 615.262 128.923 1.02265 0.0100809 0.477097 2.09601 1.14998 
Shoots/CH_IMAGES/snapshot221521/VIS_SV_0_z1_h1_g0_e65_v500_new_469873_0.png 0 0 -nan 0 0 0 -nan -nan 0 -1 -1 -1 -1 -1 -1 -nan -1 -1 -nan 
Shoots/CH_IMAGES/snapshot221522/VIS_SV_90_z1_h1_g0_e65_v500_new_469880_0.png 14582 111674 0.130577 3661.12 297 649 1225.19 979.293 13 1227.89 937.892 610.502 220.565 175.265 1.13024 0.013671 0.361284 2.7679 1.04602 
Shoots/CH_IMAGES/snapshot221522/VIS_SV_0_z1_h1_g0_e65_v500_new_469879_0.png 11369 126960 0.0895482 3489.52 480 654 1091.12 947.555 18 1043.97 982.478 716.642 182.113 156.922 1.22138 0.0117327 0.25412 3.93515 1.16478 
Shoots/CH_IMAGES/snapshot221523/VIS_SV_90_z1_h1_g0_e65_v500_new_469884_0.png 0 0 -nan 0 0 0 -nan -nan 0 -1 -1 -1 -1 -1 -1 -nan -1 -1 -nan 
Shoots/CH_IMAGES/snapshot221524/VIS_SV_90_z1_h1_g0_e65_v500_new_469889_0.png 0 0 -nan 0 0 0 -nan -nan 0 -1 -1 -1 -1 -1 -1 -nan -1 -1 -nan 
Shoots/CH_IMAGES/snapshot221523/VIS_SV_0_z1_h1_g0_e65_v500_new_469883_0.png 0 0 -nan 0 0 0 -nan -nan 0 -1 -1 -1 -1 -1 -1 -nan -1 -1 -nan 
Shoots/CH_IMAGES/snapshot221524/VIS_SV_0_z1_h1_g0_e65_v500_new_469888_0.png 0 0 -nan 0 0 0 -nan -nan 0 -1 -1 -1 -1 -1 -1 -nan -1 -1 -nan 
Shoots/CH_IMAGES/snapshot221525/VIS_SV_0_z1_h1_g0_e65_v500_new_469897_0.png 7338 86370 0.0849601 3111.32 367 523 1205.8 1081.91 22 1166.05 1063.05 477.056 251.696 145.167 0.972006 0.00952573 0.527602 1.89537 0.981795 
Shoots/CH_IMAGES/snapshot221525/VIS_SV_90_z1_h1_g0_e65_v500_new_469898_0.png 9229 79182.5 0.116554 3022.66 262 528 1248.73 1060.01 15 1007.2 1518.15 1213.78 307.965 19.5299 1.2217 0.0126936 0.253724 3.94129 0.996213 
Shoots/CH_IMAGES/snapshot221526/VIS_SV_90_z1_h1_g0_e65_v500_new_469904_0.png 0 0 -nan 0 0 0 -nan -nan 0 -1 -1 -1 -1 -1 -1 -nan -1 -1 -nan 
Shoots/CH_IMAGES/snapshot221526/VIS_SV_0_z1_h1_g0_e65_v500_new_469903_0.png 0 0 -nan 0 0 0 -nan -nan 0 -1 -1 -1 -1 -1 -1 -nan -1 -1 -nan 
Shoots/CH_IMAGES/snapshot221527/VIS_SV_90_z1_h1_g0_e65_v500_new_469910_0.png 78922 1.17162e+06 0.0673614 11579.9 1422 1353 1216.62 552.057 14 1320.34 573.119 1871.34 879.265 155.703 1.0297 0.00739604 0.469858 2.1283 1.20776 
Shoots/CH_IMAGES/snapshot221528/VIS_SV_0_z1_h1_g0_e65_v500_new_469915_0.png 25274 225530 0.112065 5344.1 441 828 1191.52 880.578 11 -836.352 4840.93 9151.43 1509.98 25.1796 1.29229 0.0111208 0.165 6.06062 1.15611 
Shoots/CH_IMAGES/snapshot221527/VIS_SV_0_z1_h1_g0_e65_v500_new_469909_0.png 70528 372064 0.189559 9254.15 520 1316 1295.11 544.334 17 1281.91 678.456 1173.86 395.323 7.96555 1.15172 0.010349 0.336771 2.96938 1.16261 
Shoots/CH_IMAGES/snapshot221528/VIS_SV_90_z1_h1_g0_e65_v500_new_469916_0.png 31519 259991 0.121231 6460.58 447 855 1243.59 892.564 13 1305.07 887.942 777.323 356.492 179.554 1.04056 0.0094894 0.458615 2.18048 1.03303 
Shoots/CH_IMAGES/snapshot221529/VIS_SV_90_z1_h1_g0_e65_v500_new_469922_0.png 0 0 -nan 0 0 0 -nan -nan 0 -1 -1 -1 -1 -1 -1 -nan -1 -1 -nan 
Shoots/CH_IMAGES/snapshot221530/VIS_SV_0_z1_h1_g0_e65_v500_new_469927_0.png 0 0 -nan 0 0 0 -nan -nan 0 -1 -1 -1 -1 -1 -1 -nan -1 -1 -nan 
Shoots/CH_IMAGES/snapshot221529/VIS_SV_0_z1_h1_g0_e65_v500_new_469921_0.png 0 0 -nan 0 0 0 -nan -nan 0 -1 -1 -1 -1 -1 -1 -nan -1 -1 -nan 
Shoots/CH_IMAGES/snapshot221530/VIS_SV_90_z1_h1_g0_e65_v500_new_469928_0.png 0 0 -nan 0 0 0 -nan -nan 0 -1 -1 -1 -1 -1 -1 -nan -1 -1 -nan 
Shoots/CH_IMAGES/snapshot221531/VIS_SV_0_z1_h1_g0_e65_v500_new_469933_0.png 0 0 -nan 0 0 0 -nan -nan 0 -1 -1 -1 -1 -1 -1 -nan -1 -1 -nan 
Shoots/CH_IMAGES/snapshot221531/VIS_SV_90_z1_h1_g0_e65_v500_new_469934_0.png 0 0 -nan 0 0 0 -nan -nan 0 -1 -1 -1 -1 -1 -1 -nan -1 -1 -nan 
Shoots/CH_IMAGES/snapshot221532/VIS_SV_0_z1_h1_g0_e65_v500_new_469939_0.png 0 0 -nan 0 0 0 -nan -nan 0 -1 -1 -1 -1 -1 -1 -nan -1 -1 -nan 
Shoots/CH_IMAGES/snapshot221533/VIS_SV_0_z1_h1_g0_e65_v500_new_469942_0.png 16788 151848 0.110558 3609.09 335 896 1197.66 835.723 12 1179.23 897.14 813.34 198.067 167.265 1.23002 0.0161962 0.243522 4.1064 0.903133 
Shoots/CH_IMAGES/snapshot221532/VIS_SV_90_z1_h1_g0_e65_v500_new_469940_0.png 0 0 -nan 0 0 0 -nan -nan 0 -1 -1 -1 -1 -1 -1 -nan -1 -1 -nan 
Shoots/CH_IMAGES/snapshot221533/VIS_SV_90_z1_h1_g0_e65_v500_new_469943_0.png 20328 298118 0.0681879 6687.46 685 839 1230.84 915.797 7 1351.63 320.114 1536.99 635.561 8.00992 1.08304 0.00571192 0.41351 2.41832 1.14711 
Shoots/CH_IMAGES/snapshot221534/VIS_SV_90_z1_h1_g0_e65_v500_new_469952_0.png 2916 20835 0.139957 1306.14 153 275 1233.73 1218.21 8 1234.56 1275.49 175.801 97.3658 0 0.944627 0.0214792 0.55384 1.80557 0.89584 
Shoots/CH_IMAGES/snapshot221534/VIS_SV_0_z1_h1_g0_e65_v500_new_469951_0.png 2354 14407 0.163393 982.05 145 244 1270.97 1216.06 7 1244.35 1215.83 355.57 84.8819 10.9519 1.23392 0.0306725 0.238721 4.189 0.813774 
Shoots/CH_IMAGES/snapshot221535/VIS_SV_0_z1_h1_g0_e65_v500_new_469957_0.png 0 0 -nan 0 0 0 -nan -nan 0 -1 -1 -1 -1 -1 -1 -nan -1 -1 -nan 
Shoots/CH_IMAGES/snapshot221535/VIS_SV_90_z1_h1_g0_e65_v500_new_469958_0.png 0 0 -nan 0 0 0 -nan -nan 0 -1 -1 -1 -1 -1 -1 -nan -1 -1 -nan 
Shoots/CH_IMAGES/snapshot221536/VIS_SV_90_z1_h1_g0_e65_v500_new_469964_0.png 39235 600920 0.0652916 9793.43 823 1186 1113.06 765.026 12 1023.12 743.177 1005.77 622.888 155.258 0.872562 0.0051406 0.619317 1.61468 1.08464 
Shoots/CH_IMAGES/snapshot221536/VIS_SV_0_z1_h1_g0_e65_v500_new_469963_0.png 31445 455472 0.0690382 8065.15 768 1194 1174.59 690.383 6 960.973 -278.866 2460.26 744.045 171.759 1.18116 0.00607486 0.302426 3.3066 1.09606 
Shoots/CH_IMAGES/snapshot221537/VIS_SV_0_z1_h1_g0_e65_v500_new_469969_0.png 0 0 -nan 0 0 0 -nan -nan 0 -1 -1 -1 -1 -1 -1 -nan -1 -1 -nan 
Shoots/CH_IMAGES/snapshot221537/VIS_SV_90_z1_h1_g0_e65_v500_new_469970_0.png 0 0 -nan 0 0 0 -nan -nan 0 -1 -1 -1 -1 -1 -1 -nan -1 -1 -nan 
Shoots/CH_IMAGES/snapshot221538/VIS_SV_90_z1_h1_g0_e65_v500_new_469976_0.png 23744 269600 0.0880712 5718.28 728 663 1150.37 957.658 27 811.35 1102.32 961.06 749.831 68.2281 0.663005 0.009125 0.780212 1.2817 1.15611 
Shoots/CH_IMAGES/snapshot221539/VIS_SV_0_z1_h1_g0_e65_v500_new_469981_0.png 0 0 -nan 0 0 0 -nan -nan 0 -1 -1 -1 -1 -1 -1 -nan -1 -1 -nan 
Shoots/CH_IMAGES/snapshot221539/VIS_SV_90_z1_h1_g0_e65_v500_new_469982_0.png 0 0 -nan 0 0 0 -nan -nan 0 -1 -1 -1 -1 -1 -1 -nan -1 -1 -nan 
Shoots/CH_IMAGES/snapshot221540/VIS_SV_0_z1_h1_g0_e65_v500_new_469987_0.png 0 0 -nan 0 0 0 -nan -nan 0 -1 -1 -1 -1 -1 -1 -nan -1 -1 -nan 
Shoots/CH_IMAGES/snapshot221541/VIS_SV_0_z1_h1_g0_e65_v500_new_469993_0.png 0 0 -nan 0 0 0 -nan -nan 0 -1 -1 -1 -1 -1 -1 -nan -1 -1 -nan 
Shoots/CH_IMAGES/snapshot221538/VIS_SV_0_z1_h1_g0_e65_v500_new_469975_0.png 13829 147496 0.0937588 3808.36 405 653 1268.04 897.454 21 72.7661 -779.946 3906.83 1095.27 0 1.19971 0.0119819 0.280348 3.56699 1.03572 
Shoots/CH_IMAGES/snapshot221540/VIS_SV_90_z1_h1_g0_e65_v500_new_469988_0.png 0 0 -nan 0 0 0 -nan -nan 0 -1 -1 -1 -1 -1 -1 -nan -1 -1 -nan 
Shoots/CH_IMAGES/snapshot221542/VIS_SV_90_z1_h1_g0_e65_v500_new_470000_0.png 27225 220862 0.123267 4672.04 339 1102 1251.5 773.164 22 1393.11 507.508 1355.33 283.685 9.90148 1.25753 0.0156735 0.20931 4.7776 0.999597 
Shoots/CH_IMAGES/snapshot221541/VIS_SV_90_z1_h1_g0_e65_v500_new_469994_0.png 0 0 -nan 0 0 0 -nan -nan 0 -1 -1 -1 -1 -1 -1 -nan -1 -1 -nan 
Shoots/CH_IMAGES/snapshot221543/VIS_SV_90_z1_h1_g0_e65_v500_new_470006_0.png 78118 817670 0.0955373 10477.2 1028 1170 1224.25 600.44 11 1198.78 628.473 1181.44 799.568 17.0497 0.804026 0.00894274 0.676771 1.4776 1.2048 
Shoots/CH_IMAGES/snapshot221542/VIS_SV_0_z1_h1_g0_e65_v500_new_469999_0.png 37587 647462 0.0580528 8063.96 1069 1151 1244.91 750.773 12 1349.45 302.158 1523.1 831.359 178.396 0.953063 0.00726359 0.545835 1.83205 1.08249 
Shoots/CH_IMAGES/snapshot221543/VIS_SV_0_z1_h1_g0_e65_v500_new_470005_0.png 81251 707841 0.114787 11030.6 1127 1210 1228.44 643.013 18 1152.77 723.712 1033.44 871.799 36.5406 0.559302 0.00839155 0.843591 1.18541 1.20405 
Shoots/CH_IMAGES/snapshot221544/VIS_SV_0_z1_h1_g0_e65_v500_new_470011_0.png 40606 336062 0.120829 6078.07 689 978 1111.67 685.561 17 1426.03 -238.099 1705 774.636 0 1.04467 0.0138124 0.454331 2.20104 1.07084 
Shoots/CH_IMAGES/snapshot221544/VIS_SV_90_z1_h1_g0_e65_v500_new_470012_0.png 45110 531386 0.0848911 9682.33 918 972 1347.06 738.277 19 1406.1 741.519 842.042 736.586 41.4061 0.500478 0.00604676 0.874761 1.14317 1.1095 
Shoots/CH_IMAGES/snapshot221545/VIS_SV_90_z1_h1_g0_e65_v500_new_470018_0.png 0 0 -nan 0 0 0 -nan -nan 0 -1 -1 -1 -1 -1 -1 -nan -1 -1 -nan 
Shoots/CH_IMAGES/snapshot221545/VIS_SV_0_z1_h1_g0_e65_v500_new_470017_0.png 0 0 -nan 0 0 0 -nan -nan 0 -1 -1 -1 -1 -1 -1 -nan -1 -1 -nan 
Shoots/CH_IMAGES/snapshot221546/VIS_SV_0_z1_h1_g0_e65_v500_new_470023_0.png 0 0 -nan 0 0 0 -nan -nan 0 -1 -1 -1 -1 -1 -1 -nan -1 -1 -nan 
Shoots/CH_IMAGES/snapshot221546/VIS_SV_90_z1_h1_g0_e65_v500_new_470024_0.png 0 0 -nan 0 0 0 -nan -nan 0 -1 -1 -1 -1 -1 -1 -nan -1 -1 -nan 
Shoots/CH_IMAGES/snapshot221547/VIS_SV_90_z1_h1_g0_e65_v500_new_470030_0.png 20925 330331 0.0633456 6705.88 677 824 1203.8 892.501 8 1199.04 694.676 925.47 476.036 8.93202 0.985523 0.00584742 0.514372 1.94412 1.14455 
Shoots/CH_IMAGES/snapshot221548/VIS_SV_90_z1_h1_g0_e65_v500_new_470033_0.png 21052 183642 0.114636 4368.11 386 847 1259.01 989.377 15 1278.34 968.003 638.034 335.497 1.54931 0.973828 0.0138649 0.525829 1.90176 0.949637 
Shoots/CH_IMAGES/snapshot221547/VIS_SV_0_z1_h1_g0_e65_v500_new_470029_0.png 20214 108007 0.187155 4456.72 206 899 1192.57 858.383 20 1164.15 864.7 794.116 131.117 173.136 1.2922 0.0127888 0.16511 6.05655 1.00214 
Shoots/CH_IMAGES/snapshot221548/VIS_SV_0_z1_h1_g0_e65_v500_new_470032_0.png 15245 195911 0.0778159 5090.47 634 577 1247.68 1017.94 29 1071.76 1079.57 784.575 446.667 42.5235 0.928105 0.00739303 0.569311 1.75651 1.07313 
Shoots/CH_IMAGES/snapshot221549/VIS_SV_0_z1_h1_g0_e65_v500_new_470041_0.png 34092 492108 0.0692774 9215.16 834 1097 1244.42 727.612 7 1133.87 1964.35 2511.86 817.3 0 1.16157 0.00504495 0.325376 3.07336 1.06505 
Shoots/CH_IMAGES/snapshot221550/VIS_SV_90_z1_h1_g0_e65_v500_new_470048_0.png 0 0 -nan 0 0 0 -nan -nan 0 -1 -1 -1 -1 -1 -1 -nan -1 -1 -nan 
Shoots/CH_IMAGES/snapshot221549/VIS_SV_90_z1_h1_g0_e65_v500_new_470042_0.png 29580 271487 0.108955 6297.91 459 1131 1188.91 688.796 9 1063.65 858.973 1043.86 468.682 4.23001 1.04977 0.00937164 0.448989 2.22723 1.00983 
Shoots/CH_IMAGES/snapshot221551/VIS_SV_90_z1_h1_g0_e65_v500_new_470054_0.png 0 0 -nan 0 0 0 -nan -nan 0 -1 -1 -1 -1 -1 -1 -nan -1 -1 -nan 
Shoots/CH_IMAGES/snapshot221550/VIS_SV_0_z1_h1_g0_e65_v500_new_470047_0.png 0 0 -nan 0 0 0 -nan -nan 0 -1 -1 -1 -1 -1 -1 -nan -1 -1 -nan 
Shoots/CH_IMAGES/snapshot221552/VIS_SV_0_z1_h1_g0_e65_v500_new_470059_0.png 0 0 -nan 0 0 0 -nan -nan 0 -1 -1 -1 -1 -1 -1 -nan -1 -1 -nan 
Shoots/CH_IMAGES/snapshot221551/VIS_SV_0_z1_h1_g0_e65_v500_new_470053_0.png 0 0 -nan 0 0 0 -nan -nan 0 -1 -1 -1 -1 -1 -1 -nan -1 -1 -nan 
Shoots/CH_IMAGES/snapshot221552/VIS_SV_90_z1_h1_g0_e65_v500_new_470060_0.png 0 0 -nan 0 0 0 -nan -nan 0 -1 -1 -1 -1 -1 -1 -nan -1 -1 -nan 
Shoots/CH_IMAGES/snapshot221553/VIS_SV_0_z1_h1_g0_e65_v500_new_470065_0.png 60864 592095 0.102794 10196.1 1011 994 1328.59 736.684 36 1351.12 833.495 1238.8 596.862 51.5254 1.01803 0.00735704 0.481808 2.07551 1.15873 
Shoots/CH_IMAGES/snapshot221553/VIS_SV_90_z1_h1_g0_e65_v500_new_470066_0.png 53647 348155 0.154089 7126.82 546 1044 1183.87 691.077 24 -57611.2 177964 7969.63 1.14589e-10 0 1.41421 0.0132728 1.43783e-14 6.95495e+13 1.12544 
Shoots/CH_IMAGES/snapshot221554/VIS_SV_0_z1_h1_g0_e65_v500_new_470071_0.png 0 0 -nan 0 0 0 -nan -nan 0 -1 -1 -1 -1 -1 -1 -nan -1 -1 -nan 
Shoots/CH_IMAGES/snapshot221555/VIS_SV_0_z1_h1_g0_e65_v500_new_470077_0.png 12665 125057 0.101274 3457.72 333 688 1188.17 942.513 14 1185.73 967.606 642.012 268.141 161.84 1.07921 0.0133117 0.417658 2.39431 1.08108 
Shoots/CH_IMAGES/snapshot221554/VIS_SV_90_z1_h1_g0_e65_v500_new_470072_0.png 0 0 -nan 0 0 0 -nan -nan 0 -1 -1 -1 -1 -1 -1 -nan -1 -1 -nan 
Shoots/CH_IMAGES/snapshot221556/VIS_SV_0_z1_h1_g0_e65_v500_new_470083_0.png 11200 104876 0.106793 3634.13 313 736 1099.13 958.33 19 1051.07 943.569 716.79 156.801 159.405 1.25 0.0106568 0.218754 4.57134 1.07566 
Shoots/CH_IMAGES/snapshot221555/VIS_SV_90_z1_h1_g0_e65_v500_new_470078_0.png 14933 236820 0.0630565 4724.78 572 680 1194.08 946.928 8 1077.24 993.744 644.565 518.641 5.15962 0.625081 0.00840607 0.804637 1.2428 1.06251 
Shoots/CH_IMAGES/snapshot221556/VIS_SV_90_z1_h1_g0_e65_v500_new_470084_0.png 9297 114181 0.0814234 3361.75 305 750 1231.55 984.925 14 3091.21 1270.02 3635.86 1939.02 0 0.966123 0.0103376 0.533304 1.8751 0.951227 
Shoots/CH_IMAGES/snapshot221557/VIS_SV_90_z1_h1_g0_e65_v500_new_470090_0.png 16693 92084.5 0.181279 3428.6 240 668 1222.51 959.325 30 1277.21 1006.57 642.7 194.177 2.32107 1.18142 0.0178447 0.302127 3.30986 1.06323 
Shoots/CH_IMAGES/snapshot221557/VIS_SV_0_z1_h1_g0_e65_v500_new_470089_0.png 16380 199156 0.0822473 4478.84 516 673 1210.17 989.617 24 1130.08 970.275 571.894 446.211 152.314 0.662972 0.0102611 0.780234 1.28167 1.07725 
Shoots/CH_IMAGES/snapshot221558/VIS_SV_0_z1_h1_g0_e65_v500_new_470095_0.png 44428 232175 0.191356 5757.48 425 1046 1308.37 682.564 15 1370.37 842.069 952.427 335.963 8.38677 1.13777 0.0168423 0.352744 2.83492 1.07619 
Shoots/CH_IMAGES/snapshot221558/VIS_SV_90_z1_h1_g0_e65_v500_new_470096_0.png 76024 878500 0.0865384 11825.6 1459 1094 1297.48 620.979 20 1705.74 813.534 1538.87 1034.82 102.393 0.809381 0.00683149 0.672451 1.4871 1.2051 
Shoots/CH_IMAGES/snapshot221559/VIS_SV_90_z1_h1_g0_e65_v500_new_470102_0.png 9881 210312 0.0469827 4305.66 569 685 1219.33 992.032 14 919.347 1099.75 887.575 691.067 56.9778 0.66543 0.00669779 0.778601 1.28435 0.998114 
Shoots/CH_IMAGES/snapshot221560/VIS_SV_0_z1_h1_g0_e65_v500_new_470107_0.png 0 0 -nan 0 0 0 -nan -nan 0 -1 -1 -1 -1 -1 -1 -nan -1 -1 -nan 
Shoots/CH_IMAGES/snapshot221559/VIS_SV_0_z1_h1_g0_e65_v500_new_470101_0.png 6173 54411 0.113451 2474.71 185 684 1140.94 917.678 14 1988.66 3985.54 6208.53 326.665 0 1.37651 0.0126666 0.0526155 19.0058 1.05365 
Shoots/CH_IMAGES/snapshot221560/VIS_SV_90_z1_h1_g0_e65_v500_new_470108_0.png 0 0 -nan 0 0 0 -nan -nan 0 -1 -1 -1 -1 -1 -1 -nan -1 -1 -nan 
Shoots/CH_IMAGES/snapshot221561/VIS_SV_90_z1_h1_g0_e65_v500_new_470114_0.png 28143 396697 0.0709433 6564.15 735 994 1247.79 821.069 12 1310.82 664.214 1057.26 538.097 167.897 0.991004 0.00820773 0.508955 1.96481 1.02641 
Shoots/CH_IMAGES/snapshot221561/VIS_SV_0_z1_h1_g0_e65_v500_new_470113_0.png 18716 249991 0.0748667 5995.95 484 989 1212.02 772.789 12 1176.79 435.256 1317.04 383.188 3.40593 1.19084 0.00654194 0.290947 3.43706 1.00995 
Shoots/CH_IMAGES/snapshot221562/VIS_SV_90_z1_h1_g0_e65_v500_new_470120_0.png 50776 343980 0.147613 6661.7 642 972 1066.72 727.719 31 1673.23 -4259.28 9664.71 1304.81 0 1.31529 0.014378 0.135008 7.40699 1.16618 
Shoots/CH_IMAGES/snapshot221562/VIS_SV_0_z1_h1_g0_e65_v500_new_470119_0.png 49652 713044 0.0696338 9526.69 1202 1037 1356.72 751.322 23 1514.06 790.582 1002.82 892.177 53.7935 0.46974 0.00687483 0.889672 1.12401 1.13444 
Shoots/CH_IMAGES/snapshot221564/VIS_SV_0_z1_h1_g0_e65_v500_new_470131_0.png 10305 55923 0.184271 2508.97 188 633 1266.84 976.448 14 1297.57 995.249 605.472 117.357 9.80653 1.26978 0.0205716 0.193827 5.15923 1.02383 
Shoots/CH_IMAGES/snapshot221563/VIS_SV_90_z1_h1_g0_e65_v500_new_470126_0.png 0 0 -nan 0 0 0 -nan -nan 0 -1 -1 -1 -1 -1 -1 -nan -1 -1 -nan 
Shoots/CH_IMAGES/snapshot221563/VIS_SV_0_z1_h1_g0_e65_v500_new_470125_0.png 0 0 -nan 0 0 0 -nan -nan 0 -1 -1 -1 -1 -1 -1 -nan -1 -1 -nan 
Shoots/CH_IMAGES/snapshot221564/VIS_SV_90_z1_h1_g0_e65_v500_new_470132_0.png 13377 252060 0.0530708 5185.62 772 628 1233.34 955.259 9 1267.66 802.602 742.846 556.906 175.141 0.707541 0.00625125 0.749693 1.33388 1.04987 
Shoots/CH_IMAGES/snapshot221565/VIS_SV_0_z1_h1_g0_e65_v500_new_470137_0.png 8870 113394 0.0782228 3119.89 216 860 1292.82 1003.52 10 1271.2 888.052 758.442 182.342 7.08079 1.23255 0.0114513 0.240416 4.15945 0.790197 
Shoots/CH_IMAGES/snapshot221565/VIS_SV_90_z1_h1_g0_e65_v500_new_470138_0.png 7263 80350 0.090392 3136.12 150 859 1270.15 1042.64 10 1247.58 970.064 776.423 124.547 179.153 1.29583 0.00927987 0.160412 6.23397 0.828392 
Shoots/CH_IMAGES/snapshot221566/VIS_SV_0_z1_h1_g0_e65_v500_new_470143_0.png 0 0 -nan 0 0 0 -nan -nan 0 -1 -1 -1 -1 -1 -1 -nan -1 -1 -nan 
Shoots/CH_IMAGES/snapshot221566/VIS_SV_90_z1_h1_g0_e65_v500_new_470144_0.png 0 0 -nan 0 0 0 -nan -nan 0 -1 -1 -1 -1 -1 -1 -nan -1 -1 -nan 
Shoots/CH_IMAGES/snapshot221567/VIS_SV_0_z1_h1_g0_e65_v500_new_470149_0.png 34311 290007 0.118311 7259.63 629 890 1175.49 838.585 20 1090.27 795.687 925.871 395.076 145.337 1.07079 0.00818115 0.426708 2.34352 1.04982 
Shoots/CH_IMAGES/snapshot221567/VIS_SV_90_z1_h1_g0_e65_v500_new_470150_0.png 46281 412344 0.112239 6775.76 878 873 1368.26 796.855 16 195.862 -982.376 4141.02 1669.3 0 1.0926 0.0126677 0.403112 2.4807 1.09981 
Shoots/CH_IMAGES/snapshot221568/VIS_SV_90_z1_h1_g0_e65_v500_new_470156_0.png 0 0 -nan 0 0 0 -nan -nan 0 -1 -1 -1 -1 -1 -1 -nan -1 -1 -nan 
Shoots/CH_IMAGES/snapshot221568/VIS_SV_0_z1_h1_g0_e65_v500_new_470155_0.png 0 0 -nan 0 0 0 -nan -nan 0 -1 -1 -1 -1 -1 -1 -nan -1 -1 -nan 
Shoots/CH_IMAGES/snapshot221569/VIS_SV_0_z1_h1_g0_e65_v500_new_470158_0.png 0 0 -nan 0 0 0 -nan -nan 0 -1 -1 -1 -1 -1 -1 -nan -1 -1 -nan 
Shoots/CH_IMAGES/snapshot221570/VIS_SV_0_z1_h1_g0_e65_v500_new_470164_0.png 47209 548222 0.0861129 8703.43 985 965 1195.64 757.874 21 1203.04 749.568 857.972 796.599 135.114 0.37824 0.00783167 0.928467 1.07704 1.11808 
Shoots/CH_IMAGES/snapshot221569/VIS_SV_90_z1_h1_g0_e65_v500_new_470159_0.png 0 0 -nan 0 0 0 -nan -nan 0 -1 -1 -1 -1 -1 -1 -nan -1 -1 -nan 
Shoots/CH_IMAGES/snapshot221570/VIS_SV_90_z1_h1_g0_e65_v500_new_470165_0.png 37690 297328 0.126762 7189.31 567 959 1109.93 764.431 17 1142.21 811.471 903.499 476.419 160.385 0.972312 0.00916349 0.527304 1.89644 1.06268 
Shoots/CH_IMAGES/snapshot221571/VIS_SV_0_z1_h1_g0_e65_v500_new_470170_0.png 0 0 -nan 0 0 0 -nan -nan 0 -1 -1 -1 -1 -1 -1 -nan -1 -1 -nan 
Shoots/CH_IMAGES/snapshot221572/VIS_SV_0_z1_h1_g0_e65_v500_new_470179_0.png 15872 201731 0.078679 4754.43 413 909 1274.52 918.642 10 1295.65 718.011 1082.35 263.57 12.8867 1.23003 0.00882356 0.243516 4.1065 0.916233 
Shoots/CH_IMAGES/snapshot221571/VIS_SV_90_z1_h1_g0_e65_v500_new_470171_0.png 0 0 -nan 0 0 0 -nan -nan 0 -1 -1 -1 -1 -1 -1 -nan -1 -1 -nan 
Shoots/CH_IMAGES/snapshot221572/VIS_SV_90_z1_h1_g0_e65_v500_new_470180_0.png 19638 294189 0.066753 4977.08 613 893 1283.96 900.151 8 1346.15 904.142 774.072 529.59 174.717 0.794783 0.00996227 0.68416 1.46165 0.960157 
Shoots/CH_IMAGES/snapshot221573/VIS_SV_0_z1_h1_g0_e65_v500_new_470182_0.png 0 0 -nan 0 0 0 -nan -nan 0 -1 -1 -1 -1 -1 -1 -nan -1 -1 -nan 
Shoots/CH_IMAGES/snapshot221573/VIS_SV_90_z1_h1_g0_e65_v500_new_470183_0.png 0 0 -nan 0 0 0 -nan -nan 0 -1 -1 -1 -1 -1 -1 -nan -1 -1 -nan 
Shoots/CH_IMAGES/snapshot221574/VIS_SV_90_z1_h1_g0_e65_v500_new_470192_0.png 26669 163894 0.162721 4545.15 308 924 1246.82 826.505 18 1171.72 867.567 806.272 317.663 178.96 1.10092 0.0162226 0.39399 2.53814 0.992624 
Shoots/CH_IMAGES/snapshot221574/VIS_SV_0_z1_h1_g0_e65_v500_new_470191_0.png 27466 513031 0.0535367 8285.5 1013 934 1229.66 782.111 19 1265.37 717.221 871.433 779.219 162.588 0.460039 0.00502768 0.894182 1.11834 1.03166 
Shoots/CH_IMAGES/snapshot221575/VIS_SV_0_z1_h1_g0_e65_v500_new_470197_0.png 0 0 -nan 0 0 0 -nan -nan 0 -1 -1 -1 -1 -1 -1 -nan -1 -1 -nan 
Shoots/CH_IMAGES/snapshot221575/VIS_SV_90_z1_h1_g0_e65_v500_new_470198_0.png 0 0 -nan 0 0 0 -nan -nan 0 -1 -1 -1 -1 -1 -1 -nan -1 -1 -nan 
Shoots/CH_IMAGES/snapshot221576/VIS_SV_90_z1_h1_g0_e65_v500_new_470201_0.png 9819 96209 0.102059 3483.98 332 454 1297.73 1132.56 11 1312.42 1141.85 381.502 300.516 21.6782 0.651587 0.0101654 0.787717 1.26949 1.04654 
Shoots/CH_IMAGES/snapshot221577/VIS_SV_90_z1_h1_g0_e65_v500_new_470210_0.png 0 0 -nan 0 0 0 -nan -nan 0 -1 -1 -1 -1 -1 -1 -nan -1 -1 -nan 
Shoots/CH_IMAGES/snapshot221577/VIS_SV_0_z1_h1_g0_e65_v500_new_470209_0.png 0 0 -nan 0 0 0 -nan -nan 0 -1 -1 -1 -1 -1 -1 -nan -1 -1 -nan 
Shoots/CH_IMAGES/snapshot221576/VIS_SV_0_z1_h1_g0_e65_v500_new_470200_0.png 4375 49311.5 0.0887217 2414.63 214 454 1232.04 1126.2 19 1215.05 1150.98 481.952 142.052 20.8617 1.18765 0.00942943 0.294743 3.39278 0.882947 
Shoots/CH_IMAGES/snapshot221578/VIS_SV_90_z1_h1_g0_e65_v500_new_470216_0.png 0 0 -nan 0 0 0 -nan -nan 0 -1 -1 -1 -1 -1 -1 -nan -1 -1 -nan 
Shoots/CH_IMAGES/snapshot221578/VIS_SV_0_z1_h1_g0_e65_v500_new_470215_0.png 0 0 -nan 0 0 0 -nan -nan 0 -1 -1 -1 -1 -1 -1 -nan -1 -1 -nan 
Shoots/CH_IMAGES/snapshot221579/VIS_SV_90_z1_h1_g0_e65_v500_new_470222_0.png 14759 191118 0.0772245 4642.24 384 749 1191.57 967 13 1159.15 940.448 735.974 282.488 179.716 1.11011 0.00860619 0.383829 2.60533 1.06467 
Shoots/CH_IMAGES/snapshot221579/VIS_SV_0_z1_h1_g0_e65_v500_new_470221_0.png 15974 247376 0.0645738 4146.39 542 858 1135.52 864.581 9 1204.95 655.641 435.112 408.892 0 0.347156 0.0116757 0.939741 1.06412 0.910098 
Shoots/CH_IMAGES/snapshot221580/VIS_SV_90_z1_h1_g0_e65_v500_new_470228_0.png 57773 661710 0.0873086 9426.96 1299 1102 1194.5 665.15 21 1110.27 649.429 1130.95 839.85 104.568 0.717491 0.00816942 0.742603 1.34661 1.14546 
Shoots/CH_IMAGES/snapshot221580/VIS_SV_0_z1_h1_g0_e65_v500_new_470227_0.png 57250 653285 0.087634 8187.63 991 1275 1268.01 675.494 17 1281.68 641.068 1061.12 750.642 148.441 0.764974 0.0107317 0.707408 1.41361 1.14225 
Shoots/CH_IMAGES/snapshot221581/VIS_SV_0_z1_h1_g0_e65_v500_new_470233_0.png 33257 400365 0.0830667 8355.2 668 897 1350.64 874.302 27 1487.2 897.817 915.793 543.41 171.862 0.901801 0.00598658 0.593377 1.68527 1.12227 
Shoots/CH_IMAGES/snapshot221581/VIS_SV_90_z1_h1_g0_e65_v500_new_470234_0.png 50217 295166 0.170131 8195.2 475 888 1263.42 826.762 29 1367.41 972.425 914.404 358.739 163.503 1.10243 0.00939596 0.39232 2.54894 1.11372 
Shoots/CH_IMAGES/snapshot221582/VIS_SV_90_z1_h1_g0_e65_v500_new_470240_0.png 0 0 -nan 0 0 0 -nan -nan 0 -1 -1 -1 -1 -1 -1 -nan -1 -1 -nan 
Shoots/CH_IMAGES/snapshot221582/VIS_SV_0_z1_h1_g0_e65_v500_new_470239_0.png 0 0 -nan 0 0 0 -nan -nan 0 -1 -1 -1 -1 -1 -1 -nan -1 -1 -nan 
Shoots/CH_IMAGES/snapshot221583/VIS_SV_0_z1_h1_g0_e65_v500_new_470242_0.png 25309 252788 0.10012 6253.7 498 889 1087.35 895.669 15 972.591 1190.2 936.492 499.782 8.37029 0.965738 0.00813226 0.533675 1.8738 0.995112 
Shoots/CH_IMAGES/snapshot221584/VIS_SV_90_z1_h1_g0_e65_v500_new_470252_0.png 35529 288818 0.123015 7524.9 573 894 1129.58 915.871 21 1089.41 935.343 744.371 464.946 157.058 0.86647 0.00788482 0.624615 1.60099 1.05939 
Shoots/CH_IMAGES/snapshot221583/VIS_SV_90_z1_h1_g0_e65_v500_new_470243_0.png 27133 407508 0.0665827 8423.42 1083 653 1151.34 930.725 24 1188.37 967.248 976.717 469.61 103.375 1.01901 0.00480542 0.480805 2.07985 1.19872 
Shoots/CH_IMAGES/snapshot221584/VIS_SV_0_z1_h1_g0_e65_v500_new_470251_0.png 35085 395102 0.0887997 9154.17 676 934 1189.3 933.268 19 1134.86 854.987 806.836 604.213 162.602 0.708707 0.0052613 0.748867 1.33535 1.06475 
Shoots/CH_IMAGES/snapshot221585/VIS_SV_90_z1_h1_g0_e65_v500_new_470258_0.png 0 0 -nan 0 0 0 -nan -nan 0 -1 -1 -1 -1 -1 -1 -nan -1 -1 -nan 
Shoots/CH_IMAGES/snapshot221586/VIS_SV_90_z1_h1_g0_e65_v500_new_470264_0.png 0 0 -nan 0 0 0 -nan -nan 0 -1 -1 -1 -1 -1 -1 -nan -1 -1 -nan 
Shoots/CH_IMAGES/snapshot221585/VIS_SV_0_z1_h1_g0_e65_v500_new_470257_0.png 0 0 -nan 0 0 0 -nan -nan 0 -1 -1 -1 -1 -1 -1 -nan -1 -1 -nan 
Shoots/CH_IMAGES/snapshot221586/VIS_SV_0_z1_h1_g0_e65_v500_new_470263_0.png 0 0 -nan 0 0 0 -nan -nan 0 -1 -1 -1 -1 -1 -1 -nan -1 -1 -nan 
Shoots/CH_IMAGES/snapshot221587/VIS_SV_90_z1_h1_g0_e65_v500_new_470270_0.png 11455 259614 0.0441233 5243.23 589 856 1170.44 1019.73 8 1098.31 1001.6 900.482 430.011 19.6704 1.02222 0.00523609 0.477535 2.09409 0.884965 
Shoots/CH_IMAGES/snapshot221587/VIS_SV_0_z1_h1_g0_e65_v500_new_470269_0.png 13092 112328 0.116552 3302.71 236 854 1229.77 1009.87 15 1228.67 975.211 702.229 164.774 4.84245 1.23722 0.0150826 0.234645 4.26176 0.866584 
Shoots/CH_IMAGES/snapshot221588/VIS_SV_90_z1_h1_g0_e65_v500_new_470276_0.png 0 0 -nan 0 0 0 -nan -nan 0 -1 -1 -1 -1 -1 -1 -nan -1 -1 -nan 
Shoots/CH_IMAGES/snapshot221589/VIS_SV_0_z1_h1_g0_e65_v500_new_470281_0.png 15597 258086 0.0604333 4812.1 693 678 1143.7 939.752 14 1217.83 987.703 951.981 466.416 108.571 1.01001 0.00846411 0.489943 2.04106 1.08198 
Shoots/CH_IMAGES/snapshot221588/VIS_SV_0_z1_h1_g0_e65_v500_new_470275_0.png 0 0 -nan 0 0 0 -nan -nan 0 -1 -1 -1 -1 -1 -1 -nan -1 -1 -nan 
Shoots/CH_IMAGES/snapshot221589/VIS_SV_90_z1_h1_g0_e65_v500_new_470282_0.png 13455 143450 0.0937954 3869.66 299 785 1192.65 951.222 14 1293.94 1030.7 826.706 312.847 168.994 1.11497 0.0112914 0.378426 2.64252 1.08986 
Shoots/CH_IMAGES/snapshot221590/VIS_SV_0_z1_h1_g0_e65_v500_new_470287_0.png 56889 675794 0.0841809 8290.11 1138 1035 1119.63 710.859 19 599.93 1206.21 1829.71 1001.48 46.5835 0.95148 0.010402 0.547343 1.82701 1.14205 
Shoots/CH_IMAGES/snapshot221591/VIS_SV_0_z1_h1_g0_e65_v500_new_470293_0.png 38961 759477 0.0512998 12895 1324 953 1369.79 673.177 26 1404.5 741.059 1180.21 739.669 86.3126 0.864028 0.0029444 0.626728 1.59559 1.09857 
Shoots/CH_IMAGES/snapshot221590/VIS_SV_90_z1_h1_g0_e65_v500_new_470288_0.png 56404 539858 0.104479 9921.06 882 1066 1151.22 741.564 27 958.221 968.438 1134.5 673.564 19.418 0.901429 0.00720118 0.593712 1.68432 1.14386 
Shoots/CH_IMAGES/snapshot221591/VIS_SV_90_z1_h1_g0_e65_v500_new_470294_0.png 52300 212921 0.245631 6619.47 293 1011 1220.01 732.371 20 1202.21 830.855 928.264 222.653 0.57271 1.233 0.0149991 0.239859 4.16911 1.11671 
Shoots/CH_IMAGES/snapshot221592/VIS_SV_90_z1_h1_g0_e65_v500_new_470300_0.png 0 0 -nan 0 0 0 -nan -nan 0 -1 -1 -1 -1 -1 -1 -nan -1 -1 -nan 
Shoots/CH_IMAGES/snapshot221592/VIS_SV_0_z1_h1_g0_e65_v500_new_470299_0.png 0 0 -nan 0 0 0 -nan -nan 0 -1 -1 -1 -1 -1 -1 -nan -1 -1 -nan 
Shoots/CH_IMAGES/snapshot221593/VIS_SV_0_z1_h1_g0_e65_v500_new_470305_0.png 24772 316788 0.0781974 5444.37 650 931 1218.76 911.618 7 1193.41 672.757 3150.01 372.476 19.991 1.32797 0.0105021 0.118246 8.45696 1.13294 
Shoots/CH_IMAGES/snapshot221593/VIS_SV_90_z1_h1_g0_e65_v500_new_470306_0.png 21380 289366 0.0738855 6594.78 612 810 1279.07 896.926 10 1283.27 796.496 811.543 436.4 178.236 0.961519 0.00617756 0.537741 1.85963 1.13776 
Shoots/CH_IMAGES/snapshot221594/VIS_SV_0_z1_h1_g0_e65_v500_new_470311_0.png 35850 578756 0.0619432 7618.62 972 1055 1261.04 791.21 10 2690.15 -199.166 3231.91 1204.38 0 1.12013 0.0077615 0.372652 2.68347 1.06883 
Shoots/CH_IMAGES/snapshot221595/VIS_SV_90_z1_h1_g0_e65_v500_new_470318_0.png 0 0 -nan 0 0 0 -nan -nan 0 -1 -1 -1 -1 -1 -1 -nan -1 -1 -nan 
Shoots/CH_IMAGES/snapshot221594/VIS_SV_90_z1_h1_g0_e65_v500_new_470312_0.png 32066 286689 0.111849 6300.33 485 1146 1294.23 772.968 9 1271.59 653.897 1151.63 325.334 12.6325 1.19792 0.0101514 0.282498 3.53985 1.0974 
Shoots/CH_IMAGES/snapshot221595/VIS_SV_0_z1_h1_g0_e65_v500_new_470317_0.png 0 0 -nan 0 0 0 -nan -nan 0 -1 -1 -1 -1 -1 -1 -nan -1 -1 -nan 
Shoots/CH_IMAGES/snapshot221596/VIS_SV_90_z1_h1_g0_e65_v500_new_470324_0.png 30418 359499 0.0846122 6268.3 561 1144 1260.45 781.967 11 1306.39 753.656 979.639 395.126 0.118423 1.09239 0.00972838 0.403339 2.47931 1.032 
Shoots/CH_IMAGES/snapshot221597/VIS_SV_90_z1_h1_g0_e65_v500_new_470330_0.png 0 0 -nan 0 0 0 -nan -nan 0 -1 -1 -1 -1 -1 -1 -nan -1 -1 -nan 
Shoots/CH_IMAGES/snapshot221596/VIS_SV_0_z1_h1_g0_e65_v500_new_470323_0.png 30314 523932 0.0578587 7798.84 868 1050 1188.58 774.518 10 1040.54 771.549 1711.67 627.122 11.7369 1.12572 0.00626316 0.366379 2.72941 1.0434 
Shoots/CH_IMAGES/snapshot221597/VIS_SV_0_z1_h1_g0_e65_v500_new_470329_0.png 0 0 -nan 0 0 0 -nan -nan 0 -1 -1 -1 -1 -1 -1 -nan -1 -1 -nan 
Shoots/CH_IMAGES/snapshot221598/VIS_SV_0_z1_h1_g0_e65_v500_new_470332_0.png 0 0 -nan 0 0 0 -nan -nan 0 -1 -1 -1 -1 -1 -1 -nan -1 -1 -nan 
Shoots/CH_IMAGES/snapshot221598/VIS_SV_90_z1_h1_g0_e65_v500_new_470333_0.png 0 0 -nan 0 0 0 -nan -nan 0 -1 -1 -1 -1 -1 -1 -nan -1 -1 -nan 
Shoots/CH_IMAGES/snapshot221599/VIS_SV_0_z1_h1_g0_e65_v500_new_470338_0.png 0 0 -nan 0 0 0 -nan -nan 0 -1 -1 -1 -1 -1 -1 -nan -1 -1 -nan 
Shoots/CH_IMAGES/snapshot221600/VIS_SV_90_z1_h1_g0_e65_v500_new_470348_0.png 29906 221442 0.135051 4864.65 468 884 1326.89 835.112 20 1435.64 971.818 954.036 354.962 8.44149 1.12066 0.0158805 0.372064 2.68771 1.0733 
Shoots/CH_IMAGES/snapshot221599/VIS_SV_90_z1_h1_g0_e65_v500_new_470339_0.png 0 0 -nan 0 0 0 -nan -nan 0 -1 -1 -1 -1 -1 -1 -nan -1 -1 -nan 
Shoots/CH_IMAGES/snapshot221600/VIS_SV_0_z1_h1_g0_e65_v500_new_470347_0.png 22755 343124 0.0663171 5876.1 708 853 1190.52 823.989 14 1044.06 882.781 941.555 599.839 14.5161 0.85197 0.00828149 0.637073 1.56968 0.987128 
Shoots/CH_IMAGES/snapshot221601/VIS_SV_0_z1_h1_g0_e65_v500_new_470353_0.png 32492 775106 0.0419194 9537.56 1122 1232 1214.59 699.975 9 763.025 1711.34 2304.66 1386.45 0 0.892654 0.00448861 0.601584 1.66228 1.06239 
Shoots/CH_IMAGES/snapshot221602/VIS_SV_0_z1_h1_g0_e65_v500_new_470359_0.png 21572 209212 0.103111 5324.43 430 927 1198.08 897.252 9 1249.42 833.295 676.116 337.73 144.948 1.00049 0.0095621 0.499515 2.00194 0.969234 
Shoots/CH_IMAGES/snapshot221601/VIS_SV_90_z1_h1_g0_e65_v500_new_470354_0.png 31990 253926 0.125982 6311.44 424 1131 1203.14 762.705 12 1207.89 820.4 842.695 273.105 171.394 1.16268 0.0100918 0.324086 3.08561 1.04077 
Shoots/CH_IMAGES/snapshot221602/VIS_SV_90_z1_h1_g0_e65_v500_new_470360_0.png 18724 227801 0.0821945 5525.18 532 959 1286.8 896.424 14 1512.91 859.852 886.979 636.639 30.1676 0.751317 0.00770755 0.717761 1.39322 0.95015 
Shoots/CH_IMAGES/snapshot221603/VIS_SV_0_z1_h1_g0_e65_v500_new_470365_0.png 0 0 -nan 0 0 0 -nan -nan 0 -1 -1 -1 -1 -1 -1 -nan -1 -1 -nan 
Shoots/CH_IMAGES/snapshot221604/VIS_SV_0_z1_h1_g0_e65_v500_new_470371_0.png 0 0 -nan 0 0 0 -nan -nan 0 -1 -1 -1 -1 -1 -1 -nan -1 -1 -nan 
Shoots/CH_IMAGES/snapshot221603/VIS_SV_90_z1_h1_g0_e65_v500_new_470366_0.png 0 0 -nan 0 0 0 -nan -nan 0 -1 -1 -1 -1 -1 -1 -nan -1 -1 -nan 
Shoots/CH_IMAGES/snapshot221604/VIS_SV_90_z1_h1_g0_e65_v500_new_470372_0.png 0 0 -nan 0 0 0 -nan -nan 0 -1 -1 -1 -1 -1 -1 -nan -1 -1 -nan 
Shoots/CH_IMAGES/snapshot221605/VIS_SV_0_z1_h1_g0_e65_v500_new_470377_0.png 0 0 -nan 0 0 0 -nan -nan 0 -1 -1 -1 -1 -1 -1 -nan -1 -1 -nan 
Shoots/CH_IMAGES/snapshot221606/VIS_SV_0_z1_h1_g0_e65_v500_new_470383_0.png 0 0 -nan 0 0 0 -nan -nan 0 -1 -1 -1 -1 -1 -1 -nan -1 -1 -nan 
Shoots/CH_IMAGES/snapshot221606/VIS_SV_90_z1_h1_g0_e65_v500_new_470384_0.png 0 0 -nan 0 0 0 -nan -nan 0 -1 -1 -1 -1 -1 -1 -nan -1 -1 -nan 
Shoots/CH_IMAGES/snapshot221607/VIS_SV_0_z1_h1_g0_e65_v500_new_470389_0.png 0 0 -nan 0 0 0 -nan -nan 0 -1 -1 -1 -1 -1 -1 -nan -1 -1 -nan 
Shoots/CH_IMAGES/snapshot221605/VIS_SV_90_z1_h1_g0_e65_v500_new_470378_0.png 0 0 -nan 0 0 0 -nan -nan 0 -1 -1 -1 -1 -1 -1 -nan -1 -1 -nan 
Shoots/CH_IMAGES/snapshot221607/VIS_SV_90_z1_h1_g0_e65_v500_new_470390_0.png 0 0 -nan 0 0 0 -nan -nan 0 -1 -1 -1 -1 -1 -1 -nan -1 -1 -nan 
Shoots/CH_IMAGES/snapshot221608/VIS_SV_90_z1_h1_g0_e65_v500_new_470396_0.png 0 0 -nan 0 0 0 -nan -nan 0 -1 -1 -1 -1 -1 -1 -nan -1 -1 -nan 
Shoots/CH_IMAGES/snapshot221609/VIS_SV_0_z1_h1_g0_e65_v500_new_470401_0.png 31463 659578 0.0477017 9213.99 1005 1233 1305.63 753.655 12 1363.25 405.052 1372.09 691.337 9.41008 0.996135 0.00465709 0.503858 1.98469 1.05389 
Shoots/CH_IMAGES/snapshot221609/VIS_SV_90_z1_h1_g0_e65_v500_new_470402_0.png 31138 291788 0.106714 6599.49 420 1218 1281.09 741.506 11 1261.5 770.061 1093.11 333.115 18.9059 1.1792 0.00898421 0.30474 3.28149 1.02641 
Shoots/CH_IMAGES/snapshot221608/VIS_SV_0_z1_h1_g0_e65_v500_new_470395_0.png 0 0 -nan 0 0 0 -nan -nan 0 -1 -1 -1 -1 -1 -1 -nan -1 -1 -nan 
Shoots/CH_IMAGES/snapshot221610/VIS_SV_90_z1_h1_g0_e65_v500_new_470408_0.png 0 0 -nan 0 0 0 -nan -nan 0 -1 -1 -1 -1 -1 -1 -nan -1 -1 -nan 
Shoots/CH_IMAGES/snapshot221611/VIS_SV_90_z1_h1_g0_e65_v500_new_470414_0.png 25616 231050 0.110868 4773.96 520 1010 1225.88 810.834 9 1352.34 875.118 4133.74 337.203 161.548 1.35531 0.0141242 0.0815734 12.2589 0.987128 
Shoots/CH_IMAGES/snapshot221610/VIS_SV_0_z1_h1_g0_e65_v500_new_470407_0.png 0 0 -nan 0 0 0 -nan -nan 0 -1 -1 -1 -1 -1 -1 -nan -1 -1 -nan 
Shoots/CH_IMAGES/snapshot221611/VIS_SV_0_z1_h1_g0_e65_v500_new_470413_0.png 32693 541494 0.0603756 6596.97 957 1073 1290.27 761.427 9 1345.44 756.599 917.933 771.558 178.421 0.564733 0.00944007 0.840538 1.18971 1.04307 
Shoots/CH_IMAGES/snapshot221612/VIS_SV_0_z1_h1_g0_e65_v500_new_470419_0.png 0 0 -nan 0 0 0 -nan -nan 0 -1 -1 -1 -1 -1 -1 -nan -1 -1 -nan 
Shoots/CH_IMAGES/snapshot221612/VIS_SV_90_z1_h1_g0_e65_v500_new_470420_0.png 0 0 -nan 0 0 0 -nan -nan 0 -1 -1 -1 -1 -1 -1 -nan -1 -1 -nan 
Shoots/CH_IMAGES/snapshot221613/VIS_SV_90_z1_h1_g0_e65_v500_new_470426_0.png 0 0 -nan 0 0 0 -nan -nan 0 -1 -1 -1 -1 -1 -1 -nan -1 -1 -nan 
Shoots/CH_IMAGES/snapshot221613/VIS_SV_0_z1_h1_g0_e65_v500_new_470425_0.png 0 0 -nan 0 0 0 -nan -nan 0 -1 -1 -1 -1 -1 -1 -nan -1 -1 -nan 
Shoots/CH_IMAGES/snapshot221614/VIS_SV_0_z1_h1_g0_e65_v500_new_470431_0.png 0 0 -nan 0 0 0 -nan -nan 0 -1 -1 -1 -1 -1 -1 -nan -1 -1 -nan 
Shoots/CH_IMAGES/snapshot221615/VIS_SV_90_z1_h1_g0_e65_v500_new_470438_0.png 29013 365334 0.079415 6007.33 629 1028 1273.55 816.334 9 1443.49 575.068 1220.79 570.136 159.903 1.03245 0.0101027 0.467021 2.14123 1.02067 
Shoots/CH_IMAGES/snapshot221614/VIS_SV_90_z1_h1_g0_e65_v500_new_470432_0.png 0 0 -nan 0 0 0 -nan -nan 0 -1 -1 -1 -1 -1 -1 -nan -1 -1 -nan 
Shoots/CH_IMAGES/snapshot221615/VIS_SV_0_z1_h1_g0_e65_v500_new_470437_0.png 30004 527925 0.0568338 7381.44 923 992 1169.81 772.803 11 1037.84 749.99 1156.21 661.449 6.49464 0.925115 0.00692 0.572081 1.748 1.03474 
Shoots/CH_IMAGES/snapshot221616/VIS_SV_90_z1_h1_g0_e65_v500_new_470441_0.png 0 0 -nan 0 0 0 -nan -nan 0 -1 -1 -1 -1 -1 -1 -nan -1 -1 -nan 
Shoots/CH_IMAGES/snapshot221616/VIS_SV_0_z1_h1_g0_e65_v500_new_470440_0.png 0 0 -nan 0 0 0 -nan -nan 0 -1 -1 -1 -1 -1 -1 -nan -1 -1 -nan 
Shoots/CH_IMAGES/snapshot221617/VIS_SV_0_z1_h1_g0_e65_v500_new_470449_0.png 54055 350893 0.15405 6739.43 535 1212 1203.81 660.261 13 1193.19 768.62 1036.56 414.814 168.981 1.09528 0.0149555 0.400183 2.49886 1.11831 
Shoots/CH_IMAGES/snapshot221617/VIS_SV_90_z1_h1_g0_e65_v500_new_470450_0.png 67894 934224 0.0726742 10774.9 1403 1180 1256.09 661.824 19 1154.33 770.784 1306.05 813.747 55.2965 0.868262 0.00734875 0.623061 1.60498 1.18429 
Shoots/CH_IMAGES/snapshot221618/VIS_SV_0_z1_h1_g0_e65_v500_new_470454_0.png 27385 335248 0.0816858 6575.4 551 918 1337.45 825.779 14 1373.63 792.641 884.717 437.471 1.56858 1.00551 0.00795937 0.494475 2.02234 1.08032 
Shoots/CH_IMAGES/snapshot221619/VIS_SV_0_z1_h1_g0_e65_v500_new_470461_0.png 33749 391184 0.0862739 6404.27 946 823 1269.52 815.971 14 1692.15 362.267 1212.84 655.118 0 0.959006 0.0103403 0.540154 1.85132 1.21423 
Shoots/CH_IMAGES/snapshot221619/VIS_SV_90_z1_h1_g0_e65_v500_new_470462_0.png 32918 355235 0.0926654 6960.83 674 885 1324.98 800.461 17 1128.83 940.027 1056.07 512.943 50.3118 1.01419 0.00853731 0.48571 2.05884 1.10366 
Shoots/CH_IMAGES/snapshot221618/VIS_SV_90_z1_h1_g0_e65_v500_new_470455_0.png 28367 277844 0.102097 5388.46 524 983 1300.33 781.821 9 1036.63 147.145 1135.84 1073.99 0 0.330008 0.0122771 0.945547 1.05759 1.00944 
Shoots/CH_IMAGES/snapshot221620/VIS_SV_0_z1_h1_g0_e65_v500_new_470467_0.png 0 0 -nan 0 0 0 -nan -nan 0 -1 -1 -1 -1 -1 -1 -nan -1 -1 -nan 
Shoots/CH_IMAGES/snapshot221620/VIS_SV_90_z1_h1_g0_e65_v500_new_470468_0.png 0 0 -nan 0 0 0 -nan -nan 0 -1 -1 -1 -1 -1 -1 -nan -1 -1 -nan 
Shoots/CH_IMAGES/snapshot221621/VIS_SV_0_z1_h1_g0_e65_v500_new_470473_0.png 34367 302421 0.11364 6383.59 632 864 1196.03 806.267 16 1177.1 812.369 758.951 478.972 160.874 0.858955 0.0105979 0.631098 1.58454 1.04759 
Shoots/CH_IMAGES/snapshot221621/VIS_SV_90_z1_h1_g0_e65_v500_new_470474_0.png 51281 456296 0.112385 7794.57 927 877 1294 815.572 31 1191.71 863.243 1031.79 675.668 65.8688 0.830843 0.0106067 0.65485 1.52707 1.12034 
Shoots/CH_IMAGES/snapshot221622/VIS_SV_90_z1_h1_g0_e65_v500_new_470480_0.png 0 0 -nan 0 0 0 -nan -nan 0 -1 -1 -1 -1 -1 -1 -nan -1 -1 -nan 
Shoots/CH_IMAGES/snapshot221622/VIS_SV_0_z1_h1_g0_e65_v500_new_470479_0.png 0 0 -nan 0 0 0 -nan -nan 0 -1 -1 -1 -1 -1 -1 -nan -1 -1 -nan 
Shoots/CH_IMAGES/snapshot221623/VIS_SV_0_z1_h1_g0_e65_v500_new_470485_0.png 4732 51057 0.0926807 1753 269 453 1248.11 1173.5 16 1296.57 1050.6 3067.06 203.713 162.941 1.36644 0.0193504 0.0664198 15.0558 0.884976 
Shoots/CH_IMAGES/snapshot221623/VIS_SV_90_z1_h1_g0_e65_v500_new_470486_0.png 7051 16151.5 0.436554 1519.01 122 466 1173.67 1139.22 15 1158.99 1134.64 384.468 72.0316 163.74 1.27487 0.0384005 0.187354 5.33749 1.03328 
Shoots/CH_IMAGES/snapshot221624/VIS_SV_0_z1_h1_g0_e65_v500_new_470488_0.png 0 0 -nan 0 0 0 -nan -nan 0 -1 -1 -1 -1 -1 -1 -nan -1 -1 -nan 
Shoots/CH_IMAGES/snapshot221624/VIS_SV_90_z1_h1_g0_e65_v500_new_470489_0.png 0 0 -nan 0 0 0 -nan -nan 0 -1 -1 -1 -1 -1 -1 -nan -1 -1 -nan 
Shoots/CH_IMAGES/snapshot221625/VIS_SV_0_z1_h1_g0_e65_v500_new_470497_0.png 0 0 -nan 0 0 0 -nan -nan 0 -1 -1 -1 -1 -1 -1 -nan -1 -1 -nan 
Shoots/CH_IMAGES/snapshot221625/VIS_SV_90_z1_h1_g0_e65_v500_new_470498_0.png 0 0 -nan 0 0 0 -nan -nan 0 -1 -1 -1 -1 -1 -1 -nan -1 -1 -nan 
Shoots/CH_IMAGES/snapshot221626/VIS_SV_90_z1_h1_g0_e65_v500_new_470504_0.png 4879 31592 0.154438 1733.11 202 401 1270.43 1117.42 16 1313.47 1114.61 376.353 144.177 16.7934 1.11077 0.0204121 0.383091 2.61035 0.854881 
Shoots/CH_IMAGES/snapshot221626/VIS_SV_0_z1_h1_g0_e65_v500_new_470503_0.png 4404 40232 0.109465 1633.4 228 415 1279.63 1115.84 9 1247.35 1032.63 190.546 101.501 32.3818 0.966765 0.0207431 0.532683 1.87729 0.98247 
Shoots/CH_IMAGES/snapshot221627/VIS_SV_90_z1_h1_g0_e65_v500_new_470510_0.png 0 0 -nan 0 0 0 -nan -nan 0 -1 -1 -1 -1 -1 -1 -nan -1 -1 -nan 
Shoots/CH_IMAGES/snapshot221627/VIS_SV_0_z1_h1_g0_e65_v500_new_470509_0.png 0 0 -nan 0 0 0 -nan -nan 0 -1 -1 -1 -1 -1 -1 -nan -1 -1 -nan 
Shoots/CH_IMAGES/snapshot221628/VIS_SV_90_z1_h1_g0_e65_v500_new_470516_0.png 0 0 -nan 0 0 0 -nan -nan 0 -1 -1 -1 -1 -1 -1 -nan -1 -1 -nan 
Shoots/CH_IMAGES/snapshot221628/VIS_SV_0_z1_h1_g0_e65_v500_new_470515_0.png 0 0 -nan 0 0 0 -nan -nan 0 -1 -1 -1 -1 -1 -1 -nan -1 -1 -nan 
Shoots/CH_IMAGES/snapshot221629/VIS_SV_90_z1_h1_g0_e65_v500_new_470522_0.png 0 0 -nan 0 0 0 -nan -nan 0 -1 -1 -1 -1 -1 -1 -nan -1 -1 -nan 
Shoots/CH_IMAGES/snapshot221629/VIS_SV_0_z1_h1_g0_e65_v500_new_470521_0.png 0 0 -nan 0 0 0 -nan -nan 0 -1 -1 -1 -1 -1 -1 -nan -1 -1 -nan 
Shoots/CH_IMAGES/snapshot221630/VIS_SV_0_z1_h1_g0_e65_v500_new_470524_0.png 24099 338500 0.0711935 6139.65 729 811 1108.19 851.535 27 5084.23 -8242.69 19598.2 3241.88 0 1.29196 0.00803381 0.165417 6.04533 1.05024 
Shoots/CH_IMAGES/snapshot221630/VIS_SV_90_z1_h1_g0_e65_v500_new_470525_0.png 33730 251578 0.134074 6096.5 545 816 1268.86 882.905 11 1255.9 951.031 935.635 450.521 51.0428 1.01832 0.0114042 0.481513 2.07679 1.21806 
Shoots/CH_IMAGES/snapshot221631/VIS_SV_0_z1_h1_g0_e65_v500_new_470533_0.png 0 0 -nan 0 0 0 -nan -nan 0 -1 -1 -1 -1 -1 -1 -nan -1 -1 -nan 
Shoots/CH_IMAGES/snapshot221632/VIS_SV_90_z1_h1_g0_e65_v500_new_470540_0.png 40440 530328 0.0762547 8553.27 811 1166 1256.04 703.68 11 1296.15 657.801 1021 590.622 7.71621 0.918177 0.00694634 0.578476 1.72868 1.0841 
Shoots/CH_IMAGES/snapshot221631/VIS_SV_90_z1_h1_g0_e65_v500_new_470534_0.png 0 0 -nan 0 0 0 -nan -nan 0 -1 -1 -1 -1 -1 -1 -nan -1 -1 -nan 
Shoots/CH_IMAGES/snapshot221632/VIS_SV_0_z1_h1_g0_e65_v500_new_470539_0.png 37170 539054 0.0689541 7588.13 812 1198 1241.55 701.974 9 1009.24 1626.74 2014.27 826.031 0 1.0862 0.00811209 0.41009 2.43849 1.07311 
Shoots/CH_IMAGES/snapshot221633/VIS_SV_0_z1_h1_g0_e65_v500_new_470545_0.png 0 0 -nan 0 0 0 -nan -nan 0 -1 -1 -1 -1 -1 -1 -nan -1 -1 -nan 
Shoots/CH_IMAGES/snapshot221633/VIS_SV_90_z1_h1_g0_e65_v500_new_470546_0.png 0 0 -nan 0 0 0 -nan -nan 0 -1 -1 -1 -1 -1 -1 -nan -1 -1 -nan 
Shoots/CH_IMAGES/snapshot221634/VIS_SV_0_z1_h1_g0_e65_v500_new_470551_0.png 0 0 -nan 0 0 0 -nan -nan 0 -1 -1 -1 -1 -1 -1 -nan -1 -1 -nan 
Shoots/CH_IMAGES/snapshot221634/VIS_SV_90_z1_h1_g0_e65_v500_new_470552_0.png 0 0 -nan 0 0 0 -nan -nan 0 -1 -1 -1 -1 -1 -1 -nan -1 -1 -nan 
Shoots/CH_IMAGES/snapshot221635/VIS_SV_90_z1_h1_g0_e65_v500_new_470558_0.png 15316 187898 0.0815125 5040.19 451 638 1178.82 1028.08 28 669.868 1306.67 1390.54 809.952 45.995 0.913813 0.00757638 0.582473 1.71682 1.06395 
Shoots/CH_IMAGES/snapshot221635/VIS_SV_0_z1_h1_g0_e65_v500_new_470557_0.png 19110 78939.5 0.242084 3050.42 193 639 1242.59 966.456 21 1217.58 1018.64 656.668 188.082 9.46777 1.19464 0.0258079 0.286418 3.4914 1.06395 
Shoots/CH_IMAGES/snapshot221636/VIS_SV_90_z1_h1_g0_e65_v500_new_470564_0.png 63805 813440 0.0784385 9359 1320 1243 1227.62 588.497 12 1261.43 612.835 1256.66 827.873 124.515 0.82609 0.00915388 0.658788 1.51794 1.15929 
Shoots/CH_IMAGES/snapshot221637/VIS_SV_0_z1_h1_g0_e65_v500_new_470569_0.png 17408 90798.5 0.191721 3257.13 268 577 1227.18 1023.23 25 1163.48 978.434 563.576 208.663 171.267 1.12228 0.02062 0.370248 2.7009 1.06251 
Shoots/CH_IMAGES/snapshot221636/VIS_SV_0_z1_h1_g0_e65_v500_new_470563_0.png 64601 806088 0.0801413 9205.16 890 1339 1258.39 629.327 12 1232.64 552.52 1122.56 722.138 3.21961 0.844639 0.00958046 0.643293 1.5545 1.16909 
Shoots/CH_IMAGES/snapshot221637/VIS_SV_90_z1_h1_g0_e65_v500_new_470570_0.png 18221 149658 0.121751 4273.62 487 573 1239.71 1026.53 13 1235.16 1034.88 576.326 327.046 32.0909 0.930089 0.0125369 0.567467 1.76222 1.09051 
Shoots/CH_IMAGES/snapshot221638/VIS_SV_90_z1_h1_g0_e65_v500_new_470576_0.png 19680 176042 0.111792 4709.86 332 836 1202.87 862.14 10 3257.49 2659.58 5787.82 1786.26 135.482 1.1759 0.0111486 0.308624 3.24018 0.937463 
Shoots/CH_IMAGES/snapshot221638/VIS_SV_0_z1_h1_g0_e65_v500_new_470575_0.png 19992 408602 0.0489279 7503.7 942 854 1130.47 813.806 9 1500.79 437.806 959.35 932.913 0 0.234765 0.00446186 0.972443 1.02834 0.990948 
Shoots/CH_IMAGES/snapshot221639/VIS_SV_90_z1_h1_g0_e65_v500_new_470582_0.png 0 0 -nan 0 0 0 -nan -nan 0 -1 -1 -1 -1 -1 -1 -nan -1 -1 -nan 
Shoots/CH_IMAGES/snapshot221639/VIS_SV_0_z1_h1_g0_e65_v500_new_470581_0.png 0 0 -nan 0 0 0 -nan -nan 0 -1 -1 -1 -1 -1 -1 -nan -1 -1 -nan 
Shoots/CH_IMAGES/snapshot221640/VIS_SV_0_z1_h1_g0_e65_v500_new_470587_0.png 0 0 -nan 0 0 0 -nan -nan 0 -1 -1 -1 -1 -1 -1 -nan -1 -1 -nan 
Shoots/CH_IMAGES/snapshot221640/VIS_SV_90_z1_h1_g0_e65_v500_new_470588_0.png 0 0 -nan 0 0 0 -nan -nan 0 -1 -1 -1 -1 -1 -1 -nan -1 -1 -nan 
Shoots/CH_IMAGES/snapshot221641/VIS_SV_90_z1_h1_g0_e65_v500_new_470594_0.png 45547 516174 0.0882397 8700 1009 879 1302.08 828.637 13 2227.79 1794.67 2964.91 1096 137.784 1.1228 0.0075619 0.369658 2.70521 1.11372 
Shoots/CH_IMAGES/snapshot221641/VIS_SV_0_z1_h1_g0_e65_v500_new_470593_0.png 42472 375740 0.113035 6448.6 763 906 1042.82 719.755 21 1299.2 473.352 713.791 646.022 137.838 0.435756 0.0128346 0.905058 1.1049 1.1407 
Shoots/CH_IMAGES/snapshot221642/VIS_SV_0_z1_h1_g0_e65_v500_new_470596_0.png 0 0 -nan 0 0 0 -nan -nan 0 -1 -1 -1 -1 -1 -1 -nan -1 -1 -nan 
Shoots/CH_IMAGES/snapshot221642/VIS_SV_90_z1_h1_g0_e65_v500_new_470597_0.png 0 0 -nan 0 0 0 -nan -nan 0 -1 -1 -1 -1 -1 -1 -nan -1 -1 -nan 
Shoots/CH_IMAGES/snapshot221643/VIS_SV_0_z1_h1_g0_e65_v500_new_470602_0.png 0 0 -nan 0 0 0 -nan -nan 0 -1 -1 -1 -1 -1 -1 -nan -1 -1 -nan 
Shoots/CH_IMAGES/snapshot221643/VIS_SV_90_z1_h1_g0_e65_v500_new_470603_0.png 0 0 -nan 0 0 0 -nan -nan 0 -1 -1 -1 -1 -1 -1 -nan -1 -1 -nan 
Shoots/CH_IMAGES/snapshot221644/VIS_SV_0_z1_h1_g0_e65_v500_new_470611_0.png 12907 129306 0.0998179 2983.78 387 614 1254.29 982.95 14 1219.49 793.17 309.873 300.642 45.6795 0.2441 0.0182181 0.970208 1.03071 1.0128 
Shoots/CH_IMAGES/snapshot221644/VIS_SV_90_z1_h1_g0_e65_v500_new_470612_0.png 16455 234312 0.070227 4672.45 656 633 1339.96 938.048 19 1387.14 965.954 743.253 405.767 57.1452 0.952959 0.00947148 0.545934 1.83172 1.08131 
Shoots/CH_IMAGES/snapshot221645/VIS_SV_0_z1_h1_g0_e65_v500_new_470614_0.png 0 0 -nan 0 0 0 -nan -nan 0 -1 -1 -1 -1 -1 -1 -nan -1 -1 -nan 
Shoots/CH_IMAGES/snapshot221645/VIS_SV_90_z1_h1_g0_e65_v500_new_470615_0.png 0 0 -nan 0 0 0 -nan -nan 0 -1 -1 -1 -1 -1 -1 -nan -1 -1 -nan 
Shoots/CH_IMAGES/snapshot221646/VIS_SV_90_z1_h1_g0_e65_v500_new_470624_0.png 0 0 -nan 0 0 0 -nan -nan 0 -1 -1 -1 -1 -1 -1 -nan -1 -1 -nan 
Shoots/CH_IMAGES/snapshot221646/VIS_SV_0_z1_h1_g0_e65_v500_new_470623_0.png 0 0 -nan 0 0 0 -nan -nan 0 -1 -1 -1 -1 -1 -1 -nan -1 -1 -nan 
Shoots/CH_IMAGES/snapshot221647/VIS_SV_0_z1_h1_g0_e65_v500_new_470629_0.png 25356 367081 0.0690747 6819.74 624 1264 1208.81 805.741 20 1498.52 682.011 1150.61 852.298 36.0722 0.720088 0.00685102 0.740737 1.35001 1.00399 
Shoots/CH_IMAGES/snapshot221647/VIS_SV_90_z1_h1_g0_e65_v500_new_470630_0.png 36837 212148 0.173638 5633.43 416 1195 1129.88 691.987 16 -114.301 564.241 3057.36 2093.25 129.585 0.794157 0.0145864 0.684658 1.46058 1.0542 
Shoots/CH_IMAGES/snapshot221648/VIS_SV_0_z1_h1_g0_e65_v500_new_470635_0.png 0 0 -nan 0 0 0 -nan -nan 0 -1 -1 -1 -1 -1 -1 -nan -1 -1 -nan 
Shoots/CH_IMAGES/snapshot221648/VIS_SV_90_z1_h1_g0_e65_v500_new_470636_0.png 0 0 -nan 0 0 0 -nan -nan 0 -1 -1 -1 -1 -1 -1 -nan -1 -1 -nan 
Shoots/CH_IMAGES/snapshot221649/VIS_SV_0_z1_h1_g0_e65_v500_new_470638_0.png 42734 547102 0.0781098 6840.19 1172 881 1076.63 755.606 25 779.751 504.989 1083.19 735.485 0 0.801247 0.0114775 0.679001 1.47275 1.08755 
Shoots/CH_IMAGES/snapshot221649/VIS_SV_90_z1_h1_g0_e65_v500_new_470639_0.png 38827 352032 0.110294 6992.34 601 893 1313.65 827.771 12 1372.34 936.109 769.806 471.067 4.38914 0.880988 0.00997925 0.61193 1.63417 1.07507 
Shoots/CH_IMAGES/snapshot221650/VIS_SV_0_z1_h1_g0_e65_v500_new_470647_0.png 34388 466965 0.0736415 6956.97 1001 869 1245.69 833.407 26 1030.2 577.904 878.122 1.15572e-08 0 1.41421 0.00892845 1.31612e-11 7.59808e+10 1.05512 
Shoots/CH_IMAGES/snapshot221650/VIS_SV_90_z1_h1_g0_e65_v500_new_470648_0.png 41353 273454 0.151225 6520.33 485 902 1247.35 795.526 24 1301.02 877.818 716.406 440.759 13.9933 0.877227 0.012223 0.615236 1.62539 1.07395 
Shoots/CH_IMAGES/snapshot221651/VIS_SV_0_z1_h1_g0_e65_v500_new_470653_0.png 23354 242678 0.0962347 5702.48 677 671 1198.07 931.343 26 1590.72 1134.23 1114.11 678.316 125.445 0.884488 0.00902493 0.608841 1.64247 1.15314 
Shoots/CH_IMAGES/snapshot221651/VIS_SV_90_z1_h1_g0_e65_v500_new_470654_0.png 24065 125420 0.191875 3996.58 357 686 1324.04 931.22 27 1669.49 1771.39 2130.78 574.547 166.118 1.2086 0.0189329 0.269642 3.70862 1.20427 
Shoots/CH_IMAGES/snapshot221652/VIS_SV_0_z1_h1_g0_e65_v500_new_470659_0.png 18663 69079 0.270169 2556.36 155 703 1228.23 965.982 21 1226.54 1000.73 617.725 120.462 0.111902 1.26885 0.0358878 0.195009 5.12797 1.05215 
Shoots/CH_IMAGES/snapshot221652/VIS_SV_90_z1_h1_g0_e65_v500_new_470660_0.png 12973 216973 0.0597908 4838.01 568 679 1276.44 996.124 9 1146.85 1014.15 782.9 511.44 47.3741 0.83275 0.00696492 0.653264 1.53078 1.03653 
Shoots/CH_IMAGES/snapshot221653/VIS_SV_0_z1_h1_g0_e65_v500_new_470665_0.png 40816 456100 0.0894892 7976.07 854 1042 1155.27 753.935 10 552.361 1686.41 2585.5 811.799 29.9445 1.17134 0.00806237 0.313981 3.18491 1.08597 
Shoots/CH_IMAGES/snapshot221653/VIS_SV_90_z1_h1_g0_e65_v500_new_470666_0.png 50809 624346 0.0813796 8042.88 1039 1014 1339.05 733.259 14 1334.76 731.692 1084.27 633.312 34.3093 0.912039 0.00987024 0.584093 1.71206 1.1239 
Shoots/CH_IMAGES/snapshot221654/VIS_SV_0_z1_h1_g0_e65_v500_new_470671_0.png 0 0 -nan 0 0 0 -nan -nan 0 -1 -1 -1 -1 -1 -1 -nan -1 -1 -nan 
Shoots/CH_IMAGES/snapshot221654/VIS_SV_90_z1_h1_g0_e65_v500_new_470672_0.png 0 0 -nan 0 0 0 -nan -nan 0 -1 -1 -1 -1 -1 -1 -nan -1 -1 -nan 
Shoots/CH_IMAGES/snapshot221655/VIS_SV_0_z1_h1_g0_e65_v500_new_470674_0.png 0 0 -nan 0 0 0 -nan -nan 0 -1 -1 -1 -1 -1 -1 -nan -1 -1 -nan 
Shoots/CH_IMAGES/snapshot221655/VIS_SV_90_z1_h1_g0_e65_v500_new_470675_0.png 0 0 -nan 0 0 0 -nan -nan 0 -1 -1 -1 -1 -1 -1 -nan -1 -1 -nan 
Shoots/CH_IMAGES/snapshot221656/VIS_SV_90_z1_h1_g0_e65_v500_new_470684_0.png 0 0 -nan 0 0 0 -nan -nan 0 -1 -1 -1 -1 -1 -1 -nan -1 -1 -nan 
Shoots/CH_IMAGES/snapshot221656/VIS_SV_0_z1_h1_g0_e65_v500_new_470683_0.png 0 0 -nan 0 0 0 -nan -nan 0 -1 -1 -1 -1 -1 -1 -nan -1 -1 -nan 
Shoots/CH_IMAGES/snapshot221657/VIS_SV_90_z1_h1_g0_e65_v500_new_470687_0.png 34285 250582 0.136822 5912.34 534 1113 1243.33 839.312 21 1259 882.878 979.031 429.244 24.0488 1.05978 0.0123252 0.438437 2.28083 1.0434 
Shoots/CH_IMAGES/snapshot221657/VIS_SV_0_z1_h1_g0_e65_v500_new_470686_0.png 29874 528652 0.0565098 7297.02 855 1216 1261.23 844.137 17 -855.584 1646.19 4871.11 1697.39 65.6381 1.14152 0.00705037 0.348461 2.86976 1.03677 
Shoots/CH_IMAGES/snapshot221658/VIS_SV_90_z1_h1_g0_e65_v500_new_470696_0.png 0 0 -nan 0 0 0 -nan -nan 0 -1 -1 -1 -1 -1 -1 -nan -1 -1 -nan 
Shoots/CH_IMAGES/snapshot221658/VIS_SV_0_z1_h1_g0_e65_v500_new_470695_0.png 0 0 -nan 0 0 0 -nan -nan 0 -1 -1 -1 -1 -1 -1 -nan -1 -1 -nan 
Shoots/CH_IMAGES/snapshot221659/VIS_SV_0_z1_h1_g0_e65_v500_new_470701_0.png 51901 502350 0.103316 12077.1 828 955 1182.65 793.06 37 1063.77 766.011 905.518 597.725 146.737 0.824509 0.0044716 0.660092 1.51494 1.13527 
Shoots/CH_IMAGES/snapshot221659/VIS_SV_90_z1_h1_g0_e65_v500_new_470702_0.png 44600 391564 0.113902 7515.47 717 933 1230.46 780.538 23 1387.16 961.945 968.877 599.546 158.633 0.87315 0.00992276 0.618805 1.61602 1.09275 
Shoots/CH_IMAGES/snapshot221660/VIS_SV_0_z1_h1_g0_e65_v500_new_470707_0.png 0 0 -nan 0 0 0 -nan -nan 0 -1 -1 -1 -1 -1 -1 -nan -1 -1 -nan 
Shoots/CH_IMAGES/snapshot221660/VIS_SV_90_z1_h1_g0_e65_v500_new_470708_0.png 0 0 -nan 0 0 0 -nan -nan 0 -1 -1 -1 -1 -1 -1 -nan -1 -1 -nan 
Shoots/CH_IMAGES/snapshot221661/VIS_SV_90_z1_h1_g0_e65_v500_new_470714_0.png 0 0 -nan 0 0 0 -nan -nan 0 -1 -1 -1 -1 -1 -1 -nan -1 -1 -nan 
Shoots/CH_IMAGES/snapshot221661/VIS_SV_0_z1_h1_g0_e65_v500_new_470713_0.png 0 0 -nan 0 0 0 -nan -nan 0 -1 -1 -1 -1 -1 -1 -nan -1 -1 -nan 
Shoots/CH_IMAGES/snapshot221662/VIS_SV_90_z1_h1_g0_e65_v500_new_470720_0.png 0 0 -nan 0 0 0 -nan -nan 0 -1 -1 -1 -1 -1 -1 -nan -1 -1 -nan 
Shoots/CH_IMAGES/snapshot221662/VIS_SV_0_z1_h1_g0_e65_v500_new_470719_0.png 0 0 -nan 0 0 0 -nan -nan 0 -1 -1 -1 -1 -1 -1 -nan -1 -1 -nan 
Shoots/CH_IMAGES/snapshot221663/VIS_SV_90_z1_h1_g0_e65_v500_new_470726_0.png 6283 59035 0.106428 2136.33 315 338 1296.46 1163.38 18 1263.49 1002.61 303.668 281.793 0 0.379562 0.0172998 0.927966 1.07763 1.03491 
Shoots/CH_IMAGES/snapshot221663/VIS_SV_0_z1_h1_g0_e65_v500_new_470725_0.png 3794 28815 0.131668 1659.29 202 324 1153.86 1169.69 12 1165.84 1180.29 322.073 134.929 153.697 1.07802 0.0173166 0.418941 2.38697 0.950073 
Shoots/CH_IMAGES/snapshot221664/VIS_SV_90_z1_h1_g0_e65_v500_new_470730_0.png 0 0 -nan 0 0 0 -nan -nan 0 -1 -1 -1 -1 -1 -1 -nan -1 -1 -nan 
Shoots/CH_IMAGES/snapshot221665/VIS_SV_0_z1_h1_g0_e65_v500_new_470737_0.png 5343 37521 0.1424 1872.62 221 209 1189.56 1273.12 20 1147.06 1259.59 257.325 177.196 64.8607 0.789165 0.0191468 0.68861 1.4522 0.990419 
Shoots/CH_IMAGES/snapshot221664/VIS_SV_0_z1_h1_g0_e65_v500_new_470729_0.png 0 0 -nan 0 0 0 -nan -nan 0 -1 -1 -1 -1 -1 -1 -nan -1 -1 -nan 
Shoots/CH_IMAGES/snapshot221665/VIS_SV_90_z1_h1_g0_e65_v500_new_470738_0.png 5212 16834.5 0.309602 1494.17 238 218 1104.9 1218.2 9 1111.37 1227.78 315.202 71.1914 132.283 1.2443 0.0293369 0.22586 4.42752 1.14711 
Shoots/CH_IMAGES/snapshot221666/VIS_SV_0_z1_h1_g0_e65_v500_new_470743_0.png 0 0 -nan 0 0 0 -nan -nan 0 -1 -1 -1 -1 -1 -1 -nan -1 -1 -nan 
Shoots/CH_IMAGES/snapshot221666/VIS_SV_90_z1_h1_g0_e65_v500_new_470744_0.png 0 0 -nan 0 0 0 -nan -nan 0 -1 -1 -1 -1 -1 -1 -nan -1 -1 -nan 
Shoots/CH_IMAGES/snapshot221667/VIS_SV_90_z1_h1_g0_e65_v500_new_470747_0.png 27840 393438 0.0707607 6456.01 645 1063 1254.42 809.329 12 1355.08 808.698 882.838 496.572 5.19212 0.935444 0.00839365 0.562472 1.77786 1.01736 
Shoots/CH_IMAGES/snapshot221667/VIS_SV_0_z1_h1_g0_e65_v500_new_470746_0.png 21869 396659 0.055133 7019.58 747 1061 1027.33 721.791 17 1181.7 571.242 559.712 392.347 138.773 0.773331 0.0055772 0.70098 1.42658 1.02523 
Shoots/CH_IMAGES/snapshot221668/VIS_SV_90_z1_h1_g0_e65_v500_new_470755_0.png 44698 536556 0.0833054 7986.95 979 1019 1206.34 741.649 34 1370.36 410.936 1371.85 954.114 157.166 0.780389 0.00880514 0.695496 1.43782 1.09782 
Shoots/CH_IMAGES/snapshot221668/VIS_SV_0_z1_h1_g0_e65_v500_new_470754_0.png 38125 398734 0.095615 7391.27 593 1086 1091.23 644.9 29 1038.19 706.087 1031.11 372.642 162.376 1.13013 0.00876963 0.3614 2.76702 1.06998 
Shoots/CH_IMAGES/snapshot221669/VIS_SV_90_z1_h1_g0_e65_v500_new_470762_0.png 0 0 -nan 0 0 0 -nan -nan 0 -1 -1 -1 -1 -1 -1 -nan -1 -1 -nan 
Shoots/CH_IMAGES/snapshot221669/VIS_SV_0_z1_h1_g0_e65_v500_new_470761_0.png 0 0 -nan 0 0 0 -nan -nan 0 -1 -1 -1 -1 -1 -1 -nan -1 -1 -nan 
Shoots/CH_IMAGES/snapshot221670/VIS_SV_90_z1_h1_g0_e65_v500_new_470768_0.png 21186 120181 0.176284 3776.76 401 666 1187.71 975.723 6 1274.47 928.364 1565.47 294.88 159.765 1.27408 0.0186647 0.188366 5.30882 1.17887 
Shoots/CH_IMAGES/snapshot221670/VIS_SV_0_z1_h1_g0_e65_v500_new_470767_0.png 15749 259840 0.0606103 4963.72 605 792 1104.67 931.475 17 1145.14 707.982 773.474 543.514 125.097 0.771113 0.00803245 0.702692 1.4231 1.0752 
Shoots/CH_IMAGES/snapshot221671/VIS_SV_0_z1_h1_g0_e65_v500_new_470773_0.png 31997 471380 0.0678795 6173.27 818 1059 1164.78 728.307 13 1321.65 519.586 3977.81 813.281 148.127 1.26138 0.0105509 0.204455 4.89106 1.0974 
Shoots/CH_IMAGES/snapshot221671/VIS_SV_90_z1_h1_g0_e65_v500_new_470774_0.png 33769 441598 0.0764701 7346.87 740 1134 1198.48 765.004 17 1115.45 582.967 1301.36 560.21 6.64684 1.06726 0.00786183 0.43048 2.32299 1.05543 
Shoots/CH_IMAGES/snapshot221672/VIS_SV_0_z1_h1_g0_e65_v500_new_470776_0.png 4901 143468 0.0341609 3320.82 585 555 1144.15 996.938 17 1250.82 877.587 653.365 331.325 145.016 0.99287 0.00558476 0.507105 1.97198 0.892925 
Shoots/CH_IMAGES/snapshot221672/VIS_SV_90_z1_h1_g0_e65_v500_new_470777_0.png 11398 59894 0.190303 2597.9 207 566 1210.54 1052.79 21 1179.2 1042.51 501.273 131.59 163.668 1.21449 0.0212223 0.262511 3.80936 0.977364 
Shoots/CH_IMAGES/snapshot221673/VIS_SV_90_z1_h1_g0_e65_v500_new_470786_0.png 0 0 -nan 0 0 0 -nan -nan 0 -1 -1 -1 -1 -1 -1 -nan -1 -1 -nan 
Shoots/CH_IMAGES/snapshot221674/VIS_SV_90_z1_h1_g0_e65_v500_new_470792_0.png 0 0 -nan 0 0 0 -nan -nan 0 -1 -1 -1 -1 -1 -1 -nan -1 -1 -nan 
Shoots/CH_IMAGES/snapshot221674/VIS_SV_0_z1_h1_g0_e65_v500_new_470791_0.png 0 0 -nan 0 0 0 -nan -nan 0 -1 -1 -1 -1 -1 -1 -nan -1 -1 -nan 
Shoots/CH_IMAGES/snapshot221673/VIS_SV_0_z1_h1_g0_e65_v500_new_470785_0.png 0 0 -nan 0 0 0 -nan -nan 0 -1 -1 -1 -1 -1 -1 -nan -1 -1 -nan 
Shoots/CH_IMAGES/snapshot221675/VIS_SV_0_z1_h1_g0_e65_v500_new_470797_0.png 5523 18851 0.292982 1438.37 138 387 1314.25 1209.63 11 1130.47 1173.19 583.614 354.022 11.6577 0.887014 0.0335464 0.606603 1.64852 0.97633 
Shoots/CH_IMAGES/snapshot221675/VIS_SV_90_z1_h1_g0_e65_v500_new_470798_0.png 5042 12579 0.400827 1361.41 63 367 1261.29 1182.43 16 1243.97 1161.68 322.169 79.9215 179.589 1.22632 0.0341851 0.248073 4.03107 0.956911 
Shoots/CH_IMAGES/snapshot221676/VIS_SV_0_z1_h1_g0_e65_v500_new_470803_0.png 65541 775866 0.0844747 9582.54 1031 1237 1278.49 655.187 11 1291.63 660.786 992.536 853.684 31.1058 0.528954 0.00896936 0.860104 1.16265 1.17121 
Shoots/CH_IMAGES/snapshot221676/VIS_SV_90_z1_h1_g0_e65_v500_new_470804_0.png 71873 766413 0.0937784 9271.89 1273 1340 1253.88 589.444 10 1341.14 540.072 1282.66 913.345 60.7451 0.758855 0.010506 0.712069 1.40436 1.18379 
Shoots/CH_IMAGES/snapshot221677/VIS_SV_90_z1_h1_g0_e65_v500_new_470810_0.png 0 0 -nan 0 0 0 -nan -nan 0 -1 -1 -1 -1 -1 -1 -nan -1 -1 -nan 
Shoots/CH_IMAGES/snapshot221677/VIS_SV_0_z1_h1_g0_e65_v500_new_470809_0.png 0 0 -nan 0 0 0 -nan -nan 0 -1 -1 -1 -1 -1 -1 -nan -1 -1 -nan 
Shoots/CH_IMAGES/snapshot221678/VIS_SV_90_z1_h1_g0_e65_v500_new_470813_0.png 0 0 -nan 0 0 0 -nan -nan 0 -1 -1 -1 -1 -1 -1 -nan -1 -1 -nan 
Shoots/CH_IMAGES/snapshot221678/VIS_SV_0_z1_h1_g0_e65_v500_new_470812_0.png 0 0 -nan 0 0 0 -nan -nan 0 -1 -1 -1 -1 -1 -1 -nan -1 -1 -nan 
Shoots/CH_IMAGES/snapshot221679/VIS_SV_0_z1_h1_g0_e65_v500_new_470821_0.png 48858 657478 0.0743113 9145.95 1137 1108 1239.28 640.379 29 1295.98 599.746 1002.71 849.156 122.678 0.553431 0.00733986 0.846857 1.18084 1.1823 
Shoots/CH_IMAGES/snapshot221679/VIS_SV_90_z1_h1_g0_e65_v500_new_470822_0.png 48283 366044 0.131905 5723.21 638 1020 1184.03 695.656 21 241.947 2169.58 3894.9 1365.95 25.2507 1.13956 0.0185236 0.350703 2.85142 1.15661 
Shoots/CH_IMAGES/snapshot221680/VIS_SV_90_z1_h1_g0_e65_v500_new_470828_0.png 0 0 -nan 0 0 0 -nan -nan 0 -1 -1 -1 -1 -1 -1 -nan -1 -1 -nan 
Shoots/CH_IMAGES/snapshot221680/VIS_SV_0_z1_h1_g0_e65_v500_new_470827_0.png 0 0 -nan 0 0 0 -nan -nan 0 -1 -1 -1 -1 -1 -1 -nan -1 -1 -nan 
Shoots/CH_IMAGES/snapshot221681/VIS_SV_0_z1_h1_g0_e65_v500_new_470833_0.png 0 0 -nan 0 0 0 -nan -nan 0 -1 -1 -1 -1 -1 -1 -nan -1 -1 -nan 
Shoots/CH_IMAGES/snapshot221681/VIS_SV_90_z1_h1_g0_e65_v500_new_470834_0.png 0 0 -nan 0 0 0 -nan -nan 0 -1 -1 -1 -1 -1 -1 -nan -1 -1 -nan 
Shoots/CH_IMAGES/snapshot221683/VIS_SV_90_z1_h1_g0_e65_v500_new_470846_0.png 29054 286887 0.101273 5300.52 689 791 1291.2 925.362 19 1207.15 924.387 993.992 456.967 24.2939 1.03949 0.0129951 0.459729 2.17519 1.18692 
Shoots/CH_IMAGES/snapshot221682/VIS_SV_90_z1_h1_g0_e65_v500_new_470837_0.png 58813 924055 0.0636466 10828.9 1353 1172 1203.16 633.955 17 1139.36 679.278 1220.42 883.233 44.3414 0.743351 0.00630251 0.723714 1.38176 1.15421 
Shoots/CH_IMAGES/snapshot221682/VIS_SV_0_z1_h1_g0_e65_v500_new_470836_0.png 60289 417236 0.144496 7712.46 658 1302 1143.25 572.834 15 1117.64 662.784 1215.38 451.448 157.405 1.12121 0.0127369 0.371444 2.69219 1.14346 
Shoots/CH_IMAGES/snapshot221684/VIS_SV_0_z1_h1_g0_e65_v500_new_470851_0.png 30971 404626 0.0765423 6450.52 685 1243 1091.17 640.735 19 1244.58 459.817 1826.17 761.347 156.457 1.0799 0.00935353 0.416909 2.39861 1.03778 
Shoots/CH_IMAGES/snapshot221683/VIS_SV_0_z1_h1_g0_e65_v500_new_470845_0.png 25983 224232 0.115876 5319.35 455 761 1214.64 838.77 13 1242.06 937.483 694.052 340.093 16.5407 1.00994 0.0115394 0.490011 2.04077 1.16144 
Shoots/CH_IMAGES/snapshot221684/VIS_SV_90_z1_h1_g0_e65_v500_new_470852_0.png 33995 550856 0.0617131 7755.73 783 1258 1214.46 747.722 8 1197 697.681 1110.92 614.125 20.063 0.945718 0.00710198 0.552809 1.80894 1.05727 
Shoots/CH_IMAGES/snapshot221685/VIS_SV_0_z1_h1_g0_e65_v500_new_470857_0.png 0 0 -nan 0 0 0 -nan -nan 0 -1 -1 -1 -1 -1 -1 -nan -1 -1 -nan 
Shoots/CH_IMAGES/snapshot221685/VIS_SV_90_z1_h1_g0_e65_v500_new_470858_0.png 0 0 -nan 0 0 0 -nan -nan 0 -1 -1 -1 -1 -1 -1 -nan -1 -1 -nan 
Shoots/CH_IMAGES/snapshot221686/VIS_SV_0_z1_h1_g0_e65_v500_new_470860_0.png 43310 551166 0.0785789 9852.35 971 839 1059.15 809.265 43 1144.08 835.416 1097.31 662.78 98.813 0.88994 0.00560684 0.604004 1.65562 1.09454 
Shoots/CH_IMAGES/snapshot221686/VIS_SV_90_z1_h1_g0_e65_v500_new_470861_0.png 46180 276695 0.166899 5914.86 483 901 1250.39 788.291 28 1498.93 1047.44 1068.72 635.628 163.499 0.900269 0.0165873 0.594758 1.68136 1.09326 
Shoots/CH_IMAGES/snapshot221687/VIS_SV_0_z1_h1_g0_e65_v500_new_470869_0.png 9387 76126.5 0.123308 3456.36 154 794 1237.19 907.959 15 1253.54 917.632 711.734 98.5103 4.33643 1.3127 0.00987412 0.138409 7.22497 0.961364 
Shoots/CH_IMAGES/snapshot221688/VIS_SV_90_z1_h1_g0_e65_v500_new_470876_0.png 28380 181862 0.156052 4908.19 418 823 1295.55 843.713 22 1366.26 853.843 729.914 280.909 15.7485 1.10919 0.014804 0.384852 2.5984 1.17086 
Shoots/CH_IMAGES/snapshot221687/VIS_SV_90_z1_h1_g0_e65_v500_new_470870_0.png 19122 348124 0.0549288 5387.55 744 787 1283.47 882.637 7 1125.7 920.32 1121.38 525.742 28.1481 1.03069 0.00827866 0.468836 2.13294 1.12018 
Shoots/CH_IMAGES/snapshot221688/VIS_SV_0_z1_h1_g0_e65_v500_new_470875_0.png 26591 375589 0.0707981 6229.03 991 769 1246.7 854.07 20 1558.84 455.651 1037.11 675.839 0 0.834677 0.008612 0.651657 1.53455 1.17452 
Shoots/CH_IMAGES/snapshot221689/VIS_SV_0_z1_h1_g0_e65_v500_new_470881_0.png 0 0 -nan 0 0 0 -nan -nan 0 -1 -1 -1 -1 -1 -1 -nan -1 -1 -nan 
Shoots/CH_IMAGES/snapshot221689/VIS_SV_90_z1_h1_g0_e65_v500_new_470882_0.png 0 0 -nan 0 0 0 -nan -nan 0 -1 -1 -1 -1 -1 -1 -nan -1 -1 -nan 
Shoots/CH_IMAGES/snapshot221690/VIS_SV_90_z1_h1_g0_e65_v500_new_470885_0.png 0 0 -nan 0 0 0 -nan -nan 0 -1 -1 -1 -1 -1 -1 -nan -1 -1 -nan 
Shoots/CH_IMAGES/snapshot221690/VIS_SV_0_z1_h1_g0_e65_v500_new_470884_0.png 0 0 -nan 0 0 0 -nan -nan 0 -1 -1 -1 -1 -1 -1 -nan -1 -1 -nan 
Shoots/CH_IMAGES/snapshot221691/VIS_SV_0_z1_h1_g0_e65_v500_new_470893_0.png 0 0 -nan 0 0 0 -nan -nan 0 -1 -1 -1 -1 -1 -1 -nan -1 -1 -nan 
Shoots/CH_IMAGES/snapshot221691/VIS_SV_90_z1_h1_g0_e65_v500_new_470894_0.png 0 0 -nan 0 0 0 -nan -nan 0 -1 -1 -1 -1 -1 -1 -nan -1 -1 -nan 
Shoots/CH_IMAGES/snapshot221692/VIS_SV_90_z1_h1_g0_e65_v500_new_470900_0.png 0 0 -nan 0 0 0 -nan -nan 0 -1 -1 -1 -1 -1 -1 -nan -1 -1 -nan 
Shoots/CH_IMAGES/snapshot221692/VIS_SV_0_z1_h1_g0_e65_v500_new_470899_0.png 0 0 -nan 0 0 0 -nan -nan 0 -1 -1 -1 -1 -1 -1 -nan -1 -1 -nan 
Shoots/CH_IMAGES/snapshot221693/VIS_SV_0_z1_h1_g0_e65_v500_new_470905_0.png 66443 565857 0.11742 10383.7 797 1181 974.828 700.581 20 1081.78 735.367 984.501 852.588 155.873 0.517667 0.00774388 0.866011 1.15472 1.23085 
Shoots/CH_IMAGES/snapshot221693/VIS_SV_90_z1_h1_g0_e65_v500_new_470906_0.png 77075 719489 0.107125 9789.5 1046 1162 1284.5 719.222 24 1113.95 898.783 1081.51 774.261 45.2267 0.75378 0.0101065 0.715908 1.39683 1.19252 
Shoots/CH_IMAGES/snapshot221694/VIS_SV_90_z1_h1_g0_e65_v500_new_470912_0.png 54954 643179 0.0854412 10205.9 1016 1034 1361.19 736.126 24 1432.74 723.195 956.548 667.008 55.5796 0.778065 0.00662989 0.697307 1.43409 1.1392 
Shoots/CH_IMAGES/snapshot221694/VIS_SV_0_z1_h1_g0_e65_v500_new_470911_0.png 51783 452481 0.114442 8250.41 833 1010 1132.62 723.294 20 894.84 1096.85 1249.95 805.437 5.59999 0.843354 0.00955973 0.644377 1.55189 1.12522 
Shoots/CH_IMAGES/snapshot221695/VIS_SV_90_z1_h1_g0_e65_v500_new_470918_0.png 0 0 -nan 0 0 0 -nan -nan 0 -1 -1 -1 -1 -1 -1 -nan -1 -1 -nan 
Shoots/CH_IMAGES/snapshot221695/VIS_SV_0_z1_h1_g0_e65_v500_new_470917_0.png 0 0 -nan 0 0 0 -nan -nan 0 -1 -1 -1 -1 -1 -1 -nan -1 -1 -nan 
Shoots/CH_IMAGES/snapshot221696/VIS_SV_0_z1_h1_g0_e65_v500_new_470923_0.png 29463 395252 0.0745424 7179.51 699 963 1207.45 787.134 14 1159.14 689.072 1518.4 472.529 14.5127 1.17371 0.00718285 0.311202 3.21335 1.02747 
Shoots/CH_IMAGES/snapshot221696/VIS_SV_90_z1_h1_g0_e65_v500_new_470924_0.png 27831 434148 0.0641049 6961.01 835 937 1161.04 790.493 7 1382.04 609.654 1102.19 745.519 141.511 0.804494 0.00721762 0.676395 1.47843 1.0079 
Shoots/CH_IMAGES/snapshot221697/VIS_SV_90_z1_h1_g0_e65_v500_new_470930_0.png 0 0 -nan 0 0 0 -nan -nan 0 -1 -1 -1 -1 -1 -1 -nan -1 -1 -nan 
Shoots/CH_IMAGES/snapshot221697/VIS_SV_0_z1_h1_g0_e65_v500_new_470929_0.png 0 0 -nan 0 0 0 -nan -nan 0 -1 -1 -1 -1 -1 -1 -nan -1 -1 -nan 
Shoots/CH_IMAGES/snapshot221698/VIS_SV_0_z1_h1_g0_e65_v500_new_470932_0.png 0 0 -nan 0 0 0 -nan -nan 0 -1 -1 -1 -1 -1 -1 -nan -1 -1 -nan 
Shoots/CH_IMAGES/snapshot221698/VIS_SV_90_z1_h1_g0_e65_v500_new_470933_0.png 0 0 -nan 0 0 0 -nan -nan 0 -1 -1 -1 -1 -1 -1 -nan -1 -1 -nan 
Shoots/CH_IMAGES/snapshot221699/VIS_SV_0_z1_h1_g0_e65_v500_new_470941_0.png 0 0 -nan 0 0 0 -nan -nan 0 -1 -1 -1 -1 -1 -1 -nan -1 -1 -nan 
Shoots/CH_IMAGES/snapshot221699/VIS_SV_90_z1_h1_g0_e65_v500_new_470942_0.png 0 0 -nan 0 0 0 -nan -nan 0 -1 -1 -1 -1 -1 -1 -nan -1 -1 -nan 
Shoots/CH_IMAGES/snapshot221700/VIS_SV_0_z1_h1_g0_e65_v500_new_470947_0.png 31577 174766 0.180682 6380.29 298 822 1207.71 878.035 18 1221.3 888.673 705.035 261.008 4.46168 1.12231 0.00974764 0.370205 2.7012 1.20878 
Shoots/CH_IMAGES/snapshot221700/VIS_SV_90_z1_h1_g0_e65_v500_new_470948_0.png 39163 383227 0.102193 7405.6 837 819 1239.06 887.917 26 1264.3 901.781 851.818 606.55 65.3253 0.75886 0.00897357 0.712066 1.40436 1.2591 
Shoots/CH_IMAGES/snapshot221701/VIS_SV_0_z1_h1_g0_e65_v500_new_470950_0.png 40033 549058 0.0729122 8653.65 969 1091 1184.65 753.266 11 1111.55 672.028 1131.47 687.411 21.1161 0.88596 0.00671783 0.607537 1.64599 1.08168 
Shoots/CH_IMAGES/snapshot221701/VIS_SV_90_z1_h1_g0_e65_v500_new_470951_0.png 33855 302477 0.111926 6764.87 731 1035 1129.38 720.549 18 1311.84 575.436 820.417 454.427 151.896 0.944566 0.00929639 0.553898 1.80539 1.04077 
Shoots/CH_IMAGES/snapshot221702/VIS_SV_0_z1_h1_g0_e65_v500_new_470959_0.png 30745 513816 0.0598366 8165.97 882 1114 1313.9 770.471 14 1370.86 726.009 991.155 620.376 174.504 0.864971 0.00579387 0.625912 1.59767 1.10399 
Shoots/CH_IMAGES/snapshot221702/VIS_SV_90_z1_h1_g0_e65_v500_new_470960_0.png 21983 213748 0.102846 4789.5 440 1101 1149 793.656 18 -1726.55 -5418.2 14081.7 817.91 155.703 1.37253 0.0120425 0.058083 17.2167 1.02332 
Shoots/CH_IMAGES/snapshot221703/VIS_SV_90_z1_h1_g0_e65_v500_new_470966_0.png 0 0 -nan 0 0 0 -nan -nan 0 -1 -1 -1 -1 -1 -1 -nan -1 -1 -nan 
Shoots/CH_IMAGES/snapshot221703/VIS_SV_0_z1_h1_g0_e65_v500_new_470965_0.png 0 0 -nan 0 0 0 -nan -nan 0 -1 -1 -1 -1 -1 -1 -nan -1 -1 -nan 
Shoots/CH_IMAGES/snapshot221704/VIS_SV_90_z1_h1_g0_e65_v500_new_470972_0.png 0 0 -nan 0 0 0 -nan -nan 0 -1 -1 -1 -1 -1 -1 -nan -1 -1 -nan 
Shoots/CH_IMAGES/snapshot221704/VIS_SV_0_z1_h1_g0_e65_v500_new_470971_0.png 0 0 -nan 0 0 0 -nan -nan 0 -1 -1 -1 -1 -1 -1 -nan -1 -1 -nan 
Shoots/CH_IMAGES/snapshot221705/VIS_SV_0_z1_h1_g0_e65_v500_new_470977_0.png 0 0 -nan 0 0 0 -nan -nan 0 -1 -1 -1 -1 -1 -1 -nan -1 -1 -nan 
Shoots/CH_IMAGES/snapshot221705/VIS_SV_90_z1_h1_g0_e65_v500_new_470978_0.png 0 0 -nan 0 0 0 -nan -nan 0 -1 -1 -1 -1 -1 -1 -nan -1 -1 -nan 
Shoots/CH_IMAGES/snapshot221706/VIS_SV_90_z1_h1_g0_e65_v500_new_470984_0.png 15116 113958 0.132646 4227.77 295 666 1199.73 963.585 20 1209.2 969.115 576.264 230.655 7.56052 1.09521 0.0106273 0.40026 2.49838 1.0341 
Shoots/CH_IMAGES/snapshot221706/VIS_SV_0_z1_h1_g0_e65_v500_new_470983_0.png 14521 259112 0.0560415 5405.29 724 674 1254.59 968.456 20 1046.42 1002.21 876.013 580.92 64.7313 0.820803 0.00624551 0.663141 1.50797 1.06823 
Shoots/CH_IMAGES/snapshot221707/VIS_SV_90_z1_h1_g0_e65_v500_new_470990_0.png 0 0 -nan 0 0 0 -nan -nan 0 -1 -1 -1 -1 -1 -1 -nan -1 -1 -nan 
Shoots/CH_IMAGES/snapshot221707/VIS_SV_0_z1_h1_g0_e65_v500_new_470989_0.png 0 0 -nan 0 0 0 -nan -nan 0 -1 -1 -1 -1 -1 -1 -nan -1 -1 -nan 
Shoots/CH_IMAGES/snapshot221708/VIS_SV_0_z1_h1_g0_e65_v500_new_470995_0.png 25172 371517 0.0677546 6665.2 675 905 1232.14 867.35 7 1206.87 570.927 1332.14 505.776 12.3456 1.11385 0.00712034 0.379672 2.63385 1.00595 
Shoots/CH_IMAGES/snapshot221708/VIS_SV_90_z1_h1_g0_e65_v500_new_470996_0.png 24324 170411 0.142737 5309.21 345 927 1245.97 882.719 9 1262.16 865.804 736.337 251.937 6.08879 1.14704 0.0108439 0.34215 2.9227 0.975221 
Shoots/CH_IMAGES/snapshot221709/VIS_SV_90_z1_h1_g0_e65_v500_new_471002_0.png 0 0 -nan 0 0 0 -nan -nan 0 -1 -1 -1 -1 -1 -1 -nan -1 -1 -nan 
Shoots/CH_IMAGES/snapshot221709/VIS_SV_0_z1_h1_g0_e65_v500_new_471001_0.png 0 0 -nan 0 0 0 -nan -nan 0 -1 -1 -1 -1 -1 -1 -nan -1 -1 -nan 
Shoots/CH_IMAGES/snapshot221711/VIS_SV_90_z1_h1_g0_e65_v500_new_471014_0.png 13548 181396 0.0746876 3844.41 491 709 1319.45 938.956 12 895.23 399.79 1268.44 916.439 0 0.744996 0.0115193 0.722491 1.3841 1.10651 
Shoots/CH_IMAGES/snapshot221710/VIS_SV_90_z1_h1_g0_e65_v500_new_471008_0.png 17669 271109 0.065173 5523.68 645 823 1243.23 899.447 8 892.334 972.487 1015.45 792.257 74.6183 0.663019 0.00727721 0.780203 1.28172 1.11266 
Shoots/CH_IMAGES/snapshot221711/VIS_SV_0_z1_h1_g0_e65_v500_new_471013_0.png 13630 123464 0.110397 4498.23 357 696 1173.54 952.589 12 961.87 1392.6 1278.85 498.595 11.2774 1.10465 0.00846492 0.389878 2.56491 1.04053 
Shoots/CH_IMAGES/snapshot221710/VIS_SV_0_z1_h1_g0_e65_v500_new_471007_0.png 20885 178678 0.116887 4533.87 437 892 1239.29 860.533 11 1361.59 786.823 652.255 282.545 164.497 1.06472 0.0127675 0.433182 2.3085 0.960157 
Shoots/CH_IMAGES/snapshot221712/VIS_SV_0_z1_h1_g0_e65_v500_new_471019_0.png 50822 428484 0.118609 8381.42 758 979 1014.63 694.917 21 973.017 776.481 972.966 428.702 147.493 1.05772 0.00909132 0.440614 2.26956 1.12301 
Shoots/CH_IMAGES/snapshot221712/VIS_SV_90_z1_h1_g0_e65_v500_new_471020_0.png 49917 537099 0.0929382 7629.56 1037 936 1335.21 681.924 26 1112.69 791.821 1199.87 697.284 60.2454 0.915278 0.010776 0.581133 1.72078 1.11557 
Shoots/CH_IMAGES/snapshot221713/VIS_SV_90_z1_h1_g0_e65_v500_new_471026_0.png 0 0 -nan 0 0 0 -nan -nan 0 -1 -1 -1 -1 -1 -1 -nan -1 -1 -nan 
Shoots/CH_IMAGES/snapshot221713/VIS_SV_0_z1_h1_g0_e65_v500_new_471025_0.png 0 0 -nan 0 0 0 -nan -nan 0 -1 -1 -1 -1 -1 -1 -nan -1 -1 -nan 
Shoots/CH_IMAGES/snapshot221714/VIS_SV_90_z1_h1_g0_e65_v500_new_471032_0.png 0 0 -nan 0 0 0 -nan -nan 0 -1 -1 -1 -1 -1 -1 -nan -1 -1 -nan 
Shoots/CH_IMAGES/snapshot221715/VIS_SV_0_z1_h1_g0_e65_v500_new_471037_0.png 0 0 -nan 0 0 0 -nan -nan 0 -1 -1 -1 -1 -1 -1 -nan -1 -1 -nan 
Shoots/CH_IMAGES/snapshot221714/VIS_SV_0_z1_h1_g0_e65_v500_new_471031_0.png 0 0 -nan 0 0 0 -nan -nan 0 -1 -1 -1 -1 -1 -1 -nan -1 -1 -nan 
Shoots/CH_IMAGES/snapshot221715/VIS_SV_90_z1_h1_g0_e65_v500_new_471038_0.png 0 0 -nan 0 0 0 -nan -nan 0 -1 -1 -1 -1 -1 -1 -nan -1 -1 -nan 
Shoots/CH_IMAGES/snapshot221716/VIS_SV_90_z1_h1_g0_e65_v500_new_471044_0.png 10267 90637.5 0.113275 3245.35 381 579 1192.77 1036.56 22 1123.12 1033.06 597.481 211.224 157.537 1.13708 0.0122498 0.353525 2.82866 0.983478 
Shoots/CH_IMAGES/snapshot221716/VIS_SV_0_z1_h1_g0_e65_v500_new_471043_0.png 14789 81250 0.182018 2833.41 154 576 1229.72 1000.55 11 1233.52 1044.26 538.832 181.58 2.78421 1.15153 0.0231488 0.336989 2.96746 1.01982 
Shoots/CH_IMAGES/snapshot221717/VIS_SV_0_z1_h1_g0_e65_v500_new_471049_0.png 0 0 -nan 0 0 0 -nan -nan 0 -1 -1 -1 -1 -1 -1 -nan -1 -1 -nan 
Shoots/CH_IMAGES/snapshot221717/VIS_SV_90_z1_h1_g0_e65_v500_new_471050_0.png 0 0 -nan 0 0 0 -nan -nan 0 -1 -1 -1 -1 -1 -1 -nan -1 -1 -nan 
Shoots/CH_IMAGES/snapshot221718/VIS_SV_90_z1_h1_g0_e65_v500_new_471056_0.png 0 0 -nan 0 0 0 -nan -nan 0 -1 -1 -1 -1 -1 -1 -nan -1 -1 -nan 
Shoots/CH_IMAGES/snapshot221719/VIS_SV_0_z1_h1_g0_e65_v500_new_471061_0.png 52151 646200 0.0807042 10733.7 842 1180 1180.78 678.703 23 1127.52 680.101 958.579 677.966 163.966 0.765164 0.00568818 0.707262 1.4139 1.13444 
Shoots/CH_IMAGES/snapshot221718/VIS_SV_0_z1_h1_g0_e65_v500_new_471055_0.png 0 0 -nan 0 0 0 -nan -nan 0 -1 -1 -1 -1 -1 -1 -nan -1 -1 -nan 
Shoots/CH_IMAGES/snapshot221720/VIS_SV_90_z1_h1_g0_e65_v500_new_471068_0.png 0 0 -nan 0 0 0 -nan -nan 0 -1 -1 -1 -1 -1 -1 -nan -1 -1 -nan 
Shoots/CH_IMAGES/snapshot221719/VIS_SV_90_z1_h1_g0_e65_v500_new_471062_0.png 52806 489530 0.107871 9205.14 788 1086 1208.04 677.059 17 1238.21 593.779 1081.72 630.033 8.37689 0.913854 0.00783127 0.582435 1.71693 1.13041 
Shoots/CH_IMAGES/snapshot221720/VIS_SV_0_z1_h1_g0_e65_v500_new_471067_0.png 0 0 -nan 0 0 0 -nan -nan 0 -1 -1 -1 -1 -1 -1 -nan -1 -1 -nan 
Shoots/CH_IMAGES/snapshot221721/VIS_SV_0_z1_h1_g0_e65_v500_new_471070_0.png 23921 134508 0.177841 4110.31 245 872 1241.97 805.803 9 1252.8 462.855 1310.48 186.606 1.80408 1.30966 0.0177927 0.142395 7.02271 0.964506 
Shoots/CH_IMAGES/snapshot221722/VIS_SV_0_z1_h1_g0_e65_v500_new_471079_0.png 0 0 -nan 0 0 0 -nan -nan 0 -1 -1 -1 -1 -1 -1 -nan -1 -1 -nan 
Shoots/CH_IMAGES/snapshot221721/VIS_SV_90_z1_h1_g0_e65_v500_new_471071_0.png 20631 375611 0.0549265 7053.99 775 917 1173.9 825.007 8 780.654 1010.57 1134.28 883.18 65.0632 0.665394 0.00521027 0.778625 1.28431 0.976579 
Shoots/CH_IMAGES/snapshot221722/VIS_SV_90_z1_h1_g0_e65_v500_new_471080_0.png 0 0 -nan 0 0 0 -nan -nan 0 -1 -1 -1 -1 -1 -1 -nan -1 -1 -nan 
Shoots/CH_IMAGES/snapshot221723/VIS_SV_0_z1_h1_g0_e65_v500_new_471085_0.png 0 0 -nan 0 0 0 -nan -nan 0 -1 -1 -1 -1 -1 -1 -nan -1 -1 -nan 
Shoots/CH_IMAGES/snapshot221724/VIS_SV_90_z1_h1_g0_e65_v500_new_471092_0.png 0 0 -nan 0 0 0 -nan -nan 0 -1 -1 -1 -1 -1 -1 -nan -1 -1 -nan 
Shoots/CH_IMAGES/snapshot221723/VIS_SV_90_z1_h1_g0_e65_v500_new_471086_0.png 0 0 -nan 0 0 0 -nan -nan 0 -1 -1 -1 -1 -1 -1 -nan -1 -1 -nan 
Shoots/CH_IMAGES/snapshot221724/VIS_SV_0_z1_h1_g0_e65_v500_new_471091_0.png 0 0 -nan 0 0 0 -nan -nan 0 -1 -1 -1 -1 -1 -1 -nan -1 -1 -nan 
Shoots/CH_IMAGES/snapshot221725/VIS_SV_90_z1_h1_g0_e65_v500_new_471098_0.png 0 0 -nan 0 0 0 -nan -nan 0 -1 -1 -1 -1 -1 -1 -nan -1 -1 -nan 
Shoots/CH_IMAGES/snapshot221725/VIS_SV_0_z1_h1_g0_e65_v500_new_471097_0.png 0 0 -nan 0 0 0 -nan -nan 0 -1 -1 -1 -1 -1 -1 -nan -1 -1 -nan 
Shoots/CH_IMAGES/snapshot221726/VIS_SV_90_z1_h1_g0_e65_v500_new_471104_0.png 42771 302760 0.14127 7165.71 537 1001 1292.48 756.492 19 1390.03 818.302 745.409 550.85 18.2747 0.722509 0.0104674 0.73899 1.3532 1.14711 
Shoots/CH_IMAGES/snapshot221727/VIS_SV_0_z1_h1_g0_e65_v500_new_471109_0.png 0 0 -nan 0 0 0 -nan -nan 0 -1 -1 -1 -1 -1 -1 -nan -1 -1 -nan 
Shoots/CH_IMAGES/snapshot221726/VIS_SV_0_z1_h1_g0_e65_v500_new_471103_0.png 42672 536334 0.0795624 8309.61 887 1043 1200.79 779.161 37 1065.04 763.142 1154.6 578.979 133.671 0.998544 0.00776589 0.501455 1.9942 1.09479 
Shoots/CH_IMAGES/snapshot221727/VIS_SV_90_z1_h1_g0_e65_v500_new_471110_0.png 0 0 -nan 0 0 0 -nan -nan 0 -1 -1 -1 -1 -1 -1 -nan -1 -1 -nan 
Shoots/CH_IMAGES/snapshot221728/VIS_SV_0_z1_h1_g0_e65_v500_new_471115_0.png 13773 133700 0.103014 3412.44 475 555 1291.21 1028.92 13 1244.46 794.86 501.838 388.31 44.6745 0.672645 0.0148631 0.773775 1.29237 1.03246 
Shoots/CH_IMAGES/snapshot221728/VIS_SV_90_z1_h1_g0_e65_v500_new_471116_0.png 11897 111140 0.107045 3145.13 369 587 1201.29 992.04 13 2066.17 513.764 1888.35 1121.48 0 0.901226 0.0151137 0.593896 1.6838 1.01101 
Shoots/CH_IMAGES/snapshot221729/VIS_SV_0_z1_h1_g0_e65_v500_new_471121_0.png 0 0 -nan 0 0 0 -nan -nan 0 -1 -1 -1 -1 -1 -1 -nan -1 -1 -nan 
Shoots/CH_IMAGES/snapshot221729/VIS_SV_90_z1_h1_g0_e65_v500_new_471122_0.png 0 0 -nan 0 0 0 -nan -nan 0 -1 -1 -1 -1 -1 -1 -nan -1 -1 -nan 
Shoots/CH_IMAGES/snapshot221730/VIS_SV_0_z1_h1_g0_e65_v500_new_471127_0.png 0 0 -nan 0 0 0 -nan -nan 0 -1 -1 -1 -1 -1 -1 -nan -1 -1 -nan 
Shoots/CH_IMAGES/snapshot221731/VIS_SV_90_z1_h1_g0_e65_v500_new_471134_0.png 30141 240902 0.125117 5923.24 469 946 1180.18 873.919 10 1299.01 1766.93 1847.43 405.025 0 1.24961 0.0107957 0.219237 4.56128 1.02248 
Shoots/CH_IMAGES/snapshot221730/VIS_SV_90_z1_h1_g0_e65_v500_new_471128_0.png 0 0 -nan 0 0 0 -nan -nan 0 -1 -1 -1 -1 -1 -1 -nan -1 -1 -nan 
Shoots/CH_IMAGES/snapshot221732/VIS_SV_0_z1_h1_g0_e65_v500_new_471139_0.png 0 0 -nan 0 0 0 -nan -nan 0 -1 -1 -1 -1 -1 -1 -nan -1 -1 -nan 
Shoots/CH_IMAGES/snapshot221731/VIS_SV_0_z1_h1_g0_e65_v500_new_471133_0.png 27687 293127 0.0944539 5938.16 494 933 1221.47 858.364 9 1207.83 696.598 1047.88 384.391 3.11377 1.12532 0.00986692 0.366826 2.72609 1.01662 
Shoots/CH_IMAGES/snapshot221732/VIS_SV_90_z1_h1_g0_e65_v500_new_471140_0.png 0 0 -nan 0 0 0 -nan -nan 0 -1 -1 -1 -1 -1 -1 -nan -1 -1 -nan 
Shoots/CH_IMAGES/snapshot221733/VIS_SV_0_z1_h1_g0_e65_v500_new_471145_0.png 42446 527760 0.0804266 9206.37 938 1037 1239.71 856.45 27 3335.24 39.5793 4275.61 1875.08 0 1.05967 0.00629317 0.438552 2.28023 1.09657 
Shoots/CH_IMAGES/snapshot221733/VIS_SV_90_z1_h1_g0_e65_v500_new_471146_0.png 50665 224406 0.225773 5148.18 407 931 1256.02 805.081 21 1271.97 867.107 724.152 334.794 1.94732 1.03699 0.0240221 0.462325 2.16298 1.09732 
Shoots/CH_IMAGES/snapshot221734/VIS_SV_0_z1_h1_g0_e65_v500_new_471151_0.png 30968 482860 0.0641345 7669.72 834 1102 1281.81 711.527 12 410.553 79.4442 2081.52 1451.89 0 0.777797 0.00661553 0.697516 1.43366 1.04274 
Shoots/CH_IMAGES/snapshot221735/VIS_SV_90_z1_h1_g0_e65_v500_new_471158_0.png 12890 46650.5 0.27631 2195.17 193 553 1255.15 1024.15 21 1282.82 1111.13 522.447 151.471 7.10304 1.1917 0.0336146 0.289926 3.44915 1.04859 
Shoots/CH_IMAGES/snapshot221734/VIS_SV_90_z1_h1_g0_e65_v500_new_471152_0.png 34569 454023 0.0761393 7815.31 716 1086 1300.19 692.934 8 1298.27 627.156 976.792 537.713 5.87581 0.948167 0.0071122 0.550489 1.81657 1.11747 
Shoots/CH_IMAGES/snapshot221735/VIS_SV_0_z1_h1_g0_e65_v500_new_471157_0.png 7345 152402 0.0481949 3467.42 387 704 1249.38 1092.9 9 1265.67 808.566 802.467 296.419 2.76217 1.12304 0.00767696 0.369385 2.7072 0.92704 
Shoots/CH_IMAGES/snapshot221736/VIS_SV_0_z1_h1_g0_e65_v500_new_471163_0.png 11431 122771 0.0931083 3587.53 291 676 1278.17 982.921 8 1359.63 893.557 845.084 315.026 34.3874 1.12002 0.011161 0.372775 2.68258 1.01101 
Shoots/CH_IMAGES/snapshot221737/VIS_SV_90_z1_h1_g0_e65_v500_new_471170_0.png 0 0 -nan 0 0 0 -nan -nan 0 -1 -1 -1 -1 -1 -1 -nan -1 -1 -nan 
Shoots/CH_IMAGES/snapshot221737/VIS_SV_0_z1_h1_g0_e65_v500_new_471169_0.png 0 0 -nan 0 0 0 -nan -nan 0 -1 -1 -1 -1 -1 -1 -nan -1 -1 -nan 
Shoots/CH_IMAGES/snapshot221736/VIS_SV_90_z1_h1_g0_e65_v500_new_471164_0.png 9078 124156 0.0731174 3198.38 399 672 1266 959.356 7 1210.53 872.764 247.487 132.212 26.2421 0.965175 0.0111517 0.534219 1.87189 0.97003 
Shoots/CH_IMAGES/snapshot221738/VIS_SV_0_z1_h1_g0_e65_v500_new_471175_0.png 4295 61188 0.0701935 2244.73 287 453 1217.77 1082.88 7 1223.61 963.579 755.758 185.548 163.11 1.2284 0.0107113 0.245513 4.07311 0.823752 
Shoots/CH_IMAGES/snapshot221738/VIS_SV_90_z1_h1_g0_e65_v500_new_471176_0.png 9551 76906.5 0.12419 2484.71 233 499 1234.13 1071.62 8 1256.38 950.842 632.656 169.541 0.573351 1.20997 0.0194405 0.267984 3.73157 0.944223 
Shoots/CH_IMAGES/snapshot221739/VIS_SV_0_z1_h1_g0_e65_v500_new_471181_0.png 0 0 -nan 0 0 0 -nan -nan 0 -1 -1 -1 -1 -1 -1 -nan -1 -1 -nan 
Shoots/CH_IMAGES/snapshot221739/VIS_SV_90_z1_h1_g0_e65_v500_new_471182_0.png 0 0 -nan 0 0 0 -nan -nan 0 -1 -1 -1 -1 -1 -1 -nan -1 -1 -nan 
Shoots/CH_IMAGES/snapshot221740/VIS_SV_0_z1_h1_g0_e65_v500_new_471187_0.png 0 0 -nan 0 0 0 -nan -nan 0 -1 -1 -1 -1 -1 -1 -nan -1 -1 -nan 
Shoots/CH_IMAGES/snapshot221740/VIS_SV_90_z1_h1_g0_e65_v500_new_471188_0.png 0 0 -nan 0 0 0 -nan -nan 0 -1 -1 -1 -1 -1 -1 -nan -1 -1 -nan 
Shoots/CH_IMAGES/snapshot221741/VIS_SV_90_z1_h1_g0_e65_v500_new_471191_0.png 0 0 -nan 0 0 0 -nan -nan 0 -1 -1 -1 -1 -1 -1 -nan -1 -1 -nan 
Shoots/CH_IMAGES/snapshot221742/VIS_SV_0_z1_h1_g0_e65_v500_new_471196_0.png 30067 211684 0.142037 5855.33 491 1179 1184.32 768.822 11 1263.24 1262.1 918.459 399.203 0 1.06335 0.0110204 0.434644 2.30073 1.02499 
Shoots/CH_IMAGES/snapshot221741/VIS_SV_0_z1_h1_g0_e65_v500_new_471190_0.png 0 0 -nan 0 0 0 -nan -nan 0 -1 -1 -1 -1 -1 -1 -nan -1 -1 -nan 
Shoots/CH_IMAGES/snapshot221743/VIS_SV_0_z1_h1_g0_e65_v500_new_471205_0.png 13416 214903 0.0624282 4813.39 559 669 1242.74 909.472 19 1470.46 775.942 1422.05 699.658 153.288 1.00796 0.00727665 0.492007 2.03249 1.04602 
Shoots/CH_IMAGES/snapshot221743/VIS_SV_90_z1_h1_g0_e65_v500_new_471206_0.png 18803 148156 0.126914 3799.5 398 685 1200.59 950.546 16 -1343.93 2651.19 6195.91 1927.93 54.8781 1.17375 0.0163676 0.311161 3.21377 1.08198 
Shoots/CH_IMAGES/snapshot221742/VIS_SV_90_z1_h1_g0_e65_v500_new_471197_0.png 30042 575630 0.0521897 7149.54 1006 1122 1345.85 789.611 13 1224.24 642.342 1772.79 734.119 134.025 1.08249 0.00738555 0.414105 2.41485 1.04502 
Shoots/CH_IMAGES/snapshot221744/VIS_SV_0_z1_h1_g0_e65_v500_new_471211_0.png 0 0 -nan 0 0 0 -nan -nan 0 -1 -1 -1 -1 -1 -1 -nan -1 -1 -nan 
Shoots/CH_IMAGES/snapshot221745/VIS_SV_0_z1_h1_g0_e65_v500_new_471214_0.png 49874 409937 0.121663 7435.28 742 972 1329.94 748.461 28 1426.9 869.493 808.827 589.173 3.52118 0.736981 0.0113368 0.728429 1.37282 1.11418 
Shoots/CH_IMAGES/snapshot221744/VIS_SV_90_z1_h1_g0_e65_v500_new_471212_0.png 0 0 -nan 0 0 0 -nan -nan 0 -1 -1 -1 -1 -1 -1 -nan -1 -1 -nan 
Shoots/CH_IMAGES/snapshot221746/VIS_SV_0_z1_h1_g0_e65_v500_new_471223_0.png 0 0 -nan 0 0 0 -nan -nan 0 -1 -1 -1 -1 -1 -1 -nan -1 -1 -nan 
Shoots/CH_IMAGES/snapshot221746/VIS_SV_90_z1_h1_g0_e65_v500_new_471224_0.png 0 0 -nan 0 0 0 -nan -nan 0 -1 -1 -1 -1 -1 -1 -nan -1 -1 -nan 
Shoots/CH_IMAGES/snapshot221745/VIS_SV_90_z1_h1_g0_e65_v500_new_471215_0.png 38815 333832 0.116271 6508.76 737 940 1022.32 767.437 38 828.688 926.71 1066.92 632.972 155.144 0.901919 0.0115137 0.593271 1.68557 1.12754 
Shoots/CH_IMAGES/snapshot221748/VIS_SV_0_z1_h1_g0_e65_v500_new_471232_0.png 0 0 -nan 0 0 0 -nan -nan 0 -1 -1 -1 -1 -1 -1 -nan -1 -1 -nan 
Shoots/CH_IMAGES/snapshot221747/VIS_SV_90_z1_h1_g0_e65_v500_new_471230_0.png 0 0 -nan 0 0 0 -nan -nan 0 -1 -1 -1 -1 -1 -1 -nan -1 -1 -nan 
Shoots/CH_IMAGES/snapshot221747/VIS_SV_0_z1_h1_g0_e65_v500_new_471229_0.png 0 0 -nan 0 0 0 -nan -nan 0 -1 -1 -1 -1 -1 -1 -nan -1 -1 -nan 
Shoots/CH_IMAGES/snapshot221750/VIS_SV_0_z1_h1_g0_e65_v500_new_471247_0.png 0 0 -nan 0 0 0 -nan -nan 0 -1 -1 -1 -1 -1 -1 -nan -1 -1 -nan 
Shoots/CH_IMAGES/snapshot221749/VIS_SV_90_z1_h1_g0_e65_v500_new_471242_0.png 0 0 -nan 0 0 0 -nan -nan 0 -1 -1 -1 -1 -1 -1 -nan -1 -1 -nan 
Shoots/CH_IMAGES/snapshot221749/VIS_SV_0_z1_h1_g0_e65_v500_new_471241_0.png 0 0 -nan 0 0 0 -nan -nan 0 -1 -1 -1 -1 -1 -1 -nan -1 -1 -nan 
Shoots/CH_IMAGES/snapshot221748/VIS_SV_90_z1_h1_g0_e65_v500_new_471233_0.png 0 0 -nan 0 0 0 -nan -nan 0 -1 -1 -1 -1 -1 -1 -nan -1 -1 -nan 
Shoots/CH_IMAGES/snapshot221750/VIS_SV_90_z1_h1_g0_e65_v500_new_471248_0.png 0 0 -nan 0 0 0 -nan -nan 0 -1 -1 -1 -1 -1 -1 -nan -1 -1 -nan 
Shoots/CH_IMAGES/snapshot221751/VIS_SV_90_z1_h1_g0_e65_v500_new_471254_0.png 0 0 -nan 0 0 0 -nan -nan 0 -1 -1 -1 -1 -1 -1 -nan -1 -1 -nan 
Shoots/CH_IMAGES/snapshot221751/VIS_SV_0_z1_h1_g0_e65_v500_new_471253_0.png 0 0 -nan 0 0 0 -nan -nan 0 -1 -1 -1 -1 -1 -1 -nan -1 -1 -nan 
Shoots/CH_IMAGES/snapshot221752/VIS_SV_90_z1_h1_g0_e65_v500_new_471260_0.png 20953 361972 0.0578857 5472.85 737 849 1210.38 861.143 7 1688.26 -4317.43 10531.3 1626.02 5.12413 1.30046 0.00879083 0.154399 6.47674 0.973855 
Shoots/CH_IMAGES/snapshot221752/VIS_SV_0_z1_h1_g0_e65_v500_new_471259_0.png 20564 156575 0.131336 4166.56 341 842 1253.08 873.105 9 1286.18 865.142 677.142 256.264 9.34445 1.11494 0.0148855 0.378449 2.64236 1.01046 
Shoots/CH_IMAGES/snapshot221753/VIS_SV_0_z1_h1_g0_e65_v500_new_471265_0.png 64943 1.04215e+06 0.0623164 12752.3 1540 1178 1197.98 578.288 17 1291.44 619.741 1470.28 819.218 126.364 0.941079 0.00501842 0.557185 1.79473 1.23638 
Shoots/CH_IMAGES/snapshot221753/VIS_SV_90_z1_h1_g0_e65_v500_new_471266_0.png 62964 290434 0.216792 8161 394 1165 1255.71 680.955 16 1195.09 730.758 947.648 420.702 178.944 1.05457 0.01188 0.443943 2.25254 1.14665 
Shoots/CH_IMAGES/snapshot221754/VIS_SV_90_z1_h1_g0_e65_v500_new_471272_0.png 0 0 -nan 0 0 0 -nan -nan 0 -1 -1 -1 -1 -1 -1 -nan -1 -1 -nan 
Shoots/CH_IMAGES/snapshot221754/VIS_SV_0_z1_h1_g0_e65_v500_new_471271_0.png 0 0 -nan 0 0 0 -nan -nan 0 -1 -1 -1 -1 -1 -1 -nan -1 -1 -nan 
Shoots/CH_IMAGES/snapshot221755/VIS_SV_0_z1_h1_g0_e65_v500_new_471277_0.png 30449 279228 0.109047 5914.15 515 891 1172.8 822.81 32 1158.56 887.101 1001.32 379.442 142.792 1.1145 0.0109395 0.378942 2.63893 1.02175 
Shoots/CH_IMAGES/snapshot221756/VIS_SV_90_z1_h1_g0_e65_v500_new_471284_0.png 49459 614866 0.0804387 9001.44 1072 1086 1294.15 762.028 13 1352.57 716.934 940.848 836.262 56.5863 0.471509 0.00767063 0.888839 1.12506 1.12587 
Shoots/CH_IMAGES/snapshot221755/VIS_SV_90_z1_h1_g0_e65_v500_new_471278_0.png 26842 294068 0.0912784 5619.31 624 863 1242.68 841.946 28 1317.39 879.49 752.956 678.496 121.589 0.444725 0.0106822 0.90111 1.10974 1.01021 
Shoots/CH_IMAGES/snapshot221756/VIS_SV_0_z1_h1_g0_e65_v500_new_471283_0.png 37694 276282 0.136433 6410.74 435 1051 1220.55 761.601 16 1155.24 751.93 986.824 370.773 177.279 1.11739 0.0115257 0.375724 2.66153 1.05327 
Shoots/CH_IMAGES/snapshot221757/VIS_SV_90_z1_h1_g0_e65_v500_new_471290_0.png 44499 469634 0.0947525 7710.03 895 982 1049.04 707.572 31 858.61 1010.39 1175.09 946.343 20.4619 0.623962 0.00940693 0.805336 1.24172 1.09682 
Shoots/CH_IMAGES/snapshot221758/VIS_SV_90_z1_h1_g0_e65_v500_new_471296_0.png 9265 159504 0.0580865 3942.43 585 549 1231.7 1064.37 19 1275.93 1043.58 575.434 371.012 142.091 0.84291 0.0074908 0.644751 1.55099 0.966817 
Shoots/CH_IMAGES/snapshot221757/VIS_SV_0_z1_h1_g0_e65_v500_new_471289_0.png 40750 417010 0.0977195 7522.75 756 1032 1301.31 728.473 30 1252.14 750.734 956.009 611.956 18.6685 0.848392 0.00904865 0.640115 1.56222 1.0773 
Shoots/CH_IMAGES/snapshot221758/VIS_SV_0_z1_h1_g0_e65_v500_new_471295_0.png 14034 77891 0.180175 2380.22 289 535 1233.02 997.501 21 1275.05 864.34 896.643 312.559 23.623 1.14141 0.0311283 0.348588 2.86872 1.06251 
Shoots/CH_IMAGES/snapshot221760/VIS_SV_90_z1_h1_g0_e65_v500_new_471308_0.png 0 0 -nan 0 0 0 -nan -nan 0 -1 -1 -1 -1 -1 -1 -nan -1 -1 -nan 
Shoots/CH_IMAGES/snapshot221760/VIS_SV_0_z1_h1_g0_e65_v500_new_471307_0.png 0 0 -nan 0 0 0 -nan -nan 0 -1 -1 -1 -1 -1 -1 -nan -1 -1 -nan 
Shoots/CH_IMAGES/snapshot221759/VIS_SV_0_z1_h1_g0_e65_v500_new_471301_0.png 0 0 -nan 0 0 0 -nan -nan 0 -1 -1 -1 -1 -1 -1 -nan -1 -1 -nan 
Shoots/CH_IMAGES/snapshot221759/VIS_SV_90_z1_h1_g0_e65_v500_new_471302_0.png 0 0 -nan 0 0 0 -nan -nan 0 -1 -1 -1 -1 -1 -1 -nan -1 -1 -nan 
Shoots/CH_IMAGES/snapshot221762/VIS_SV_90_z1_h1_g0_e65_v500_new_471320_0.png 19931 64221 0.31035 3504.77 134 983 1273.24 817.004 20 1279.91 828.21 881.81 74.4387 5.78825 1.35321 0.0203901 0.0844158 11.8461 0.977329 
Shoots/CH_IMAGES/snapshot221761/VIS_SV_0_z1_h1_g0_e65_v500_new_471311_0.png 0 0 -nan 0 0 0 -nan -nan 0 -1 -1 -1 -1 -1 -1 -nan -1 -1 -nan 
Shoots/CH_IMAGES/snapshot221762/VIS_SV_0_z1_h1_g0_e65_v500_new_471319_0.png 23664 522861 0.0452587 7846.53 908 1009 1259.44 775.041 9 1254.22 619.602 961.063 610.918 5.12715 0.853617 0.00482996 0.635669 1.57315 1.06169 
Shoots/CH_IMAGES/snapshot221761/VIS_SV_90_z1_h1_g0_e65_v500_new_471312_0.png 0 0 -nan 0 0 0 -nan -nan 0 -1 -1 -1 -1 -1 -1 -nan -1 -1 -nan 
Shoots/CH_IMAGES/snapshot221763/VIS_SV_90_z1_h1_g0_e65_v500_new_471326_0.png 0 0 -nan 0 0 0 -nan -nan 0 -1 -1 -1 -1 -1 -1 -nan -1 -1 -nan 
Shoots/CH_IMAGES/snapshot221763/VIS_SV_0_z1_h1_g0_e65_v500_new_471325_0.png 0 0 -nan 0 0 0 -nan -nan 0 -1 -1 -1 -1 -1 -1 -nan -1 -1 -nan 
Shoots/CH_IMAGES/snapshot221764/VIS_SV_0_z1_h1_g0_e65_v500_new_471331_0.png 0 0 -nan 0 0 0 -nan -nan 0 -1 -1 -1 -1 -1 -1 -nan -1 -1 -nan 
Shoots/CH_IMAGES/snapshot221764/VIS_SV_90_z1_h1_g0_e65_v500_new_471332_0.png 0 0 -nan 0 0 0 -nan -nan 0 -1 -1 -1 -1 -1 -1 -nan -1 -1 -nan 
Shoots/CH_IMAGES/snapshot221765/VIS_SV_90_z1_h1_g0_e65_v500_new_471338_0.png 11643 78291.5 0.148713 2654.28 283 505 1180.28 1038.18 19 1312.81 929.409 527.349 319.948 154.937 0.886893 0.0207674 0.60671 1.64823 0.97942 
Shoots/CH_IMAGES/snapshot221766/VIS_SV_90_z1_h1_g0_e65_v500_new_471344_0.png 26677 233518 0.11424 4865.14 551 807 1259.21 842.051 22 1103.86 599.536 745.097 594.917 37.3693 0.634914 0.014163 0.798442 1.25244 1.15165 
Shoots/CH_IMAGES/snapshot221765/VIS_SV_0_z1_h1_g0_e65_v500_new_471337_0.png 9089 99832.5 0.0910425 3549.39 430 510 1308.59 1085.85 25 1362.93 1059.87 564.457 193.002 31.0829 1.14724 0.00906606 0.341926 2.92461 1.03382 
Shoots/CH_IMAGES/snapshot221766/VIS_SV_0_z1_h1_g0_e65_v500_new_471343_0.png 24693 185642 0.133014 5946.71 416 761 1342.98 898.231 19 1408.81 961.401 713.48 276.473 12.578 1.1068 0.00877465 0.3875 2.58065 1.22281 
Shoots/CH_IMAGES/snapshot221767/VIS_SV_90_z1_h1_g0_e65_v500_new_471347_0.png 43017 440344 0.0976896 6188.68 1041 838 1075.87 759.812 27 -1306.42 2106.96 5834.72 1921.74 64.0835 1.15813 0.0141141 0.329363 3.03616 1.08276 
Shoots/CH_IMAGES/snapshot221768/VIS_SV_0_z1_h1_g0_e65_v500_new_471355_0.png 20840 282670 0.0737257 5641.63 763 970 1172.81 833.944 16 3060.35 381.436 3763.58 1893.93 0 0.996768 0.00822808 0.503226 1.98718 0.974311 
Shoots/CH_IMAGES/snapshot221767/VIS_SV_0_z1_h1_g0_e65_v500_new_471346_0.png 44419 389056 0.114171 8084.61 835 857 1438.92 784.365 16 1492.38 872.727 764.558 498.118 41.4008 0.834853 0.00854005 0.651511 1.53489 1.10056 
Shoots/CH_IMAGES/snapshot221768/VIS_SV_90_z1_h1_g0_e65_v500_new_471356_0.png 17261 206276 0.0836791 4232.78 489 902 1272.91 877.332 11 1357.89 621.537 1281.02 304.477 168.268 1.23476 0.0121066 0.237683 4.20728 0.989541 
Shoots/CH_IMAGES/snapshot221769/VIS_SV_0_z1_h1_g0_e65_v500_new_471361_0.png 34559 590354 0.0585395 6989.8 957 1175 1379.44 732.34 14 1144.84 358.94 928.305 857.912 0 0.389436 0.00888876 0.92417 1.08205 1.11564 
Shoots/CH_IMAGES/snapshot221769/VIS_SV_90_z1_h1_g0_e65_v500_new_471362_0.png 34841 469974 0.0741338 6174.05 789 1137 1168.69 721.611 21 1289.41 562.46 1303.42 740.943 161.636 0.929018 0.0114858 0.568462 1.75913 1.05202 
Shoots/CH_IMAGES/snapshot221770/VIS_SV_90_z1_h1_g0_e65_v500_new_471368_0.png 0 0 -nan 0 0 0 -nan -nan 0 -1 -1 -1 -1 -1 -1 -nan -1 -1 -nan 
Shoots/CH_IMAGES/snapshot221770/VIS_SV_0_z1_h1_g0_e65_v500_new_471367_0.png 0 0 -nan 0 0 0 -nan -nan 0 -1 -1 -1 -1 -1 -1 -nan -1 -1 -nan 
Shoots/CH_IMAGES/snapshot221771/VIS_SV_0_z1_h1_g0_e65_v500_new_471373_0.png 0 0 -nan 0 0 0 -nan -nan 0 -1 -1 -1 -1 -1 -1 -nan -1 -1 -nan 
Shoots/CH_IMAGES/snapshot221771/VIS_SV_90_z1_h1_g0_e65_v500_new_471374_0.png 0 0 -nan 0 0 0 -nan -nan 0 -1 -1 -1 -1 -1 -1 -nan -1 -1 -nan 
Shoots/CH_IMAGES/snapshot221772/VIS_SV_0_z1_h1_g0_e65_v500_new_471379_0.png 24176 340082 0.0710888 6485.4 592 1004 1287.76 788.858 13 1309.27 785.895 868.836 446.496 27.7499 0.986001 0.00722306 0.513901 1.9459 0.998789 
Shoots/CH_IMAGES/snapshot221773/VIS_SV_0_z1_h1_g0_e65_v500_new_471385_0.png 0 0 -nan 0 0 0 -nan -nan 0 -1 -1 -1 -1 -1 -1 -nan -1 -1 -nan 
Shoots/CH_IMAGES/snapshot221772/VIS_SV_90_z1_h1_g0_e65_v500_new_471380_0.png 33843 208150 0.16259 4992.42 339 1042 1266.01 694.055 17 1322.51 762.745 913.424 291.652 1.66565 1.16679 0.017063 0.319295 3.1319 1.03166 
Shoots/CH_IMAGES/snapshot221773/VIS_SV_90_z1_h1_g0_e65_v500_new_471386_0.png 0 0 -nan 0 0 0 -nan -nan 0 -1 -1 -1 -1 -1 -1 -nan -1 -1 -nan 
Shoots/CH_IMAGES/snapshot221774/VIS_SV_90_z1_h1_g0_e65_v500_new_471392_0.png 0 0 -nan 0 0 0 -nan -nan 0 -1 -1 -1 -1 -1 -1 -nan -1 -1 -nan 
Shoots/CH_IMAGES/snapshot221774/VIS_SV_0_z1_h1_g0_e65_v500_new_471391_0.png 0 0 -nan 0 0 0 -nan -nan 0 -1 -1 -1 -1 -1 -1 -nan -1 -1 -nan 
Shoots/CH_IMAGES/snapshot221775/VIS_SV_90_z1_h1_g0_e65_v500_new_471398_0.png 0 0 -nan 0 0 0 -nan -nan 0 -1 -1 -1 -1 -1 -1 -nan -1 -1 -nan 
Shoots/CH_IMAGES/snapshot221775/VIS_SV_0_z1_h1_g0_e65_v500_new_471397_0.png 0 0 -nan 0 0 0 -nan -nan 0 -1 -1 -1 -1 -1 -1 -nan -1 -1 -nan 
Shoots/CH_IMAGES/snapshot221776/VIS_SV_0_z1_h1_g0_e65_v500_new_471403_0.png 7676 29755.5 0.257969 1755.04 172 416 1264.97 1130.37 21 1275.53 1133.28 395.259 81.3386 14.3299 1.26033 0.0313165 0.205786 4.85943 0.940643 
Shoots/CH_IMAGES/snapshot221777/VIS_SV_90_z1_h1_g0_e65_v500_new_471410_0.png 32730 557857 0.0586709 7301.79 874 1191 1208.29 746.732 7 1262.27 663.27 1090.82 737.759 165.058 0.804571 0.00771431 0.676333 1.47856 1.05574 
Shoots/CH_IMAGES/snapshot221777/VIS_SV_0_z1_h1_g0_e65_v500_new_471409_0.png 34184 322651 0.105947 5980.65 487 1193 1241.67 761.851 10 1242.45 615.207 1141.39 390.594 0.603581 1.14699 0.0120098 0.34221 2.92218 1.03778 
Shoots/CH_IMAGES/snapshot221776/VIS_SV_90_z1_h1_g0_e65_v500_new_471404_0.png 5771 110878 0.0520484 3074.5 462 402 1270.89 1143.1 17 930.372 815.203 856.509 515.522 0 0.892314 0.00767206 0.601888 1.66144 0.885481 
Shoots/CH_IMAGES/snapshot221778/VIS_SV_90_z1_h1_g0_e65_v500_new_471416_0.png 0 0 -nan 0 0 0 -nan -nan 0 -1 -1 -1 -1 -1 -1 -nan -1 -1 -nan 
Shoots/CH_IMAGES/snapshot221778/VIS_SV_0_z1_h1_g0_e65_v500_new_471415_0.png 0 0 -nan 0 0 0 -nan -nan 0 -1 -1 -1 -1 -1 -1 -nan -1 -1 -nan 
Shoots/CH_IMAGES/snapshot221779/VIS_SV_90_z1_h1_g0_e65_v500_new_471419_0.png 0 0 -nan 0 0 0 -nan -nan 0 -1 -1 -1 -1 -1 -1 -nan -1 -1 -nan 
Shoots/CH_IMAGES/snapshot221779/VIS_SV_0_z1_h1_g0_e65_v500_new_471418_0.png 0 0 -nan 0 0 0 -nan -nan 0 -1 -1 -1 -1 -1 -1 -nan -1 -1 -nan 
Shoots/CH_IMAGES/snapshot221780/VIS_SV_90_z1_h1_g0_e65_v500_new_471428_0.png 0 0 -nan 0 0 0 -nan -nan 0 -1 -1 -1 -1 -1 -1 -nan -1 -1 -nan 
Shoots/CH_IMAGES/snapshot221780/VIS_SV_0_z1_h1_g0_e65_v500_new_471427_0.png 0 0 -nan 0 0 0 -nan -nan 0 -1 -1 -1 -1 -1 -1 -nan -1 -1 -nan 
Shoots/CH_IMAGES/snapshot221781/VIS_SV_0_z1_h1_g0_e65_v500_new_471433_0.png 0 0 -nan 0 0 0 -nan -nan 0 -1 -1 -1 -1 -1 -1 -nan -1 -1 -nan 
Shoots/CH_IMAGES/snapshot221781/VIS_SV_90_z1_h1_g0_e65_v500_new_471434_0.png 0 0 -nan 0 0 0 -nan -nan 0 -1 -1 -1 -1 -1 -1 -nan -1 -1 -nan 
Shoots/CH_IMAGES/snapshot221782/VIS_SV_90_z1_h1_g0_e65_v500_new_471440_0.png 0 0 -nan 0 0 0 -nan -nan 0 -1 -1 -1 -1 -1 -1 -nan -1 -1 -nan 
Shoots/CH_IMAGES/snapshot221782/VIS_SV_0_z1_h1_g0_e65_v500_new_471439_0.png 0 0 -nan 0 0 0 -nan -nan 0 -1 -1 -1 -1 -1 -1 -nan -1 -1 -nan 
Shoots/CH_IMAGES/snapshot221783/VIS_SV_0_z1_h1_g0_e65_v500_new_471445_0.png 25232 244701 0.103114 5779.6 460 734 1232.9 934.994 22 1209.14 949.221 630.854 424.125 171.756 0.809564 0.00949217 0.672303 1.48742 1.1662 
Shoots/CH_IMAGES/snapshot221783/VIS_SV_90_z1_h1_g0_e65_v500_new_471446_0.png 25787 281875 0.0914838 5481.53 690 714 1274.82 921.21 20 2360.24 1754.2 2952.38 1084.27 129.097 1.12494 0.0107847 0.367252 2.72293 1.16478 
Shoots/CH_IMAGES/snapshot221784/VIS_SV_0_z1_h1_g0_e65_v500_new_471451_0.png 0 0 -nan 0 0 0 -nan -nan 0 -1 -1 -1 -1 -1 -1 -nan -1 -1 -nan 
Shoots/CH_IMAGES/snapshot221784/VIS_SV_90_z1_h1_g0_e65_v500_new_471452_0.png 0 0 -nan 0 0 0 -nan -nan 0 -1 -1 -1 -1 -1 -1 -nan -1 -1 -nan 
Shoots/CH_IMAGES/snapshot221785/VIS_SV_0_z1_h1_g0_e65_v500_new_471457_0.png 31308 632642 0.0494877 8798.08 980 1187 1275.03 704.747 8 1441.25 807.467 1274.59 688.823 164.349 0.958723 0.00508264 0.540425 1.85039 1.05296 
Shoots/CH_IMAGES/snapshot221785/VIS_SV_90_z1_h1_g0_e65_v500_new_471458_0.png 29566 180758 0.163566 5500 310 1099 1237.71 752.357 11 1152.69 838.427 1031.18 410.476 10.1297 1.09721 0.0122822 0.398064 2.51216 1.01059 
Shoots/CH_IMAGES/snapshot221786/VIS_SV_0_z1_h1_g0_e65_v500_new_471463_0.png 34260 620030 0.0552554 7872.02 1062 1065 1199.2 734.049 8 1116.33 681.226 890.983 828.977 16.5165 0.373076 0.00694744 0.930407 1.0748 1.07395 
Shoots/CH_IMAGES/snapshot221786/VIS_SV_90_z1_h1_g0_e65_v500_new_471464_0.png 26780 150212 0.178281 4973.79 235 1093 1152.77 774.361 11 1186.29 773.602 929.463 192.229 0.556596 1.25951 0.0136033 0.206818 4.83517 1.05191 
Shoots/CH_IMAGES/snapshot221787/VIS_SV_0_z1_h1_g0_e65_v500_new_471469_0.png 53502 545226 0.0981282 7152.67 820 1126 1255.69 660.376 14 1277.39 624.522 1079.61 593.463 164.168 0.948998 0.0131415 0.549702 1.81917 1.18647 
Shoots/CH_IMAGES/snapshot221787/VIS_SV_90_z1_h1_g0_e65_v500_new_471470_0.png 53747 677639 0.0793151 9123.63 963 1297 1322.05 674.899 13 1379.63 461.087 1317.34 697.558 12.4539 0.970031 0.00811388 0.52952 1.8885 1.13838 
Shoots/CH_IMAGES/snapshot221788/VIS_SV_0_z1_h1_g0_e65_v500_new_471472_0.png 47980 680824 0.0704734 9333.92 1362 993 1172.98 702.187 16 175.409 -179.598 2720.61 859.083 0 1.16981 0.00692057 0.315768 3.16688 1.1158 
Shoots/CH_IMAGES/snapshot221788/VIS_SV_90_z1_h1_g0_e65_v500_new_471473_0.png 39292 268850 0.146148 6143.25 501 1037 1254.33 758.211 11 1342.44 793.789 819.953 526.065 16.0687 0.846665 0.0130833 0.641579 1.55865 1.06796 
Shoots/CH_IMAGES/snapshot221789/VIS_SV_90_z1_h1_g0_e65_v500_new_471482_0.png 0 0 -nan 0 0 0 -nan -nan 0 -1 -1 -1 -1 -1 -1 -nan -1 -1 -nan 
Shoots/CH_IMAGES/snapshot221789/VIS_SV_0_z1_h1_g0_e65_v500_new_471481_0.png 0 0 -nan 0 0 0 -nan -nan 0 -1 -1 -1 -1 -1 -1 -nan -1 -1 -nan 
Shoots/CH_IMAGES/snapshot221790/VIS_SV_90_z1_h1_g0_e65_v500_new_471488_0.png 22286 248920 0.0895308 6142.93 526 851 1159.3 857.423 15 1802.7 -108.601 2255.23 978.415 0 1.0641 0.00742148 0.433843 2.30498 0.979712 
Shoots/CH_IMAGES/snapshot221790/VIS_SV_0_z1_h1_g0_e65_v500_new_471487_0.png 17335 284518 0.0609277 5287.98 644 870 1130.98 836.413 14 1407.37 598.339 632.485 573.148 148.099 0.433163 0.00779029 0.906185 1.10353 0.938551 
Shoots/CH_IMAGES/snapshot221791/VIS_SV_0_z1_h1_g0_e65_v500_new_471493_0.png 42940 350444 0.12253 6778.19 631 846 1374.82 790.911 20 1470.61 842.792 780.93 532.693 32.7299 0.797338 0.0117448 0.682126 1.466 1.08623 
Shoots/CH_IMAGES/snapshot221791/VIS_SV_90_z1_h1_g0_e65_v500_new_471494_0.png 36543 318095 0.114881 6089.72 668 869 1167.82 804.236 20 1168.35 833.417 710.487 527.211 156.844 0.718273 0.0123828 0.742042 1.34763 1.04855 
Shoots/CH_IMAGES/snapshot221792/VIS_SV_90_z1_h1_g0_e65_v500_new_471500_0.png 0 0 -nan 0 0 0 -nan -nan 0 -1 -1 -1 -1 -1 -1 -nan -1 -1 -nan 
Shoots/CH_IMAGES/snapshot221792/VIS_SV_0_z1_h1_g0_e65_v500_new_471499_0.png 0 0 -nan 0 0 0 -nan -nan 0 -1 -1 -1 -1 -1 -1 -nan -1 -1 -nan 
Shoots/CH_IMAGES/snapshot221793/VIS_SV_90_z1_h1_g0_e65_v500_new_471506_0.png 31615 290991 0.108646 5321.56 685 769 1250.7 865.72 26 -11194.2 16730.5 3160.72 9.69059e-09 0 1.41421 0.014029 3.06595e-12 3.26163e+11 1.19707 
Shoots/CH_IMAGES/snapshot221793/VIS_SV_0_z1_h1_g0_e65_v500_new_471505_0.png 30120 318886 0.0944538 6444.31 792 758 1019.26 826.221 22 948.048 896.882 725.004 477.595 125.808 0.826137 0.00911406 0.658749 1.51803 1.08921 
Shoots/CH_IMAGES/snapshot221794/VIS_SV_0_z1_h1_g0_e65_v500_new_471508_0.png 9505 85935.5 0.110606 2935.55 252 634 1296.76 1001.52 8 1288.05 1004.12 539.507 178.247 17.4015 1.15725 0.0138606 0.330388 3.02674 1.03054 
Shoots/CH_IMAGES/snapshot221794/VIS_SV_90_z1_h1_g0_e65_v500_new_471510_0.png 9841 175904 0.0559451 3788.7 587 634 1201.99 1008.02 4 1248.59 1200.11 528.124 383.673 0 0.739617 0.00861529 0.726483 1.37649 0.984482 
Shoots/CH_IMAGES/snapshot221795/VIS_SV_0_z1_h1_g0_e65_v500_new_471517_0.png 0 0 -nan 0 0 0 -nan -nan 0 -1 -1 -1 -1 -1 -1 -nan -1 -1 -nan 
Shoots/CH_IMAGES/snapshot221795/VIS_SV_90_z1_h1_g0_e65_v500_new_471518_0.png 0 0 -nan 0 0 0 -nan -nan 0 -1 -1 -1 -1 -1 -1 -nan -1 -1 -nan 
Shoots/CH_IMAGES/snapshot221796/VIS_SV_0_z1_h1_g0_e65_v500_new_471520_0.png 0 0 -nan 0 0 0 -nan -nan 0 -1 -1 -1 -1 -1 -1 -nan -1 -1 -nan 
Shoots/CH_IMAGES/snapshot221796/VIS_SV_90_z1_h1_g0_e65_v500_new_471521_0.png 0 0 -nan 0 0 0 -nan -nan 0 -1 -1 -1 -1 -1 -1 -nan -1 -1 -nan 
Shoots/CH_IMAGES/snapshot221797/VIS_SV_0_z1_h1_g0_e65_v500_new_471529_0.png 0 0 -nan 0 0 0 -nan -nan 0 -1 -1 -1 -1 -1 -1 -nan -1 -1 -nan 
Shoots/CH_IMAGES/snapshot221797/VIS_SV_90_z1_h1_g0_e65_v500_new_471530_0.png 0 0 -nan 0 0 0 -nan -nan 0 -1 -1 -1 -1 -1 -1 -nan -1 -1 -nan 
Shoots/CH_IMAGES/snapshot221798/VIS_SV_90_z1_h1_g0_e65_v500_new_471536_0.png 20867 257249 0.081116 5139.14 529 965 1217.01 815.594 7 1208.17 749.681 602.02 334.531 33.1175 0.942677 0.00992863 0.55568 1.7996 0.971557 
Shoots/CH_IMAGES/snapshot221798/VIS_SV_0_z1_h1_g0_e65_v500_new_471535_0.png 25795 375202 0.0687496 5976.32 805 913 1164.88 811.303 11 1000.68 880.432 1169.87 651.923 11.5944 0.940997 0.00907565 0.557262 1.79449 1.00595 
Shoots/CH_IMAGES/snapshot221799/VIS_SV_0_z1_h1_g0_e65_v500_new_471541_0.png 23765 152708 0.155624 4124.16 434 652 1359.89 965.144 21 1824.58 2295.53 3079.54 850.47 166.281 1.20319 0.0175581 0.276168 3.62098 1.30069 
Shoots/CH_IMAGES/snapshot221799/VIS_SV_90_z1_h1_g0_e65_v500_new_471542_0.png 17159 216556 0.079236 4776.2 629 558 1061.48 999.34 29 934.49 1177.09 699.5 560.555 163.907 0.630294 0.0094523 0.801364 1.24787 1.16604 
Shoots/CH_IMAGES/snapshot221800/VIS_SV_90_z1_h1_g0_e65_v500_new_471548_0.png 0 0 -nan 0 0 0 -nan -nan 0 -1 -1 -1 -1 -1 -1 -nan -1 -1 -nan 
Shoots/CH_IMAGES/snapshot221800/VIS_SV_0_z1_h1_g0_e65_v500_new_471547_0.png 0 0 -nan 0 0 0 -nan -nan 0 -1 -1 -1 -1 -1 -1 -nan -1 -1 -nan 
Shoots/CH_IMAGES/snapshot221801/VIS_SV_0_z1_h1_g0_e65_v500_new_471553_0.png 0 0 -nan 0 0 0 -nan -nan 0 -1 -1 -1 -1 -1 -1 -nan -1 -1 -nan 
Shoots/CH_IMAGES/snapshot221801/VIS_SV_90_z1_h1_g0_e65_v500_new_471554_0.png 0 0 -nan 0 0 0 -nan -nan 0 -1 -1 -1 -1 -1 -1 -nan -1 -1 -nan 
Shoots/CH_IMAGES/snapshot221802/VIS_SV_90_z1_h1_g0_e65_v500_new_471559_0.png 0 0 -nan 0 0 0 -nan -nan 0 -1 -1 -1 -1 -1 -1 -nan -1 -1 -nan 
Shoots/CH_IMAGES/snapshot221803/VIS_SV_90_z1_h1_g0_e65_v500_new_471566_0.png 0 0 -nan 0 0 0 -nan -nan 0 -1 -1 -1 -1 -1 -1 -nan -1 -1 -nan 
Shoots/CH_IMAGES/snapshot221802/VIS_SV_0_z1_h1_g0_e65_v500_new_471558_0.png 0 0 -nan 0 0 0 -nan -nan 0 -1 -1 -1 -1 -1 -1 -nan -1 -1 -nan 
Shoots/CH_IMAGES/snapshot221803/VIS_SV_0_z1_h1_g0_e65_v500_new_471565_0.png 0 0 -nan 0 0 0 -nan -nan 0 -1 -1 -1 -1 -1 -1 -nan -1 -1 -nan 
Shoots/CH_IMAGES/snapshot221804/VIS_SV_0_z1_h1_g0_e65_v500_new_471571_0.png 0 0 -nan 0 0 0 -nan -nan 0 -1 -1 -1 -1 -1 -1 -nan -1 -1 -nan 
Shoots/CH_IMAGES/snapshot221805/VIS_SV_90_z1_h1_g0_e65_v500_new_471578_0.png 9120 45422.5 0.200782 2032.26 135 586 1204.95 1038.34 11 989.174 1158.68 872.873 475.785 8.27179 0.953856 0.027749 0.545079 1.8346 0.900146 
Shoots/CH_IMAGES/snapshot221804/VIS_SV_90_z1_h1_g0_e65_v500_new_471572_0.png 0 0 -nan 0 0 0 -nan -nan 0 -1 -1 -1 -1 -1 -1 -nan -1 -1 -nan 
Shoots/CH_IMAGES/snapshot221805/VIS_SV_0_z1_h1_g0_e65_v500_new_471577_0.png 11597 290398 0.0399348 5855.68 648 794 1201.99 998.726 9 1621.92 317.716 4123.66 1513.61 142.315 1.12512 0.00425011 0.367055 2.72439 1.0341 
Shoots/CH_IMAGES/snapshot221806/VIS_SV_0_z1_h1_g0_e65_v500_new_471583_0.png 32072 541745 0.0592013 7743.78 789 1201 1278.57 744.801 9 1271.44 665.02 1031.49 573.47 174.099 0.942379 0.00672093 0.555961 1.79869 1.0542 
Shoots/CH_IMAGES/snapshot221807/VIS_SV_0_z1_h1_g0_e65_v500_new_471589_0.png 0 0 -nan 0 0 0 -nan -nan 0 -1 -1 -1 -1 -1 -1 -nan -1 -1 -nan 
Shoots/CH_IMAGES/snapshot221806/VIS_SV_90_z1_h1_g0_e65_v500_new_471584_0.png 29798 289819 0.102816 5382.5 478 1226 1208.77 709.991 6 1119.06 1460.39 1782.31 540.007 0 1.18069 0.0129249 0.302982 3.30053 1.01625 
Shoots/CH_IMAGES/snapshot221807/VIS_SV_90_z1_h1_g0_e65_v500_new_471590_0.png 0 0 -nan 0 0 0 -nan -nan 0 -1 -1 -1 -1 -1 -1 -nan -1 -1 -nan 
Shoots/CH_IMAGES/snapshot221808/VIS_SV_90_z1_h1_g0_e65_v500_new_471596_0.png 0 0 -nan 0 0 0 -nan -nan 0 -1 -1 -1 -1 -1 -1 -nan -1 -1 -nan 
Shoots/CH_IMAGES/snapshot221808/VIS_SV_0_z1_h1_g0_e65_v500_new_471595_0.png 0 0 -nan 0 0 0 -nan -nan 0 -1 -1 -1 -1 -1 -1 -nan -1 -1 -nan 
Shoots/CH_IMAGES/snapshot221809/VIS_SV_90_z1_h1_g0_e65_v500_new_471602_0.png 0 0 -nan 0 0 0 -nan -nan 0 -1 -1 -1 -1 -1 -1 -nan -1 -1 -nan 
Shoots/CH_IMAGES/snapshot221809/VIS_SV_0_z1_h1_g0_e65_v500_new_471601_0.png 0 0 -nan 0 0 0 -nan -nan 0 -1 -1 -1 -1 -1 -1 -nan -1 -1 -nan 
Shoots/CH_IMAGES/snapshot221810/VIS_SV_0_z1_h1_g0_e65_v500_new_471607_0.png 0 0 -nan 0 0 0 -nan -nan 0 -1 -1 -1 -1 -1 -1 -nan -1 -1 -nan 
Shoots/CH_IMAGES/snapshot221810/VIS_SV_90_z1_h1_g0_e65_v500_new_471608_0.png 0 0 -nan 0 0 0 -nan -nan 0 -1 -1 -1 -1 -1 -1 -nan -1 -1 -nan 
Shoots/CH_IMAGES/snapshot221811/VIS_SV_90_z1_h1_g0_e65_v500_new_471614_0.png 52694 746864 0.0705536 8931.51 1228 1192 1264.41 607.011 25 923.442 -105.552 1652.21 1119.21 0 0.803241 0.00830083 0.677402 1.47623 1.13652 
Shoots/CH_IMAGES/snapshot221811/VIS_SV_0_z1_h1_g0_e65_v500_new_471613_0.png 63142 648858 0.0973124 10402.3 801 1357 1120.29 595.634 13 1056.43 640.495 1235.78 475.536 156.244 1.10923 0.00733285 0.384805 2.59872 1.15799 
Shoots/CH_IMAGES/snapshot221812/VIS_SV_90_z1_h1_g0_e65_v500_new_471617_0.png 0 0 -nan 0 0 0 -nan -nan 0 -1 -1 -1 -1 -1 -1 -nan -1 -1 -nan 
Shoots/CH_IMAGES/snapshot221812/VIS_SV_0_z1_h1_g0_e65_v500_new_471616_0.png 0 0 -nan 0 0 0 -nan -nan 0 -1 -1 -1 -1 -1 -1 -nan -1 -1 -nan 
Shoots/CH_IMAGES/snapshot221813/VIS_SV_0_z1_h1_g0_e65_v500_new_471625_0.png 23859 217244 0.109826 5135.54 499 857 1265.89 890.32 13 1245.43 821.755 832.624 384.88 9.18819 1.03706 0.0113681 0.462249 2.16334 0.985407 
Shoots/CH_IMAGES/snapshot221814/VIS_SV_90_z1_h1_g0_e65_v500_new_471632_0.png 0 0 -nan 0 0 0 -nan -nan 0 -1 -1 -1 -1 -1 -1 -nan -1 -1 -nan 
Shoots/CH_IMAGES/snapshot221813/VIS_SV_90_z1_h1_g0_e65_v500_new_471626_0.png 22424 265427 0.0844827 5123.1 561 875 1192.24 871.492 13 1329.72 614.267 619.298 572.226 139.205 0.389894 0.0107364 0.923991 1.08226 0.978821 
Shoots/CH_IMAGES/snapshot221814/VIS_SV_0_z1_h1_g0_e65_v500_new_471631_0.png 0 0 -nan 0 0 0 -nan -nan 0 -1 -1 -1 -1 -1 -1 -nan -1 -1 -nan 
Shoots/CH_IMAGES/snapshot221816/VIS_SV_0_z1_h1_g0_e65_v500_new_471643_0.png 7690 62875 0.122306 1834.74 211 437 1229.12 1276.54 10 1218.83 1227.87 295.027 211.319 0 0.753301 0.0287068 0.716269 1.39612 0.967892 
Shoots/CH_IMAGES/snapshot221815/VIS_SV_0_z1_h1_g0_e65_v500_new_471637_0.png 11687 112167 0.104193 3261.31 358 628 1244.8 1048.27 26 1499.51 1186.47 887.741 577.176 177.974 0.836465 0.013808 0.650163 1.53808 1.00557 
Shoots/CH_IMAGES/snapshot221816/VIS_SV_90_z1_h1_g0_e65_v500_new_471644_0.png 6977 31039 0.224782 1384.65 121 378 1259.8 1142.03 14 1260.56 1161.93 344.354 111.267 10.6315 1.16351 0.0457295 0.323117 3.09486 0.945404 
Shoots/CH_IMAGES/snapshot221815/VIS_SV_90_z1_h1_g0_e65_v500_new_471638_0.png 15724 139122 0.113024 3368.14 392 622 1238.51 981.184 16 1185.37 1038.22 588.228 321.671 18.0799 0.951999 0.0174178 0.546849 1.82866 1.0559 
Shoots/CH_IMAGES/snapshot221817/VIS_SV_0_z1_h1_g0_e65_v500_new_471649_0.png 26533 264595 0.100278 4998.4 532 867 1219.32 790.802 14 1360.46 126.256 1778.34 443.74 7.00352 1.22513 0.0133455 0.249525 4.00762 0.994699 
Shoots/CH_IMAGES/snapshot221817/VIS_SV_90_z1_h1_g0_e65_v500_new_471650_0.png 28935 246704 0.117287 4762.79 469 883 1224.98 822.45 18 1263.24 853.763 751.013 412.581 19.9267 0.949351 0.0160291 0.549366 1.82028 1.00438 
Shoots/CH_IMAGES/snapshot221818/VIS_SV_0_z1_h1_g0_e65_v500_new_471655_0.png 0 0 -nan 0 0 0 -nan -nan 0 -1 -1 -1 -1 -1 -1 -nan -1 -1 -nan 
Shoots/CH_IMAGES/snapshot221818/VIS_SV_90_z1_h1_g0_e65_v500_new_471656_0.png 0 0 -nan 0 0 0 -nan -nan 0 -1 -1 -1 -1 -1 -1 -nan -1 -1 -nan 
Shoots/CH_IMAGES/snapshot221819/VIS_SV_0_z1_h1_g0_e65_v500_new_471658_0.png 0 0 -nan 0 0 0 -nan -nan 0 -1 -1 -1 -1 -1 -1 -nan -1 -1 -nan 
Shoots/CH_IMAGES/snapshot221820/VIS_SV_0_z1_h1_g0_e65_v500_new_471667_0.png 34018 541362 0.0628379 7505.97 814 1279 1401.75 724.43 9 1270.31 679.278 4170.75 733.015 43.8207 1.28394 0.00758762 0.175751 5.68986 1.05879 
Shoots/CH_IMAGES/snapshot221820/VIS_SV_90_z1_h1_g0_e65_v500_new_471668_0.png 37704 377576 0.099858 8066.49 610 1148 998.809 767.831 10 892.833 886.935 1226.62 413.253 160.712 1.15161 0.00728162 0.336903 2.96822 1.12956 
Shoots/CH_IMAGES/snapshot221819/VIS_SV_90_z1_h1_g0_e65_v500_new_471659_0.png 0 0 -nan 0 0 0 -nan -nan 0 -1 -1 -1 -1 -1 -1 -nan -1 -1 -nan 
Shoots/CH_IMAGES/snapshot221821/VIS_SV_0_z1_h1_g0_e65_v500_new_471673_0.png 0 0 -nan 0 0 0 -nan -nan 0 -1 -1 -1 -1 -1 -1 -nan -1 -1 -nan 
Shoots/CH_IMAGES/snapshot221821/VIS_SV_90_z1_h1_g0_e65_v500_new_471674_0.png 0 0 -nan 0 0 0 -nan -nan 0 -1 -1 -1 -1 -1 -1 -nan -1 -1 -nan 
Shoots/CH_IMAGES/snapshot221822/VIS_SV_0_z1_h1_g0_e65_v500_new_471679_0.png 0 0 -nan 0 0 0 -nan -nan 0 -1 -1 -1 -1 -1 -1 -nan -1 -1 -nan 
Shoots/CH_IMAGES/snapshot221822/VIS_SV_90_z1_h1_g0_e65_v500_new_471680_0.png 0 0 -nan 0 0 0 -nan -nan 0 -1 -1 -1 -1 -1 -1 -nan -1 -1 -nan 
Shoots/CH_IMAGES/snapshot221823/VIS_SV_90_z1_h1_g0_e65_v500_new_471686_0.png 0 0 -nan 0 0 0 -nan -nan 0 -1 -1 -1 -1 -1 -1 -nan -1 -1 -nan 
Shoots/CH_IMAGES/snapshot221824/VIS_SV_90_z1_h1_g0_e65_v500_new_471689_0.png 11806 102948 0.11468 3545 256 737 1218.76 1065.81 17 1166.09 1011.15 662.238 203.506 1.17562 1.17703 0.0118054 0.307301 3.25414 1.00465 
Shoots/CH_IMAGES/snapshot221824/VIS_SV_0_z1_h1_g0_e65_v500_new_471688_0.png 7187 83758.5 0.0858062 2661.35 176 736 1237.62 1078.79 11 1234.48 1012.11 665.784 168.089 6.88131 1.22273 0.0127513 0.252467 3.96091 0.902975 
Shoots/CH_IMAGES/snapshot221823/VIS_SV_0_z1_h1_g0_e65_v500_new_471685_0.png 0 0 -nan 0 0 0 -nan -nan 0 -1 -1 -1 -1 -1 -1 -nan -1 -1 -nan 
Shoots/CH_IMAGES/snapshot221825/VIS_SV_0_z1_h1_g0_e65_v500_new_471697_0.png 0 0 -nan 0 0 0 -nan -nan 0 -1 -1 -1 -1 -1 -1 -nan -1 -1 -nan 
Shoots/CH_IMAGES/snapshot221825/VIS_SV_90_z1_h1_g0_e65_v500_new_471698_0.png 0 0 -nan 0 0 0 -nan -nan 0 -1 -1 -1 -1 -1 -1 -nan -1 -1 -nan 
Shoots/CH_IMAGES/snapshot221826/VIS_SV_0_z1_h1_g0_e65_v500_new_471703_0.png 57563 594804 0.0967763 9023.64 945 1173 1375.31 683.396 12 1474.69 744.956 923.708 761.187 1.64733 0.593202 0.00888362 0.824055 1.21351 1.14466 
Shoots/CH_IMAGES/snapshot221826/VIS_SV_90_z1_h1_g0_e65_v500_new_471704_0.png 57773 534186 0.108151 8508.64 920 1250 1329.05 589.461 9 1169.89 440.194 1431.5 569.549 28.1056 1.09739 0.010028 0.397868 2.5134 1.14124 
Shoots/CH_IMAGES/snapshot221827/VIS_SV_0_z1_h1_g0_e65_v500_new_471706_0.png 0 0 -nan 0 0 0 -nan -nan 0 -1 -1 -1 -1 -1 -1 -nan -1 -1 -nan 
Shoots/CH_IMAGES/snapshot221827/VIS_SV_90_z1_h1_g0_e65_v500_new_471707_0.png 0 0 -nan 0 0 0 -nan -nan 0 -1 -1 -1 -1 -1 -1 -nan -1 -1 -nan 
Shoots/CH_IMAGES/snapshot221828/VIS_SV_90_z1_h1_g0_e65_v500_new_471716_0.png 0 0 -nan 0 0 0 -nan -nan 0 -1 -1 -1 -1 -1 -1 -nan -1 -1 -nan 
Shoots/CH_IMAGES/snapshot221828/VIS_SV_0_z1_h1_g0_e65_v500_new_471715_0.png 0 0 -nan 0 0 0 -nan -nan 0 -1 -1 -1 -1 -1 -1 -nan -1 -1 -nan 
Shoots/CH_IMAGES/snapshot221829/VIS_SV_90_z1_h1_g0_e65_v500_new_471722_0.png 4469 10959.5 0.407774 886.877 57 304 1241.54 1189.13 20 1251.95 1190.08 269.104 54.4733 0.262871 1.26299 0.0713992 0.202424 4.94011 1.12132 
Shoots/CH_IMAGES/snapshot221829/VIS_SV_0_z1_h1_g0_e65_v500_new_471721_0.png 3116 31594 0.0986263 1471.23 254 307 1269.97 1229.07 13 1384.89 1192.82 280.162 229.902 167.872 0.598994 0.0180903 0.820603 1.21862 0.930827 
Shoots/CH_IMAGES/snapshot221830/VIS_SV_0_z1_h1_g0_e65_v500_new_471727_0.png 0 0 -nan 0 0 0 -nan -nan 0 -1 -1 -1 -1 -1 -1 -nan -1 -1 -nan 
Shoots/CH_IMAGES/snapshot221830/VIS_SV_90_z1_h1_g0_e65_v500_new_471728_0.png 0 0 -nan 0 0 0 -nan -nan 0 -1 -1 -1 -1 -1 -1 -nan -1 -1 -nan 
Shoots/CH_IMAGES/snapshot221831/VIS_SV_0_z1_h1_g0_e65_v500_new_471733_0.png 0 0 -nan 0 0 0 -nan -nan 0 -1 -1 -1 -1 -1 -1 -nan -1 -1 -nan 
Shoots/CH_IMAGES/snapshot221831/VIS_SV_90_z1_h1_g0_e65_v500_new_471734_0.png 0 0 -nan 0 0 0 -nan -nan 0 -1 -1 -1 -1 -1 -1 -nan -1 -1 -nan 
Shoots/CH_IMAGES/snapshot221832/VIS_SV_90_z1_h1_g0_e65_v500_new_471740_0.png 0 0 -nan 0 0 0 -nan -nan 0 -1 -1 -1 -1 -1 -1 -nan -1 -1 -nan 
Shoots/CH_IMAGES/snapshot221832/VIS_SV_0_z1_h1_g0_e65_v500_new_471739_0.png 0 0 -nan 0 0 0 -nan -nan 0 -1 -1 -1 -1 -1 -1 -nan -1 -1 -nan 
Shoots/CH_IMAGES/snapshot221833/VIS_SV_90_z1_h1_g0_e65_v500_new_471746_0.png 0 0 -nan 0 0 0 -nan -nan 0 -1 -1 -1 -1 -1 -1 -nan -1 -1 -nan 
Shoots/CH_IMAGES/snapshot221834/VIS_SV_90_z1_h1_g0_e65_v500_new_471750_0.png 11331 84217 0.134545 2909.88 316 491 1229.5 1058.66 24 1431.07 740.175 595.521 409.823 0 0.789714 0.0168162 0.688176 1.45312 0.983478 
Shoots/CH_IMAGES/snapshot221833/VIS_SV_0_z1_h1_g0_e65_v500_new_471745_0.png 0 0 -nan 0 0 0 -nan -nan 0 -1 -1 -1 -1 -1 -1 -nan -1 -1 -nan 
Shoots/CH_IMAGES/snapshot221835/VIS_SV_0_z1_h1_g0_e65_v500_new_471757_0.png 17600 327972 0.0536631 6516.63 695 857 1304.69 859.205 12 1630.33 528.614 827.829 732.485 0 0.479946 0.00520806 0.884826 1.13017 0.951683 
Shoots/CH_IMAGES/snapshot221834/VIS_SV_0_z1_h1_g0_e65_v500_new_471749_0.png 12081 105722 0.114271 3413.87 486 499 1364.92 1047.35 16 813.854 19.3114 2210.6 1124.65 0 0.991208 0.0130263 0.508753 1.96559 1.07104 
Shoots/CH_IMAGES/snapshot221836/VIS_SV_0_z1_h1_g0_e65_v500_new_471763_0.png 0 0 -nan 0 0 0 -nan -nan 0 -1 -1 -1 -1 -1 -1 -nan -1 -1 -nan 
Shoots/CH_IMAGES/snapshot221835/VIS_SV_90_z1_h1_g0_e65_v500_new_471758_0.png 18056 114322 0.157939 4165.31 242 840 1205.62 884.327 12 1235.74 859.773 773.749 201.039 177.734 1.2167 0.0130779 0.259824 3.84875 0.93025 
Shoots/CH_IMAGES/snapshot221836/VIS_SV_90_z1_h1_g0_e65_v500_new_471764_0.png 0 0 -nan 0 0 0 -nan -nan 0 -1 -1 -1 -1 -1 -1 -nan -1 -1 -nan 
Shoots/CH_IMAGES/snapshot221837/VIS_SV_0_z1_h1_g0_e65_v500_new_471769_0.png 8605 90249.5 0.0953468 2876.01 361 470 1284.14 1087.97 9 1285.87 1071.56 375.135 249.481 20.342 0.818484 0.0130731 0.665042 1.50366 0.994938 
Shoots/CH_IMAGES/snapshot221837/VIS_SV_90_z1_h1_g0_e65_v500_new_471770_0.png 7374 63820.5 0.115543 2293.92 299 488 1194.11 1111.49 9 1637.94 875.944 969.228 914.229 0 0.336882 0.0176099 0.943255 1.06016 0.96932 
Shoots/CH_IMAGES/snapshot221838/VIS_SV_90_z1_h1_g0_e65_v500_new_471776_0.png 59500 994807 0.0598106 10015.6 1567 1214 1334.17 602.432 17 1382.78 655.615 1436.04 826.867 68.7369 0.921091 0.00745368 0.575795 1.73673 1.16243 
Shoots/CH_IMAGES/snapshot221838/VIS_SV_0_z1_h1_g0_e65_v500_new_471775_0.png 54052 400024 0.135122 6628.51 602 1279 1216.85 651.942 10 1070.32 670.881 1057.09 644.618 162.959 0.883395 0.0154593 0.609807 1.63986 1.1219 
Shoots/CH_IMAGES/snapshot221839/VIS_SV_90_z1_h1_g0_e65_v500_new_471782_0.png 0 0 -nan 0 0 0 -nan -nan 0 -1 -1 -1 -1 -1 -1 -nan -1 -1 -nan 
Shoots/CH_IMAGES/snapshot221839/VIS_SV_0_z1_h1_g0_e65_v500_new_471781_0.png 0 0 -nan 0 0 0 -nan -nan 0 -1 -1 -1 -1 -1 -1 -nan -1 -1 -nan 
Shoots/CH_IMAGES/snapshot221841/VIS_SV_90_z1_h1_g0_e65_v500_new_471794_0.png 0 0 -nan 0 0 0 -nan -nan 0 -1 -1 -1 -1 -1 -1 -nan -1 -1 -nan 
Shoots/CH_IMAGES/snapshot221840/VIS_SV_90_z1_h1_g0_e65_v500_new_471788_0.png 60414 738822 0.0817708 9821.05 1181 1116 1237.69 667.513 17 1310.81 709.42 1218.21 769.045 121.837 0.85873 0.00787104 0.631291 1.58405 1.15817 
Shoots/CH_IMAGES/snapshot221840/VIS_SV_0_z1_h1_g0_e65_v500_new_471787_0.png 64333 746306 0.086202 9493.97 1288 1251 1165.85 572.537 15 964.031 614.162 1326.52 866.411 119.878 0.832892 0.00896908 0.653145 1.53105 1.16479 
Shoots/CH_IMAGES/snapshot221841/VIS_SV_0_z1_h1_g0_e65_v500_new_471793_0.png 0 0 -nan 0 0 0 -nan -nan 0 -1 -1 -1 -1 -1 -1 -nan -1 -1 -nan 
Shoots/CH_IMAGES/snapshot221842/VIS_SV_90_z1_h1_g0_e65_v500_new_471800_0.png 65642 937797 0.069996 11369.9 1571 1033 1403.55 646.459 30 1150.11 748.477 1529.51 844.671 71.7946 0.946308 0.00638088 0.552251 1.81077 1.17895 
Shoots/CH_IMAGES/snapshot221842/VIS_SV_0_z1_h1_g0_e65_v500_new_471799_0.png 38374 181314 0.211643 5037.86 259 986 1246.87 717.58 16 1200.8 853.568 903.153 310.216 4.49144 1.14588 0.0190001 0.343481 2.91137 1.0411 
Shoots/CH_IMAGES/snapshot221843/VIS_SV_90_z1_h1_g0_e65_v500_new_471806_0.png 0 0 -nan 0 0 0 -nan -nan 0 -1 -1 -1 -1 -1 -1 -nan -1 -1 -nan 
Shoots/CH_IMAGES/snapshot221844/VIS_SV_90_z1_h1_g0_e65_v500_new_471812_0.png 56538 645174 0.0876322 9533.27 918 1338 1238.8 614.21 14 1227.66 649.566 1269.71 583.997 34.3349 1.03928 0.00781748 0.459945 2.17417 1.14326 
Shoots/CH_IMAGES/snapshot221843/VIS_SV_0_z1_h1_g0_e65_v500_new_471805_0.png 0 0 -nan 0 0 0 -nan -nan 0 -1 -1 -1 -1 -1 -1 -nan -1 -1 -nan 
Shoots/CH_IMAGES/snapshot221845/VIS_SV_0_z1_h1_g0_e65_v500_new_471817_0.png 0 0 -nan 0 0 0 -nan -nan 0 -1 -1 -1 -1 -1 -1 -nan -1 -1 -nan 
Shoots/CH_IMAGES/snapshot221844/VIS_SV_0_z1_h1_g0_e65_v500_new_471811_0.png 66046 800416 0.0825146 9762.09 1110 1357 1334.57 658.422 15 1431.55 718.124 1371.26 825.356 155.765 0.892304 0.00870905 0.601897 1.66141 1.17347 
Shoots/CH_IMAGES/snapshot221845/VIS_SV_90_z1_h1_g0_e65_v500_new_471818_0.png 0 0 -nan 0 0 0 -nan -nan 0 -1 -1 -1 -1 -1 -1 -nan -1 -1 -nan 
Shoots/CH_IMAGES/snapshot221846/VIS_SV_90_z1_h1_g0_e65_v500_new_471824_0.png 0 0 -nan 0 0 0 -nan -nan 0 -1 -1 -1 -1 -1 -1 -nan -1 -1 -nan 
Shoots/CH_IMAGES/snapshot221846/VIS_SV_0_z1_h1_g0_e65_v500_new_471823_0.png 0 0 -nan 0 0 0 -nan -nan 0 -1 -1 -1 -1 -1 -1 -nan -1 -1 -nan 
Shoots/CH_IMAGES/snapshot221847/VIS_SV_0_z1_h1_g0_e65_v500_new_471829_0.png 10699 76108.5 0.140576 3352.43 221 582 1216.25 1054.71 21 149.476 1418.49 2368.05 1327.51 64.807 0.937452 0.0119628 0.560592 1.78383 0.96465 
Shoots/CH_IMAGES/snapshot221848/VIS_SV_0_z1_h1_g0_e65_v500_new_471835_0.png 50087 736960 0.0679643 8816.95 1055 1343 1366.47 646.278 10 5291.31 6194.46 13639.3 2946.77 145.153 1.25216 0.00809651 0.21605 4.62857 1.12587 
Shoots/CH_IMAGES/snapshot221849/VIS_SV_0_z1_h1_g0_e65_v500_new_471841_0.png 34134 363821 0.0938209 6209.66 804 822 1286.33 801.629 23 1224.47 522.467 718.053 617 47.6073 0.530531 0.011124 0.859268 1.16378 1.04372 
Shoots/CH_IMAGES/snapshot221847/VIS_SV_90_z1_h1_g0_e65_v500_new_471830_0.png 10703 85569.5 0.12508 2473.4 263 578 1203.39 1034.76 16 1288.01 1035.05 521.549 318.548 176.668 0.882301 0.021985 0.610772 1.63727 0.959148 
Shoots/CH_IMAGES/snapshot221849/VIS_SV_90_z1_h1_g0_e65_v500_new_471842_0.png 36382 313511 0.116047 6688.35 683 829 1271.69 795.216 18 1253.76 825.497 841.218 490.28 45.9165 0.913431 0.0102202 0.582822 1.71579 1.05818 
Shoots/CH_IMAGES/snapshot221848/VIS_SV_90_z1_h1_g0_e65_v500_new_471836_0.png 48809 502038 0.0972218 8050.29 940 1282 1142.77 634.041 19 1255.15 440.5 836.387 411.666 151.245 1.00777 0.00946426 0.492196 2.03171 1.10616 
Shoots/CH_IMAGES/snapshot221850/VIS_SV_0_z1_h1_g0_e65_v500_new_471847_0.png 25487 159142 0.160152 4493.46 310 781 1249.34 870.928 20 1213.64 872.427 732.907 244.006 178.654 1.15505 0.0158623 0.332929 3.00365 1.14914 
Shoots/CH_IMAGES/snapshot221850/VIS_SV_90_z1_h1_g0_e65_v500_new_471848_0.png 20369 205734 0.0990067 4585.64 474 771 1244.95 910.484 12 1368.69 808.331 835.001 389.443 158.105 1.03305 0.0121725 0.466399 2.14409 1.10368 
Shoots/CH_IMAGES/snapshot221851/VIS_SV_90_z1_h1_g0_e65_v500_new_471854_0.png 0 0 -nan 0 0 0 -nan -nan 0 -1 -1 -1 -1 -1 -1 -nan -1 -1 -nan 
Shoots/CH_IMAGES/snapshot221851/VIS_SV_0_z1_h1_g0_e65_v500_new_471853_0.png 0 0 -nan 0 0 0 -nan -nan 0 -1 -1 -1 -1 -1 -1 -nan -1 -1 -nan 
Shoots/CH_IMAGES/snapshot221852/VIS_SV_0_z1_h1_g0_e65_v500_new_471859_0.png 57596 665520 0.0865428 8992.44 1039 1144 1186.53 672.011 18 1729.01 82.3309 1448.77 868.744 0 0.894829 0.0089505 0.599641 1.66766 1.14063 
Shoots/CH_IMAGES/snapshot221852/VIS_SV_90_z1_h1_g0_e65_v500_new_471860_0.png 57687 557074 0.103553 9393.71 1095 1277 1312.03 654.441 16 1365.53 673.51 1701.64 551.557 51.5436 1.16264 0.00821511 0.324132 3.08516 1.14744 
Shoots/CH_IMAGES/snapshot221853/VIS_SV_0_z1_h1_g0_e65_v500_new_471865_0.png 0 0 -nan 0 0 0 -nan -nan 0 -1 -1 -1 -1 -1 -1 -nan -1 -1 -nan 
Shoots/CH_IMAGES/snapshot221853/VIS_SV_90_z1_h1_g0_e65_v500_new_471866_0.png 0 0 -nan 0 0 0 -nan -nan 0 -1 -1 -1 -1 -1 -1 -nan -1 -1 -nan 
Shoots/CH_IMAGES/snapshot221854/VIS_SV_90_z1_h1_g0_e65_v500_new_471872_0.png 19610 120241 0.163089 3805.24 200 858 1215.79 882.181 16 1258.21 884.348 758.79 170.604 1.4936 1.24512 0.0170186 0.224837 4.44767 0.929118 
Shoots/CH_IMAGES/snapshot221854/VIS_SV_0_z1_h1_g0_e65_v500_new_471871_0.png 26126 407932 0.0640451 5933.85 845 909 1367.79 843.36 17 816.477 -36.2803 1894.68 871.497 0 1.03926 0.00932415 0.459969 2.17406 1.01476 
Shoots/CH_IMAGES/snapshot221855/VIS_SV_90_z1_h1_g0_e65_v500_new_471878_0.png 0 0 -nan 0 0 0 -nan -nan 0 -1 -1 -1 -1 -1 -1 -nan -1 -1 -nan 
Shoots/CH_IMAGES/snapshot221855/VIS_SV_0_z1_h1_g0_e65_v500_new_471877_0.png 0 0 -nan 0 0 0 -nan -nan 0 -1 -1 -1 -1 -1 -1 -nan -1 -1 -nan 
Shoots/CH_IMAGES/snapshot221856/VIS_SV_90_z1_h1_g0_e65_v500_new_471884_0.png 0 0 -nan 0 0 0 -nan -nan 0 -1 -1 -1 -1 -1 -1 -nan -1 -1 -nan 
Shoots/CH_IMAGES/snapshot221856/VIS_SV_0_z1_h1_g0_e65_v500_new_471883_0.png 0 0 -nan 0 0 0 -nan -nan 0 -1 -1 -1 -1 -1 -1 -nan -1 -1 -nan 
Shoots/CH_IMAGES/snapshot221857/VIS_SV_90_z1_h1_g0_e65_v500_new_471890_0.png 0 0 -nan 0 0 0 -nan -nan 0 -1 -1 -1 -1 -1 -1 -nan -1 -1 -nan 
Shoots/CH_IMAGES/snapshot221857/VIS_SV_0_z1_h1_g0_e65_v500_new_471889_0.png 0 0 -nan 0 0 0 -nan -nan 0 -1 -1 -1 -1 -1 -1 -nan -1 -1 -nan 
Shoots/CH_IMAGES/snapshot221858/VIS_SV_90_z1_h1_g0_e65_v500_new_471896_0.png 50109 535544 0.0935665 8665.5 1053 1078 1215.03 702.216 19 1816.17 -286.058 2311.25 795.882 0 1.14512 0.00838568 0.344351 2.90401 1.11808 
Shoots/CH_IMAGES/snapshot221858/VIS_SV_0_z1_h1_g0_e65_v500_new_471895_0.png 40941 416424 0.0983155 7182.1 745 1058 1386.28 716.572 14 1638.91 889.801 1206.91 785.722 174.915 0.835441 0.0099739 0.651019 1.53605 1.13631 
Shoots/CH_IMAGES/snapshot221859/VIS_SV_0_z1_h1_g0_e65_v500_new_471901_0.png 36744 652569 0.0563067 8058.63 885 1217 1261.36 655.218 9 1656.33 271.824 1233.01 1018.35 154.231 0.590066 0.00711007 0.825911 1.21078 1.07813 
Shoots/CH_IMAGES/snapshot221859/VIS_SV_90_z1_h1_g0_e65_v500_new_471902_0.png 36648 364709 0.100486 6223.47 543 1206 1135.56 696.318 15 922.439 844.635 1194.27 610.794 178.623 0.988499 0.0118903 0.511435 1.95528 1.05909 
Shoots/CH_IMAGES/snapshot221860/VIS_SV_0_z1_h1_g0_e65_v500_new_471907_0.png 2822 10908.5 0.258697 842.529 111 276 1265.18 1187.91 14 1274.61 1186.77 252.072 50.7789 18.8924 1.26377 0.0499571 0.201446 4.96411 0.864971 
Shoots/CH_IMAGES/snapshot221860/VIS_SV_90_z1_h1_g0_e65_v500_new_471908_0.png 2379 28537.5 0.083364 1402.64 201 272 1198.54 1198.69 5 1213.9 1294.57 268.159 141.946 0 0.970222 0.0151954 0.529335 1.88916 0.864971 
Shoots/CH_IMAGES/snapshot221861/VIS_SV_0_z1_h1_g0_e65_v500_new_471913_0.png 0 0 -nan 0 0 0 -nan -nan 0 -1 -1 -1 -1 -1 -1 -nan -1 -1 -nan 
Shoots/CH_IMAGES/snapshot221862/VIS_SV_0_z1_h1_g0_e65_v500_new_471919_0.png 0 0 -nan 0 0 0 -nan -nan 0 -1 -1 -1 -1 -1 -1 -nan -1 -1 -nan 
Shoots/CH_IMAGES/snapshot221862/VIS_SV_90_z1_h1_g0_e65_v500_new_471920_0.png 0 0 -nan 0 0 0 -nan -nan 0 -1 -1 -1 -1 -1 -1 -nan -1 -1 -nan 
Shoots/CH_IMAGES/snapshot221861/VIS_SV_90_z1_h1_g0_e65_v500_new_471914_0.png 0 0 -nan 0 0 0 -nan -nan 0 -1 -1 -1 -1 -1 -1 -nan -1 -1 -nan 
Shoots/CH_IMAGES/snapshot221863/VIS_SV_90_z1_h1_g0_e65_v500_new_471926_0.png 0 0 -nan 0 0 0 -nan -nan 0 -1 -1 -1 -1 -1 -1 -nan -1 -1 -nan 
Shoots/CH_IMAGES/snapshot221863/VIS_SV_0_z1_h1_g0_e65_v500_new_471925_0.png 0 0 -nan 0 0 0 -nan -nan 0 -1 -1 -1 -1 -1 -1 -nan -1 -1 -nan 
Shoots/CH_IMAGES/snapshot221864/VIS_SV_90_z1_h1_g0_e65_v500_new_471932_0.png 0 0 -nan 0 0 0 -nan -nan 0 -1 -1 -1 -1 -1 -1 -nan -1 -1 -nan 
Shoots/CH_IMAGES/snapshot221864/VIS_SV_0_z1_h1_g0_e65_v500_new_471931_0.png 0 0 -nan 0 0 0 -nan -nan 0 -1 -1 -1 -1 -1 -1 -nan -1 -1 -nan 
Shoots/CH_IMAGES/snapshot221865/VIS_SV_90_z1_h1_g0_e65_v500_new_471938_0.png 0 0 -nan 0 0 0 -nan -nan 0 -1 -1 -1 -1 -1 -1 -nan -1 -1 -nan 
Shoots/CH_IMAGES/snapshot221865/VIS_SV_0_z1_h1_g0_e65_v500_new_471937_0.png 0 0 -nan 0 0 0 -nan -nan 0 -1 -1 -1 -1 -1 -1 -nan -1 -1 -nan 
Shoots/CH_IMAGES/snapshot221866/VIS_SV_0_z1_h1_g0_e65_v500_new_471943_0.png 0 0 -nan 0 0 0 -nan -nan 0 -1 -1 -1 -1 -1 -1 -nan -1 -1 -nan 
Shoots/CH_IMAGES/snapshot221866/VIS_SV_90_z1_h1_g0_e65_v500_new_471944_0.png 0 0 -nan 0 0 0 -nan -nan 0 -1 -1 -1 -1 -1 -1 -nan -1 -1 -nan 
Shoots/CH_IMAGES/snapshot221867/VIS_SV_0_z1_h1_g0_e65_v500_new_471949_0.png 0 0 -nan 0 0 0 -nan -nan 0 -1 -1 -1 -1 -1 -1 -nan -1 -1 -nan 
Shoots/CH_IMAGES/snapshot221867/VIS_SV_90_z1_h1_g0_e65_v500_new_471950_0.png 0 0 -nan 0 0 0 -nan -nan 0 -1 -1 -1 -1 -1 -1 -nan -1 -1 -nan 
Shoots/CH_IMAGES/snapshot221869/VIS_SV_0_z1_h1_g0_e65_v500_new_471961_0.png 20949 276097 0.0758755 5638.21 399 1259 1216.74 623.235 10 1136.59 987.046 1427.2 511.745 2.91765 1.13264 0.00828116 0.358567 2.78888 0.961617 
Shoots/CH_IMAGES/snapshot221868/VIS_SV_90_z1_h1_g0_e65_v500_new_471953_0.png 0 0 -nan 0 0 0 -nan -nan 0 -1 -1 -1 -1 -1 -1 -nan -1 -1 -nan 
Shoots/CH_IMAGES/snapshot221868/VIS_SV_0_z1_h1_g0_e65_v500_new_471952_0.png 0 0 -nan 0 0 0 -nan -nan 0 -1 -1 -1 -1 -1 -1 -nan -1 -1 -nan 
Shoots/CH_IMAGES/snapshot221869/VIS_SV_90_z1_h1_g0_e65_v500_new_471962_0.png 36200 590252 0.0613298 8101.97 891 1169 1303.98 685.481 12 1329.81 574.342 1189.35 605.384 10.1703 0.990955 0.00693007 0.509005 1.96462 1.07535 
Shoots/CH_IMAGES/snapshot221870/VIS_SV_0_z1_h1_g0_e65_v500_new_471967_0.png 0 0 -nan 0 0 0 -nan -nan 0 -1 -1 -1 -1 -1 -1 -nan -1 -1 -nan 
Shoots/CH_IMAGES/snapshot221870/VIS_SV_90_z1_h1_g0_e65_v500_new_471968_0.png 0 0 -nan 0 0 0 -nan -nan 0 -1 -1 -1 -1 -1 -1 -nan -1 -1 -nan 
Shoots/CH_IMAGES/snapshot221871/VIS_SV_90_z1_h1_g0_e65_v500_new_471974_0.png 19153 200060 0.0957363 3884.52 488 745 1266.92 982 14 1240.19 735.185 431.8 427.011 0 0.148945 0.0159504 0.988908 1.01122 1.08331 
Shoots/CH_IMAGES/snapshot221871/VIS_SV_0_z1_h1_g0_e65_v500_new_471973_0.png 17652 118201 0.149339 4304.33 454 628 1324.04 993.74 27 931.458 523.493 1146.68 1039.09 0 0.433187 0.0119727 0.906174 1.10354 1.15048 
Shoots/CH_IMAGES/snapshot221872/VIS_SV_90_z1_h1_g0_e65_v500_new_471980_0.png 0 0 -nan 0 0 0 -nan -nan 0 -1 -1 -1 -1 -1 -1 -nan -1 -1 -nan 
Shoots/CH_IMAGES/snapshot221872/VIS_SV_0_z1_h1_g0_e65_v500_new_471979_0.png 0 0 -nan 0 0 0 -nan -nan 0 -1 -1 -1 -1 -1 -1 -nan -1 -1 -nan 
Shoots/CH_IMAGES/snapshot221873/VIS_SV_0_z1_h1_g0_e65_v500_new_471982_0.png 0 0 -nan 0 0 0 -nan -nan 0 -1 -1 -1 -1 -1 -1 -nan -1 -1 -nan 
Shoots/CH_IMAGES/snapshot221874/VIS_SV_90_z1_h1_g0_e65_v500_new_471992_0.png 0 0 -nan 0 0 0 -nan -nan 0 -1 -1 -1 -1 -1 -1 -nan -1 -1 -nan 
Shoots/CH_IMAGES/snapshot221873/VIS_SV_90_z1_h1_g0_e65_v500_new_471983_0.png 0 0 -nan 0 0 0 -nan -nan 0 -1 -1 -1 -1 -1 -1 -nan -1 -1 -nan 
Shoots/CH_IMAGES/snapshot221875/VIS_SV_90_z1_h1_g0_e65_v500_new_471998_0.png 15883 162832 0.097542 5076.68 374 813 1206.53 982.198 9 1368.02 807.83 717.478 349.15 164.866 1.01328 0.0077443 0.486635 2.05493 1.06894 
Shoots/CH_IMAGES/snapshot221875/VIS_SV_0_z1_h1_g0_e65_v500_new_471997_0.png 20892 92614.5 0.22558 3400.33 200 830 1212.22 914.087 11 1201.84 924.337 715.606 159.404 173.085 1.24679 0.0227064 0.222754 4.48926 1.08529 
Shoots/CH_IMAGES/snapshot221874/VIS_SV_0_z1_h1_g0_e65_v500_new_471991_0.png 0 0 -nan 0 0 0 -nan -nan 0 -1 -1 -1 -1 -1 -1 -nan -1 -1 -nan 
Shoots/CH_IMAGES/snapshot221876/VIS_SV_0_z1_h1_g0_e65_v500_new_472003_0.png 6801 38014.5 0.178905 1776.3 227 418 1193.26 1107.87 19 1161.13 1106.18 407.22 118.616 161.115 1.19056 0.0270863 0.291282 3.4331 0.937415 
Shoots/CH_IMAGES/snapshot221876/VIS_SV_90_z1_h1_g0_e65_v500_new_472004_0.png 6966 50118.5 0.138991 2170.02 178 412 1191.41 1103.74 9 1193.24 1100.04 424.597 154.649 169.639 1.12763 0.0185894 0.364225 2.74555 0.874655 
Shoots/CH_IMAGES/snapshot221877/VIS_SV_90_z1_h1_g0_e65_v500_new_472009_0.png 0 0 -nan 0 0 0 -nan -nan 0 -1 -1 -1 -1 -1 -1 -nan -1 -1 -nan 
Shoots/CH_IMAGES/snapshot221877/VIS_SV_0_z1_h1_g0_e65_v500_new_472007_0.png 0 0 -nan 0 0 0 -nan -nan 0 -1 -1 -1 -1 -1 -1 -nan -1 -1 -nan 
Shoots/CH_IMAGES/snapshot221878/VIS_SV_0_z1_h1_g0_e65_v500_new_472012_0.png 0 0 -nan 0 0 0 -nan -nan 0 -1 -1 -1 -1 -1 -1 -nan -1 -1 -nan 
Shoots/CH_IMAGES/snapshot221878/VIS_SV_90_z1_h1_g0_e65_v500_new_472013_0.png 0 0 -nan 0 0 0 -nan -nan 0 -1 -1 -1 -1 -1 -1 -nan -1 -1 -nan 
Shoots/CH_IMAGES/snapshot221879/VIS_SV_90_z1_h1_g0_e65_v500_new_472022_0.png 49710 686485 0.0724124 9856.67 1346 1064 1284.06 669.363 22 1303.49 730.713 1411.55 747.438 70.2519 0.970034 0.00642974 0.529517 1.88851 1.12123 
Shoots/CH_IMAGES/snapshot221879/VIS_SV_0_z1_h1_g0_e65_v500_new_472021_0.png 39872 285232 0.139788 7114.73 572 991 1233.2 748.801 23 1571.42 1034.22 1327.44 845.238 156.326 0.852359 0.00989831 0.636742 1.5705 1.13268 
Shoots/CH_IMAGES/snapshot221880/VIS_SV_90_z1_h1_g0_e65_v500_new_472028_0.png 0 0 -nan 0 0 0 -nan -nan 0 -1 -1 -1 -1 -1 -1 -nan -1 -1 -nan 
Shoots/CH_IMAGES/snapshot221881/VIS_SV_0_z1_h1_g0_e65_v500_new_472030_0.png 0 0 -nan 0 0 0 -nan -nan 0 -1 -1 -1 -1 -1 -1 -nan -1 -1 -nan 
Shoots/CH_IMAGES/snapshot221881/VIS_SV_90_z1_h1_g0_e65_v500_new_472031_0.png 0 0 -nan 0 0 0 -nan -nan 0 -1 -1 -1 -1 -1 -1 -nan -1 -1 -nan 
Shoots/CH_IMAGES/snapshot221880/VIS_SV_0_z1_h1_g0_e65_v500_new_472027_0.png 0 0 -nan 0 0 0 -nan -nan 0 -1 -1 -1 -1 -1 -1 -nan -1 -1 -nan 
Shoots/CH_IMAGES/snapshot221882/VIS_SV_90_z1_h1_g0_e65_v500_new_472040_0.png 0 0 -nan 0 0 0 -nan -nan 0 -1 -1 -1 -1 -1 -1 -nan -1 -1 -nan 
Shoots/CH_IMAGES/snapshot221882/VIS_SV_0_z1_h1_g0_e65_v500_new_472039_0.png 0 0 -nan 0 0 0 -nan -nan 0 -1 -1 -1 -1 -1 -1 -nan -1 -1 -nan 
Shoots/CH_IMAGES/snapshot221883/VIS_SV_90_z1_h1_g0_e65_v500_new_472046_0.png 0 0 -nan 0 0 0 -nan -nan 0 -1 -1 -1 -1 -1 -1 -nan -1 -1 -nan 
Shoots/CH_IMAGES/snapshot221883/VIS_SV_0_z1_h1_g0_e65_v500_new_472045_0.png 0 0 -nan 0 0 0 -nan -nan 0 -1 -1 -1 -1 -1 -1 -nan -1 -1 -nan 
Shoots/CH_IMAGES/snapshot221884/VIS_SV_0_z1_h1_g0_e65_v500_new_472051_0.png 12848 100970 0.127246 3975.79 258 622 1258.89 1036.23 9 1337.23 1100.75 706.279 229.245 177.752 1.16226 0.010214 0.324581 3.0809 1.02748 
Shoots/CH_IMAGES/snapshot221884/VIS_SV_90_z1_h1_g0_e65_v500_new_472052_0.png 11138 80149 0.138966 2624.53 189 649 1277.74 1046.71 11 1303.48 1022.19 448.007 382.106 0 0.542398 0.0203195 0.852902 1.17247 0.96356 
Shoots/CH_IMAGES/snapshot221885/VIS_SV_0_z1_h1_g0_e65_v500_new_472057_0.png 0 0 -nan 0 0 0 -nan -nan 0 -1 -1 -1 -1 -1 -1 -nan -1 -1 -nan 
Shoots/CH_IMAGES/snapshot221885/VIS_SV_90_z1_h1_g0_e65_v500_new_472058_0.png 0 0 -nan 0 0 0 -nan -nan 0 -1 -1 -1 -1 -1 -1 -nan -1 -1 -nan 
Shoots/CH_IMAGES/snapshot221886/VIS_SV_90_z1_h1_g0_e65_v500_new_472064_0.png 0 0 -nan 0 0 0 -nan -nan 0 -1 -1 -1 -1 -1 -1 -nan -1 -1 -nan 
Shoots/CH_IMAGES/snapshot221887/VIS_SV_0_z1_h1_g0_e65_v500_new_472069_0.png 33452 301969 0.11078 5883.07 500 1261 1337.89 666.283 15 3030.53 1424.55 3784.64 2821.54 124.089 0.71341 0.0121457 0.745523 1.34134 1.18723 
Shoots/CH_IMAGES/snapshot221886/VIS_SV_0_z1_h1_g0_e65_v500_new_472063_0.png 0 0 -nan 0 0 0 -nan -nan 0 -1 -1 -1 -1 -1 -1 -nan -1 -1 -nan 
Shoots/CH_IMAGES/snapshot221887/VIS_SV_90_z1_h1_g0_e65_v500_new_472070_0.png 37677 717970 0.0524771 6835.42 929 1306 1294.83 668.739 9 1241.83 551.613 1152.83 719.887 0 0.866658 0.0101334 0.624452 1.6014 1.08808 
Shoots/CH_IMAGES/snapshot221888/VIS_SV_90_z1_h1_g0_e65_v500_new_472076_0.png 65873 542699 0.12138 8366.12 647 1347 1280.32 605.802 16 1261.09 673.067 1148.69 538.361 6.06535 1.03085 0.0118269 0.468673 2.13369 1.1637 
Shoots/CH_IMAGES/snapshot221888/VIS_SV_0_z1_h1_g0_e65_v500_new_472075_0.png 79159 1.04187e+06 0.075978 10572.9 1387 1263 1339.41 553.672 22 1259.81 642.773 1465.55 869.987 59.3972 0.901527 0.00889857 0.593625 1.68457 1.20643 
Shoots/CH_IMAGES/snapshot221889/VIS_SV_90_z1_h1_g0_e65_v500_new_472082_0.png 0 0 -nan 0 0 0 -nan -nan 0 -1 -1 -1 -1 -1 -1 -nan -1 -1 -nan 
Shoots/CH_IMAGES/snapshot221889/VIS_SV_0_z1_h1_g0_e65_v500_new_472081_0.png 0 0 -nan 0 0 0 -nan -nan 0 -1 -1 -1 -1 -1 -1 -nan -1 -1 -nan 
Shoots/CH_IMAGES/snapshot221890/VIS_SV_90_z1_h1_g0_e65_v500_new_472088_0.png 0 0 -nan 0 0 0 -nan -nan 0 -1 -1 -1 -1 -1 -1 -nan -1 -1 -nan 
Shoots/CH_IMAGES/snapshot221890/VIS_SV_0_z1_h1_g0_e65_v500_new_472087_0.png 0 0 -nan 0 0 0 -nan -nan 0 -1 -1 -1 -1 -1 -1 -nan -1 -1 -nan 
Shoots/CH_IMAGES/snapshot221891/VIS_SV_90_z1_h1_g0_e65_v500_new_472094_0.png 0 0 -nan 0 0 0 -nan -nan 0 -1 -1 -1 -1 -1 -1 -nan -1 -1 -nan 
Shoots/CH_IMAGES/snapshot221891/VIS_SV_0_z1_h1_g0_e65_v500_new_472093_0.png 0 0 -nan 0 0 0 -nan -nan 0 -1 -1 -1 -1 -1 -1 -nan -1 -1 -nan 
Shoots/CH_IMAGES/snapshot221892/VIS_SV_90_z1_h1_g0_e65_v500_new_472100_0.png 0 0 -nan 0 0 0 -nan -nan 0 -1 -1 -1 -1 -1 -1 -nan -1 -1 -nan 
Shoots/CH_IMAGES/snapshot221892/VIS_SV_0_z1_h1_g0_e65_v500_new_472099_0.png 0 0 -nan 0 0 0 -nan -nan 0 -1 -1 -1 -1 -1 -1 -nan -1 -1 -nan 
Shoots/CH_IMAGES/snapshot221893/VIS_SV_90_z1_h1_g0_e65_v500_new_472106_0.png 0 0 -nan 0 0 0 -nan -nan 0 -1 -1 -1 -1 -1 -1 -nan -1 -1 -nan 
Shoots/CH_IMAGES/snapshot221893/VIS_SV_0_z1_h1_g0_e65_v500_new_472105_0.png 0 0 -nan 0 0 0 -nan -nan 0 -1 -1 -1 -1 -1 -1 -nan -1 -1 -nan 
Shoots/CH_IMAGES/snapshot221894/VIS_SV_90_z1_h1_g0_e65_v500_new_472112_0.png 24415 254226 0.0960368 5049.62 516 1036 1099.42 773.587 7 1167.69 459.203 838.133 672.907 129.369 0.627911 0.0120323 0.802864 1.24554 0.985838 
Shoots/CH_IMAGES/snapshot221894/VIS_SV_0_z1_h1_g0_e65_v500_new_472111_0.png 28995 427959 0.0677518 5826.35 816 1103 1365.5 761.156 9 1196.77 752.739 1254.93 762.851 50.4932 0.88557 0.0107335 0.607883 1.64505 1.07886 
Shoots/CH_IMAGES/snapshot221895/VIS_SV_0_z1_h1_g0_e65_v500_new_472114_0.png 25959 113644 0.228424 3953.19 313 719 1241.43 968.712 19 1189.81 962.359 621.774 238.976 163.869 1.10964 0.0208738 0.384346 2.60183 1.15265 
Shoots/CH_IMAGES/snapshot221896/VIS_SV_90_z1_h1_g0_e65_v500_new_472124_0.png 0 0 -nan 0 0 0 -nan -nan 0 -1 -1 -1 -1 -1 -1 -nan -1 -1 -nan 
Shoots/CH_IMAGES/snapshot221895/VIS_SV_90_z1_h1_g0_e65_v500_new_472115_0.png 21581 247788 0.0870948 5403.12 667 718 1054.75 973.179 15 1067.69 508.495 950.365 830.728 0 0.501767 0.0092895 0.874115 1.14401 1.03223 
Shoots/CH_IMAGES/snapshot221897/VIS_SV_0_z1_h1_g0_e65_v500_new_472126_0.png 0 0 -nan 0 0 0 -nan -nan 0 -1 -1 -1 -1 -1 -1 -nan -1 -1 -nan 
Shoots/CH_IMAGES/snapshot221896/VIS_SV_0_z1_h1_g0_e65_v500_new_472123_0.png 0 0 -nan 0 0 0 -nan -nan 0 -1 -1 -1 -1 -1 -1 -nan -1 -1 -nan 
Shoots/CH_IMAGES/snapshot221897/VIS_SV_90_z1_h1_g0_e65_v500_new_472127_0.png 0 0 -nan 0 0 0 -nan -nan 0 -1 -1 -1 -1 -1 -1 -nan -1 -1 -nan 
Shoots/CH_IMAGES/snapshot221898/VIS_SV_90_z1_h1_g0_e65_v500_new_472136_0.png 0 0 -nan 0 0 0 -nan -nan 0 -1 -1 -1 -1 -1 -1 -nan -1 -1 -nan 
Shoots/CH_IMAGES/snapshot221899/VIS_SV_90_z1_h1_g0_e65_v500_new_472142_0.png 24461 141004 0.173477 4180.1 314 1007 1134.06 756.005 15 1219.72 632.308 801.725 235.119 162.077 1.18889 0.0175918 0.293266 3.40987 1.02992 
Shoots/CH_IMAGES/snapshot221900/VIS_SV_0_z1_h1_g0_e65_v500_new_472147_0.png 26965 489771 0.0550563 7864.39 1040 988 1210.99 760.458 11 1097.94 764.816 973.831 818.853 80.6548 0.564169 0.00547873 0.840857 1.18926 1.02212 
Shoots/CH_IMAGES/snapshot221899/VIS_SV_0_z1_h1_g0_e65_v500_new_472141_0.png 29016 490083 0.0592063 7293.96 950 981 1374.92 772.382 8 2051.16 1056.77 1733.78 1173.79 110.494 0.803724 0.00685363 0.677014 1.47707 1.09572 
Shoots/CH_IMAGES/snapshot221898/VIS_SV_0_z1_h1_g0_e65_v500_new_472135_0.png 0 0 -nan 0 0 0 -nan -nan 0 -1 -1 -1 -1 -1 -1 -nan -1 -1 -nan 
Shoots/CH_IMAGES/snapshot221900/VIS_SV_90_z1_h1_g0_e65_v500_new_472148_0.png 28324 292143 0.0969525 5112.45 574 912 1246.61 785.421 9 1581.01 681.807 1729.16 752.662 168.838 1.06275 0.0136178 0.435277 2.29739 1.00906 
Shoots/CH_IMAGES/snapshot221901/VIS_SV_90_z1_h1_g0_e65_v500_new_472154_0.png 0 0 -nan 0 0 0 -nan -nan 0 -1 -1 -1 -1 -1 -1 -nan -1 -1 -nan 
Shoots/CH_IMAGES/snapshot221901/VIS_SV_0_z1_h1_g0_e65_v500_new_472153_0.png 0 0 -nan 0 0 0 -nan -nan 0 -1 -1 -1 -1 -1 -1 -nan -1 -1 -nan 
Shoots/CH_IMAGES/snapshot221902/VIS_SV_0_z1_h1_g0_e65_v500_new_472159_0.png 50689 810620 0.0625312 9558.75 1484 1070 1171.93 673.331 22 2393.31 1880.86 3855.48 1058.62 133.965 1.20451 0.00697143 0.274576 3.64198 1.14043 
Shoots/CH_IMAGES/snapshot221902/VIS_SV_90_z1_h1_g0_e65_v500_new_472160_0.png 44619 200222 0.222847 6363.62 346 1001 1297.77 737.763 14 1325.27 854.862 852.257 297.862 178.029 1.14062 0.0138459 0.349498 2.86125 1.08195 
Shoots/CH_IMAGES/snapshot221904/VIS_SV_90_z1_h1_g0_e65_v500_new_472172_0.png 0 0 -nan 0 0 0 -nan -nan 0 -1 -1 -1 -1 -1 -1 -nan -1 -1 -nan 
Shoots/CH_IMAGES/snapshot221903/VIS_SV_0_z1_h1_g0_e65_v500_new_472165_0.png 0 0 -nan 0 0 0 -nan -nan 0 -1 -1 -1 -1 -1 -1 -nan -1 -1 -nan 
Shoots/CH_IMAGES/snapshot221903/VIS_SV_90_z1_h1_g0_e65_v500_new_472166_0.png 0 0 -nan 0 0 0 -nan -nan 0 -1 -1 -1 -1 -1 -1 -nan -1 -1 -nan 
Shoots/CH_IMAGES/snapshot221904/VIS_SV_0_z1_h1_g0_e65_v500_new_472171_0.png 0 0 -nan 0 0 0 -nan -nan 0 -1 -1 -1 -1 -1 -1 -nan -1 -1 -nan 
Shoots/CH_IMAGES/snapshot221905/VIS_SV_90_z1_h1_g0_e65_v500_new_472178_0.png 0 0 -nan 0 0 0 -nan -nan 0 -1 -1 -1 -1 -1 -1 -nan -1 -1 -nan 
Shoots/CH_IMAGES/snapshot221905/VIS_SV_0_z1_h1_g0_e65_v500_new_472177_0.png 0 0 -nan 0 0 0 -nan -nan 0 -1 -1 -1 -1 -1 -1 -nan -1 -1 -nan 
Shoots/CH_IMAGES/snapshot221906/VIS_SV_90_z1_h1_g0_e65_v500_new_472184_0.png 17671 200846 0.0879826 4804.14 606 801 1344.08 849.293 15 1279.02 610.588 605.974 368.368 40.0485 0.885557 0.00962145 0.607894 1.64502 1.15968 
Shoots/CH_IMAGES/snapshot221906/VIS_SV_0_z1_h1_g0_e65_v500_new_472181_0.png 17090 251607 0.0679234 5507.69 550 773 1224.06 913.467 10 1099.33 1052.95 914.05 433.615 20.2594 1.02529 0.00707967 0.474388 2.10798 1.09561 
Shoots/CH_IMAGES/snapshot221907/VIS_SV_90_z1_h1_g0_e65_v500_new_472190_0.png 0 0 -nan 0 0 0 -nan -nan 0 -1 -1 -1 -1 -1 -1 -nan -1 -1 -nan 
Shoots/CH_IMAGES/snapshot221907/VIS_SV_0_z1_h1_g0_e65_v500_new_472189_0.png 0 0 -nan 0 0 0 -nan -nan 0 -1 -1 -1 -1 -1 -1 -nan -1 -1 -nan 
Shoots/CH_IMAGES/snapshot221908/VIS_SV_0_z1_h1_g0_e65_v500_new_472192_0.png 0 0 -nan 0 0 0 -nan -nan 0 -1 -1 -1 -1 -1 -1 -nan -1 -1 -nan 
Shoots/CH_IMAGES/snapshot221908/VIS_SV_90_z1_h1_g0_e65_v500_new_472193_0.png 0 0 -nan 0 0 0 -nan -nan 0 -1 -1 -1 -1 -1 -1 -nan -1 -1 -nan 
Shoots/CH_IMAGES/snapshot221909/VIS_SV_90_z1_h1_g0_e65_v500_new_472202_0.png 0 0 -nan 0 0 0 -nan -nan 0 -1 -1 -1 -1 -1 -1 -nan -1 -1 -nan 
Shoots/CH_IMAGES/snapshot221909/VIS_SV_0_z1_h1_g0_e65_v500_new_472201_0.png 0 0 -nan 0 0 0 -nan -nan 0 -1 -1 -1 -1 -1 -1 -nan -1 -1 -nan 
Shoots/CH_IMAGES/snapshot221910/VIS_SV_0_z1_h1_g0_e65_v500_new_472207_0.png 0 0 -nan 0 0 0 -nan -nan 0 -1 -1 -1 -1 -1 -1 -nan -1 -1 -nan 
Shoots/CH_IMAGES/snapshot221910/VIS_SV_90_z1_h1_g0_e65_v500_new_472208_0.png 0 0 -nan 0 0 0 -nan -nan 0 -1 -1 -1 -1 -1 -1 -nan -1 -1 -nan 
Shoots/CH_IMAGES/snapshot221911/VIS_SV_0_z1_h1_g0_e65_v500_new_472213_0.png 55719 567768 0.098137 8434.05 747 1329 1199.54 662.815 16 1168.3 702.543 1017.92 559.487 2.94921 0.949067 0.0098433 0.549636 1.81939 1.13063 
Shoots/CH_IMAGES/snapshot221911/VIS_SV_90_z1_h1_g0_e65_v500_new_472214_0.png 46383 608276 0.0762533 8746.96 1001 1355 1106.46 630.876 19 12720.1 1807.04 23613.5 4904.74 95.5301 1.2588 0.00761824 0.207709 4.81442 1.11092 
Shoots/CH_IMAGES/snapshot221912/VIS_SV_0_z1_h1_g0_e65_v500_new_472219_0.png 1488 10345 0.143838 748.14 92 188 1254.74 1251.29 7 1254.19 1291.42 116.465 53.4581 0 1.04019 0.0334077 0.459004 2.17863 0.753927 
Shoots/CH_IMAGES/snapshot221913/VIS_SV_90_z1_h1_g0_e65_v500_new_472226_0.png 68718 713784 0.0962728 9734.51 1102 1218 1126 573.848 18 1337.01 797.715 1520.85 749.058 136.443 1.00745 0.0091128 0.492526 2.03035 1.17451 
Shoots/CH_IMAGES/snapshot221913/VIS_SV_0_z1_h1_g0_e65_v500_new_472225_0.png 82995 896365 0.0925906 10731.6 1223 1219 1347.06 593.348 17 1352.8 680.935 1343.71 812.9 56.2067 0.888859 0.00905597 0.604965 1.65299 1.20995 
Shoots/CH_IMAGES/snapshot221914/VIS_SV_90_z1_h1_g0_e65_v500_new_472232_0.png 0 0 -nan 0 0 0 -nan -nan 0 -1 -1 -1 -1 -1 -1 -nan -1 -1 -nan 
Shoots/CH_IMAGES/snapshot221914/VIS_SV_0_z1_h1_g0_e65_v500_new_472231_0.png 0 0 -nan 0 0 0 -nan -nan 0 -1 -1 -1 -1 -1 -1 -nan -1 -1 -nan 
Shoots/CH_IMAGES/snapshot221912/VIS_SV_90_z1_h1_g0_e65_v500_new_472220_0.png 1007 3116.5 0.323119 417.326 37 176 1222.72 1256.91 8 1235.97 1252.94 183.036 37.1663 178.274 1.26249 0.0726588 0.203055 4.92477 0.716993 
Shoots/CH_IMAGES/snapshot221915/VIS_SV_0_z1_h1_g0_e65_v500_new_472237_0.png 30686 479537 0.0639909 7746.15 922 935 1244.29 796.392 17 1429.97 900.301 1196.98 629.657 142.782 0.973614 0.00642655 0.526038 1.901 1.04567 
Shoots/CH_IMAGES/snapshot221915/VIS_SV_90_z1_h1_g0_e65_v500_new_472238_0.png 33660 309668 0.108697 6130.29 647 929 1153.09 811.176 20 1432.78 293.221 1131.61 715.249 0 0.857832 0.0112554 0.632062 1.58212 1.04143 
Shoots/CH_IMAGES/snapshot221916/VIS_SV_90_z1_h1_g0_e65_v500_new_472244_0.png 13322 197685 0.06739 3633.02 594 638 1388.46 979.559 19 818.476 7.95929 2013.84 756.166 0 1.1176 0.0126837 0.375484 2.66323 1.04132 
Shoots/CH_IMAGES/snapshot221917/VIS_SV_0_z1_h1_g0_e65_v500_new_472249_0.png 0 0 -nan 0 0 0 -nan -nan 0 -1 -1 -1 -1 -1 -1 -nan -1 -1 -nan 
Shoots/CH_IMAGES/snapshot221916/VIS_SV_0_z1_h1_g0_e65_v500_new_472243_0.png 15949 185960 0.0857658 4278.53 456 673 1235.12 954.719 14 -594.57 -1303.96 5711.85 1101.17 0 1.2706 0.0109485 0.192787 5.18707 1.05886 
Shoots/CH_IMAGES/snapshot221917/VIS_SV_90_z1_h1_g0_e65_v500_new_472250_0.png 0 0 -nan 0 0 0 -nan -nan 0 -1 -1 -1 -1 -1 -1 -nan -1 -1 -nan 
Shoots/CH_IMAGES/snapshot221918/VIS_SV_0_z1_h1_g0_e65_v500_new_472255_0.png 2137 7866 0.271676 617.505 79 173 1211.28 1253.89 8 1205.57 1343.86 208.306 65.611 0 1.17049 0.0704262 0.314974 3.17486 0.950977 
Shoots/CH_IMAGES/snapshot221918/VIS_SV_90_z1_h1_g0_e65_v500_new_472256_0.png 1528 12232.5 0.124913 987.808 125 180 1257.55 1259.44 8 1250.47 1230.26 169.384 113.659 15.4203 0.811159 0.0196783 0.67101 1.49029 0.910918 
Shoots/CH_IMAGES/snapshot221919/VIS_SV_90_z1_h1_g0_e65_v500_new_472259_0.png 21586 245025 0.0880971 5409.11 522 825 1141.94 895.841 9 726.797 -7996.53 17891 1620.76 177.301 1.34864 0.00927108 0.0905911 11.0386 1.12968 
Shoots/CH_IMAGES/snapshot221919/VIS_SV_0_z1_h1_g0_e65_v500_new_472258_0.png 20952 202131 0.103656 4785.55 472 833 1153.44 857.462 9 792.776 1401.02 1591.4 803.911 14.689 0.994828 0.0114967 0.505159 1.97957 1.12075 
Shoots/CH_IMAGES/snapshot221920/VIS_SV_90_z1_h1_g0_e65_v500_new_472268_0.png 0 0 -nan 0 0 0 -nan -nan 0 -1 -1 -1 -1 -1 -1 -nan -1 -1 -nan 
Shoots/CH_IMAGES/snapshot221920/VIS_SV_0_z1_h1_g0_e65_v500_new_472267_0.png 0 0 -nan 0 0 0 -nan -nan 0 -1 -1 -1 -1 -1 -1 -nan -1 -1 -nan 
Shoots/CH_IMAGES/snapshot221921/VIS_SV_0_z1_h1_g0_e65_v500_new_472270_0.png 55249 683420 0.0808419 11297.2 1255 1002 1349.65 738.132 18 1279.83 762.295 1180.65 764.452 64.5447 0.839659 0.00543989 0.647486 1.54443 1.14783 
Shoots/CH_IMAGES/snapshot221921/VIS_SV_90_z1_h1_g0_e65_v500_new_472271_0.png 50068 213742 0.234246 7222.61 356 1105 1240.29 718.418 19 1318.09 762.647 1040.47 310.048 0.257862 1.18492 0.012061 0.297988 3.35584 1.10277 
Shoots/CH_IMAGES/snapshot221922/VIS_SV_90_z1_h1_g0_e65_v500_new_472280_0.png 7639 107536 0.071037 3154.68 374 620 1217.1 998.398 9 1171.32 1214.87 623.5 378.929 0 0.885726 0.00964577 0.607744 1.64543 0.921897 
Shoots/CH_IMAGES/snapshot221922/VIS_SV_0_z1_h1_g0_e65_v500_new_472279_0.png 8903 162166 0.0549007 4086.52 478 650 1192.57 1011.71 12 1141.76 981.294 598.166 437.576 7.21537 0.732764 0.00669945 0.731529 1.367 0.972148 
Shoots/CH_IMAGES/snapshot221923/VIS_SV_0_z1_h1_g0_e65_v500_new_472282_0.png 68219 892058 0.0764737 9605.66 1725 1068 1314.32 693.43 24 996.265 832.258 1820.52 828.02 62.4555 1.0442 0.00929096 0.454826 2.19864 1.17811 
Shoots/CH_IMAGES/snapshot221923/VIS_SV_90_z1_h1_g0_e65_v500_new_472283_0.png 43537 456830 0.0953025 6996.56 871 1102 994.666 696.672 22 886.066 727.179 1162.46 400.909 142.737 1.14466 0.0111763 0.34488 2.89956 1.08597 
Shoots/CH_IMAGES/snapshot221924/VIS_SV_0_z1_h1_g0_e65_v500_new_472291_0.png 0 0 -nan 0 0 0 -nan -nan 0 -1 -1 -1 -1 -1 -1 -nan -1 -1 -nan 
Shoots/CH_IMAGES/snapshot221925/VIS_SV_90_z1_h1_g0_e65_v500_new_472298_0.png 19422 215244 0.0902327 4342.79 495 845 1121.01 918.032 12 1172.57 738.9 916.406 640.195 174.91 0.77641 0.012941 0.698594 1.43145 1.17467 
Shoots/CH_IMAGES/snapshot221924/VIS_SV_90_z1_h1_g0_e65_v500_new_472292_0.png 0 0 -nan 0 0 0 -nan -nan 0 -1 -1 -1 -1 -1 -1 -nan -1 -1 -nan 
Shoots/CH_IMAGES/snapshot221925/VIS_SV_0_z1_h1_g0_e65_v500_new_472297_0.png 19635 325280 0.0603633 5250.03 720 838 1236.31 907.466 10 849.824 252.131 1408.92 551.209 0 1.10342 0.00895195 0.39123 2.55604 0.957701 
Shoots/CH_IMAGES/snapshot221926/VIS_SV_0_z1_h1_g0_e65_v500_new_472303_0.png 0 0 -nan 0 0 0 -nan -nan 0 -1 -1 -1 -1 -1 -1 -nan -1 -1 -nan 
Shoots/CH_IMAGES/snapshot221926/VIS_SV_90_z1_h1_g0_e65_v500_new_472304_0.png 0 0 -nan 0 0 0 -nan -nan 0 -1 -1 -1 -1 -1 -1 -nan -1 -1 -nan 
Shoots/CH_IMAGES/snapshot221927/VIS_SV_90_z1_h1_g0_e65_v500_new_472310_0.png 0 0 -nan 0 0 0 -nan -nan 0 -1 -1 -1 -1 -1 -1 -nan -1 -1 -nan 
Shoots/CH_IMAGES/snapshot221927/VIS_SV_0_z1_h1_g0_e65_v500_new_472309_0.png 0 0 -nan 0 0 0 -nan -nan 0 -1 -1 -1 -1 -1 -1 -nan -1 -1 -nan 
Shoots/CH_IMAGES/snapshot221928/VIS_SV_0_z1_h1_g0_e65_v500_new_472315_0.png 51672 460696 0.112161 9107.93 893 1082 998.408 624.139 17 2859 -2851.01 7663.47 2332.26 0 1.17955 0.00782755 0.304334 3.28586 1.12212 
Shoots/CH_IMAGES/snapshot221928/VIS_SV_90_z1_h1_g0_e65_v500_new_472316_0.png 63254 485618 0.130255 8192.11 758 1084 1423.32 686.563 18 1523.1 750.506 1084.37 540.558 18.6341 1.0015 0.0118442 0.498502 2.00601 1.15761 
Shoots/CH_IMAGES/snapshot221929/VIS_SV_90_z1_h1_g0_e65_v500_new_472319_0.png 33953 283922 0.119586 4746.03 473 854 1128.59 815.155 19 1056.49 879.332 766.812 401.92 157.551 0.975557 0.018942 0.524145 1.90787 1.02922 
Shoots/CH_IMAGES/snapshot221930/VIS_SV_0_z1_h1_g0_e65_v500_new_472327_0.png 37198 644836 0.0576859 9140.19 975 1213 1142.93 706.099 9 1100.51 669.407 1307.21 633.623 19.2638 1.01517 0.00559524 0.484715 2.06307 1.0849 
Shoots/CH_IMAGES/snapshot221929/VIS_SV_0_z1_h1_g0_e65_v500_new_472318_0.png 54084 731952 0.0738901 9308.92 1480 917 1215.78 745.798 17 1582.75 987.404 1789.92 702.026 114.259 1.10253 0.00784297 0.39221 2.54965 1.13735 
Shoots/CH_IMAGES/snapshot221930/VIS_SV_90_z1_h1_g0_e65_v500_new_472328_0.png 38197 259614 0.14713 5981.95 397 1321 1214.43 670.714 15 1255.06 681.215 1068.63 310.535 177.766 1.19114 0.0134139 0.290593 3.44124 1.05635 
Shoots/CH_IMAGES/snapshot221931/VIS_SV_0_z1_h1_g0_e65_v500_new_472333_0.png 0 0 -nan 0 0 0 -nan -nan 0 -1 -1 -1 -1 -1 -1 -nan -1 -1 -nan 
Shoots/CH_IMAGES/snapshot221932/VIS_SV_0_z1_h1_g0_e65_v500_new_472339_0.png 22054 231188 0.0953942 4854.3 529 723 1209.04 849.655 34 1043.89 1081.14 921.626 583.293 30.6708 0.85686 0.011761 0.632895 1.58004 1.12526 
Shoots/CH_IMAGES/snapshot221931/VIS_SV_90_z1_h1_g0_e65_v500_new_472334_0.png 0 0 -nan 0 0 0 -nan -nan 0 -1 -1 -1 -1 -1 -1 -nan -1 -1 -nan 
Shoots/CH_IMAGES/snapshot221932/VIS_SV_90_z1_h1_g0_e65_v500_new_472340_0.png 28057 283162 0.0990846 6274.48 651 716 1224.78 895.693 41 1153.09 943.607 708.722 619.117 66.4603 0.502854 0.00895563 0.873569 1.14473 1.19205 
Shoots/CH_IMAGES/snapshot221933/VIS_SV_90_z1_h1_g0_e65_v500_new_472346_0.png 0 0 -nan 0 0 0 -nan -nan 0 -1 -1 -1 -1 -1 -1 -nan -1 -1 -nan 
Shoots/CH_IMAGES/snapshot221933/VIS_SV_0_z1_h1_g0_e65_v500_new_472345_0.png 0 0 -nan 0 0 0 -nan -nan 0 -1 -1 -1 -1 -1 -1 -nan -1 -1 -nan 
Shoots/CH_IMAGES/snapshot221934/VIS_SV_90_z1_h1_g0_e65_v500_new_472352_0.png 53080 346989 0.152973 7570.27 583 1185 1305.31 721.525 15 1393.83 768.687 1045.8 518.16 172.694 1.00452 0.0116391 0.495467 2.0183 1.18582 
Shoots/CH_IMAGES/snapshot221934/VIS_SV_0_z1_h1_g0_e65_v500_new_472351_0.png 60869 945040 0.0644089 11073.6 1346 1181 1228.8 707.279 12 1154.43 738.319 1397.47 834.005 40.8598 0.898001 0.00623776 0.596798 1.67561 1.16874 
Shoots/CH_IMAGES/snapshot221935/VIS_SV_0_z1_h1_g0_e65_v500_new_472357_0.png 0 0 -nan 0 0 0 -nan -nan 0 -1 -1 -1 -1 -1 -1 -nan -1 -1 -nan 
Shoots/CH_IMAGES/snapshot221935/VIS_SV_90_z1_h1_g0_e65_v500_new_472358_0.png 0 0 -nan 0 0 0 -nan -nan 0 -1 -1 -1 -1 -1 -1 -nan -1 -1 -nan 
Shoots/CH_IMAGES/snapshot221937/VIS_SV_90_z1_h1_g0_e65_v500_new_472370_0.png 0 0 -nan 0 0 0 -nan -nan 0 -1 -1 -1 -1 -1 -1 -nan -1 -1 -nan 
Shoots/CH_IMAGES/snapshot221936/VIS_SV_0_z1_h1_g0_e65_v500_new_472363_0.png 0 0 -nan 0 0 0 -nan -nan 0 -1 -1 -1 -1 -1 -1 -nan -1 -1 -nan 
Shoots/CH_IMAGES/snapshot221936/VIS_SV_90_z1_h1_g0_e65_v500_new_472364_0.png 0 0 -nan 0 0 0 -nan -nan 0 -1 -1 -1 -1 -1 -1 -nan -1 -1 -nan 
Shoots/CH_IMAGES/snapshot221937/VIS_SV_0_z1_h1_g0_e65_v500_new_472369_0.png 0 0 -nan 0 0 0 -nan -nan 0 -1 -1 -1 -1 -1 -1 -nan -1 -1 -nan 
Shoots/CH_IMAGES/snapshot221938/VIS_SV_0_z1_h1_g0_e65_v500_new_472375_0.png 4756 52260.5 0.0910056 2059.83 185 458 1222.07 1104.7 9 1351.45 944.868 417.655 345.499 151.714 0.587816 0.0140861 0.827236 1.20884 0.801226 
Shoots/CH_IMAGES/snapshot221938/VIS_SV_90_z1_h1_g0_e65_v500_new_472376_0.png 5868 106695 0.0549979 2901.1 384 489 1283.83 1078.57 7 1298.11 1362.82 674.929 355.349 0 0.97314 0.00876143 0.526499 1.89934 0.948527 
Shoots/CH_IMAGES/snapshot221939/VIS_SV_0_z1_h1_g0_e65_v500_new_472381_0.png 0 0 -nan 0 0 0 -nan -nan 0 -1 -1 -1 -1 -1 -1 -nan -1 -1 -nan 
Shoots/CH_IMAGES/snapshot221939/VIS_SV_90_z1_h1_g0_e65_v500_new_472382_0.png 0 0 -nan 0 0 0 -nan -nan 0 -1 -1 -1 -1 -1 -1 -nan -1 -1 -nan 
Shoots/CH_IMAGES/snapshot221940/VIS_SV_90_z1_h1_g0_e65_v500_new_472388_0.png 53735 776357 0.0692143 8765.01 1341 1129 1357.92 619.933 25 1422.62 628.877 1338.73 696.985 57.751 0.97915 0.00878947 0.520633 1.92074 1.14104 
Shoots/CH_IMAGES/snapshot221940/VIS_SV_0_z1_h1_g0_e65_v500_new_472387_0.png 49345 481872 0.102403 7013.47 805 1057 1213.59 699.597 26 916.256 976.454 1406.97 687.045 30.1132 1.01162 0.0126063 0.488316 2.04785 1.11162 
Shoots/CH_IMAGES/snapshot221941/VIS_SV_0_z1_h1_g0_e65_v500_new_472390_0.png 0 0 -nan 0 0 0 -nan -nan 0 -1 -1 -1 -1 -1 -1 -nan -1 -1 -nan 
Shoots/CH_IMAGES/snapshot221941/VIS_SV_90_z1_h1_g0_e65_v500_new_472391_0.png 0 0 -nan 0 0 0 -nan -nan 0 -1 -1 -1 -1 -1 -1 -nan -1 -1 -nan 
Shoots/CH_IMAGES/snapshot221942/VIS_SV_0_z1_h1_g0_e65_v500_new_472396_0.png 70513 824201 0.0855532 10642.6 1543 1160 1183.8 635.858 14 1047.76 674.088 1509.15 849.43 99.2392 0.935036 0.00782326 0.562854 1.77666 1.18313 
Shoots/CH_IMAGES/snapshot221942/VIS_SV_90_z1_h1_g0_e65_v500_new_472397_0.png 50608 299742 0.168839 5941.54 438 1061 1210.32 697.94 19 1270.97 788.649 1011.32 347.731 172.283 1.14556 0.0180148 0.343841 2.90832 1.10496 
Shoots/CH_IMAGES/snapshot221943/VIS_SV_0_z1_h1_g0_e65_v500_new_472405_0.png 18370 313913 0.0585194 6046.6 779 677 1288.18 965.512 35 972.967 1068.87 1069.59 642.619 52.1148 0.893521 0.00631389 0.60081 1.66442 1.12302 
Shoots/CH_IMAGES/snapshot221943/VIS_SV_90_z1_h1_g0_e65_v500_new_472406_0.png 22070 99410.5 0.222009 3113.63 257 690 1199.3 915.026 14 1210.51 981.872 602.639 232.834 174.746 1.10783 0.0286074 0.386357 2.58828 1.10306 
Shoots/CH_IMAGES/snapshot221944/VIS_SV_90_z1_h1_g0_e65_v500_new_472409_0.png 0 0 -nan 0 0 0 -nan -nan 0 -1 -1 -1 -1 -1 -1 -nan -1 -1 -nan 
Shoots/CH_IMAGES/snapshot221944/VIS_SV_0_z1_h1_g0_e65_v500_new_472408_0.png 0 0 -nan 0 0 0 -nan -nan 0 -1 -1 -1 -1 -1 -1 -nan -1 -1 -nan 
Shoots/CH_IMAGES/snapshot221945/VIS_SV_90_z1_h1_g0_e65_v500_new_472418_0.png 27077 186454 0.14522 4734.16 289 983 1174.98 796.375 16 1114.08 828.787 874.299 241.719 168.775 1.20294 0.0151818 0.276471 3.61701 1.002 
Shoots/CH_IMAGES/snapshot221945/VIS_SV_0_z1_h1_g0_e65_v500_new_472417_0.png 34986 604981 0.0578299 8698.94 1240 1103 1157.41 713.929 15 1751.19 526.868 1179.11 1177.07 157.767 0.0588085 0.00580994 0.998271 1.00173 1.06475 
Shoots/CH_IMAGES/snapshot221946/VIS_SV_90_z1_h1_g0_e65_v500_new_472422_0.png 0 0 -nan 0 0 0 -nan -nan 0 -1 -1 -1 -1 -1 -1 -nan -1 -1 -nan 
Shoots/CH_IMAGES/snapshot221946/VIS_SV_0_z1_h1_g0_e65_v500_new_472421_0.png 0 0 -nan 0 0 0 -nan -nan 0 -1 -1 -1 -1 -1 -1 -nan -1 -1 -nan 
Shoots/CH_IMAGES/snapshot221947/VIS_SV_0_z1_h1_g0_e65_v500_new_472426_0.png 17852 279631 0.0638413 6739.66 649 679 1219.17 1083.92 16 1068.33 1067.08 715.189 604.128 44.2742 0.557295 0.0049388 0.844711 1.18384 1.10851 
Shoots/CH_IMAGES/snapshot221947/VIS_SV_90_z1_h1_g0_e65_v500_new_472427_0.png 18046 63927 0.282291 2714.33 176 612 1265.22 970.509 21 1269.35 1018.58 563.852 189.849 174.811 1.15178 0.0307798 0.3367 2.97 1.06251 
Shoots/CH_IMAGES/snapshot221948/VIS_SV_0_z1_h1_g0_e65_v500_new_472435_0.png 0 0 -nan 0 0 0 -nan -nan 0 -1 -1 -1 -1 -1 -1 -nan -1 -1 -nan 
Shoots/CH_IMAGES/snapshot221948/VIS_SV_90_z1_h1_g0_e65_v500_new_472436_0.png 0 0 -nan 0 0 0 -nan -nan 0 -1 -1 -1 -1 -1 -1 -nan -1 -1 -nan 
Shoots/CH_IMAGES/snapshot221950/VIS_SV_90_z1_h1_g0_e65_v500_new_472448_0.png 25970 188556 0.137731 4765.45 259 1122 1244.47 745.59 12 1292.33 741.098 1036.71 274.657 15.0581 1.21249 0.0143705 0.264932 3.77455 0.988834 
Shoots/CH_IMAGES/snapshot221949/VIS_SV_90_z1_h1_g0_e65_v500_new_472442_0.png 0 0 -nan 0 0 0 -nan -nan 0 -1 -1 -1 -1 -1 -1 -nan -1 -1 -nan 
Shoots/CH_IMAGES/snapshot221949/VIS_SV_0_z1_h1_g0_e65_v500_new_472441_0.png 0 0 -nan 0 0 0 -nan -nan 0 -1 -1 -1 -1 -1 -1 -nan -1 -1 -nan 
Shoots/CH_IMAGES/snapshot221950/VIS_SV_0_z1_h1_g0_e65_v500_new_472447_0.png 28470 576506 0.0493837 8319.61 998 1162 1219.85 732.063 9 1130.47 664.036 1104.78 809.25 14.5037 0.73144 0.00516882 0.732498 1.36519 1.032 
Shoots/CH_IMAGES/snapshot221951/VIS_SV_0_z1_h1_g0_e65_v500_new_472453_0.png 0 0 -nan 0 0 0 -nan -nan 0 -1 -1 -1 -1 -1 -1 -nan -1 -1 -nan 
Shoots/CH_IMAGES/snapshot221951/VIS_SV_90_z1_h1_g0_e65_v500_new_472454_0.png 0 0 -nan 0 0 0 -nan -nan 0 -1 -1 -1 -1 -1 -1 -nan -1 -1 -nan 
Shoots/CH_IMAGES/snapshot221952/VIS_SV_0_z1_h1_g0_e65_v500_new_472459_0.png 0 0 -nan 0 0 0 -nan -nan 0 -1 -1 -1 -1 -1 -1 -nan -1 -1 -nan 
Shoots/CH_IMAGES/snapshot221952/VIS_SV_90_z1_h1_g0_e65_v500_new_472460_0.png 0 0 -nan 0 0 0 -nan -nan 0 -1 -1 -1 -1 -1 -1 -nan -1 -1 -nan 
Shoots/CH_IMAGES/snapshot221953/VIS_SV_0_z1_h1_g0_e65_v500_new_472465_0.png 0 0 -nan 0 0 0 -nan -nan 0 -1 -1 -1 -1 -1 -1 -nan -1 -1 -nan 
Shoots/CH_IMAGES/snapshot221954/VIS_SV_0_z1_h1_g0_e65_v500_new_472471_0.png 0 0 -nan 0 0 0 -nan -nan 0 -1 -1 -1 -1 -1 -1 -nan -1 -1 -nan 
Shoots/CH_IMAGES/snapshot221953/VIS_SV_90_z1_h1_g0_e65_v500_new_472466_0.png 0 0 -nan 0 0 0 -nan -nan 0 -1 -1 -1 -1 -1 -1 -nan -1 -1 -nan 
Shoots/CH_IMAGES/snapshot221954/VIS_SV_90_z1_h1_g0_e65_v500_new_472472_0.png 0 0 -nan 0 0 0 -nan -nan 0 -1 -1 -1 -1 -1 -1 -nan -1 -1 -nan 
Shoots/CH_IMAGES/snapshot221955/VIS_SV_0_z1_h1_g0_e65_v500_new_472477_0.png 58234 866608 0.0671976 8889.38 1413 1192 1256.96 650.092 12 996.175 563.84 1469.25 1019.67 91.2497 0.782294 0.0092607 0.694008 1.44091 1.14466 
Shoots/CH_IMAGES/snapshot221956/VIS_SV_0_z1_h1_g0_e65_v500_new_472483_0.png 0 0 -nan 0 0 0 -nan -nan 0 -1 -1 -1 -1 -1 -1 -nan -1 -1 -nan 
Shoots/CH_IMAGES/snapshot221956/VIS_SV_90_z1_h1_g0_e65_v500_new_472484_0.png 0 0 -nan 0 0 0 -nan -nan 0 -1 -1 -1 -1 -1 -1 -nan -1 -1 -nan 
Shoots/CH_IMAGES/snapshot221955/VIS_SV_90_z1_h1_g0_e65_v500_new_472478_0.png 52772 444116 0.118825 8209.68 808 1148 1208.21 697.538 13 1066.3 718.002 983.972 684.912 137.128 0.779656 0.00983922 0.696069 1.43664 1.12011 
Shoots/CH_IMAGES/snapshot221957/VIS_SV_90_z1_h1_g0_e65_v500_new_472490_0.png 36357 324912 0.111898 5708.13 697 826 1240.44 832.418 27 870.1 1011.22 1228.93 786.151 66.2212 0.848879 0.014022 0.639703 1.56323 1.29616 
Shoots/CH_IMAGES/snapshot221958/VIS_SV_0_z1_h1_g0_e65_v500_new_472495_0.png 14317 175147 0.0817428 4250.73 381 659 1215.64 953.291 14 1208.97 1006.75 570.503 369.732 163.412 0.83895 0.00995713 0.648082 1.54302 1.05365 
Shoots/CH_IMAGES/snapshot221958/VIS_SV_90_z1_h1_g0_e65_v500_new_472496_0.png 19471 226698 0.0858898 5037.85 610 638 1265.73 978.795 21 1494.03 1052.79 641.952 603.384 122.785 0.346641 0.00964068 0.93992 1.06392 1.115 
Shoots/CH_IMAGES/snapshot221957/VIS_SV_0_z1_h1_g0_e65_v500_new_472489_0.png 43577 352870 0.123493 6832.13 725 877 1165.39 831.704 35 1053.52 835.937 874.406 463.822 140.358 0.96908 0.0117315 0.530442 1.88522 1.09095 
Shoots/CH_IMAGES/snapshot221959/VIS_SV_90_z1_h1_g0_e65_v500_new_472499_0.png 0 0 -nan 0 0 0 -nan -nan 0 -1 -1 -1 -1 -1 -1 -nan -1 -1 -nan 
Shoots/CH_IMAGES/snapshot221960/VIS_SV_0_z1_h1_g0_e65_v500_new_472507_0.png 70007 811466 0.0862723 10180.5 1033 1253 1113.33 604.673 18 1045.76 639.842 1038.87 755.642 153.564 0.738421 0.00848817 0.727367 1.37482 1.1823 
Shoots/CH_IMAGES/snapshot221959/VIS_SV_0_z1_h1_g0_e65_v500_new_472498_0.png 0 0 -nan 0 0 0 -nan -nan 0 -1 -1 -1 -1 -1 -1 -nan -1 -1 -nan 
Shoots/CH_IMAGES/snapshot221961/VIS_SV_0_z1_h1_g0_e65_v500_new_472513_0.png 27836 288066 0.0966305 6204.38 409 1139 1174.98 733.099 11 1078.88 733.916 1000.84 328.607 172.06 1.15902 0.00908697 0.328332 3.0457 1.00673 
Shoots/CH_IMAGES/snapshot221960/VIS_SV_90_z1_h1_g0_e65_v500_new_472508_0.png 51458 466904 0.110211 7754.79 854 1161 1099.55 660.011 21 1649.59 1345.43 2433.09 562.347 143.079 1.24006 0.0107528 0.231125 4.32666 1.12653 
Shoots/CH_IMAGES/snapshot221961/VIS_SV_90_z1_h1_g0_e65_v500_new_472514_0.png 29514 479604 0.0615383 6756.17 864 1039 1237.51 756.103 10 1591.07 957.285 1444.13 816.044 145.449 0.932654 0.00812525 0.565078 1.76967 1.0361 
Shoots/CH_IMAGES/snapshot221962/VIS_SV_0_z1_h1_g0_e65_v500_new_472516_0.png 5616 37419.5 0.150082 1814.96 192 449 1272.65 1138.71 15 1299.26 1118.34 467.138 135.446 27.1216 1.19168 0.021424 0.289948 3.44889 0.904377 
Shoots/CH_IMAGES/snapshot221963/VIS_SV_90_z1_h1_g0_e65_v500_new_472526_0.png 0 0 -nan 0 0 0 -nan -nan 0 -1 -1 -1 -1 -1 -1 -nan -1 -1 -nan 
Shoots/CH_IMAGES/snapshot221962/VIS_SV_90_z1_h1_g0_e65_v500_new_472517_0.png 6560 48393.5 0.135555 1507.25 252 450 1250.37 1113.55 12 1347.47 1021.59 600.164 238.096 162.882 1.09844 0.0362865 0.396719 2.52068 0.94224 
Shoots/CH_IMAGES/snapshot221964/VIS_SV_90_z1_h1_g0_e65_v500_new_472532_0.png 30116 456636 0.0659519 6163.36 921 983 1111.37 772.32 14 1271.04 565.03 1220.41 708.461 136.722 0.91596 0.00996259 0.580509 1.72263 1.032 
Shoots/CH_IMAGES/snapshot221963/VIS_SV_0_z1_h1_g0_e65_v500_new_472525_0.png 0 0 -nan 0 0 0 -nan -nan 0 -1 -1 -1 -1 -1 -1 -nan -1 -1 -nan 
Shoots/CH_IMAGES/snapshot221965/VIS_SV_0_z1_h1_g0_e65_v500_new_472537_0.png 22791 393314 0.0579461 6003.15 746 1015 1328.18 824.467 9 1416.38 806.066 840.196 589.334 0.18445 0.772755 0.00794722 0.701425 1.42567 1.05233 
Shoots/CH_IMAGES/snapshot221964/VIS_SV_0_z1_h1_g0_e65_v500_new_472531_0.png 29051 294496 0.0986467 5444.01 533 917 1321.55 804.24 11 1399.09 878.688 794.543 417.518 2.17671 0.974185 0.0123178 0.525482 1.90302 1.01957 
Shoots/CH_IMAGES/snapshot221965/VIS_SV_90_z1_h1_g0_e65_v500_new_472538_0.png 25386 115574 0.219651 4344.05 240 941 1196.46 822.868 15 1165.52 839.875 774.816 195.652 173.341 1.22269 0.016905 0.252514 3.96017 0.98236 
Shoots/CH_IMAGES/snapshot221966/VIS_SV_90_z1_h1_g0_e65_v500_new_472544_0.png 0 0 -nan 0 0 0 -nan -nan 0 -1 -1 -1 -1 -1 -1 -nan -1 -1 -nan 
Shoots/CH_IMAGES/snapshot221966/VIS_SV_0_z1_h1_g0_e65_v500_new_472543_0.png 0 0 -nan 0 0 0 -nan -nan 0 -1 -1 -1 -1 -1 -1 -nan -1 -1 -nan 
Shoots/CH_IMAGES/snapshot221967/VIS_SV_90_z1_h1_g0_e65_v500_new_472550_0.png 0 0 -nan 0 0 0 -nan -nan 0 -1 -1 -1 -1 -1 -1 -nan -1 -1 -nan 
Shoots/CH_IMAGES/snapshot221967/VIS_SV_0_z1_h1_g0_e65_v500_new_472549_0.png 0 0 -nan 0 0 0 -nan -nan 0 -1 -1 -1 -1 -1 -1 -nan -1 -1 -nan 
Shoots/CH_IMAGES/snapshot221968/VIS_SV_0_z1_h1_g0_e65_v500_new_472555_0.png 0 0 -nan 0 0 0 -nan -nan 0 -1 -1 -1 -1 -1 -1 -nan -1 -1 -nan 
Shoots/CH_IMAGES/snapshot221968/VIS_SV_90_z1_h1_g0_e65_v500_new_472556_0.png 0 0 -nan 0 0 0 -nan -nan 0 -1 -1 -1 -1 -1 -1 -nan -1 -1 -nan 
Shoots/CH_IMAGES/snapshot221969/VIS_SV_0_z1_h1_g0_e65_v500_new_472561_0.png 15670 102833 0.152383 3895.36 256 668 1248.14 1128.46 15 1272.46 1131.63 599.729 201.663 2.29506 1.15217 0.0129773 0.336257 2.97392 1.12876 
Shoots/CH_IMAGES/snapshot221969/VIS_SV_90_z1_h1_g0_e65_v500_new_472562_0.png 11990 81990.5 0.146236 3246.74 214 565 1291.46 1135.9 15 1513.59 927.545 857.848 348.569 30.5813 1.08965 0.0142933 0.40633 2.46105 1.05861 
Shoots/CH_IMAGES/snapshot221970/VIS_SV_0_z1_h1_g0_e65_v500_new_472567_0.png 0 0 -nan 0 0 0 -nan -nan 0 -1 -1 -1 -1 -1 -1 -nan -1 -1 -nan 
Shoots/CH_IMAGES/snapshot221970/VIS_SV_90_z1_h1_g0_e65_v500_new_472568_0.png 0 0 -nan 0 0 0 -nan -nan 0 -1 -1 -1 -1 -1 -1 -nan -1 -1 -nan 
Shoots/CH_IMAGES/snapshot221971/VIS_SV_90_z1_h1_g0_e65_v500_new_472571_0.png 0 0 -nan 0 0 0 -nan -nan 0 -1 -1 -1 -1 -1 -1 -nan -1 -1 -nan 
Shoots/CH_IMAGES/snapshot221972/VIS_SV_0_z1_h1_g0_e65_v500_new_472579_0.png 0 0 -nan 0 0 0 -nan -nan 0 -1 -1 -1 -1 -1 -1 -nan -1 -1 -nan 
Shoots/CH_IMAGES/snapshot221971/VIS_SV_0_z1_h1_g0_e65_v500_new_472570_0.png 0 0 -nan 0 0 0 -nan -nan 0 -1 -1 -1 -1 -1 -1 -nan -1 -1 -nan 
Shoots/CH_IMAGES/snapshot221972/VIS_SV_90_z1_h1_g0_e65_v500_new_472580_0.png 0 0 -nan 0 0 0 -nan -nan 0 -1 -1 -1 -1 -1 -1 -nan -1 -1 -nan 
Shoots/CH_IMAGES/snapshot221974/VIS_SV_0_z1_h1_g0_e65_v500_new_472591_0.png 0 0 -nan 0 0 0 -nan -nan 0 -1 -1 -1 -1 -1 -1 -nan -1 -1 -nan 
Shoots/CH_IMAGES/snapshot221973/VIS_SV_0_z1_h1_g0_e65_v500_new_472585_0.png 28643 503371 0.0569024 7180.54 909 979 1301.94 755.169 7 1009.94 446.645 854.812 796.932 35.4154 0.367997 0.00698095 0.932289 1.07263 1.02499 
Shoots/CH_IMAGES/snapshot221973/VIS_SV_90_z1_h1_g0_e65_v500_new_472586_0.png 29778 292346 0.101859 6332.64 539 993 1163.7 775.639 14 1107.93 821.039 807.947 412.548 173.142 0.98933 0.00933116 0.510613 1.95843 1.02606 
Shoots/CH_IMAGES/snapshot221975/VIS_SV_0_z1_h1_g0_e65_v500_new_472597_0.png 0 0 -nan 0 0 0 -nan -nan 0 -1 -1 -1 -1 -1 -1 -nan -1 -1 -nan 
Shoots/CH_IMAGES/snapshot221975/VIS_SV_90_z1_h1_g0_e65_v500_new_472598_0.png 0 0 -nan 0 0 0 -nan -nan 0 -1 -1 -1 -1 -1 -1 -nan -1 -1 -nan 
Shoots/CH_IMAGES/snapshot221974/VIS_SV_90_z1_h1_g0_e65_v500_new_472592_0.png 0 0 -nan 0 0 0 -nan -nan 0 -1 -1 -1 -1 -1 -1 -nan -1 -1 -nan 
Shoots/CH_IMAGES/snapshot221976/VIS_SV_90_z1_h1_g0_e65_v500_new_472604_0.png 28304 352382 0.0803218 6816.73 575 1130 1167.53 721.402 11 1030.36 813.498 1357.57 459.297 178.712 1.15037 0.0076543 0.338323 2.95576 1.01476 
Shoots/CH_IMAGES/snapshot221976/VIS_SV_0_z1_h1_g0_e65_v500_new_472603_0.png 32706 415048 0.0788004 7280.5 787 1054 1245.35 718.727 8 1362.68 667.708 1270.87 625.814 166.042 1.00754 0.0077538 0.492428 2.03075 1.04727 
Shoots/CH_IMAGES/snapshot221978/VIS_SV_90_z1_h1_g0_e65_v500_new_472616_0.png 26737 111635 0.239504 4484.8 282 849 1155.42 861.897 28 1130.1 897.908 800.144 190.792 168.793 1.23414 0.0167046 0.238447 4.19381 1.22821 
Shoots/CH_IMAGES/snapshot221977/VIS_SV_90_z1_h1_g0_e65_v500_new_472610_0.png 0 0 -nan 0 0 0 -nan -nan 0 -1 -1 -1 -1 -1 -1 -nan -1 -1 -nan 
Shoots/CH_IMAGES/snapshot221977/VIS_SV_0_z1_h1_g0_e65_v500_new_472609_0.png 0 0 -nan 0 0 0 -nan -nan 0 -1 -1 -1 -1 -1 -1 -nan -1 -1 -nan 
Shoots/CH_IMAGES/snapshot221978/VIS_SV_0_z1_h1_g0_e65_v500_new_472615_0.png 22445 291164 0.0770873 5447.98 644 837 1191.04 868.281 19 1438.42 204.367 1266.18 856.405 0 0.804528 0.00950296 0.676367 1.47849 1.14351 
Shoots/CH_IMAGES/snapshot221979/VIS_SV_0_z1_h1_g0_e65_v500_new_472621_0.png 28787 212527 0.135451 6249.93 421 814 1138.06 864.118 19 1063.11 949.761 725.963 365.79 174.079 0.996124 0.00926096 0.503869 1.98464 1.18562 
Shoots/CH_IMAGES/snapshot221979/VIS_SV_90_z1_h1_g0_e65_v500_new_472622_0.png 35581 395358 0.0899969 6404.11 927 825 1328.1 800.444 31 1357.18 836.184 937.552 551.312 63.2832 0.907707 0.0109021 0.588034 1.70058 1.05635 
Shoots/CH_IMAGES/snapshot221980/VIS_SV_90_z1_h1_g0_e65_v500_new_472628_0.png 52116 328060 0.158861 6276 718 1013 1014.31 713.282 17 36240.6 -59668.9 10628.5 8.21126e-10 120.436 1.41421 0.016627 7.72572e-14 1.29438e+13 1.16737 
Shoots/CH_IMAGES/snapshot221980/VIS_SV_0_z1_h1_g0_e65_v500_new_472627_0.png 62632 697047 0.0898533 9755.54 1278 999 1313.82 698.431 11 1500.03 824.692 1055.53 759.56 93.8043 0.748869 0.00826996 0.719598 1.38967 1.16298 
Shoots/CH_IMAGES/snapshot221981/VIS_SV_90_z1_h1_g0_e65_v500_new_472633_0.png 24606 198824 0.123758 5582.02 510 852 1293.34 860.144 32 11317.6 17037.7 4761.96 1.08457e-08 0 1.41421 0.00992356 2.27756e-12 4.39067e+11 0.996345 
Shoots/CH_IMAGES/snapshot221982/VIS_SV_90_z1_h1_g0_e65_v500_new_472640_0.png 7289 37140.5 0.196255 1613.56 165 372 1203.53 1136.22 8 1332.29 1245.98 502.986 277.07 151.932 0.947786 0.035181 0.550851 1.81537 0.859979 
Shoots/CH_IMAGES/snapshot221982/VIS_SV_0_z1_h1_g0_e65_v500_new_472639_0.png 5532 63912.5 0.0865558 2217.28 272 355 1197.5 1146.34 9 1193.88 1128.42 357.081 235.399 178.522 0.825553 0.0141401 0.659231 1.51692 0.853157 
Shoots/CH_IMAGES/snapshot221981/VIS_SV_0_z1_h1_g0_e65_v500_new_472632_0.png 18125 92045.5 0.196913 4005.26 179 823 1268.83 798.185 23 1236.72 912.601 735.622 156.041 6.91177 1.25529 0.014198 0.212121 4.7143 1.08198 
Shoots/CH_IMAGES/snapshot221983/VIS_SV_0_z1_h1_g0_e65_v500_new_472645_0.png 26192 225692 0.116052 5365.55 400 1069 1270.07 812.51 15 1261.27 850.621 876.481 298.869 4.12676 1.14805 0.0114327 0.340988 2.93266 0.993457 
Shoots/CH_IMAGES/snapshot221983/VIS_SV_90_z1_h1_g0_e65_v500_new_472646_0.png 21466 235902 0.0909952 4554.24 491 1016 1230.67 845.6 10 935.788 860.228 1002.64 884.17 148.172 0.486129 0.0130056 0.881839 1.13399 0.960645 
Shoots/CH_IMAGES/snapshot221984/VIS_SV_90_z1_h1_g0_e65_v500_new_472652_0.png 0 0 -nan 0 0 0 -nan -nan 0 -1 -1 -1 -1 -1 -1 -nan -1 -1 -nan 
Shoots/CH_IMAGES/snapshot221984/VIS_SV_0_z1_h1_g0_e65_v500_new_472651_0.png 0 0 -nan 0 0 0 -nan -nan 0 -1 -1 -1 -1 -1 -1 -nan -1 -1 -nan 
Shoots/CH_IMAGES/snapshot221985/VIS_SV_0_z1_h1_g0_e65_v500_new_472657_0.png 51766 751802 0.0688558 10271.4 1265 1034 1347.94 670.315 30 1332.91 721.137 1221.09 729.3 67.302 0.897493 0.00616583 0.597253 1.67433 1.13982 
Shoots/CH_IMAGES/snapshot221986/VIS_SV_90_z1_h1_g0_e65_v500_new_472664_0.png 0 0 -nan 0 0 0 -nan -nan 0 -1 -1 -1 -1 -1 -1 -nan -1 -1 -nan
[truncated: 4,081,001 more chars]
