# Supplementary material for: An automated, high-throughput method for standardizing image color profiles to improve image-based plant phenotyping
Source: PeerJ. 2018 Oct 4;6:e5727. doi: 10.7717/peerj.5727 (PMC6174877; doi:10.7717/peerj.5727)
Supplement: Supplemental Information 1 — The supplemental zip file contains 3 folders: data, scripts, and license. The scripts enable denovo analysis of the data contained in the data folder, which was used to generate the figures in the manuscript. The license is GPL version2. [file peerj-06-5727-s001.zip › analysis/data/plant/shapes_april13_ch.txt]

Shoots/CH_IMAGES/snapshot219718/VIS_SV_90_z1_h1_g0_e65_v500_new_465875_0.png 0 0 -nan 0 0 0 -nan -nan 0 -1 -1 -1 -1 -1 -1 -nan -1 -1 -nan -0.19397 
Shoots/CH_IMAGES/snapshot219717/VIS_SV_90_z1_h1_g0_e65_v500_new_465872_0.png 55965 314098 0.178177 6883.59 593 1050 1161.85 711.171 18 1049.93 765.88 1006.82 417.702 166.574 1.08178 0.0148421 0.414872 2.41038 1.12565 -0.313288 
Shoots/CH_IMAGES/snapshot219718/VIS_SV_0_z1_h1_g0_e65_v500_new_465874_0.png 0 0 -nan 0 0 0 -nan -nan 0 -1 -1 -1 -1 -1 -1 -nan -1 -1 -nan -0.211486 
Shoots/CH_IMAGES/snapshot219719/VIS_SV_0_z1_h1_g0_e65_v500_new_465880_0.png 23681 290251 0.081588 6154.44 560 852 1213.27 887.876 25 1233.4 897.816 806.909 456.875 149.354 0.931447 0.00785657 0.566203 1.76615 0.983671 -0.244212 
Shoots/CH_IMAGES/snapshot219720/VIS_SV_0_z1_h1_g0_e65_v500_new_465889_0.png 30653 225316 0.136044 5263.78 424 1024 1227.13 805.101 12 1238.26 693.493 1186.49 396.946 27.1527 1.15364 0.0139023 0.334555 2.98904 1.08032 -0.254773 
Shoots/CH_IMAGES/snapshot219717/VIS_SV_0_z1_h1_g0_e65_v500_new_465871_0.png 53989 836619 0.0645324 11293.7 1498 1139 1179.89 574.399 20 1395.52 710.848 1477.96 793.22 119.383 0.962602 0.00531916 0.536698 1.86324 1.20275 -0.28876 
Shoots/CH_IMAGES/snapshot219719/VIS_SV_90_z1_h1_g0_e65_v500_new_465881_0.png 26232 237560 0.110422 4684.22 506 823 1270.39 879.529 23 1557.7 1175.6 1105.8 606.003 164.797 0.950765 0.0150233 0.548023 1.82474 1.15903 -0.243501 
Shoots/CH_IMAGES/snapshot219720/VIS_SV_90_z1_h1_g0_e65_v500_new_465890_0.png 40562 541206 0.0749475 8907.75 1008 1097 1294.59 794.067 11 1290.27 546.726 1068 732.884 7.073 0.792184 0.00642382 0.686222 1.45725 1.09224 -0.263958 
Shoots/CH_IMAGES/snapshot219721/VIS_SV_0_z1_h1_g0_e65_v500_new_465895_0.png 37514 338514 0.11082 6868.48 650 887 1265.39 778.339 14 1153.39 614.292 1179.29 452.07 163.989 1.11055 0.00999267 0.383341 2.60864 1.05939 -0.253013 
Shoots/CH_IMAGES/snapshot219721/VIS_SV_90_z1_h1_g0_e65_v500_new_465896_0.png 36987 402853 0.0918126 7195.11 771 860 1080.93 769.151 30 -2110.94 6411.67 13204.7 2627.1 28.4959 1.26574 0.00897809 0.198951 5.02635 1.0606 -0.247563 
Shoots/CH_IMAGES/snapshot219722/VIS_SV_90_z1_h1_g0_e65_v500_new_465902_0.png 9611 143435 0.067006 3643.08 532 508 1233.37 1080.91 21 1346.56 1098.93 677.929 370.235 144.556 0.952758 0.00909998 0.546126 1.83108 0.978394 -0.223083 
Shoots/CH_IMAGES/snapshot219722/VIS_SV_0_z1_h1_g0_e65_v500_new_465901_0.png 11585 56217 0.206076 2115.41 220 491 1229.21 1023.06 17 1277.43 894.893 317.346 201.828 149.228 0.853244 0.0325325 0.635987 1.57236 1.02383 -0.198182 
Shoots/CH_IMAGES/snapshot219723/VIS_SV_90_z1_h1_g0_e65_v500_new_465908_0.png 0 0 -nan 0 0 0 -nan -nan 0 -1 -1 -1 -1 -1 -1 -nan -1 -1 -nan -0.226111 
Shoots/CH_IMAGES/snapshot219724/VIS_SV_90_z1_h1_g0_e65_v500_new_465914_0.png 0 0 -nan 0 0 0 -nan -nan 0 -1 -1 -1 -1 -1 -1 -nan -1 -1 -nan -0.163836 
Shoots/CH_IMAGES/snapshot219723/VIS_SV_0_z1_h1_g0_e65_v500_new_465907_0.png 0 0 -nan 0 0 0 -nan -nan 0 -1 -1 -1 -1 -1 -1 -nan -1 -1 -nan -0.177518 
Shoots/CH_IMAGES/snapshot219724/VIS_SV_0_z1_h1_g0_e65_v500_new_465913_0.png 0 0 -nan 0 0 0 -nan -nan 0 -1 -1 -1 -1 -1 -1 -nan -1 -1 -nan -0.161702 
Shoots/CH_IMAGES/snapshot219725/VIS_SV_90_z1_h1_g0_e65_v500_new_465920_0.png 0 0 -nan 0 0 0 -nan -nan 0 -1 -1 -1 -1 -1 -1 -nan -1 -1 -nan -0.18757 
Shoots/CH_IMAGES/snapshot219725/VIS_SV_0_z1_h1_g0_e65_v500_new_465919_0.png 0 0 -nan 0 0 0 -nan -nan 0 -1 -1 -1 -1 -1 -1 -nan -1 -1 -nan -0.148893 
Shoots/CH_IMAGES/snapshot219726/VIS_SV_0_z1_h1_g0_e65_v500_new_465925_0.png 19316 408432 0.047293 7358.49 841 875 1306.12 819.191 9 1643.7 955.985 1074.42 802.788 113.564 0.711082 0.0044828 0.747181 1.33836 0.9697 -0.230288 
Shoots/CH_IMAGES/snapshot219726/VIS_SV_90_z1_h1_g0_e65_v500_new_465926_0.png 23503 196392 0.119674 4378.95 363 903 1256.09 808.395 9 1357.33 646.668 721.018 328.201 160.07 1.04385 0.0154026 0.455191 2.19688 0.977029 -0.239191 
Shoots/CH_IMAGES/snapshot219727/VIS_SV_90_z1_h1_g0_e65_v500_new_465932_0.png 0 0 -nan 0 0 0 -nan -nan 0 -1 -1 -1 -1 -1 -1 -nan -1 -1 -nan -0.181794 
Shoots/CH_IMAGES/snapshot219727/VIS_SV_0_z1_h1_g0_e65_v500_new_465931_0.png 0 0 -nan 0 0 0 -nan -nan 0 -1 -1 -1 -1 -1 -1 -nan -1 -1 -nan -0.156531 
Shoots/CH_IMAGES/snapshot219728/VIS_SV_90_z1_h1_g0_e65_v500_new_465935_0.png 0 0 -nan 0 0 0 -nan -nan 0 -1 -1 -1 -1 -1 -1 -nan -1 -1 -nan -0.190949 
Shoots/CH_IMAGES/snapshot219728/VIS_SV_0_z1_h1_g0_e65_v500_new_465934_0.png 0 0 -nan 0 0 0 -nan -nan 0 -1 -1 -1 -1 -1 -1 -nan -1 -1 -nan -0.18892 
Shoots/CH_IMAGES/snapshot219729/VIS_SV_90_z1_h1_g0_e65_v500_new_465944_0.png 8914 103874 0.0858155 2847.67 405 471 1172.29 1074.43 21 1411.42 953.226 487.426 480.772 155.1 0.165235 0.0138135 0.986349 1.01384 0.935785 -0.21168 
Shoots/CH_IMAGES/snapshot219729/VIS_SV_0_z1_h1_g0_e65_v500_new_465943_0.png 9495 76013.5 0.124912 2801.89 310 472 1275.08 1098.69 24 1297.82 1102.61 468.237 171.636 21.7775 1.12556 0.0151986 0.366557 2.72809 1.0204 -0.206487 
Shoots/CH_IMAGES/snapshot219730/VIS_SV_90_z1_h1_g0_e65_v500_new_465950_0.png 16324 224972 0.0725601 4717.36 616 733 1267.38 938.605 29 874.478 614.422 872.658 757.923 0 0.512791 0.00921804 0.868523 1.15138 1.08463 -0.219365 
Shoots/CH_IMAGES/snapshot219730/VIS_SV_0_z1_h1_g0_e65_v500_new_465949_0.png 22454 151218 0.148488 5145.11 362 722 1322.43 913.42 31 1364.24 931.578 649.662 219.106 13.6373 1.15129 0.0106589 0.337262 2.96505 1.20212 -0.213741 
Shoots/CH_IMAGES/snapshot219731/VIS_SV_0_z1_h1_g0_e65_v500_new_465955_0.png 33217 308794 0.10757 6540.85 720 803 1343.67 835.846 16 1548.24 1051.15 834.901 656.013 158.26 0.654618 0.00975667 0.785737 1.27269 1.22442 -0.257187 
Shoots/CH_IMAGES/snapshot219731/VIS_SV_90_z1_h1_g0_e65_v500_new_465956_0.png 34889 413776 0.0843186 6443.9 1006 767 1069.73 805.506 24 1468.9 481.879 992.207 990.293 136.833 0.0621143 0.0105585 0.998071 1.00193 1.05013 -0.22589 
Shoots/CH_IMAGES/snapshot219732/VIS_SV_0_z1_h1_g0_e65_v500_new_465961_0.png 16681 188228 0.0886212 4854.33 499 919 1153.93 875.217 13 952.296 816.057 907.28 444.437 141.187 1.01009 0.00889555 0.489856 2.04142 0.926259 -0.202515 
Shoots/CH_IMAGES/snapshot219732/VIS_SV_90_z1_h1_g0_e65_v500_new_465962_0.png 12965 258033 0.0502455 4535.84 646 839 1279.31 876.748 12 1320.9 664.107 1065.09 462.565 3.39009 1.06368 0.00791894 0.434297 2.30257 0.949808 -0.203744 
Shoots/CH_IMAGES/snapshot219733/VIS_SV_90_z1_h1_g0_e65_v500_new_465966_0.png 26355 533830 0.0493696 6223.89 1049 990 1104.6 762.669 18 1236.46 585.388 1294.81 946.653 141.634 0.733329 0.00854967 0.731114 1.36778 1.01662 -0.20849 
Shoots/CH_IMAGES/snapshot219733/VIS_SV_0_z1_h1_g0_e65_v500_new_465965_0.png 31598 371037 0.0851613 5504.54 792 929 1388.82 761.573 18 1829.49 1369.39 1807.4 996.01 152.419 0.947551 0.0131047 0.551074 1.81464 1.08817 -0.233918 
Shoots/CH_IMAGES/snapshot219734/VIS_SV_90_z1_h1_g0_e65_v500_new_465974_0.png 0 0 -nan 0 0 0 -nan -nan 0 -1 -1 -1 -1 -1 -1 -nan -1 -1 -nan -0.172094 
Shoots/CH_IMAGES/snapshot219734/VIS_SV_0_z1_h1_g0_e65_v500_new_465973_0.png 0 0 -nan 0 0 0 -nan -nan 0 -1 -1 -1 -1 -1 -1 -nan -1 -1 -nan -0.17303 
Shoots/CH_IMAGES/snapshot219735/VIS_SV_90_z1_h1_g0_e65_v500_new_465980_0.png 0 0 -nan 0 0 0 -nan -nan 0 -1 -1 -1 -1 -1 -1 -nan -1 -1 -nan -0.181036 
Shoots/CH_IMAGES/snapshot219735/VIS_SV_0_z1_h1_g0_e65_v500_new_465979_0.png 0 0 -nan 0 0 0 -nan -nan 0 -1 -1 -1 -1 -1 -1 -nan -1 -1 -nan -0.174464 
Shoots/CH_IMAGES/snapshot219736/VIS_SV_90_z1_h1_g0_e65_v500_new_465986_0.png 27933 165492 0.168787 4718.97 277 1000 1286.46 726.91 21 1337.18 776.77 907.112 204.535 6.57539 1.2446 0.0157628 0.22548 4.43499 1.0012 -0.201413 
Shoots/CH_IMAGES/snapshot219736/VIS_SV_0_z1_h1_g0_e65_v500_new_465985_0.png 20741 280441 0.0739585 5560.21 582 950 1302.57 830.262 15 1225.36 910.497 995.134 449.524 32.7854 1.04717 0.00843057 0.451721 2.21375 1.03177 -0.196133 
Shoots/CH_IMAGES/snapshot219737/VIS_SV_0_z1_h1_g0_e65_v500_new_465991_0.png 0 0 -nan 0 0 0 -nan -nan 0 -1 -1 -1 -1 -1 -1 -nan -1 -1 -nan -0.141607 
Shoots/CH_IMAGES/snapshot219737/VIS_SV_90_z1_h1_g0_e65_v500_new_465992_0.png 0 0 -nan 0 0 0 -nan -nan 0 -1 -1 -1 -1 -1 -1 -nan -1 -1 -nan -0.176787 
Shoots/CH_IMAGES/snapshot219738/VIS_SV_0_z1_h1_g0_e65_v500_new_465997_0.png 0 0 -nan 0 0 0 -nan -nan 0 -1 -1 -1 -1 -1 -1 -nan -1 -1 -nan -0.154646 
Shoots/CH_IMAGES/snapshot219738/VIS_SV_90_z1_h1_g0_e65_v500_new_465998_0.png 0 0 -nan 0 0 0 -nan -nan 0 -1 -1 -1 -1 -1 -1 -nan -1 -1 -nan -0.196246 
Shoots/CH_IMAGES/snapshot219739/VIS_SV_90_z1_h1_g0_e65_v500_new_466004_0.png 0 0 -nan 0 0 0 -nan -nan 0 -1 -1 -1 -1 -1 -1 -nan -1 -1 -nan -0.17169 
Shoots/CH_IMAGES/snapshot219739/VIS_SV_0_z1_h1_g0_e65_v500_new_466003_0.png 0 0 -nan 0 0 0 -nan -nan 0 -1 -1 -1 -1 -1 -1 -nan -1 -1 -nan -0.182675 
Shoots/CH_IMAGES/snapshot219740/VIS_SV_0_z1_h1_g0_e65_v500_new_466006_0.png 6015 36288 0.165757 1735.04 244 398 1268.54 1156.41 20 1272.74 1157.72 437.857 97.8907 23.6723 1.24614 0.025109 0.223568 4.47292 0.913521 -0.17771 
Shoots/CH_IMAGES/snapshot219740/VIS_SV_90_z1_h1_g0_e65_v500_new_466007_0.png 5723 69979 0.0817817 2434.66 320 382 1242.57 1154.09 13 923.915 1211.59 780.022 483.471 68.2676 0.87199 0.0121327 0.619817 1.61338 0.854881 -0.183076 
Shoots/CH_IMAGES/snapshot219741/VIS_SV_0_z1_h1_g0_e65_v500_new_466015_0.png 30087 281320 0.106949 5952.3 447 1141 1229.52 791.325 8 1226.04 593.443 1208.07 340.005 178.244 1.1988 0.0106714 0.281445 3.55309 1.02067 -0.237579 
Shoots/CH_IMAGES/snapshot219741/VIS_SV_90_z1_h1_g0_e65_v500_new_466016_0.png 31012 502830 0.0616749 6867.31 860 1101 1183.82 789.193 8 1164.9 737.919 937.458 643.494 177.214 0.791928 0.00826355 0.686425 1.45682 1.04727 -0.25131 
Shoots/CH_IMAGES/snapshot219742/VIS_SV_0_z1_h1_g0_e65_v500_new_466021_0.png 0 0 -nan 0 0 0 -nan -nan 0 -1 -1 -1 -1 -1 -1 -nan -1 -1 -nan -0.179952 
Shoots/CH_IMAGES/snapshot219742/VIS_SV_90_z1_h1_g0_e65_v500_new_466022_0.png 0 0 -nan 0 0 0 -nan -nan 0 -1 -1 -1 -1 -1 -1 -nan -1 -1 -nan -0.215396 
Shoots/CH_IMAGES/snapshot219743/VIS_SV_90_z1_h1_g0_e65_v500_new_466025_0.png 0 0 -nan 0 0 0 -nan -nan 0 -1 -1 -1 -1 -1 -1 -nan -1 -1 -nan -0.182634 
Shoots/CH_IMAGES/snapshot219744/VIS_SV_90_z1_h1_g0_e65_v500_new_466034_0.png 0 0 -nan 0 0 0 -nan -nan 0 -1 -1 -1 -1 -1 -1 -nan -1 -1 -nan -0.21079 
Shoots/CH_IMAGES/snapshot219743/VIS_SV_0_z1_h1_g0_e65_v500_new_466024_0.png 0 0 -nan 0 0 0 -nan -nan 0 -1 -1 -1 -1 -1 -1 -nan -1 -1 -nan -0.213957 
Shoots/CH_IMAGES/snapshot219744/VIS_SV_0_z1_h1_g0_e65_v500_new_466033_0.png 0 0 -nan 0 0 0 -nan -nan 0 -1 -1 -1 -1 -1 -1 -nan -1 -1 -nan -0.180397 
Shoots/CH_IMAGES/snapshot219745/VIS_SV_90_z1_h1_g0_e65_v500_new_466040_0.png 0 0 -nan 0 0 0 -nan -nan 0 -1 -1 -1 -1 -1 -1 -nan -1 -1 -nan -0.176388 
Shoots/CH_IMAGES/snapshot219745/VIS_SV_0_z1_h1_g0_e65_v500_new_466039_0.png 0 0 -nan 0 0 0 -nan -nan 0 -1 -1 -1 -1 -1 -1 -nan -1 -1 -nan -0.174204 
Shoots/CH_IMAGES/snapshot219746/VIS_SV_90_z1_h1_g0_e65_v500_new_466046_0.png 0 0 -nan 0 0 0 -nan -nan 0 -1 -1 -1 -1 -1 -1 -nan -1 -1 -nan -0.184801 
Shoots/CH_IMAGES/snapshot219746/VIS_SV_0_z1_h1_g0_e65_v500_new_466045_0.png 0 0 -nan 0 0 0 -nan -nan 0 -1 -1 -1 -1 -1 -1 -nan -1 -1 -nan -0.19983 
Shoots/CH_IMAGES/snapshot219747/VIS_SV_90_z1_h1_g0_e65_v500_new_466052_0.png 22973 226714 0.10133 4725.59 624 673 1281.73 951.666 27 1538.55 1085.32 827.015 642.562 116.798 0.667884 0.0129275 0.776966 1.28706 1.13023 -0.215606 
Shoots/CH_IMAGES/snapshot219748/VIS_SV_0_z1_h1_g0_e65_v500_new_466057_0.png 0 0 -nan 0 0 0 -nan -nan 0 -1 -1 -1 -1 -1 -1 -nan -1 -1 -nan -0.173618 
Shoots/CH_IMAGES/snapshot219747/VIS_SV_0_z1_h1_g0_e65_v500_new_466051_0.png 23106 254215 0.0908916 6585.97 540 730 1267.44 1026.92 25 1261.27 1013.32 630.436 491.456 14.8302 0.664004 0.00669415 0.77955 1.28279 1.15512 -0.207614 
Shoots/CH_IMAGES/snapshot219748/VIS_SV_90_z1_h1_g0_e65_v500_new_466058_0.png 0 0 -nan 0 0 0 -nan -nan 0 -1 -1 -1 -1 -1 -1 -nan -1 -1 -nan -0.207065 
Shoots/CH_IMAGES/snapshot219749/VIS_SV_0_z1_h1_g0_e65_v500_new_466060_0.png 26043 472058 0.055169 7911.38 867 1022 1239.96 757.256 8 1335.7 810.317 799.222 660.731 7.57928 0.588697 0.00522873 0.826718 1.2096 1.02427 -0.210717 
Shoots/CH_IMAGES/snapshot219749/VIS_SV_90_z1_h1_g0_e65_v500_new_466061_0.png 28467 312776 0.0910139 5415.41 622 950 1298.69 743.812 10 1266.62 802.283 979.73 678.349 52.2474 0.784369 0.012198 0.692383 1.44429 1.01212 -0.233095 
Shoots/CH_IMAGES/snapshot219750/VIS_SV_90_z1_h1_g0_e65_v500_new_466070_0.png 28548 250041 0.114173 5614.24 521 988 1170.88 780.636 9 56.0599 -60.7492 2612.96 1527.43 0 0.911528 0.0113816 0.584558 1.71069 1.07179 -0.21907 
Shoots/CH_IMAGES/snapshot219750/VIS_SV_0_z1_h1_g0_e65_v500_new_466069_0.png 23863 437558 0.0545368 8088.22 869 1013 1198.34 810.057 8 946.183 821.681 941.248 844.729 104.744 0.452866 0.00458383 0.897456 1.11426 1.00944 -0.190372 
Shoots/CH_IMAGES/snapshot219751/VIS_SV_90_z1_h1_g0_e65_v500_new_466076_0.png 45387 285434 0.15901 5871.1 342 1171 1242.19 702.115 15 1184.63 708.042 1052.87 285.883 0.204738 1.20704 0.0165463 0.271527 3.68287 1.08517 -0.256768 
Shoots/CH_IMAGES/snapshot219751/VIS_SV_0_z1_h1_g0_e65_v500_new_466075_0.png 46773 704852 0.0663587 8278.38 1022 1114 1264.2 666.14 11 1292.36 636.171 1074.82 725.774 154.175 0.805916 0.00857659 0.67525 1.48093 1.11557 -0.219673 
Shoots/CH_IMAGES/snapshot219752/VIS_SV_90_z1_h1_g0_e65_v500_new_466082_0.png 31675 235368 0.134577 5624.3 445 885 1228.79 837.439 11 1184.94 876.979 744.085 342.502 1.15166 1.03894 0.0125831 0.4603 2.1725 1.02248 -0.224887 
Shoots/CH_IMAGES/snapshot219752/VIS_SV_0_z1_h1_g0_e65_v500_new_466081_0.png 40562 588334 0.0689439 8052.07 1369 932 1151.62 745.907 22 660.297 296.84 1482.98 695.355 0 1.03064 0.00786167 0.468892 2.13269 1.08357 -0.212199 
Shoots/CH_IMAGES/snapshot219753/VIS_SV_0_z1_h1_g0_e65_v500_new_466087_0.png 0 0 -nan 0 0 0 -nan -nan 0 -1 -1 -1 -1 -1 -1 -nan -1 -1 -nan -0.184955 
Shoots/CH_IMAGES/snapshot219753/VIS_SV_90_z1_h1_g0_e65_v500_new_466088_0.png 0 0 -nan 0 0 0 -nan -nan 0 -1 -1 -1 -1 -1 -1 -nan -1 -1 -nan -0.192807 
Shoots/CH_IMAGES/snapshot219754/VIS_SV_0_z1_h1_g0_e65_v500_new_466093_0.png 15672 282838 0.0554098 5531.13 630 844 1149.07 873.47 13 1351.06 707.297 628.843 474.045 150.237 0.701661 0.00643735 0.753836 1.32655 0.923361 -0.199786 
Shoots/CH_IMAGES/snapshot219754/VIS_SV_90_z1_h1_g0_e65_v500_new_466094_0.png 18560 248712 0.0746245 6002.93 541 850 1185.58 876.399 12 1121.3 799.818 995.131 402.008 4.9359 1.09181 0.00647234 0.403974 2.4754 0.95015 -0.262146 
Shoots/CH_IMAGES/snapshot219755/VIS_SV_90_z1_h1_g0_e65_v500_new_466100_0.png 31664 260566 0.12152 5036.22 560 799 1227.47 838.218 30 -1421.37 -1180.83 6468.69 1848.82 0 1.19515 0.015688 0.28581 3.49882 1.18606 -0.255881 
Shoots/CH_IMAGES/snapshot219755/VIS_SV_0_z1_h1_g0_e65_v500_new_466099_0.png 34195 298690 0.114483 6285.08 584 784 1333.55 841.746 23 1428.65 891.003 728.352 429.538 26.1388 0.905826 0.010878 0.58974 1.69566 1.21957 -0.221553 
Shoots/CH_IMAGES/snapshot219756/VIS_SV_0_z1_h1_g0_e65_v500_new_466105_0.png 0 0 -nan 0 0 0 -nan -nan 0 -1 -1 -1 -1 -1 -1 -nan -1 -1 -nan -0.19554 
Shoots/CH_IMAGES/snapshot219756/VIS_SV_90_z1_h1_g0_e65_v500_new_466106_0.png 0 0 -nan 0 0 0 -nan -nan 0 -1 -1 -1 -1 -1 -1 -nan -1 -1 -nan -0.191593 
Shoots/CH_IMAGES/snapshot219757/VIS_SV_0_z1_h1_g0_e65_v500_new_466111_0.png 26150 306620 0.0852849 6388.06 912 690 1012.21 853.503 13 1090.13 939.898 1057.29 420.756 112.236 1.09731 0.00805274 0.397958 2.51283 1.07103 -0.215318 
Shoots/CH_IMAGES/snapshot219757/VIS_SV_90_z1_h1_g0_e65_v500_new_466112_0.png 19716 150054 0.131393 4058.47 389 698 1209.37 927.312 10 542.35 127.03 1825.74 783.037 0 1.06875 0.015042 0.428887 2.33161 1.09561 -0.209224 
Shoots/CH_IMAGES/snapshot219758/VIS_SV_0_z1_h1_g0_e65_v500_new_466117_0.png 8401 57644.5 0.145738 2007.84 156 559 1283.01 1038.85 8 1236.75 1069.78 493.192 218.606 16.4895 1.05523 0.0261867 0.443248 2.25607 1.09749 -0.190616 
Shoots/CH_IMAGES/snapshot219758/VIS_SV_90_z1_h1_g0_e65_v500_new_466118_0.png 8855 126902 0.0697785 2473.68 418 577 1231.48 1041.29 7 1200.63 1136.62 368.864 242.89 0 0.82646 0.0181849 0.658482 1.51864 0.954653 -0.196336 
Shoots/CH_IMAGES/snapshot219759/VIS_SV_90_z1_h1_g0_e65_v500_new_466121_0.png 0 0 -nan 0 0 0 -nan -nan 0 -1 -1 -1 -1 -1 -1 -nan -1 -1 -nan -0.198429 
Shoots/CH_IMAGES/snapshot219759/VIS_SV_0_z1_h1_g0_e65_v500_new_466120_0.png 0 0 -nan 0 0 0 -nan -nan 0 -1 -1 -1 -1 -1 -1 -nan -1 -1 -nan -0.14076 
Shoots/CH_IMAGES/snapshot219760/VIS_SV_90_z1_h1_g0_e65_v500_new_466130_0.png 0 0 -nan 0 0 0 -nan -nan 0 -1 -1 -1 -1 -1 -1 -nan -1 -1 -nan -0.183416 
Shoots/CH_IMAGES/snapshot219760/VIS_SV_0_z1_h1_g0_e65_v500_new_466129_0.png 0 0 -nan 0 0 0 -nan -nan 0 -1 -1 -1 -1 -1 -1 -nan -1 -1 -nan -0.175346 
Shoots/CH_IMAGES/snapshot219761/VIS_SV_0_z1_h1_g0_e65_v500_new_466135_0.png 0 0 -nan 0 0 0 -nan -nan 0 -1 -1 -1 -1 -1 -1 -nan -1 -1 -nan -0.14892 
Shoots/CH_IMAGES/snapshot219761/VIS_SV_90_z1_h1_g0_e65_v500_new_466136_0.png 0 0 -nan 0 0 0 -nan -nan 0 -1 -1 -1 -1 -1 -1 -nan -1 -1 -nan -0.155264 
Shoots/CH_IMAGES/snapshot219762/VIS_SV_90_z1_h1_g0_e65_v500_new_466139_0.png 19718 163966 0.120256 4507.37 372 767 1272.87 864.997 9 1127.05 264.829 1027.46 520.846 0 0.993049 0.0121963 0.506927 1.97267 1.08921 -0.221538 
Shoots/CH_IMAGES/snapshot219762/VIS_SV_0_z1_h1_g0_e65_v500_new_466138_0.png 18550 293197 0.063268 5412.66 698 796 1151.38 862.458 14 1085.31 889.563 779.513 517.909 141.225 0.819268 0.00795668 0.6644 1.50512 1.11616 -0.221821 
Shoots/CH_IMAGES/snapshot219763/VIS_SV_90_z1_h1_g0_e65_v500_new_466148_0.png 12747 203958 0.0624982 4277.72 680 496 1005.78 1042.94 35 891.313 1214.22 700.617 576.229 143.111 0.595886 0.00875373 0.82246 1.21586 0.955214 -0.225164 
Shoots/CH_IMAGES/snapshot219763/VIS_SV_0_z1_h1_g0_e65_v500_new_466147_0.png 19816 124358 0.159346 3371.3 424 492 1363.36 1018.11 28 1430.28 1113.54 530.068 325.326 11.245 0.878927 0.0219095 0.613743 1.62935 1.25393 -0.207839 
Shoots/CH_IMAGES/snapshot219764/VIS_SV_90_z1_h1_g0_e65_v500_new_466151_0.png 0 0 -nan 0 0 0 -nan -nan 0 -1 -1 -1 -1 -1 -1 -nan -1 -1 -nan -0.208037 
Shoots/CH_IMAGES/snapshot219764/VIS_SV_0_z1_h1_g0_e65_v500_new_466150_0.png 0 0 -nan 0 0 0 -nan -nan 0 -1 -1 -1 -1 -1 -1 -nan -1 -1 -nan -0.196648 
Shoots/CH_IMAGES/snapshot219765/VIS_SV_0_z1_h1_g0_e65_v500_new_466159_0.png 0 0 -nan 0 0 0 -nan -nan 0 -1 -1 -1 -1 -1 -1 -nan -1 -1 -nan -0.175599 
Shoots/CH_IMAGES/snapshot219765/VIS_SV_90_z1_h1_g0_e65_v500_new_466160_0.png 0 0 -nan 0 0 0 -nan -nan 0 -1 -1 -1 -1 -1 -1 -nan -1 -1 -nan -0.189994 
Shoots/CH_IMAGES/snapshot219766/VIS_SV_0_z1_h1_g0_e65_v500_new_466165_0.png 0 0 -nan 0 0 0 -nan -nan 0 -1 -1 -1 -1 -1 -1 -nan -1 -1 -nan -0.189313 
Shoots/CH_IMAGES/snapshot219766/VIS_SV_90_z1_h1_g0_e65_v500_new_466166_0.png 0 0 -nan 0 0 0 -nan -nan 0 -1 -1 -1 -1 -1 -1 -nan -1 -1 -nan -0.197932 
Shoots/CH_IMAGES/snapshot219767/VIS_SV_90_z1_h1_g0_e65_v500_new_466172_0.png 0 0 -nan 0 0 0 -nan -nan 0 -1 -1 -1 -1 -1 -1 -nan -1 -1 -nan -0.204559 
Shoots/CH_IMAGES/snapshot219767/VIS_SV_0_z1_h1_g0_e65_v500_new_466171_0.png 0 0 -nan 0 0 0 -nan -nan 0 -1 -1 -1 -1 -1 -1 -nan -1 -1 -nan -0.204568 
Shoots/CH_IMAGES/snapshot219768/VIS_SV_90_z1_h1_g0_e65_v500_new_466178_0.png 0 0 -nan 0 0 0 -nan -nan 0 -1 -1 -1 -1 -1 -1 -nan -1 -1 -nan -0.218247 
Shoots/CH_IMAGES/snapshot219768/VIS_SV_0_z1_h1_g0_e65_v500_new_466177_0.png 0 0 -nan 0 0 0 -nan -nan 0 -1 -1 -1 -1 -1 -1 -nan -1 -1 -nan -0.203741 
Shoots/CH_IMAGES/snapshot219769/VIS_SV_0_z1_h1_g0_e65_v500_new_466183_0.png 10406 203316 0.0511815 4984.3 440 796 1227.48 1024.35 10 957.225 2314.26 2589.93 589.57 0 1.24287 0.00526362 0.227639 4.39292 1.01634 -0.222553 
Shoots/CH_IMAGES/snapshot219769/VIS_SV_90_z1_h1_g0_e65_v500_new_466184_0.png 7984 44423.5 0.179725 1943.35 133 500 1210.06 1072.94 7 1232.2 1081.15 443.021 153.116 178.926 1.14401 0.0265661 0.345617 2.89337 0.891455 -0.211123 
Shoots/CH_IMAGES/snapshot219770/VIS_SV_90_z1_h1_g0_e65_v500_new_466190_0.png 26078 155772 0.167412 4270.95 213 1056 1213.67 755.349 15 1151.55 483.241 1001.68 284.568 13.9524 1.19659 0.0179653 0.28409 3.52001 0.983235 -0.19983 
Shoots/CH_IMAGES/snapshot219770/VIS_SV_0_z1_h1_g0_e65_v500_new_466189_0.png 27821 485228 0.0573359 7559.24 807 1006 1266.46 774.743 7 1257.2 689.436 947.67 599.605 169.242 0.857071 0.00611824 0.632715 1.58049 1.0361 -0.220809 
Shoots/CH_IMAGES/snapshot219771/VIS_SV_90_z1_h1_g0_e65_v500_new_466193_0.png 0 0 -nan 0 0 0 -nan -nan 0 -1 -1 -1 -1 -1 -1 -nan -1 -1 -nan -0.188158 
Shoots/CH_IMAGES/snapshot219771/VIS_SV_0_z1_h1_g0_e65_v500_new_466192_0.png 0 0 -nan 0 0 0 -nan -nan 0 -1 -1 -1 -1 -1 -1 -nan -1 -1 -nan -0.176777 
Shoots/CH_IMAGES/snapshot219772/VIS_SV_0_z1_h1_g0_e65_v500_new_466201_0.png 0 0 -nan 0 0 0 -nan -nan 0 -1 -1 -1 -1 -1 -1 -nan -1 -1 -nan -0.170669 
Shoots/CH_IMAGES/snapshot219772/VIS_SV_90_z1_h1_g0_e65_v500_new_466202_0.png 0 0 -nan 0 0 0 -nan -nan 0 -1 -1 -1 -1 -1 -1 -nan -1 -1 -nan -0.182638 
Shoots/CH_IMAGES/snapshot219773/VIS_SV_0_z1_h1_g0_e65_v500_new_466207_0.png 0 0 -nan 0 0 0 -nan -nan 0 -1 -1 -1 -1 -1 -1 -nan -1 -1 -nan -0.167987 
Shoots/CH_IMAGES/snapshot219773/VIS_SV_90_z1_h1_g0_e65_v500_new_466208_0.png 0 0 -nan 0 0 0 -nan -nan 0 -1 -1 -1 -1 -1 -1 -nan -1 -1 -nan -0.175212 
Shoots/CH_IMAGES/snapshot219774/VIS_SV_90_z1_h1_g0_e65_v500_new_466214_0.png 0 0 -nan 0 0 0 -nan -nan 0 -1 -1 -1 -1 -1 -1 -nan -1 -1 -nan -0.17148 
Shoots/CH_IMAGES/snapshot219774/VIS_SV_0_z1_h1_g0_e65_v500_new_466213_0.png 0 0 -nan 0 0 0 -nan -nan 0 -1 -1 -1 -1 -1 -1 -nan -1 -1 -nan -0.180407 
Shoots/CH_IMAGES/snapshot219775/VIS_SV_0_z1_h1_g0_e65_v500_new_466219_0.png 52616 576371 0.0912884 9185.03 768 1321 1120.26 642.194 23 1016.45 629.836 1245.32 437.838 155.683 1.13878 0.0078373 0.351587 2.84425 1.12522 -0.232263 
Shoots/CH_IMAGES/snapshot219775/VIS_SV_90_z1_h1_g0_e65_v500_new_466220_0.png 45049 677380 0.0665047 8996.8 1104 1173 1305.09 640.641 14 956.193 -86.6078 1613.69 1096.93 0 0.800288 0.00699389 0.679769 1.47109 1.1076 -0.268697 
Shoots/CH_IMAGES/snapshot219776/VIS_SV_90_z1_h1_g0_e65_v500_new_466226_0.png 0 0 -nan 0 0 0 -nan -nan 0 -1 -1 -1 -1 -1 -1 -nan -1 -1 -nan -0.191132 
Shoots/CH_IMAGES/snapshot219776/VIS_SV_0_z1_h1_g0_e65_v500_new_466225_0.png 0 0 -nan 0 0 0 -nan -nan 0 -1 -1 -1 -1 -1 -1 -nan -1 -1 -nan -0.193708 
Shoots/CH_IMAGES/snapshot219777/VIS_SV_90_z1_h1_g0_e65_v500_new_466232_0.png 18385 206533 0.0890173 4338.8 529 685 1179.24 931.951 17 1351.44 641.484 580.1 578.135 139.726 0.0823104 0.0122725 0.996613 1.0034 1.09812 -0.206055 
Shoots/CH_IMAGES/snapshot219777/VIS_SV_0_z1_h1_g0_e65_v500_new_466231_0.png 17748 204607 0.0867419 5413.98 478 697 1234.92 950.975 13 1170.12 948.099 651.552 397.348 179.208 0.883348 0.00760897 0.609848 1.63975 1.09874 -0.197283 
Shoots/CH_IMAGES/snapshot219778/VIS_SV_0_z1_h1_g0_e65_v500_new_466237_0.png 0 0 -nan 0 0 0 -nan -nan 0 -1 -1 -1 -1 -1 -1 -nan -1 -1 -nan -0.192684 
Shoots/CH_IMAGES/snapshot219778/VIS_SV_90_z1_h1_g0_e65_v500_new_466238_0.png 0 0 -nan 0 0 0 -nan -nan 0 -1 -1 -1 -1 -1 -1 -nan -1 -1 -nan -0.209256 
Shoots/CH_IMAGES/snapshot219779/VIS_SV_0_z1_h1_g0_e65_v500_new_466243_0.png 11926 87307.5 0.136598 3504.29 320 608 1256.64 1033.14 24 1479.69 1191.73 862.642 533.733 1.56201 0.873248 0.0122041 0.618719 1.61624 0.98944 -0.232203 
Shoots/CH_IMAGES/snapshot219779/VIS_SV_90_z1_h1_g0_e65_v500_new_466244_0.png 13033 126774 0.102805 3134.27 403 585 1230.95 1006.91 11 1214.05 974.949 559.423 313.024 1.22584 0.938564 0.0166717 0.559548 1.78716 1.02155 -0.207656 
Shoots/CH_IMAGES/snapshot219780/VIS_SV_0_z1_h1_g0_e65_v500_new_466249_0.png 3771 28999 0.130039 1458.59 147 314 1235.28 1217.75 10 1011.2 1277.31 546.159 413.417 54.2717 0.697203 0.022274 0.756954 1.32108 0.935785 -0.204633 
Shoots/CH_IMAGES/snapshot219780/VIS_SV_90_z1_h1_g0_e65_v500_new_466250_0.png 4172 22386.5 0.186362 1201.3 101 312 1259.01 1191.87 10 1272.97 1211.5 324.743 79.8482 0.610589 1.2281 0.0363288 0.245881 4.067 0.920594 -0.200705 
Shoots/CH_IMAGES/snapshot219781/VIS_SV_0_z1_h1_g0_e65_v500_new_466252_0.png 20728 207467 0.0999099 4626.56 451 810 1267.59 883.969 11 1232.25 675.956 535.227 292.325 30.2169 0.952712 0.0121689 0.54617 1.83093 1.10731 -0.207262 
Shoots/CH_IMAGES/snapshot219781/VIS_SV_90_z1_h1_g0_e65_v500_new_466253_0.png 23388 208862 0.111978 4556.65 432 821 1204.82 856.763 14 1197.23 918.238 683.037 345.205 179.019 0.994588 0.014155 0.505398 1.97864 1.12803 -0.246275 
Shoots/CH_IMAGES/snapshot219782/VIS_SV_90_z1_h1_g0_e65_v500_new_466259_0.png 0 0 -nan 0 0 0 -nan -nan 0 -1 -1 -1 -1 -1 -1 -nan -1 -1 -nan -0.172371 
Shoots/CH_IMAGES/snapshot219782/VIS_SV_0_z1_h1_g0_e65_v500_new_466258_0.png 0 0 -nan 0 0 0 -nan -nan 0 -1 -1 -1 -1 -1 -1 -nan -1 -1 -nan -0.165622 
Shoots/CH_IMAGES/snapshot219783/VIS_SV_0_z1_h1_g0_e65_v500_new_466267_0.png 0 0 -nan 0 0 0 -nan -nan 0 -1 -1 -1 -1 -1 -1 -nan -1 -1 -nan -0.157859 
Shoots/CH_IMAGES/snapshot219783/VIS_SV_90_z1_h1_g0_e65_v500_new_466268_0.png 0 0 -nan 0 0 0 -nan -nan 0 -1 -1 -1 -1 -1 -1 -nan -1 -1 -nan -0.190731 
Shoots/CH_IMAGES/snapshot219784/VIS_SV_0_z1_h1_g0_e65_v500_new_466273_0.png 30408 387403 0.0784919 6242.39 780 1024 1416.97 785.54 9 755.542 -272.904 2480.05 1382.93 0 0.940616 0.00980609 0.557621 1.79333 1.09369 -0.224977 
Shoots/CH_IMAGES/snapshot219784/VIS_SV_90_z1_h1_g0_e65_v500_new_466274_0.png 32368 387560 0.0835174 7531.26 680 998 960.092 824.365 18 878.618 974.574 1146.61 430.343 158.549 1.11775 0.00717118 0.375316 2.66442 1.10943 -0.224056 
Shoots/CH_IMAGES/snapshot219785/VIS_SV_90_z1_h1_g0_e65_v500_new_466280_0.png 0 0 -nan 0 0 0 -nan -nan 0 -1 -1 -1 -1 -1 -1 -nan -1 -1 -nan -0.177179 
Shoots/CH_IMAGES/snapshot219785/VIS_SV_0_z1_h1_g0_e65_v500_new_466279_0.png 0 0 -nan 0 0 0 -nan -nan 0 -1 -1 -1 -1 -1 -1 -nan -1 -1 -nan -0.165921 
Shoots/CH_IMAGES/snapshot219786/VIS_SV_0_z1_h1_g0_e65_v500_new_466282_0.png 0 0 -nan 0 0 0 -nan -nan 0 -1 -1 -1 -1 -1 -1 -nan -1 -1 -nan -0.165444 
Shoots/CH_IMAGES/snapshot219786/VIS_SV_90_z1_h1_g0_e65_v500_new_466283_0.png 0 0 -nan 0 0 0 -nan -nan 0 -1 -1 -1 -1 -1 -1 -nan -1 -1 -nan -0.184234 
Shoots/CH_IMAGES/snapshot219787/VIS_SV_90_z1_h1_g0_e65_v500_new_466292_0.png 0 0 -nan 0 0 0 -nan -nan 0 -1 -1 -1 -1 -1 -1 -nan -1 -1 -nan -0.169769 
Shoots/CH_IMAGES/snapshot219787/VIS_SV_0_z1_h1_g0_e65_v500_new_466291_0.png 0 0 -nan 0 0 0 -nan -nan 0 -1 -1 -1 -1 -1 -1 -nan -1 -1 -nan -0.143084 
Shoots/CH_IMAGES/snapshot219788/VIS_SV_0_z1_h1_g0_e65_v500_new_466297_0.png 5921 102071 0.0580086 2889.51 232 738 1243.41 1104.33 11 1258.77 988.692 649.155 193.227 9.63021 1.18519 0.0089116 0.29766 3.35954 0.859979 -0.189271 
Shoots/CH_IMAGES/snapshot219788/VIS_SV_90_z1_h1_g0_e65_v500_new_466298_0.png 9925 102304 0.0970153 3811.44 249 742 1214.37 1099.98 11 1193.76 981.688 786.096 188.087 6.8885 1.23348 0.00858541 0.239267 4.17943 0.977364 -0.179838 
Shoots/CH_IMAGES/snapshot219789/VIS_SV_0_z1_h1_g0_e65_v500_new_466303_0.png 0 0 -nan 0 0 0 -nan -nan 0 -1 -1 -1 -1 -1 -1 -nan -1 -1 -nan -0.187746 
Shoots/CH_IMAGES/snapshot219789/VIS_SV_90_z1_h1_g0_e65_v500_new_466304_0.png 0 0 -nan 0 0 0 -nan -nan 0 -1 -1 -1 -1 -1 -1 -nan -1 -1 -nan -0.17759 
Shoots/CH_IMAGES/snapshot219790/VIS_SV_0_z1_h1_g0_e65_v500_new_466309_0.png 51183 707357 0.0723581 9127.65 1071 1269 1291.12 668.458 14 1389.29 690.797 1214.37 796.937 149.119 0.829151 0.00772001 0.656254 1.5238 1.12977 -0.258368 
Shoots/CH_IMAGES/snapshot219790/VIS_SV_90_z1_h1_g0_e65_v500_new_466310_0.png 43133 312924 0.137839 6505.16 648 1300 1348.86 603.884 12 1440.53 620.785 1235.31 359.155 27.9013 1.19102 0.0128086 0.290741 3.43949 1.08032 -0.28206 
Shoots/CH_IMAGES/snapshot219791/VIS_SV_90_z1_h1_g0_e65_v500_new_466316_0.png 0 0 -nan 0 0 0 -nan -nan 0 -1 -1 -1 -1 -1 -1 -nan -1 -1 -nan -0.184581 
Shoots/CH_IMAGES/snapshot219791/VIS_SV_0_z1_h1_g0_e65_v500_new_466315_0.png 0 0 -nan 0 0 0 -nan -nan 0 -1 -1 -1 -1 -1 -1 -nan -1 -1 -nan -0.17142 
Shoots/CH_IMAGES/snapshot219792/VIS_SV_90_z1_h1_g0_e65_v500_new_466322_0.png 0 0 -nan 0 0 0 -nan -nan 0 -1 -1 -1 -1 -1 -1 -nan -1 -1 -nan -0.226794 
Shoots/CH_IMAGES/snapshot219792/VIS_SV_0_z1_h1_g0_e65_v500_new_466321_0.png 0 0 -nan 0 0 0 -nan -nan 0 -1 -1 -1 -1 -1 -1 -nan -1 -1 -nan -0.193996 
Shoots/CH_IMAGES/snapshot219793/VIS_SV_0_z1_h1_g0_e65_v500_new_466327_0.png 2835 23054.5 0.122969 1016.78 190 272 1268.72 1229.43 7 1357.78 1156.12 279.215 212.403 162.138 0.691791 0.0344592 0.760713 1.31456 0.901565 -0.189153 
Shoots/CH_IMAGES/snapshot219793/VIS_SV_90_z1_h1_g0_e65_v500_new_466328_0.png 4052 12115 0.334461 1000.25 76 285 1247.27 1206.05 11 1255.29 1211.31 233.615 91.1042 174.288 1.10456 0.0508932 0.389976 2.56426 1.05063 -0.199917 
Shoots/CH_IMAGES/snapshot219794/VIS_SV_0_z1_h1_g0_e65_v500_new_466333_0.png 0 0 -nan 0 0 0 -nan -nan 0 -1 -1 -1 -1 -1 -1 -nan -1 -1 -nan -0.183568 
Shoots/CH_IMAGES/snapshot219794/VIS_SV_90_z1_h1_g0_e65_v500_new_466334_0.png 0 0 -nan 0 0 0 -nan -nan 0 -1 -1 -1 -1 -1 -1 -nan -1 -1 -nan -0.189873 
Shoots/CH_IMAGES/snapshot219795/VIS_SV_90_z1_h1_g0_e65_v500_new_466337_0.png 0 0 -nan 0 0 0 -nan -nan 0 -1 -1 -1 -1 -1 -1 -nan -1 -1 -nan -0.168828 
Shoots/CH_IMAGES/snapshot219795/VIS_SV_0_z1_h1_g0_e65_v500_new_466336_0.png 0 0 -nan 0 0 0 -nan -nan 0 -1 -1 -1 -1 -1 -1 -nan -1 -1 -nan -0.174554 
Shoots/CH_IMAGES/snapshot219796/VIS_SV_90_z1_h1_g0_e65_v500_new_466346_0.png 0 0 -nan 0 0 0 -nan -nan 0 -1 -1 -1 -1 -1 -1 -nan -1 -1 -nan -0.176551 
Shoots/CH_IMAGES/snapshot219796/VIS_SV_0_z1_h1_g0_e65_v500_new_466345_0.png 0 0 -nan 0 0 0 -nan -nan 0 -1 -1 -1 -1 -1 -1 -nan -1 -1 -nan -0.18828 
Shoots/CH_IMAGES/snapshot219797/VIS_SV_0_z1_h1_g0_e65_v500_new_466351_0.png 0 0 -nan 0 0 0 -nan -nan 0 -1 -1 -1 -1 -1 -1 -nan -1 -1 -nan -0.162814 
Shoots/CH_IMAGES/snapshot219797/VIS_SV_90_z1_h1_g0_e65_v500_new_466352_0.png 0 0 -nan 0 0 0 -nan -nan 0 -1 -1 -1 -1 -1 -1 -nan -1 -1 -nan -0.159472 
Shoots/CH_IMAGES/snapshot219798/VIS_SV_0_z1_h1_g0_e65_v500_new_466357_0.png 9439 81905 0.115243 2767.13 455 475 1364.1 1074.78 21 2294.72 2359.02 3312.69 1371.06 149.404 1.0827 0.0154909 0.413882 2.41615 1.00618 -0.178072 
Shoots/CH_IMAGES/snapshot219798/VIS_SV_90_z1_h1_g0_e65_v500_new_466358_0.png 10455 57342.5 0.182326 2185.61 206 463 1259.86 1072.96 20 1201.14 1101.19 446.589 226.19 7.91463 0.993494 0.0275034 0.506485 1.97439 1.0204 -0.212069 
Shoots/CH_IMAGES/snapshot219799/VIS_SV_90_z1_h1_g0_e65_v500_new_466364_0.png 14862 106030 0.140167 4032.6 232 833 1215.07 908.37 13 1213.31 913.517 701.556 200.146 171.656 1.19558 0.0114846 0.285288 3.50522 0.894585 -0.197694 
Shoots/CH_IMAGES/snapshot219799/VIS_SV_0_z1_h1_g0_e65_v500_new_466363_0.png 13094 294422 0.0444737 5347.38 580 851 1260.51 897.301 10 1459.43 746.752 766.596 485.431 159.993 0.856469 0.0057544 0.63323 1.5792 0.907592 -0.174506 
Shoots/CH_IMAGES/snapshot219800/VIS_SV_0_z1_h1_g0_e65_v500_new_466369_0.png 0 0 -nan 0 0 0 -nan -nan 0 -1 -1 -1 -1 -1 -1 -nan -1 -1 -nan -0.158231 
Shoots/CH_IMAGES/snapshot219800/VIS_SV_90_z1_h1_g0_e65_v500_new_466370_0.png 0 0 -nan 0 0 0 -nan -nan 0 -1 -1 -1 -1 -1 -1 -nan -1 -1 -nan -0.169334 
Shoots/CH_IMAGES/snapshot219801/VIS_SV_90_z1_h1_g0_e65_v500_new_466376_0.png 6378 41621.5 0.153238 1879.75 271 443 1194.77 1131.47 18 1026.61 1108.62 638.974 289.662 140.704 1.04564 0.0226826 0.453323 2.20593 0.924053 -0.191845 
Shoots/CH_IMAGES/snapshot219801/VIS_SV_0_z1_h1_g0_e65_v500_new_466375_0.png 7075 69328.5 0.10205 2188.57 325 422 1277.6 1121.52 9 1288.42 1076.49 366.418 225.207 24.9625 0.877933 0.0185616 0.614617 1.62703 0.965013 -0.197408 
Shoots/CH_IMAGES/snapshot219802/VIS_SV_0_z1_h1_g0_e65_v500_new_466378_0.png 34269 253118 0.135388 6237.86 483 979 1211.66 739.234 19 1240.47 787.377 832.81 378.944 166.633 1.04401 0.0110673 0.455019 2.19771 1.05327 -0.238349 
Shoots/CH_IMAGES/snapshot219802/VIS_SV_90_z1_h1_g0_e65_v500_new_466379_0.png 50791 717408 0.0707979 9341.39 1450 1011 1362.02 679.444 24 982.734 907.189 1800.91 741.648 64.2836 1.0846 0.00731431 0.411818 2.42826 1.12412 -0.213043 
Shoots/CH_IMAGES/snapshot219803/VIS_SV_90_z1_h1_g0_e65_v500_new_466388_0.png 0 0 -nan 0 0 0 -nan -nan 0 -1 -1 -1 -1 -1 -1 -nan -1 -1 -nan -0.183817 
Shoots/CH_IMAGES/snapshot219803/VIS_SV_0_z1_h1_g0_e65_v500_new_466387_0.png 0 0 -nan 0 0 0 -nan -nan 0 -1 -1 -1 -1 -1 -1 -nan -1 -1 -nan -0.182554 
Shoots/CH_IMAGES/snapshot219804/VIS_SV_90_z1_h1_g0_e65_v500_new_466394_0.png 50823 563092 0.0902571 8650.27 1029 1103 1211.94 693.217 20 1254.91 696.658 1028.9 779.284 149.422 0.696566 0.00853514 0.757398 1.32031 1.12368 -0.265911 
Shoots/CH_IMAGES/snapshot219804/VIS_SV_0_z1_h1_g0_e65_v500_new_466393_0.png 52968 707857 0.0748287 9034.43 1214 1251 1209.89 614.033 19 1217.93 651.155 1377.23 784.795 125.464 0.927538 0.00815495 0.569837 1.75489 1.13148 -0.23325 
Shoots/CH_IMAGES/snapshot219805/VIS_SV_90_z1_h1_g0_e65_v500_new_466397_0.png 0 0 -nan 0 0 0 -nan -nan 0 -1 -1 -1 -1 -1 -1 -nan -1 -1 -nan -0.18463 
Shoots/CH_IMAGES/snapshot219805/VIS_SV_0_z1_h1_g0_e65_v500_new_466396_0.png 0 0 -nan 0 0 0 -nan -nan 0 -1 -1 -1 -1 -1 -1 -nan -1 -1 -nan -0.183134 
Shoots/CH_IMAGES/snapshot219806/VIS_SV_90_z1_h1_g0_e65_v500_new_466403_0.png 55326 932707 0.0593177 9804.35 1436 1128 1339.55 633.684 20 1166.72 696.836 1414.78 854.264 71.1801 0.890154 0.00723271 0.603813 1.65614 1.14842 -0.245911 
Shoots/CH_IMAGES/snapshot219806/VIS_SV_0_z1_h1_g0_e65_v500_new_466402_0.png 38077 221090 0.172224 5535.2 315 1048 1285.19 724.648 18 1340.62 876.452 1153.5 240.301 179.987 1.25831 0.0156173 0.208323 4.80024 1.05451 -0.208392 
Shoots/CH_IMAGES/snapshot219807/VIS_SV_90_z1_h1_g0_e65_v500_new_466412_0.png 0 0 -nan 0 0 0 -nan -nan 0 -1 -1 -1 -1 -1 -1 -nan -1 -1 -nan -0.173344 
Shoots/CH_IMAGES/snapshot219807/VIS_SV_0_z1_h1_g0_e65_v500_new_466411_0.png 0 0 -nan 0 0 0 -nan -nan 0 -1 -1 -1 -1 -1 -1 -nan -1 -1 -nan -0.190315 
Shoots/CH_IMAGES/snapshot219808/VIS_SV_90_z1_h1_g0_e65_v500_new_466418_0.png 49601 655896 0.0756233 8244.07 998 1271 1209.72 635.158 16 661.042 1271.68 2344.79 822.29 36.4173 1.13957 0.009171 0.350687 2.85154 1.12212 -0.226967 
Shoots/CH_IMAGES/snapshot219808/VIS_SV_0_z1_h1_g0_e65_v500_new_466417_0.png 54870 706615 0.0776519 9091.7 1036 1255 1336.79 691.192 19 1438.15 744.779 1276.6 775.538 160.143 0.886001 0.0083417 0.607501 1.64609 1.13776 -0.232562 
Shoots/CH_IMAGES/snapshot219809/VIS_SV_90_z1_h1_g0_e65_v500_new_466424_0.png 0 0 -nan 0 0 0 -nan -nan 0 -1 -1 -1 -1 -1 -1 -nan -1 -1 -nan -0.152643 
Shoots/CH_IMAGES/snapshot219809/VIS_SV_0_z1_h1_g0_e65_v500_new_466423_0.png 0 0 -nan 0 0 0 -nan -nan 0 -1 -1 -1 -1 -1 -1 -nan -1 -1 -nan -0.160151 
Shoots/CH_IMAGES/snapshot219810/VIS_SV_0_z1_h1_g0_e65_v500_new_466429_0.png 0 0 -nan 0 0 0 -nan -nan 0 -1 -1 -1 -1 -1 -1 -nan -1 -1 -nan -0.142481 
Shoots/CH_IMAGES/snapshot219811/VIS_SV_0_z1_h1_g0_e65_v500_new_466435_0.png 7884 72163 0.109253 2515.42 238 527 1204.77 1083.66 22 1028.84 1131.59 601.403 454.901 5.99143 0.697998 0.015658 0.7564 1.32205 0.907157 -0.163936 
Shoots/CH_IMAGES/snapshot219810/VIS_SV_90_z1_h1_g0_e65_v500_new_466430_0.png 0 0 -nan 0 0 0 -nan -nan 0 -1 -1 -1 -1 -1 -1 -nan -1 -1 -nan -0.159405 
Shoots/CH_IMAGES/snapshot219811/VIS_SV_90_z1_h1_g0_e65_v500_new_466436_0.png 10225 71263.5 0.143482 2445.69 223 524 1193.41 1054.59 14 1225.18 1079.98 475.131 217.913 169.076 1.04054 0.0214818 0.458638 2.18037 0.951227 -0.199007 
Shoots/CH_IMAGES/snapshot219812/VIS_SV_0_z1_h1_g0_e65_v500_new_466438_0.png 43160 687604 0.0627687 8446.48 1025 1262 1302.88 711.951 11 1405.43 772.881 1210.86 734.976 152.079 0.886582 0.00760222 0.606986 1.64748 1.10326 -0.233973 
Shoots/CH_IMAGES/snapshot219812/VIS_SV_90_z1_h1_g0_e65_v500_new_466439_0.png 42504 455676 0.0932767 7316.6 757 1222 1245.41 686.249 13 1313.22 503.101 2419.46 481.944 163.23 1.26555 0.00997747 0.199195 5.02021 1.0865 -0.213411 
Shoots/CH_IMAGES/snapshot219813/VIS_SV_90_z1_h1_g0_e65_v500_new_466448_0.png 26724 240026 0.111338 5433.87 479 812 1246.4 821.158 10 1177.98 894.815 760.611 445.174 36.4912 0.910731 0.0113735 0.585285 1.70857 1.16573 -0.205546 
Shoots/CH_IMAGES/snapshot219813/VIS_SV_0_z1_h1_g0_e65_v500_new_466447_0.png 26627 352334 0.0755732 6587.06 828 808 1326.21 843.039 15 1205.47 526.111 819.271 681.82 48.1335 0.579262 0.00771167 0.832228 1.20159 1.07141 -0.207646 
Shoots/CH_IMAGES/snapshot219814/VIS_SV_0_z1_h1_g0_e65_v500_new_466453_0.png 21826 169175 0.129014 4439.76 364 781 1272.02 890.491 9 1254.26 919.793 659.594 258.887 12.175 1.10227 0.0139144 0.392495 2.5478 1.11616 -0.193736 
Shoots/CH_IMAGES/snapshot219814/VIS_SV_90_z1_h1_g0_e65_v500_new_466454_0.png 15898 156200 0.10178 3882.57 440 770 1234.86 964.841 22 -658.078 1200.93 3914.95 1851.88 84.5951 1.02662 0.013253 0.473028 2.11404 1.0559 -0.204428 
Shoots/CH_IMAGES/snapshot219815/VIS_SV_0_z1_h1_g0_e65_v500_new_466459_0.png 0 0 -nan 0 0 0 -nan -nan 0 -1 -1 -1 -1 -1 -1 -nan -1 -1 -nan -0.158872 
Shoots/CH_IMAGES/snapshot219815/VIS_SV_90_z1_h1_g0_e65_v500_new_466460_0.png 0 0 -nan 0 0 0 -nan -nan 0 -1 -1 -1 -1 -1 -1 -nan -1 -1 -nan -0.225517 
Shoots/CH_IMAGES/snapshot219816/VIS_SV_0_z1_h1_g0_e65_v500_new_466465_0.png 49606 619368 0.0800913 8049.09 985 1139 1171.51 682.047 15 1455.15 200.699 1025.54 789.559 0 0.678393 0.00962167 0.769892 1.29888 1.11232 -0.226038 
Shoots/CH_IMAGES/snapshot219816/VIS_SV_90_z1_h1_g0_e65_v500_new_466466_0.png 44406 480408 0.092434 8330.61 886 1239 1278.62 698.923 11 1011.06 999.894 1610.55 572.08 28.1149 1.1356 0.00804077 0.355209 2.81524 1.10277 -0.261383 
Shoots/CH_IMAGES/snapshot219817/VIS_SV_90_z1_h1_g0_e65_v500_new_466472_0.png 0 0 -nan 0 0 0 -nan -nan 0 -1 -1 -1 -1 -1 -1 -nan -1 -1 -nan -0.165854 
Shoots/CH_IMAGES/snapshot219817/VIS_SV_0_z1_h1_g0_e65_v500_new_466471_0.png 0 0 -nan 0 0 0 -nan -nan 0 -1 -1 -1 -1 -1 -1 -nan -1 -1 -nan -0.16656 
Shoots/CH_IMAGES/snapshot219818/VIS_SV_0_z1_h1_g0_e65_v500_new_466477_0.png 19399 297119 0.0652903 4967.18 785 657 1414.47 919.513 14 1351.12 704.84 1110.04 817.117 144.224 0.726481 0.00988027 0.736113 1.35849 0.960645 -0.20478 
Shoots/CH_IMAGES/snapshot219818/VIS_SV_90_z1_h1_g0_e65_v500_new_466478_0.png 18057 144182 0.125237 4242.76 331 689 1229.22 919.449 10 1269.96 929.9 565.276 323.585 13.9823 0.924729 0.0126055 0.572438 1.74692 1.08856 -0.197682 
Shoots/CH_IMAGES/snapshot219819/VIS_SV_90_z1_h1_g0_e65_v500_new_466484_0.png 0 0 -nan 0 0 0 -nan -nan 0 -1 -1 -1 -1 -1 -1 -nan -1 -1 -nan -0.162341 
Shoots/CH_IMAGES/snapshot219819/VIS_SV_0_z1_h1_g0_e65_v500_new_466483_0.png 0 0 -nan 0 0 0 -nan -nan 0 -1 -1 -1 -1 -1 -1 -nan -1 -1 -nan -0.183486 
Shoots/CH_IMAGES/snapshot219820/VIS_SV_0_z1_h1_g0_e65_v500_new_466489_0.png 0 0 -nan 0 0 0 -nan -nan 0 -1 -1 -1 -1 -1 -1 -nan -1 -1 -nan -0.17436 
Shoots/CH_IMAGES/snapshot219821/VIS_SV_90_z1_h1_g0_e65_v500_new_466496_0.png 0 0 -nan 0 0 0 -nan -nan 0 -1 -1 -1 -1 -1 -1 -nan -1 -1 -nan -0.15356 
Shoots/CH_IMAGES/snapshot219820/VIS_SV_90_z1_h1_g0_e65_v500_new_466490_0.png 0 0 -nan 0 0 0 -nan -nan 0 -1 -1 -1 -1 -1 -1 -nan -1 -1 -nan -0.168568 
Shoots/CH_IMAGES/snapshot219821/VIS_SV_0_z1_h1_g0_e65_v500_new_466495_0.png 0 0 -nan 0 0 0 -nan -nan 0 -1 -1 -1 -1 -1 -1 -nan -1 -1 -nan -0.18333 
Shoots/CH_IMAGES/snapshot219822/VIS_SV_0_z1_h1_g0_e65_v500_new_466499_0.png 40134 391004 0.102643 7405.25 908 910 1414.19 764.703 21 1033.13 470.608 973.923 917.949 35.5291 0.339036 0.00919694 0.942527 1.06098 1.13961 -0.214053 
Shoots/CH_IMAGES/snapshot219822/VIS_SV_90_z1_h1_g0_e65_v500_new_466500_0.png 37452 389865 0.096064 8356.38 765 1003 1150.68 779.731 14 1401.25 128.498 1395.03 735.968 0 0.972045 0.00673983 0.527564 1.8955 1.07451 -0.246014 
Shoots/CH_IMAGES/snapshot219823/VIS_SV_0_z1_h1_g0_e65_v500_new_466507_0.png 34555 522269 0.0661632 6952.63 891 1209 1235.08 683.137 9 1407.09 485.365 1114.46 528.828 159.541 1.02517 0.00898301 0.474517 2.10741 1.06029 -0.232413 
Shoots/CH_IMAGES/snapshot219823/VIS_SV_90_z1_h1_g0_e65_v500_new_466508_0.png 32363 343344 0.0942584 6011.78 582 1073 1133.29 731.998 9 1008.78 734.475 1075.27 557.593 176.758 0.981261 0.0112526 0.518563 1.9284 1.03878 -0.226165 
Shoots/CH_IMAGES/snapshot219824/VIS_SV_90_z1_h1_g0_e65_v500_new_466514_0.png 1565 13527.5 0.11569 871.466 101 215 1234.72 1244.45 8 1173.67 1212.47 204.631 125.314 15.3138 0.880467 0.0258954 0.612389 1.63295 0.773976 -0.181054 
Shoots/CH_IMAGES/snapshot219825/VIS_SV_90_z1_h1_g0_e65_v500_new_466520_0.png 0 0 -nan 0 0 0 -nan -nan 0 -1 -1 -1 -1 -1 -1 -nan -1 -1 -nan -0.204652 
Shoots/CH_IMAGES/snapshot219824/VIS_SV_0_z1_h1_g0_e65_v500_new_466513_0.png 2772 8621 0.32154 684.434 77 239 1265.72 1206.34 12 1281.38 1186.02 280.316 54.7794 18.5521 1.26853 0.0743602 0.19542 5.11719 0.837061 -0.173348 
Shoots/CH_IMAGES/snapshot219825/VIS_SV_0_z1_h1_g0_e65_v500_new_466519_0.png 0 0 -nan 0 0 0 -nan -nan 0 -1 -1 -1 -1 -1 -1 -nan -1 -1 -nan -0.186668 
Shoots/CH_IMAGES/snapshot219826/VIS_SV_90_z1_h1_g0_e65_v500_new_466526_0.png 0 0 -nan 0 0 0 -nan -nan 0 -1 -1 -1 -1 -1 -1 -nan -1 -1 -nan -0.211707 
Shoots/CH_IMAGES/snapshot219826/VIS_SV_0_z1_h1_g0_e65_v500_new_466525_0.png 0 0 -nan 0 0 0 -nan -nan 0 -1 -1 -1 -1 -1 -1 -nan -1 -1 -nan -0.188766 
Shoots/CH_IMAGES/snapshot219827/VIS_SV_0_z1_h1_g0_e65_v500_new_466531_0.png 0 0 -nan 0 0 0 -nan -nan 0 -1 -1 -1 -1 -1 -1 -nan -1 -1 -nan -0.212894 
Shoots/CH_IMAGES/snapshot219827/VIS_SV_90_z1_h1_g0_e65_v500_new_466532_0.png 0 0 -nan 0 0 0 -nan -nan 0 -1 -1 -1 -1 -1 -1 -nan -1 -1 -nan -0.194067 
Shoots/CH_IMAGES/snapshot219828/VIS_SV_0_z1_h1_g0_e65_v500_new_466534_0.png 0 0 -nan 0 0 0 -nan -nan 0 -1 -1 -1 -1 -1 -1 -nan -1 -1 -nan -0.194357 
Shoots/CH_IMAGES/snapshot219828/VIS_SV_90_z1_h1_g0_e65_v500_new_466535_0.png 0 0 -nan 0 0 0 -nan -nan 0 -1 -1 -1 -1 -1 -1 -nan -1 -1 -nan -0.20792 
Shoots/CH_IMAGES/snapshot219829/VIS_SV_90_z1_h1_g0_e65_v500_new_466544_0.png 0 0 -nan 0 0 0 -nan -nan 0 -1 -1 -1 -1 -1 -1 -nan -1 -1 -nan -0.218844 
Shoots/CH_IMAGES/snapshot219829/VIS_SV_0_z1_h1_g0_e65_v500_new_466543_0.png 0 0 -nan 0 0 0 -nan -nan 0 -1 -1 -1 -1 -1 -1 -nan -1 -1 -nan -0.188692 
Shoots/CH_IMAGES/snapshot219830/VIS_SV_90_z1_h1_g0_e65_v500_new_466550_0.png 0 0 -nan 0 0 0 -nan -nan 0 -1 -1 -1 -1 -1 -1 -nan -1 -1 -nan -0.17288 
Shoots/CH_IMAGES/snapshot219830/VIS_SV_0_z1_h1_g0_e65_v500_new_466549_0.png 0 0 -nan 0 0 0 -nan -nan 0 -1 -1 -1 -1 -1 -1 -nan -1 -1 -nan -0.193476 
Shoots/CH_IMAGES/snapshot219831/VIS_SV_90_z1_h1_g0_e65_v500_new_466554_0.png 0 0 -nan 0 0 0 -nan -nan 0 -1 -1 -1 -1 -1 -1 -nan -1 -1 -nan -0.184896 
Shoots/CH_IMAGES/snapshot219831/VIS_SV_0_z1_h1_g0_e65_v500_new_466553_0.png 0 0 -nan 0 0 0 -nan -nan 0 -1 -1 -1 -1 -1 -1 -nan -1 -1 -nan -0.173125 
Shoots/CH_IMAGES/snapshot219832/VIS_SV_0_z1_h1_g0_e65_v500_new_466561_0.png 0 0 -nan 0 0 0 -nan -nan 0 -1 -1 -1 -1 -1 -1 -nan -1 -1 -nan -0.199306 
Shoots/CH_IMAGES/snapshot219832/VIS_SV_90_z1_h1_g0_e65_v500_new_466562_0.png 0 0 -nan 0 0 0 -nan -nan 0 -1 -1 -1 -1 -1 -1 -nan -1 -1 -nan -0.189519 
Shoots/CH_IMAGES/snapshot219833/VIS_SV_0_z1_h1_g0_e65_v500_new_466567_0.png 24231 172494 0.140474 5155.98 290 1093 1245.09 713.188 8 1259.24 730.075 918.749 310.61 2.13069 1.15058 0.011454 0.338079 2.95789 0.982798 -0.208461 
Shoots/CH_IMAGES/snapshot219833/VIS_SV_90_z1_h1_g0_e65_v500_new_466568_0.png 33288 554996 0.0599788 8015.66 945 1080 1327.68 691.851 10 1364.54 698.358 1026.71 694.654 35.6797 0.804258 0.00651058 0.676585 1.47801 1.0606 -0.208426 
Shoots/CH_IMAGES/snapshot219834/VIS_SV_90_z1_h1_g0_e65_v500_new_466574_0.png 0 0 -nan 0 0 0 -nan -nan 0 -1 -1 -1 -1 -1 -1 -nan -1 -1 -nan -0.166195 
Shoots/CH_IMAGES/snapshot219834/VIS_SV_0_z1_h1_g0_e65_v500_new_466573_0.png 0 0 -nan 0 0 0 -nan -nan 0 -1 -1 -1 -1 -1 -1 -nan -1 -1 -nan -0.174458 
Shoots/CH_IMAGES/snapshot219835/VIS_SV_0_z1_h1_g0_e65_v500_new_466579_0.png 12686 115141 0.110178 3831.3 311 642 1276.94 1036.84 9 1327.45 1031.76 557.686 266.492 12.9903 1.02191 0.0108603 0.477853 2.09269 1.0258 -0.186715 
Shoots/CH_IMAGES/snapshot219835/VIS_SV_90_z1_h1_g0_e65_v500_new_466580_0.png 16674 160134 0.104126 3297.54 466 721 1340.32 996.257 14 1320.75 667.301 449.08 346.086 0 0.677267 0.0192694 0.770655 1.2976 1.12803 -0.190651 
Shoots/CH_IMAGES/snapshot219836/VIS_SV_0_z1_h1_g0_e65_v500_new_466585_0.png 0 0 -nan 0 0 0 -nan -nan 0 -1 -1 -1 -1 -1 -1 -nan -1 -1 -nan -0.152837 
Shoots/CH_IMAGES/snapshot219836/VIS_SV_90_z1_h1_g0_e65_v500_new_466586_0.png 0 0 -nan 0 0 0 -nan -nan 0 -1 -1 -1 -1 -1 -1 -nan -1 -1 -nan -0.184185 
Shoots/CH_IMAGES/snapshot219837/VIS_SV_0_z1_h1_g0_e65_v500_new_466588_0.png 0 0 -nan 0 0 0 -nan -nan 0 -1 -1 -1 -1 -1 -1 -nan -1 -1 -nan -0.175416 
Shoots/CH_IMAGES/snapshot219837/VIS_SV_90_z1_h1_g0_e65_v500_new_466589_0.png 0 0 -nan 0 0 0 -nan -nan 0 -1 -1 -1 -1 -1 -1 -nan -1 -1 -nan -0.161764 
Shoots/CH_IMAGES/snapshot219838/VIS_SV_90_z1_h1_g0_e65_v500_new_466598_0.png 0 0 -nan 0 0 0 -nan -nan 0 -1 -1 -1 -1 -1 -1 -nan -1 -1 -nan -0.164127 
Shoots/CH_IMAGES/snapshot219838/VIS_SV_0_z1_h1_g0_e65_v500_new_466597_0.png 0 0 -nan 0 0 0 -nan -nan 0 -1 -1 -1 -1 -1 -1 -nan -1 -1 -nan -0.16109 
Shoots/CH_IMAGES/snapshot219839/VIS_SV_90_z1_h1_g0_e65_v500_new_466604_0.png 14854 124780 0.119042 4569.62 342 759 1202.54 1000.61 6 907.784 1621.89 1906.93 666.226 10.5563 1.14073 0.0089391 0.349372 2.86228 1.04368 -0.200325 
Shoots/CH_IMAGES/snapshot219839/VIS_SV_0_z1_h1_g0_e65_v500_new_466603_0.png 15030 111764 0.13448 3415.93 264 771 1194.64 964.076 9 1164.16 958.107 667.954 247.299 175.15 1.12229 0.0161865 0.370233 2.701 1.04211 -0.191817 
Shoots/CH_IMAGES/snapshot219840/VIS_SV_90_z1_h1_g0_e65_v500_new_466610_0.png 4714 46240 0.101946 1923.49 245 403 1216.33 1117.96 13 614.642 1039.01 1137.06 655.719 0 0.920133 0.0160111 0.576678 1.73407 0.888983 -0.204878 
Shoots/CH_IMAGES/snapshot219840/VIS_SV_0_z1_h1_g0_e65_v500_new_466609_0.png 6430 35380.5 0.181739 1781.52 128 411 1204.56 1129.3 13 1199.33 1138.47 346.861 132.106 172.339 1.11278 0.0254589 0.38086 2.62563 0.925765 -0.215383 
Shoots/CH_IMAGES/snapshot219841/VIS_SV_0_z1_h1_g0_e65_v500_new_466615_0.png 0 0 -nan 0 0 0 -nan -nan 0 -1 -1 -1 -1 -1 -1 -nan -1 -1 -nan -0.179829 
Shoots/CH_IMAGES/snapshot219841/VIS_SV_90_z1_h1_g0_e65_v500_new_466616_0.png 0 0 -nan 0 0 0 -nan -nan 0 -1 -1 -1 -1 -1 -1 -nan -1 -1 -nan -0.178606 
Shoots/CH_IMAGES/snapshot219842/VIS_SV_0_z1_h1_g0_e65_v500_new_466618_0.png 0 0 -nan 0 0 0 -nan -nan 0 -1 -1 -1 -1 -1 -1 -nan -1 -1 -nan -0.161203 
Shoots/CH_IMAGES/snapshot219842/VIS_SV_90_z1_h1_g0_e65_v500_new_466619_0.png 0 0 -nan 0 0 0 -nan -nan 0 -1 -1 -1 -1 -1 -1 -nan -1 -1 -nan -0.165036 
Shoots/CH_IMAGES/snapshot219843/VIS_SV_0_z1_h1_g0_e65_v500_new_466627_0.png 28067 96279.5 0.291516 4633.33 155 904 1206.12 810.852 20 1224.53 871.567 814.889 124.433 1.27131 1.30177 0.0164293 0.152699 6.54883 0.987983 -0.206368 
Shoots/CH_IMAGES/snapshot219843/VIS_SV_90_z1_h1_g0_e65_v500_new_466628_0.png 38820 589906 0.065807 8876.7 1244 947 1229.91 725.991 21 979.155 857.384 1241.7 722.768 50.3839 0.914244 0.00619103 0.582079 1.71798 1.07923 -0.22108 
Shoots/CH_IMAGES/snapshot219844/VIS_SV_90_z1_h1_g0_e65_v500_new_466634_0.png 0 0 -nan 0 0 0 -nan -nan 0 -1 -1 -1 -1 -1 -1 -nan -1 -1 -nan -0.149287 
Shoots/CH_IMAGES/snapshot219844/VIS_SV_0_z1_h1_g0_e65_v500_new_466633_0.png 0 0 -nan 0 0 0 -nan -nan 0 -1 -1 -1 -1 -1 -1 -nan -1 -1 -nan -0.179823 
Shoots/CH_IMAGES/snapshot219845/VIS_SV_90_z1_h1_g0_e65_v500_new_466640_0.png 0 0 -nan 0 0 0 -nan -nan 0 -1 -1 -1 -1 -1 -1 -nan -1 -1 -nan -0.141679 
Shoots/CH_IMAGES/snapshot219845/VIS_SV_0_z1_h1_g0_e65_v500_new_466639_0.png 0 0 -nan 0 0 0 -nan -nan 0 -1 -1 -1 -1 -1 -1 -nan -1 -1 -nan -0.188041 
Shoots/CH_IMAGES/snapshot219846/VIS_SV_90_z1_h1_g0_e65_v500_new_466646_0.png 0 0 -nan 0 0 0 -nan -nan 0 -1 -1 -1 -1 -1 -1 -nan -1 -1 -nan -0.181622 
Shoots/CH_IMAGES/snapshot219846/VIS_SV_0_z1_h1_g0_e65_v500_new_466645_0.png 0 0 -nan 0 0 0 -nan -nan 0 -1 -1 -1 -1 -1 -1 -nan -1 -1 -nan -0.168241 
Shoots/CH_IMAGES/snapshot219847/VIS_SV_0_z1_h1_g0_e65_v500_new_466649_0.png 0 0 -nan 0 0 0 -nan -nan 0 -1 -1 -1 -1 -1 -1 -nan -1 -1 -nan -0.165623 
Shoots/CH_IMAGES/snapshot219847/VIS_SV_90_z1_h1_g0_e65_v500_new_466650_0.png 0 0 -nan 0 0 0 -nan -nan 0 -1 -1 -1 -1 -1 -1 -nan -1 -1 -nan -0.184803 
Shoots/CH_IMAGES/snapshot219848/VIS_SV_0_z1_h1_g0_e65_v500_new_466657_0.png 11490 94720 0.121305 3438.93 251 610 1260.27 1044.78 7 1320.48 899.521 917.997 201.991 178.836 1.24897 0.0122091 0.220034 4.54475 0.986477 -0.171518 
Shoots/CH_IMAGES/snapshot219848/VIS_SV_90_z1_h1_g0_e65_v500_new_466658_0.png 11419 69335 0.164693 2811.16 153 649 1266.33 1043.06 12 1215.7 1027.46 742.59 176.688 8.19608 1.23456 0.0181579 0.237934 4.20284 0.971092 -0.2015 
Shoots/CH_IMAGES/snapshot219849/VIS_SV_90_z1_h1_g0_e65_v500_new_466664_0.png 0 0 -nan 0 0 0 -nan -nan 0 -1 -1 -1 -1 -1 -1 -nan -1 -1 -nan -0.182189 
Shoots/CH_IMAGES/snapshot219849/VIS_SV_0_z1_h1_g0_e65_v500_new_466663_0.png 0 0 -nan 0 0 0 -nan -nan 0 -1 -1 -1 -1 -1 -1 -nan -1 -1 -nan -0.167947 
Shoots/CH_IMAGES/snapshot219850/VIS_SV_0_z1_h1_g0_e65_v500_new_466669_0.png 0 0 -nan 0 0 0 -nan -nan 0 -1 -1 -1 -1 -1 -1 -nan -1 -1 -nan -0.179445 
Shoots/CH_IMAGES/snapshot219850/VIS_SV_90_z1_h1_g0_e65_v500_new_466670_0.png 0 0 -nan 0 0 0 -nan -nan 0 -1 -1 -1 -1 -1 -1 -nan -1 -1 -nan -0.188104 
Shoots/CH_IMAGES/snapshot219851/VIS_SV_90_z1_h1_g0_e65_v500_new_466676_0.png 34948 566705 0.0616688 7126.8 859 1310 1297.08 705.178 8 649.101 649.804 1599.09 1279.49 115.09 0.632244 0.00864656 0.800134 1.24979 1.06854 -0.208457 
Shoots/CH_IMAGES/snapshot219851/VIS_SV_0_z1_h1_g0_e65_v500_new_466675_0.png 30770 293659 0.104781 5656.02 588 1227 1385.07 683.91 8 1222.38 490.551 1233.52 517.991 26.4493 1.0771 0.0120869 0.41993 2.38135 1.1752 -0.181236 
Shoots/CH_IMAGES/snapshot219852/VIS_SV_90_z1_h1_g0_e65_v500_new_466682_0.png 64126 793311 0.0808334 9837.11 1208 1279 1383.97 606.581 34 1385.12 621.669 1147.86 974.418 43.8368 0.549733 0.00832739 0.848897 1.178 1.17156 -0.2611 
Shoots/CH_IMAGES/snapshot219852/VIS_SV_0_z1_h1_g0_e65_v500_new_466681_0.png 61954 671484 0.0922643 8591.77 1023 1139 1308.68 629.1 19 283.267 1440.52 3012.55 1130.89 50.3233 1.11768 0.0105466 0.375394 2.66387 1.15892 -0.232353 
Shoots/CH_IMAGES/snapshot219853/VIS_SV_0_z1_h1_g0_e65_v500_new_466687_0.png 0 0 -nan 0 0 0 -nan -nan 0 -1 -1 -1 -1 -1 -1 -nan -1 -1 -nan -0.167913 
Shoots/CH_IMAGES/snapshot219853/VIS_SV_90_z1_h1_g0_e65_v500_new_466688_0.png 0 0 -nan 0 0 0 -nan -nan 0 -1 -1 -1 -1 -1 -1 -nan -1 -1 -nan -0.175468 
Shoots/CH_IMAGES/snapshot219854/VIS_SV_90_z1_h1_g0_e65_v500_new_466694_0.png 0 0 -nan 0 0 0 -nan -nan 0 -1 -1 -1 -1 -1 -1 -nan -1 -1 -nan -0.173283 
Shoots/CH_IMAGES/snapshot219854/VIS_SV_0_z1_h1_g0_e65_v500_new_466693_0.png 0 0 -nan 0 0 0 -nan -nan 0 -1 -1 -1 -1 -1 -1 -nan -1 -1 -nan -0.188491 
Shoots/CH_IMAGES/snapshot219855/VIS_SV_0_z1_h1_g0_e65_v500_new_466699_0.png 0 0 -nan 0 0 0 -nan -nan 0 -1 -1 -1 -1 -1 -1 -nan -1 -1 -nan -0.196556 
Shoots/CH_IMAGES/snapshot219855/VIS_SV_90_z1_h1_g0_e65_v500_new_466700_0.png 0 0 -nan 0 0 0 -nan -nan 0 -1 -1 -1 -1 -1 -1 -nan -1 -1 -nan -0.176792 
Shoots/CH_IMAGES/snapshot219856/VIS_SV_90_z1_h1_g0_e65_v500_new_466706_0.png 0 0 -nan 0 0 0 -nan -nan 0 -1 -1 -1 -1 -1 -1 -nan -1 -1 -nan -0.178159 
Shoots/CH_IMAGES/snapshot219856/VIS_SV_0_z1_h1_g0_e65_v500_new_466705_0.png 0 0 -nan 0 0 0 -nan -nan 0 -1 -1 -1 -1 -1 -1 -nan -1 -1 -nan -0.190917 
Shoots/CH_IMAGES/snapshot219857/VIS_SV_90_z1_h1_g0_e65_v500_new_466712_0.png 0 0 -nan 0 0 0 -nan -nan 0 -1 -1 -1 -1 -1 -1 -nan -1 -1 -nan -0.190775 
Shoots/CH_IMAGES/snapshot219857/VIS_SV_0_z1_h1_g0_e65_v500_new_466711_0.png 0 0 -nan 0 0 0 -nan -nan 0 -1 -1 -1 -1 -1 -1 -nan -1 -1 -nan -0.184518 
Shoots/CH_IMAGES/snapshot219858/VIS_SV_90_z1_h1_g0_e65_v500_new_466718_0.png 24020 243708 0.0985604 5624.34 519 898 1086.81 786.468 8 1626.69 -1148.06 3826.23 1238.08 0 1.16312 0.009542 0.323576 3.09046 1.05024 -0.213415 
Shoots/CH_IMAGES/snapshot219858/VIS_SV_0_z1_h1_g0_e65_v500_new_466717_0.png 24920 310944 0.0801432 5059.43 672 933 1388.23 820.168 15 1281.38 467.809 669.291 653.337 50.0132 0.218348 0.0122336 0.976162 1.02442 1.1287 -0.214511 
Shoots/CH_IMAGES/snapshot219859/VIS_SV_90_z1_h1_g0_e65_v500_new_466724_0.png 17140 186098 0.0921023 5376.73 685 568 995.733 1028.92 23 713.412 1954.22 2109.91 1025.18 8.88606 1.01401 0.00745047 0.485888 2.05809 0.994562 -0.207967 
Shoots/CH_IMAGES/snapshot219860/VIS_SV_90_z1_h1_g0_e65_v500_new_466730_0.png 0 0 -nan 0 0 0 -nan -nan 0 -1 -1 -1 -1 -1 -1 -nan -1 -1 -nan -0.163708 
Shoots/CH_IMAGES/snapshot219859/VIS_SV_0_z1_h1_g0_e65_v500_new_466723_0.png 18705 88632 0.211041 3545.14 219 582 1245.82 1044.91 14 1206.1 1049.3 486.945 190.682 171.281 1.1031 0.0187026 0.391589 2.5537 1.09371 -0.206116 
Shoots/CH_IMAGES/snapshot219860/VIS_SV_0_z1_h1_g0_e65_v500_new_466729_0.png 0 0 -nan 0 0 0 -nan -nan 0 -1 -1 -1 -1 -1 -1 -nan -1 -1 -nan -0.177267 
Shoots/CH_IMAGES/snapshot219861/VIS_SV_90_z1_h1_g0_e65_v500_new_466736_0.png 0 0 -nan 0 0 0 -nan -nan 0 -1 -1 -1 -1 -1 -1 -nan -1 -1 -nan -0.188231 
Shoots/CH_IMAGES/snapshot219861/VIS_SV_0_z1_h1_g0_e65_v500_new_466735_0.png 0 0 -nan 0 0 0 -nan -nan 0 -1 -1 -1 -1 -1 -1 -nan -1 -1 -nan -0.172883 
Shoots/CH_IMAGES/snapshot219862/VIS_SV_90_z1_h1_g0_e65_v500_new_466742_0.png 0 0 -nan 0 0 0 -nan -nan 0 -1 -1 -1 -1 -1 -1 -nan -1 -1 -nan -0.158391 
Shoots/CH_IMAGES/snapshot219862/VIS_SV_0_z1_h1_g0_e65_v500_new_466741_0.png 0 0 -nan 0 0 0 -nan -nan 0 -1 -1 -1 -1 -1 -1 -nan -1 -1 -nan -0.153885 
Shoots/CH_IMAGES/snapshot219863/VIS_SV_90_z1_h1_g0_e65_v500_new_466748_0.png 21697 114223 0.189953 4539.79 263 1036 1164.53 789.133 11 1169.02 817.097 835.232 173.96 172.239 1.25835 0.0132293 0.208277 4.8013 1.01994 -0.212484 
Shoots/CH_IMAGES/snapshot219863/VIS_SV_0_z1_h1_g0_e65_v500_new_466747_0.png 24911 401061 0.0621127 7555.85 944 972 1380.47 797.083 11 3025.15 1137.83 3642.83 1577.51 97.9355 1.06485 0.0054832 0.433046 2.30922 1.07254 -0.189255 
Shoots/CH_IMAGES/snapshot219864/VIS_SV_0_z1_h1_g0_e65_v500_new_466753_0.png 21793 527962 0.0412776 7875.03 986 996 1319.55 801.318 9 1489.28 876.272 1022.42 748.884 150.975 0.731486 0.00441594 0.732464 1.36525 0.995524 -0.22494 
Shoots/CH_IMAGES/snapshot219864/VIS_SV_90_z1_h1_g0_e65_v500_new_466754_0.png 19130 86901.5 0.220134 3688.22 124 990 1224.28 803.095 9 1207.1 840.8 856.07 129.078 178.308 1.30324 0.0176722 0.15078 6.6322 0.918038 -0.232065 
Shoots/CH_IMAGES/snapshot219865/VIS_SV_90_z1_h1_g0_e65_v500_new_466760_0.png 0 0 -nan 0 0 0 -nan -nan 0 -1 -1 -1 -1 -1 -1 -nan -1 -1 -nan -0.199664 
Shoots/CH_IMAGES/snapshot219865/VIS_SV_0_z1_h1_g0_e65_v500_new_466759_0.png 0 0 -nan 0 0 0 -nan -nan 0 -1 -1 -1 -1 -1 -1 -nan -1 -1 -nan -0.207233 
Shoots/CH_IMAGES/snapshot219866/VIS_SV_0_z1_h1_g0_e65_v500_new_466765_0.png 41988 674388 0.0622608 9403.02 1334 1089 1225.27 720.446 15 1200.81 405.376 1741.96 826.012 146.615 1.02549 0.00596761 0.474186 2.10888 1.1008 -0.223854 
Shoots/CH_IMAGES/snapshot219866/VIS_SV_90_z1_h1_g0_e65_v500_new_466766_0.png 36950 281312 0.131349 5808.41 496 1020 1283.31 748.699 18 1246.39 877.182 1884.77 364.996 31.7932 1.26992 0.0137629 0.193656 5.1638 1.11318 -0.259402 
Shoots/CH_IMAGES/snapshot219867/VIS_SV_0_z1_h1_g0_e65_v500_new_466771_0.png 0 0 -nan 0 0 0 -nan -nan 0 -1 -1 -1 -1 -1 -1 -nan -1 -1 -nan -0.165062 
Shoots/CH_IMAGES/snapshot219867/VIS_SV_90_z1_h1_g0_e65_v500_new_466772_0.png 0 0 -nan 0 0 0 -nan -nan 0 -1 -1 -1 -1 -1 -1 -nan -1 -1 -nan -0.22406 
Shoots/CH_IMAGES/snapshot219868/VIS_SV_90_z1_h1_g0_e65_v500_new_466775_0.png 0 0 -nan 0 0 0 -nan -nan 0 -1 -1 -1 -1 -1 -1 -nan -1 -1 -nan -0.186612 
Shoots/CH_IMAGES/snapshot219868/VIS_SV_0_z1_h1_g0_e65_v500_new_466774_0.png 0 0 -nan 0 0 0 -nan -nan 0 -1 -1 -1 -1 -1 -1 -nan -1 -1 -nan -0.160477 
Shoots/CH_IMAGES/snapshot219869/VIS_SV_90_z1_h1_g0_e65_v500_new_466784_0.png 0 0 -nan 0 0 0 -nan -nan 0 -1 -1 -1 -1 -1 -1 -nan -1 -1 -nan -0.194642 
Shoots/CH_IMAGES/snapshot219869/VIS_SV_0_z1_h1_g0_e65_v500_new_466783_0.png 0 0 -nan 0 0 0 -nan -nan 0 -1 -1 -1 -1 -1 -1 -nan -1 -1 -nan -0.179265 
Shoots/CH_IMAGES/snapshot219870/VIS_SV_0_z1_h1_g0_e65_v500_new_466789_0.png 15693 216654 0.0724333 4986.68 498 741 1215.86 945.422 9 1631.19 481.459 1171.26 752.118 0 0.845997 0.00793036 0.642145 1.55728 1.07244 -0.189278 
Shoots/CH_IMAGES/snapshot219871/VIS_SV_0_z1_h1_g0_e65_v500_new_466795_0.png 0 0 -nan 0 0 0 -nan -nan 0 -1 -1 -1 -1 -1 -1 -nan -1 -1 -nan -0.0397929 
Shoots/CH_IMAGES/snapshot219870/VIS_SV_90_z1_h1_g0_e65_v500_new_466790_0.png 13736 169282 0.0811429 4681.62 609 762 1366.21 875.156 23 1317.68 688.061 444.442 250.311 41.0566 0.934663 0.0078755 0.563203 1.77556 1.11442 -0.216553 
Shoots/CH_IMAGES/snapshot219871/VIS_SV_90_z1_h1_g0_e65_v500_new_466796_0.png 0 0 -nan 0 0 0 -nan -nan 0 -1 -1 -1 -1 -1 -1 -nan -1 -1 -nan -0.00736287 
Shoots/CH_IMAGES/snapshot219872/VIS_SV_90_z1_h1_g0_e65_v500_new_466799_0.png 0 0 -nan 0 0 0 -nan -nan 0 -1 -1 -1 -1 -1 -1 -nan -1 -1 -nan 0.04596 
Shoots/CH_IMAGES/snapshot219872/VIS_SV_0_z1_h1_g0_e65_v500_new_466798_0.png 0 0 -nan 0 0 0 -nan -nan 0 -1 -1 -1 -1 -1 -1 -nan -1 -1 -nan 0.0416217 
Shoots/CH_IMAGES/snapshot219873/VIS_SV_0_z1_h1_g0_e65_v500_new_466807_0.png 0 0 -nan 0 0 0 -nan -nan 0 -1 -1 -1 -1 -1 -1 -nan -1 -1 -nan -0.00553914 
Shoots/CH_IMAGES/snapshot219873/VIS_SV_90_z1_h1_g0_e65_v500_new_466808_0.png 0 0 -nan 0 0 0 -nan -nan 0 -1 -1 -1 -1 -1 -1 -nan -1 -1 -nan 0.0197948 
Shoots/CH_IMAGES/snapshot219874/VIS_SV_90_z1_h1_g0_e65_v500_new_466814_0.png 0 0 -nan 0 0 0 -nan -nan 0 -1 -1 -1 -1 -1 -1 -nan -1 -1 -nan -0.0137192 
Shoots/CH_IMAGES/snapshot219874/VIS_SV_0_z1_h1_g0_e65_v500_new_466813_0.png 0 0 -nan 0 0 0 -nan -nan 0 -1 -1 -1 -1 -1 -1 -nan -1 -1 -nan 0.00474324 
Shoots/CH_IMAGES/snapshot219875/VIS_SV_90_z1_h1_g0_e65_v500_new_466820_0.png 39517 555518 0.0711354 6682.41 965 1220 1079.64 686.918 14 948.114 820.081 1403.26 782.88 21.4166 0.940318 0.0111206 0.557901 1.79243 1.07647 -0.0847005 
Shoots/CH_IMAGES/snapshot219875/VIS_SV_0_z1_h1_g0_e65_v500_new_466819_0.png 49779 494598 0.100645 7995.78 722 1193 1191.54 704.148 12 1100.19 691.245 939.591 496.297 164.297 0.971385 0.00978439 0.528206 1.8932 1.10974 -0.0598363 
Shoots/CH_IMAGES/snapshot219876/VIS_SV_90_z1_h1_g0_e65_v500_new_466823_0.png 862 1088.5 0.791915 261.77 16 122 1219.73 1275.45 11 1220.02 1276.35 119.609 9.92816 175.828 1.35425 0.158081 0.0830051 12.0474 0.740088 -0.0417613 
Shoots/CH_IMAGES/snapshot219876/VIS_SV_0_z1_h1_g0_e65_v500_new_466822_0.png 1038 4503.5 0.230487 498.935 65 126 1262.45 1281.73 9 1230.47 1275.85 128.654 64.2281 16.7556 1.00077 0.0523985 0.499232 2.00308 1.01749 -0.0142774 
Shoots/CH_IMAGES/snapshot219877/VIS_SV_0_z1_h1_g0_e65_v500_new_466831_0.png 63493 615668 0.103129 7661.43 786 1192 1306.37 659.339 17 1416.59 688.587 994.87 649.417 9.2981 0.833347 0.013593 0.652766 1.53194 1.15516 -0.149658 
Shoots/CH_IMAGES/snapshot219877/VIS_SV_90_z1_h1_g0_e65_v500_new_466832_0.png 53912 740060 0.0728481 8467.43 1425 1120 1123.52 622.648 18 377.074 253.003 1783.57 1092.98 0 0.879991 0.00944914 0.612808 1.63183 1.13485 -0.122336 
Shoots/CH_IMAGES/snapshot219878/VIS_SV_0_z1_h1_g0_e65_v500_new_466837_0.png 0 0 -nan 0 0 0 -nan -nan 0 -1 -1 -1 -1 -1 -1 -nan -1 -1 -nan -0.0568688 
Shoots/CH_IMAGES/snapshot219878/VIS_SV_90_z1_h1_g0_e65_v500_new_466838_0.png 0 0 -nan 0 0 0 -nan -nan 0 -1 -1 -1 -1 -1 -1 -nan -1 -1 -nan -0.0795757 
Shoots/CH_IMAGES/snapshot219879/VIS_SV_90_z1_h1_g0_e65_v500_new_466844_0.png 25220 347261 0.0726255 6197.24 768 865 1119.84 837.994 20 1264.96 539.914 596.427 502.882 0 0.560075 0.00825198 0.843158 1.18602 1 -0.0911838 
Shoots/CH_IMAGES/snapshot219879/VIS_SV_0_z1_h1_g0_e65_v500_new_466843_0.png 21960 251596 0.0872828 5900.72 526 851 1230.42 901.265 9 1188.02 962.373 692.548 389.734 4.22234 0.935143 0.0079256 0.562754 1.77697 0.971557 -0.140111 
Shoots/CH_IMAGES/snapshot219880/VIS_SV_90_z1_h1_g0_e65_v500_new_466850_0.png 12279 194081 0.0632674 4237.93 717 481 1323 1005.23 25 1175.04 847.786 458.13 454.507 0 0.125756 0.00859142 0.992093 1.00797 1.02496 -0.133392 
Shoots/CH_IMAGES/snapshot219880/VIS_SV_0_z1_h1_g0_e65_v500_new_466849_0.png 10926 105792 0.103278 3099.25 343 486 1206.18 1018.53 23 1023.49 1335.01 971.145 435.66 19.623 1.05014 0.0142941 0.448604 2.22914 0.978394 -0.109244 
Shoots/CH_IMAGES/snapshot219881/VIS_SV_90_z1_h1_g0_e65_v500_new_466856_0.png 0 0 -nan 0 0 0 -nan -nan 0 -1 -1 -1 -1 -1 -1 -nan -1 -1 -nan -0.0814332 
Shoots/CH_IMAGES/snapshot219881/VIS_SV_0_z1_h1_g0_e65_v500_new_466855_0.png 0 0 -nan 0 0 0 -nan -nan 0 -1 -1 -1 -1 -1 -1 -nan -1 -1 -nan -0.0540807 
Shoots/CH_IMAGES/snapshot219882/VIS_SV_0_z1_h1_g0_e65_v500_new_466858_0.png 1380 4767 0.28949 479.451 67 139 1222.62 1275.21 11 1262.51 1280.42 165.112 97.4662 28.9163 0.905202 0.0754399 0.590305 1.69404 0.817493 -0.0937207 
Shoots/CH_IMAGES/snapshot219882/VIS_SV_90_z1_h1_g0_e65_v500_new_466859_0.png 990 5193.5 0.190623 507.243 96 126 1267.34 1285.89 10 1233.26 1273.17 185.319 78.7175 21.7851 1.0726 0.0483518 0.424767 2.35423 1.04189 -0.0696492 
Shoots/CH_IMAGES/snapshot219883/VIS_SV_0_z1_h1_g0_e65_v500_new_466867_0.png 17411 172308 0.101046 4517.05 447 737 1139.3 908.714 10 1048.66 954.609 717.026 338.512 161.575 1.02752 0.0107232 0.472105 2.11817 1.08397 -0.0982631 
Shoots/CH_IMAGES/snapshot219883/VIS_SV_90_z1_h1_g0_e65_v500_new_466868_0.png 16237 205015 0.0791991 4641.96 448 730 1173.39 933.757 9 1028.67 757.257 582.153 372.751 19.0906 0.848178 0.00946918 0.640297 1.56178 1.07382 -0.100858 
Shoots/CH_IMAGES/snapshot219884/VIS_SV_0_z1_h1_g0_e65_v500_new_466873_0.png 0 0 -nan 0 0 0 -nan -nan 0 -1 -1 -1 -1 -1 -1 -nan -1 -1 -nan -0.0609263 
Shoots/CH_IMAGES/snapshot219884/VIS_SV_90_z1_h1_g0_e65_v500_new_466874_0.png 0 0 -nan 0 0 0 -nan -nan 0 -1 -1 -1 -1 -1 -1 -nan -1 -1 -nan -0.0791849 
Shoots/CH_IMAGES/snapshot219885/VIS_SV_0_z1_h1_g0_e65_v500_new_466879_0.png 45727 639855 0.0714646 10587.4 1175 1089 1341.54 760.873 20 1369.04 687.787 1063.31 849.608 52.18 0.634003 0.00512626 0.79902 1.25153 1.11139 -0.124004 
Shoots/CH_IMAGES/snapshot219885/VIS_SV_90_z1_h1_g0_e65_v500_new_466880_0.png 45553 259902 0.17527 6883.98 410 1171 1250.7 725.723 17 1360.56 809.936 1463.76 331.48 179.268 1.24382 0.0120794 0.226459 4.41582 1.08808 -0.142407 
Shoots/CH_IMAGES/snapshot219886/VIS_SV_0_z1_h1_g0_e65_v500_new_466885_0.png 7354 115160 0.0638587 3708.46 318 537 1195.5 1045.24 13 1182.46 1003.5 561.662 279.215 179.848 1.00287 0.00671965 0.497123 2.01158 0.941842 -0.0819823 
Shoots/CH_IMAGES/snapshot219886/VIS_SV_90_z1_h1_g0_e65_v500_new_466886_0.png 6491 101616 0.0638777 3050.54 335 547 1235.44 1031.75 9 1291.2 996.165 681.843 284.161 174.383 1.08004 0.00876535 0.416754 2.39949 0.902975 -0.0921147 
Shoots/CH_IMAGES/snapshot219887/VIS_SV_0_z1_h1_g0_e65_v500_new_466891_0.png 55270 866819 0.0637619 8975.51 1479 1175 1279.24 713.552 12 1344.5 638.307 1365.13 906.03 71.005 0.820129 0.00862147 0.663694 1.50672 1.13941 -0.160073 
Shoots/CH_IMAGES/snapshot219887/VIS_SV_90_z1_h1_g0_e65_v500_new_466892_0.png 46263 390146 0.118579 6908.28 577 1231 1032.87 701.94 16 968.49 739.459 1116.98 375.974 157.182 1.15187 0.0121816 0.3366 2.97089 1.1013 -0.176245 
Shoots/CH_IMAGES/snapshot219888/VIS_SV_90_z1_h1_g0_e65_v500_new_466898_0.png 0 0 -nan 0 0 0 -nan -nan 0 -1 -1 -1 -1 -1 -1 -nan -1 -1 -nan -0.119023 
Shoots/CH_IMAGES/snapshot219888/VIS_SV_0_z1_h1_g0_e65_v500_new_466897_0.png 0 0 -nan 0 0 0 -nan -nan 0 -1 -1 -1 -1 -1 -1 -nan -1 -1 -nan -0.107602 
Shoots/CH_IMAGES/snapshot219889/VIS_SV_90_z1_h1_g0_e65_v500_new_466904_0.png 14980 135438 0.110604 3892.71 285 798 1163.45 952.92 13 1148.49 991.08 659.775 224.907 176.133 1.14814 0.0124227 0.340884 2.93355 1.05515 -0.124203 
Shoots/CH_IMAGES/snapshot219889/VIS_SV_0_z1_h1_g0_e65_v500_new_466903_0.png 13372 288764 0.0463076 4425.35 686 801 1257.61 952.954 10 1158.79 821.395 1204.79 616.771 38.8008 0.987996 0.00858048 0.511932 1.95339 1.04446 -0.175635 
Shoots/CH_IMAGES/snapshot219890/VIS_SV_90_z1_h1_g0_e65_v500_new_466910_0.png 0 0 -nan 0 0 0 -nan -nan 0 -1 -1 -1 -1 -1 -1 -nan -1 -1 -nan -0.120047 
Shoots/CH_IMAGES/snapshot219890/VIS_SV_0_z1_h1_g0_e65_v500_new_466909_0.png 0 0 -nan 0 0 0 -nan -nan 0 -1 -1 -1 -1 -1 -1 -nan -1 -1 -nan -0.104637 
Shoots/CH_IMAGES/snapshot219891/VIS_SV_90_z1_h1_g0_e65_v500_new_466916_0.png 0 0 -nan 0 0 0 -nan -nan 0 -1 -1 -1 -1 -1 -1 -nan -1 -1 -nan -0.12856 
Shoots/CH_IMAGES/snapshot219891/VIS_SV_0_z1_h1_g0_e65_v500_new_466915_0.png 0 0 -nan 0 0 0 -nan -nan 0 -1 -1 -1 -1 -1 -1 -nan -1 -1 -nan -0.108141 
Shoots/CH_IMAGES/snapshot219892/VIS_SV_90_z1_h1_g0_e65_v500_new_466922_0.png 56839 495740 0.114655 8344.37 961 1050 1464.83 694.559 23 1583.34 730.005 1121.14 508.211 38.3186 1.04566 0.0102582 0.453297 2.20606 1.14225 -0.204972 
Shoots/CH_IMAGES/snapshot219892/VIS_SV_0_z1_h1_g0_e65_v500_new_466921_0.png 46789 434046 0.107797 7056.15 849 989 1056.02 637.427 15 -1169.21 4218.78 8627.04 2509.58 29.8119 1.19088 0.0118091 0.290897 3.43765 1.10301 -0.209199 
Shoots/CH_IMAGES/snapshot219893/VIS_SV_0_z1_h1_g0_e65_v500_new_466927_0.png 44499 566502 0.0785504 7619.08 1322 902 1216.09 783.1 20 1808.05 1267.77 2039.57 823.005 129.312 1.09223 0.00963286 0.403519 2.4782 1.09957 -0.166537 
Shoots/CH_IMAGES/snapshot219893/VIS_SV_90_z1_h1_g0_e65_v500_new_466928_0.png 36294 360284 0.100737 6002.6 721 838 1107.39 819.808 20 1041.61 895.722 753.099 499.697 144.601 0.82034 0.012658 0.663521 1.50711 1.05451 -0.141349 
Shoots/CH_IMAGES/snapshot219894/VIS_SV_0_z1_h1_g0_e65_v500_new_466933_0.png 36950 455266 0.0811614 8392.36 786 1224 1134.64 728.501 12 1029.95 833.468 1214.67 683.498 24.5953 0.9352 0.0065926 0.562701 1.77714 1.06796 -0.169439 
Shoots/CH_IMAGES/snapshot219894/VIS_SV_90_z1_h1_g0_e65_v500_new_466934_0.png 33177 367700 0.0902284 6372.53 474 1267 1253.16 722.993 8 1294.32 591.578 1197.51 406.639 179.95 1.14929 0.0102665 0.33957 2.9449 1.04307 -0.14649 
Shoots/CH_IMAGES/snapshot219895/VIS_SV_0_z1_h1_g0_e65_v500_new_466939_0.png 0 0 -nan 0 0 0 -nan -nan 0 -1 -1 -1 -1 -1 -1 -nan -1 -1 -nan -0.10804 
Shoots/CH_IMAGES/snapshot219895/VIS_SV_90_z1_h1_g0_e65_v500_new_466940_0.png 0 0 -nan 0 0 0 -nan -nan 0 -1 -1 -1 -1 -1 -1 -nan -1 -1 -nan -0.164818 
Shoots/CH_IMAGES/snapshot219896/VIS_SV_0_z1_h1_g0_e65_v500_new_466945_0.png 15951 233447 0.0683281 4682.13 602 680 1190.32 906.227 41 -74.0204 2563.8 4477.35 1195.85 35.6124 1.21071 0.00914346 0.267089 3.74408 1.07725 -0.134982 
Shoots/CH_IMAGES/snapshot219897/VIS_SV_90_z1_h1_g0_e65_v500_new_466952_0.png 0 0 -nan 0 0 0 -nan -nan 0 -1 -1 -1 -1 -1 -1 -nan -1 -1 -nan -0.113508 
Shoots/CH_IMAGES/snapshot219896/VIS_SV_90_z1_h1_g0_e65_v500_new_466946_0.png 23764 214212 0.110937 5261.59 563 678 1206.19 927.415 35 1023.1 1055.96 797.74 587.257 47.5561 0.726428 0.0107869 0.736151 1.35842 1.14964 -0.145867 
Shoots/CH_IMAGES/snapshot219897/VIS_SV_0_z1_h1_g0_e65_v500_new_466951_0.png 0 0 -nan 0 0 0 -nan -nan 0 -1 -1 -1 -1 -1 -1 -nan -1 -1 -nan -0.118562 
Shoots/CH_IMAGES/snapshot219898/VIS_SV_0_z1_h1_g0_e65_v500_new_466957_0.png 51982 735542 0.0706717 9962.08 1291 1092 1263.56 769.886 15 886.877 1049.44 1824.69 758.748 52.0925 1.0809 0.00658208 0.415823 2.40487 1.14002 -0.223406 
Shoots/CH_IMAGES/snapshot219898/VIS_SV_90_z1_h1_g0_e65_v500_new_466958_0.png 54034 303123 0.178258 8046.41 598 1155 1291.82 756.413 14 1348.67 867.401 1103.16 470.118 156.964 1.0713 0.0104875 0.426156 2.34656 1.19204 -0.20826 
Shoots/CH_IMAGES/snapshot219899/VIS_SV_0_z1_h1_g0_e65_v500_new_466963_0.png 0 0 -nan 0 0 0 -nan -nan 0 -1 -1 -1 -1 -1 -1 -nan -1 -1 -nan -0.14606 
Shoots/CH_IMAGES/snapshot219899/VIS_SV_90_z1_h1_g0_e65_v500_new_466964_0.png 0 0 -nan 0 0 0 -nan -nan 0 -1 -1 -1 -1 -1 -1 -nan -1 -1 -nan -0.149375 
Shoots/CH_IMAGES/snapshot219900/VIS_SV_90_z1_h1_g0_e65_v500_new_466967_0.png 0 0 -nan 0 0 0 -nan -nan 0 -1 -1 -1 -1 -1 -1 -nan -1 -1 -nan -0.128662 
Shoots/CH_IMAGES/snapshot219900/VIS_SV_0_z1_h1_g0_e65_v500_new_466966_0.png 0 0 -nan 0 0 0 -nan -nan 0 -1 -1 -1 -1 -1 -1 -nan -1 -1 -nan -0.112849 
Shoots/CH_IMAGES/snapshot219901/VIS_SV_90_z1_h1_g0_e65_v500_new_466976_0.png 0 0 -nan 0 0 0 -nan -nan 0 -1 -1 -1 -1 -1 -1 -nan -1 -1 -nan -0.158524 
Shoots/CH_IMAGES/snapshot219901/VIS_SV_0_z1_h1_g0_e65_v500_new_466975_0.png 0 0 -nan 0 0 0 -nan -nan 0 -1 -1 -1 -1 -1 -1 -nan -1 -1 -nan -0.137967 
Shoots/CH_IMAGES/snapshot219902/VIS_SV_90_z1_h1_g0_e65_v500_new_466982_0.png 5096 74543.5 0.0683628 2400.3 258 443 1263.72 1100.99 6 1249 1281.15 483.943 224.587 0 1.0353 0.011115 0.464077 2.15481 0.90062 -0.178621 
Shoots/CH_IMAGES/snapshot219902/VIS_SV_0_z1_h1_g0_e65_v500_new_466981_0.png 4829 56450 0.0855447 2093.74 212 424 1220.91 1109.99 7 1318.99 992.571 422.913 293.448 152.675 0.782466 0.0138428 0.693874 1.44118 0.825699 -0.168725 
Shoots/CH_IMAGES/snapshot219903/VIS_SV_0_z1_h1_g0_e65_v500_new_466987_0.png 0 0 -nan 0 0 0 -nan -nan 0 -1 -1 -1 -1 -1 -1 -nan -1 -1 -nan -0.143767 
Shoots/CH_IMAGES/snapshot219903/VIS_SV_90_z1_h1_g0_e65_v500_new_466988_0.png 0 0 -nan 0 0 0 -nan -nan 0 -1 -1 -1 -1 -1 -1 -nan -1 -1 -nan -0.145034 
Shoots/CH_IMAGES/snapshot219904/VIS_SV_90_z1_h1_g0_e65_v500_new_466991_0.png 47915 463896 0.103288 7008.59 800 1089 1334.61 647.384 20 1338.24 713.57 1137.92 507.339 35.1681 1.05276 0.012258 0.445849 2.24291 1.10228 -0.217324 
Shoots/CH_IMAGES/snapshot219904/VIS_SV_0_z1_h1_g0_e65_v500_new_466990_0.png 47089 636256 0.0740095 8001.94 1210 985 1252.03 693.242 33 -830.2 2333.42 5616.06 1495.33 50.5108 1.2114 0.00924143 0.266259 3.75575 1.10664 -0.201169 
Shoots/CH_IMAGES/snapshot219905/VIS_SV_0_z1_h1_g0_e65_v500_new_466999_0.png 0 0 -nan 0 0 0 -nan -nan 0 -1 -1 -1 -1 -1 -1 -nan -1 -1 -nan -0.159189 
Shoots/CH_IMAGES/snapshot219905/VIS_SV_90_z1_h1_g0_e65_v500_new_467000_0.png 0 0 -nan 0 0 0 -nan -nan 0 -1 -1 -1 -1 -1 -1 -nan -1 -1 -nan -0.139227 
Shoots/CH_IMAGES/snapshot219906/VIS_SV_0_z1_h1_g0_e65_v500_new_467005_0.png 60482 748004 0.0808579 9011.37 1477 1177 1171.19 669.821 17 964.71 661.445 1418.42 910.315 93.1208 0.846426 0.00935953 0.641781 1.55816 1.15649 -0.249273 
Shoots/CH_IMAGES/snapshot219906/VIS_SV_90_z1_h1_g0_e65_v500_new_467006_0.png 47204 313186 0.150722 7463.34 567 1046 1209.21 706.076 19 1300.91 764.166 951.41 496.077 172.033 0.978353 0.0106493 0.521412 1.91787 1.15383 -0.22222 
Shoots/CH_IMAGES/snapshot219907/VIS_SV_90_z1_h1_g0_e65_v500_new_467012_0.png 19162 95841 0.199935 2578.98 226 678 1247.83 938.371 16 1325.07 1143.72 792.607 217.433 177.163 1.20472 0.0362038 0.274326 3.64529 1.06395 -0.188894 
Shoots/CH_IMAGES/snapshot219907/VIS_SV_0_z1_h1_g0_e65_v500_new_467011_0.png 15619 254834 0.0612909 6566.67 633 674 1274.22 1001.95 26 1042.19 1028.1 722.392 621.588 23.0143 0.528282 0.00455169 0.860459 1.16217 1.09749 -0.17039 
Shoots/CH_IMAGES/snapshot219908/VIS_SV_0_z1_h1_g0_e65_v500_new_467017_0.png 0 0 -nan 0 0 0 -nan -nan 0 -1 -1 -1 -1 -1 -1 -nan -1 -1 -nan -0.124384 
Shoots/CH_IMAGES/snapshot219909/VIS_SV_90_z1_h1_g0_e65_v500_new_467024_0.png 22841 131898 0.173172 3963.42 239 966 1185.67 820.209 14 1167.95 895.558 854.457 188.226 179.397 1.24877 0.018272 0.220287 4.53952 1.02139 -0.198406 
Shoots/CH_IMAGES/snapshot219908/VIS_SV_90_z1_h1_g0_e65_v500_new_467018_0.png 0 0 -nan 0 0 0 -nan -nan 0 -1 -1 -1 -1 -1 -1 -nan -1 -1 -nan -0.147356 
Shoots/CH_IMAGES/snapshot219909/VIS_SV_0_z1_h1_g0_e65_v500_new_467023_0.png 31089 526712 0.0590247 8037.84 1069 1020 1211.52 778.385 7 1056.27 790.307 1038.9 851.095 59.1175 0.601284 0.00604696 0.819229 1.22066 1.0434 -0.198768 
Shoots/CH_IMAGES/snapshot219910/VIS_SV_90_z1_h1_g0_e65_v500_new_467030_0.png 0 0 -nan 0 0 0 -nan -nan 0 -1 -1 -1 -1 -1 -1 -nan -1 -1 -nan -0.150481 
Shoots/CH_IMAGES/snapshot219910/VIS_SV_0_z1_h1_g0_e65_v500_new_467029_0.png 0 0 -nan 0 0 0 -nan -nan 0 -1 -1 -1 -1 -1 -1 -nan -1 -1 -nan -0.131762 
Shoots/CH_IMAGES/snapshot219911/VIS_SV_90_z1_h1_g0_e65_v500_new_467036_0.png 14962 56131 0.266555 2562.62 178 590 1268.44 1003.38 23 1262.22 1020.08 539.288 158.896 0.700561 1.18774 0.0286306 0.29464 3.39397 1.01458 -0.157142 
Shoots/CH_IMAGES/snapshot219911/VIS_SV_0_z1_h1_g0_e65_v500_new_467035_0.png 12106 202776 0.0597013 4863.83 637 601 1206.04 1054.78 22 1147.2 1029.93 798.552 391.011 117.292 1.0103 0.00643065 0.48965 2.04227 1.03894 -0.161615 
Shoots/CH_IMAGES/snapshot219912/VIS_SV_0_z1_h1_g0_e65_v500_new_467038_0.png 0 0 -nan 0 0 0 -nan -nan 0 -1 -1 -1 -1 -1 -1 -nan -1 -1 -nan -0.172214 
Shoots/CH_IMAGES/snapshot219912/VIS_SV_90_z1_h1_g0_e65_v500_new_467039_0.png 0 0 -nan 0 0 0 -nan -nan 0 -1 -1 -1 -1 -1 -1 -nan -1 -1 -nan -0.163435 
Shoots/CH_IMAGES/snapshot219913/VIS_SV_0_z1_h1_g0_e65_v500_new_467047_0.png 0 0 -nan 0 0 0 -nan -nan 0 -1 -1 -1 -1 -1 -1 -nan -1 -1 -nan -0.152114 
Shoots/CH_IMAGES/snapshot219913/VIS_SV_90_z1_h1_g0_e65_v500_new_467048_0.png 0 0 -nan 0 0 0 -nan -nan 0 -1 -1 -1 -1 -1 -1 -nan -1 -1 -nan -0.168573 
Shoots/CH_IMAGES/snapshot219914/VIS_SV_0_z1_h1_g0_e65_v500_new_467053_0.png 26053 570422 0.0456732 7851.75 950 1091 1227.58 756.802 9 1211.82 675.349 983.981 672.909 175.373 0.795155 0.00531049 0.683864 1.46228 1.01773 -0.183783 
Shoots/CH_IMAGES/snapshot219914/VIS_SV_90_z1_h1_g0_e65_v500_new_467054_0.png 25383 133128 0.190665 4311.77 205 1064 1258.12 771.072 11 1287.16 785.981 961.938 259.793 15.2853 1.20824 0.017157 0.270072 3.70271 1.039 -0.191491 
Shoots/CH_IMAGES/snapshot219915/VIS_SV_0_z1_h1_g0_e65_v500_new_467059_0.png 0 0 -nan 0 0 0 -nan -nan 0 -1 -1 -1 -1 -1 -1 -nan -1 -1 -nan -0.195107 
Shoots/CH_IMAGES/snapshot219915/VIS_SV_90_z1_h1_g0_e65_v500_new_467060_0.png 0 0 -nan 0 0 0 -nan -nan 0 -1 -1 -1 -1 -1 -1 -nan -1 -1 -nan -0.146549 
Shoots/CH_IMAGES/snapshot219916/VIS_SV_0_z1_h1_g0_e65_v500_new_467065_0.png 0 0 -nan 0 0 0 -nan -nan 0 -1 -1 -1 -1 -1 -1 -nan -1 -1 -nan -0.147697 
Shoots/CH_IMAGES/snapshot219916/VIS_SV_90_z1_h1_g0_e65_v500_new_467066_0.png 0 0 -nan 0 0 0 -nan -nan 0 -1 -1 -1 -1 -1 -1 -nan -1 -1 -nan -0.170762 
Shoots/CH_IMAGES/snapshot219917/VIS_SV_0_z1_h1_g0_e65_v500_new_467071_0.png 0 0 -nan 0 0 0 -nan -nan 0 -1 -1 -1 -1 -1 -1 -nan -1 -1 -nan -0.136126 
Shoots/CH_IMAGES/snapshot219918/VIS_SV_90_z1_h1_g0_e65_v500_new_467078_0.png 0 0 -nan 0 0 0 -nan -nan 0 -1 -1 -1 -1 -1 -1 -nan -1 -1 -nan -0.135618 
Shoots/CH_IMAGES/snapshot219917/VIS_SV_90_z1_h1_g0_e65_v500_new_467072_0.png 0 0 -nan 0 0 0 -nan -nan 0 -1 -1 -1 -1 -1 -1 -nan -1 -1 -nan -0.174177 
Shoots/CH_IMAGES/snapshot219918/VIS_SV_0_z1_h1_g0_e65_v500_new_467077_0.png 0 0 -nan 0 0 0 -nan -nan 0 -1 -1 -1 -1 -1 -1 -nan -1 -1 -nan -0.153769 
Shoots/CH_IMAGES/snapshot219919/VIS_SV_90_z1_h1_g0_e65_v500_new_467084_0.png 40432 372027 0.10868 6651.37 687 1001 1236.69 765.326 14 1255.8 788.94 799.302 555.342 164.551 0.781302 0.0114845 0.694783 1.4393 1.07535 -0.206474 
Shoots/CH_IMAGES/snapshot219919/VIS_SV_0_z1_h1_g0_e65_v500_new_467083_0.png 49943 706747 0.070666 8259.87 1408 965 1272.86 707.974 19 1017.6 590.305 1881.92 996.696 43.9607 0.969931 0.00919895 0.529617 1.88816 1.1219 -0.236348 
Shoots/CH_IMAGES/snapshot219920/VIS_SV_90_z1_h1_g0_e65_v500_new_467090_0.png 0 0 -nan 0 0 0 -nan -nan 0 -1 -1 -1 -1 -1 -1 -nan -1 -1 -nan -0.139907 
Shoots/CH_IMAGES/snapshot219920/VIS_SV_0_z1_h1_g0_e65_v500_new_467089_0.png 0 0 -nan 0 0 0 -nan -nan 0 -1 -1 -1 -1 -1 -1 -nan -1 -1 -nan -0.180317 
Shoots/CH_IMAGES/snapshot219921/VIS_SV_90_z1_h1_g0_e65_v500_new_467096_0.png 30279 283918 0.106647 5532.78 610 768 1243.09 866.005 33 1178.03 916.122 756.856 583.755 98.1391 0.676329 0.0124298 0.771289 1.29653 1.1954 -0.175764 
Shoots/CH_IMAGES/snapshot219922/VIS_SV_0_z1_h1_g0_e65_v500_new_467101_0.png 13858 185187 0.0748325 3925.06 480 609 1248.88 977.245 14 948.87 695.743 733.81 585.571 0 0.63563 0.0113036 0.797987 1.25315 1.05139 -0.187408 
Shoots/CH_IMAGES/snapshot219921/VIS_SV_0_z1_h1_g0_e65_v500_new_467095_0.png 32713 288386 0.113435 6502 702 808 1191.67 878.585 33 1114.09 867.984 755.224 502.316 134 0.818387 0.0097238 0.665122 1.50348 1.21462 -0.187175 
Shoots/CH_IMAGES/snapshot219922/VIS_SV_90_z1_h1_g0_e65_v500_new_467102_0.png 15858 185419 0.0855252 4229.85 546 601 1272.78 1007.96 23 1464.44 1057.34 599.576 545.823 3.92797 0.423445 0.011138 0.910347 1.09848 1.06178 -0.171456 
Shoots/CH_IMAGES/snapshot219923/VIS_SV_90_z1_h1_g0_e65_v500_new_467108_0.png 0 0 -nan 0 0 0 -nan -nan 0 -1 -1 -1 -1 -1 -1 -nan -1 -1 -nan -0.151215 
Shoots/CH_IMAGES/snapshot219923/VIS_SV_0_z1_h1_g0_e65_v500_new_467107_0.png 0 0 -nan 0 0 0 -nan -nan 0 -1 -1 -1 -1 -1 -1 -nan -1 -1 -nan -0.15628 
Shoots/CH_IMAGES/snapshot219924/VIS_SV_90_z1_h1_g0_e65_v500_new_467114_0.png 46425 615482 0.0754287 8020.71 1137 1039 1131.57 703.334 23 548.844 179.362 1558.99 769.806 0 1.0062 0.00906851 0.493784 2.02518 1.11092 -0.214731 
Shoots/CH_IMAGES/snapshot219924/VIS_SV_0_z1_h1_g0_e65_v500_new_467113_0.png 56022 497566 0.112592 9007.13 907 1113 1133.65 659.548 22 1145.69 742.844 1172.96 493.346 146.645 1.07648 0.00867752 0.420599 2.37756 1.13714 -0.209516 
Shoots/CH_IMAGES/snapshot219925/VIS_SV_90_z1_h1_g0_e65_v500_new_467120_0.png 26458 441792 0.0598879 7111.31 767 977 1251.29 781.384 9 4071.03 2449.06 6796.25 2205.09 122.744 1.16236 0.00657458 0.324458 3.08207 1.01884 -0.177113 
Shoots/CH_IMAGES/snapshot219926/VIS_SV_0_z1_h1_g0_e65_v500_new_467125_0.png 5924 33242 0.178208 1672.19 163 413 1274.01 1138.26 12 1288.62 1137.17 489.221 133.304 30.4028 1.20625 0.0266227 0.272482 3.66996 0.91172 -0.15808 
Shoots/CH_IMAGES/snapshot219925/VIS_SV_0_z1_h1_g0_e65_v500_new_467119_0.png 23353 223412 0.104529 4746.48 383 972 1186.09 758.88 14 1101.33 866.97 944.801 315.216 176.49 1.15444 0.0130259 0.333632 2.99732 0.971095 -0.184873 
Shoots/CH_IMAGES/snapshot219926/VIS_SV_90_z1_h1_g0_e65_v500_new_467126_0.png 4856 39688 0.122354 1385.55 230 395 1262.45 1158.95 8 1445.41 901.53 568.226 514.71 148.891 0.434007 0.0317867 0.905819 1.10397 0.894872 -0.165068 
Shoots/CH_IMAGES/snapshot219927/VIS_SV_0_z1_h1_g0_e65_v500_new_467131_0.png 0 0 -nan 0 0 0 -nan -nan 0 -1 -1 -1 -1 -1 -1 -nan -1 -1 -nan -0.170109 
Shoots/CH_IMAGES/snapshot219927/VIS_SV_90_z1_h1_g0_e65_v500_new_467132_0.png 0 0 -nan 0 0 0 -nan -nan 0 -1 -1 -1 -1 -1 -1 -nan -1 -1 -nan -0.166558 
Shoots/CH_IMAGES/snapshot219928/VIS_SV_0_z1_h1_g0_e65_v500_new_467134_0.png 21762 251143 0.0866518 4947.38 555 810 1309.91 855.784 12 785.878 109.619 1774.52 1203.78 0 0.80203 0.0111727 0.678374 1.47411 1.13402 -0.20005 
Shoots/CH_IMAGES/snapshot219928/VIS_SV_90_z1_h1_g0_e65_v500_new_467135_0.png 24477 409448 0.0597804 5402.35 975 819 1066.77 797.647 18 1238.13 561.198 849.987 656.041 132.276 0.675537 0.0105391 0.771825 1.29563 0.995112 -0.185815 
Shoots/CH_IMAGES/snapshot219929/VIS_SV_0_z1_h1_g0_e65_v500_new_467140_0.png 19157 359118 0.0533445 6861.16 796 847 1347.99 872.641 7 1457.51 865.838 742.683 590.246 54.4038 0.640706 0.00511378 0.794748 1.25826 1.02806 -0.193048 
Shoots/CH_IMAGES/snapshot219930/VIS_SV_0_z1_h1_g0_e65_v500_new_467149_0.png 0 0 -nan 0 0 0 -nan -nan 0 -1 -1 -1 -1 -1 -1 -nan -1 -1 -nan -0.175101 
Shoots/CH_IMAGES/snapshot219929/VIS_SV_90_z1_h1_g0_e65_v500_new_467141_0.png 21501 107932 0.199209 3952.07 227 841 1203.67 862.517 18 1184.88 896.098 704.932 189.894 176.983 1.20882 0.0172989 0.269379 3.71224 0.954211 -0.195549 
Shoots/CH_IMAGES/snapshot219930/VIS_SV_90_z1_h1_g0_e65_v500_new_467150_0.png 0 0 -nan 0 0 0 -nan -nan 0 -1 -1 -1 -1 -1 -1 -nan -1 -1 -nan -0.145069 
Shoots/CH_IMAGES/snapshot219931/VIS_SV_90_z1_h1_g0_e65_v500_new_467156_0.png 0 0 -nan 0 0 0 -nan -nan 0 -1 -1 -1 -1 -1 -1 -nan -1 -1 -nan -0.173594 
Shoots/CH_IMAGES/snapshot219931/VIS_SV_0_z1_h1_g0_e65_v500_new_467155_0.png 0 0 -nan 0 0 0 -nan -nan 0 -1 -1 -1 -1 -1 -1 -nan -1 -1 -nan -0.129602 
Shoots/CH_IMAGES/snapshot219932/VIS_SV_90_z1_h1_g0_e65_v500_new_467162_0.png 0 0 -nan 0 0 0 -nan -nan 0 -1 -1 -1 -1 -1 -1 -nan -1 -1 -nan -0.139332 
Shoots/CH_IMAGES/snapshot219932/VIS_SV_0_z1_h1_g0_e65_v500_new_467161_0.png 0 0 -nan 0 0 0 -nan -nan 0 -1 -1 -1 -1 -1 -1 -nan -1 -1 -nan -0.13579 
Shoots/CH_IMAGES/snapshot219933/VIS_SV_0_z1_h1_g0_e65_v500_new_467167_0.png 15227 76782 0.198315 3811.29 240 641 1255.12 1119.76 17 1271.53 1102.65 611.664 133.37 12.501 1.25056 0.0131728 0.218045 4.58621 1.11286 -0.17137 
Shoots/CH_IMAGES/snapshot219933/VIS_SV_90_z1_h1_g0_e65_v500_new_467168_0.png 10781 83885 0.128521 3148.08 214 528 1290.56 1144.4 12 1321.66 1099.14 434.655 222.185 15.6412 0.988761 0.0136703 0.511176 1.95627 0.990419 -0.142438 
Shoots/CH_IMAGES/snapshot219934/VIS_SV_0_z1_h1_g0_e65_v500_new_467173_0.png 0 0 -nan 0 0 0 -nan -nan 0 -1 -1 -1 -1 -1 -1 -nan -1 -1 -nan -0.14978 
Shoots/CH_IMAGES/snapshot219934/VIS_SV_90_z1_h1_g0_e65_v500_new_467174_0.png 0 0 -nan 0 0 0 -nan -nan 0 -1 -1 -1 -1 -1 -1 -nan -1 -1 -nan -0.138386 
Shoots/CH_IMAGES/snapshot219935/VIS_SV_0_z1_h1_g0_e65_v500_new_467176_0.png 0 0 -nan 0 0 0 -nan -nan 0 -1 -1 -1 -1 -1 -1 -nan -1 -1 -nan -0.131997 
Shoots/CH_IMAGES/snapshot219935/VIS_SV_90_z1_h1_g0_e65_v500_new_467177_0.png 0 0 -nan 0 0 0 -nan -nan 0 -1 -1 -1 -1 -1 -1 -nan -1 -1 -nan -0.153637 
Shoots/CH_IMAGES/snapshot219936/VIS_SV_0_z1_h1_g0_e65_v500_new_467185_0.png 0 0 -nan 0 0 0 -nan -nan 0 -1 -1 -1 -1 -1 -1 -nan -1 -1 -nan -0.15788 
Shoots/CH_IMAGES/snapshot219936/VIS_SV_90_z1_h1_g0_e65_v500_new_467186_0.png 0 0 -nan 0 0 0 -nan -nan 0 -1 -1 -1 -1 -1 -1 -nan -1 -1 -nan -0.146289 
Shoots/CH_IMAGES/snapshot219937/VIS_SV_0_z1_h1_g0_e65_v500_new_467191_0.png 24909 395523 0.0629774 6844.45 799 957 1314.63 786.536 14 1169.89 568.815 863.913 505.431 33.0853 0.91099 0.00668172 0.585049 1.70926 1.00359 -0.187931 
Shoots/CH_IMAGES/snapshot219937/VIS_SV_90_z1_h1_g0_e65_v500_new_467192_0.png 27210 268678 0.101274 6177.26 531 1002 1162.76 797.412 10 1324.16 493.199 3045.3 753.819 153.37 1.22676 0.00896079 0.247535 4.03984 1.0024 -0.205128 
Shoots/CH_IMAGES/snapshot219938/VIS_SV_90_z1_h1_g0_e65_v500_new_467198_0.png 0 0 -nan 0 0 0 -nan -nan 0 -1 -1 -1 -1 -1 -1 -nan -1 -1 -nan -0.16962 
Shoots/CH_IMAGES/snapshot219938/VIS_SV_0_z1_h1_g0_e65_v500_new_467197_0.png 0 0 -nan 0 0 0 -nan -nan 0 -1 -1 -1 -1 -1 -1 -nan -1 -1 -nan -0.172726 
Shoots/CH_IMAGES/snapshot219939/VIS_SV_90_z1_h1_g0_e65_v500_new_467204_0.png 0 0 -nan 0 0 0 -nan -nan 0 -1 -1 -1 -1 -1 -1 -nan -1 -1 -nan -0.156043 
Shoots/CH_IMAGES/snapshot219939/VIS_SV_0_z1_h1_g0_e65_v500_new_467203_0.png 0 0 -nan 0 0 0 -nan -nan 0 -1 -1 -1 -1 -1 -1 -nan -1 -1 -nan -0.171159 
Shoots/CH_IMAGES/snapshot219940/VIS_SV_0_z1_h1_g0_e65_v500_new_467209_0.png 34833 447044 0.0779186 7009.33 846 975 1246.72 754.497 13 1372.21 785.082 898.039 674.958 51.0501 0.704853 0.00890938 0.751591 1.33051 1.05788 -0.237844 
Shoots/CH_IMAGES/snapshot219940/VIS_SV_90_z1_h1_g0_e65_v500_new_467210_0.png 29491 296842 0.0993491 5747.74 677 970 1059.37 711.369 11 -439.167 2720.69 5223.55 2297.01 30.6867 1.05854 0.0112177 0.439742 2.27406 1.08428 -0.234245 
Shoots/CH_IMAGES/snapshot219941/VIS_SV_90_z1_h1_g0_e65_v500_new_467216_0.png 0 0 -nan 0 0 0 -nan -nan 0 -1 -1 -1 -1 -1 -1 -nan -1 -1 -nan -0.201232 
Shoots/CH_IMAGES/snapshot219941/VIS_SV_0_z1_h1_g0_e65_v500_new_467215_0.png 0 0 -nan 0 0 0 -nan -nan 0 -1 -1 -1 -1 -1 -1 -nan -1 -1 -nan -0.142591 
Shoots/CH_IMAGES/snapshot219942/VIS_SV_0_z1_h1_g0_e65_v500_new_467221_0.png 19663 236269 0.0832229 5041.79 522 844 1211.9 892.868 9 1461.97 1169.12 1366.21 535.313 155.855 1.10288 0.00972053 0.391824 2.55217 1.10911 -0.192137 
Shoots/CH_IMAGES/snapshot219942/VIS_SV_90_z1_h1_g0_e65_v500_new_467222_0.png 24103 91258 0.264119 4105.93 226 842 1172.82 901.758 22 1151.65 942.778 752.364 120.183 169.515 1.29635 0.0179663 0.15974 6.26016 1.20103 -0.186691 
Shoots/CH_IMAGES/snapshot219943/VIS_SV_90_z1_h1_g0_e65_v500_new_467228_0.png 27852 311292 0.0894724 6354.51 790 790 1279.56 846.213 20 1024.34 1089.86 1252.72 523.391 41.1559 1.07907 0.00866768 0.417802 2.39348 1.17902 -0.206638 
Shoots/CH_IMAGES/snapshot219943/VIS_SV_0_z1_h1_g0_e65_v500_new_467227_0.png 23506 176764 0.13298 5324.74 407 760 1144.64 895.44 25 1065.22 937.58 696.102 321.159 167.375 1.03791 0.0104182 0.461368 2.16747 1.13934 -0.216071 
Shoots/CH_IMAGES/snapshot219944/VIS_SV_90_z1_h1_g0_e65_v500_new_467234_0.png 42762 307431 0.139095 6139.07 711 854 975.399 735.881 20 691.823 1174.01 1311.87 978.406 4.68044 0.713011 0.0142581 0.745808 1.34083 1.13212 -0.211436 
Shoots/CH_IMAGES/snapshot219944/VIS_SV_0_z1_h1_g0_e65_v500_new_467233_0.png 48873 597089 0.0818521 9275.25 1148 918 1265.77 722.927 23 1317.12 767.572 979.504 743.009 83.1904 0.694901 0.00713884 0.758556 1.31829 1.12123 -0.223429 
Shoots/CH_IMAGES/snapshot219945/VIS_SV_90_z1_h1_g0_e65_v500_new_467240_0.png 21178 251319 0.0842674 5995.74 562 788 1328.6 864.25 50 1691.79 1499.71 1900.92 828.582 166.722 1.06218 0.00740303 0.435885 2.29419 1.14403 -0.209622 
Shoots/CH_IMAGES/snapshot219945/VIS_SV_0_z1_h1_g0_e65_v500_new_467239_0.png 21286 93771.5 0.226999 3921.73 242 758 1291.88 809.501 40 1283.92 904.478 692.217 166.195 12.2844 1.23281 0.017392 0.240091 4.16508 1.1061 -0.1942 
Shoots/CH_IMAGES/snapshot219946/VIS_SV_0_z1_h1_g0_e65_v500_new_467242_0.png 4198 48835 0.0859629 1912.08 212 339 1214.58 1173.78 12 1238.38 1156.49 306.804 223.649 32.442 0.736254 0.0144292 0.728965 1.37181 0.874655 -0.17415 
Shoots/CH_IMAGES/snapshot219946/VIS_SV_90_z1_h1_g0_e65_v500_new_467243_0.png 6279 33413 0.187921 1462.1 155 348 1208.22 1149.14 10 1183.17 1202.26 332.343 146.672 8.30061 1.05705 0.03691 0.441327 2.26589 0.842547 -0.165704 
Shoots/CH_IMAGES/snapshot219947/VIS_SV_90_z1_h1_g0_e65_v500_new_467252_0.png 17296 211480 0.0817855 4169.33 424 934 1264.45 899.761 9 1218.96 880.287 1084.26 498.661 144.445 1.03932 0.0125033 0.459907 2.17435 0.918038 -0.175177 
Shoots/CH_IMAGES/snapshot219947/VIS_SV_0_z1_h1_g0_e65_v500_new_467251_0.png 20192 205512 0.0982522 5483.53 373 1003 1255.77 846.794 11 1246.01 882.535 785.243 291.207 179.162 1.12174 0.00843857 0.37085 2.69651 0.948606 -0.164651 
Shoots/CH_IMAGES/snapshot219948/VIS_SV_0_z1_h1_g0_e65_v500_new_467257_0.png 0 0 -nan 0 0 0 -nan -nan 0 -1 -1 -1 -1 -1 -1 -nan -1 -1 -nan -0.140833 
Shoots/CH_IMAGES/snapshot219948/VIS_SV_90_z1_h1_g0_e65_v500_new_467258_0.png 0 0 -nan 0 0 0 -nan -nan 0 -1 -1 -1 -1 -1 -1 -nan -1 -1 -nan -0.166896 
Shoots/CH_IMAGES/snapshot219949/VIS_SV_90_z1_h1_g0_e65_v500_new_467264_0.png 53504 400676 0.133534 7503.32 654 1010 1282.85 717.854 19 1419.83 798.877 1054.93 515.342 3.30806 1.01143 0.0119423 0.488508 2.04705 1.12826 -0.222778 
Shoots/CH_IMAGES/snapshot219949/VIS_SV_0_z1_h1_g0_e65_v500_new_467263_0.png 48572 533178 0.0910991 8072.46 989 976 1374.71 719.786 34 1481.52 744.394 920.334 748.928 55.3599 0.610317 0.00936663 0.813757 1.22887 1.11441 -0.205162 
Shoots/CH_IMAGES/snapshot219950/VIS_SV_90_z1_h1_g0_e65_v500_new_467270_0.png 0 0 -nan 0 0 0 -nan -nan 0 -1 -1 -1 -1 -1 -1 -nan -1 -1 -nan -0.186989 
Shoots/CH_IMAGES/snapshot219950/VIS_SV_0_z1_h1_g0_e65_v500_new_467269_0.png 0 0 -nan 0 0 0 -nan -nan 0 -1 -1 -1 -1 -1 -1 -nan -1 -1 -nan -0.136317 
Shoots/CH_IMAGES/snapshot219951/VIS_SV_90_z1_h1_g0_e65_v500_new_467276_0.png 0 0 -nan 0 0 0 -nan -nan 0 -1 -1 -1 -1 -1 -1 -nan -1 -1 -nan -0.158267 
Shoots/CH_IMAGES/snapshot219951/VIS_SV_0_z1_h1_g0_e65_v500_new_467275_0.png 0 0 -nan 0 0 0 -nan -nan 0 -1 -1 -1 -1 -1 -1 -nan -1 -1 -nan -0.170039 
Shoots/CH_IMAGES/snapshot219952/VIS_SV_90_z1_h1_g0_e65_v500_new_467282_0.png 6056 13271 0.456333 1218.91 66 388 1241.64 1158.27 15 1244.28 1165.81 339.253 54.1655 4.8991 1.29641 0.0512217 0.159661 6.26327 0.8809 -0.192068 
Shoots/CH_IMAGES/snapshot219952/VIS_SV_0_z1_h1_g0_e65_v500_new_467281_0.png 8347 39804 0.209703 2039.56 127 444 1240.75 1286.26 24 1229.96 1196.15 442.552 115.001 2.22314 1.21667 0.0252156 0.25986 3.84823 0.967892 -0.165446 
Shoots/CH_IMAGES/snapshot219953/VIS_SV_0_z1_h1_g0_e65_v500_new_467284_0.png 38797 687466 0.0564348 9056.5 1129 1053 1273.02 703.484 11 1283.38 695.403 965.616 906.929 33.1435 0.348647 0.00594412 0.939223 1.06471 1.0865 -0.23512 
Shoots/CH_IMAGES/snapshot219953/VIS_SV_90_z1_h1_g0_e65_v500_new_467285_0.png 33046 262142 0.126062 5047.84 524 966 1142.13 760.533 23 868.079 1170.76 1478.46 727.547 8.6424 1.00787 0.0162974 0.492098 2.03212 1.03269 -0.233929 
Shoots/CH_IMAGES/snapshot219954/VIS_SV_0_z1_h1_g0_e65_v500_new_467293_0.png 47398 548044 0.0864858 9449.84 1122 1027 1297.28 778.428 20 1291.45 813.652 1341.51 591.614 56.6642 1.05735 0.00666992 0.441007 2.26754 1.11186 -0.231396 
Shoots/CH_IMAGES/snapshot219955/VIS_SV_0_z1_h1_g0_e65_v500_new_467299_0.png 2493 10637.5 0.23436 829.049 71 286 1261.71 1188.48 7 1249.7 1090.01 195.489 133.059 37.3174 0.799192 0.0455798 0.680646 1.46919 0.984482 -0.184609 
Shoots/CH_IMAGES/snapshot219954/VIS_SV_90_z1_h1_g0_e65_v500_new_467294_0.png 43325 341272 0.126952 6989.13 603 1093 1252.53 739.729 14 1747.45 1397.23 1921.3 706.402 147.769 1.12457 0.0111456 0.367668 2.71985 1.08808 -0.261159 
Shoots/CH_IMAGES/snapshot219955/VIS_SV_90_z1_h1_g0_e65_v500_new_467300_0.png 2637 21832 0.120786 1156.22 145 307 1229.26 1188.12 7 1234.03 1252.97 163.603 74.8756 0 1.04147 0.024788 0.457665 2.185 0.889975 -0.205288 
Shoots/CH_IMAGES/snapshot219956/VIS_SV_0_z1_h1_g0_e65_v500_new_467305_0.png 21972 167484 0.131189 4394.52 346 695 1283.08 947.357 21 1720.81 1793.13 2188.98 700.771 160.127 1.16607 0.0142974 0.320136 3.12367 1.1055 -0.207531 
Shoots/CH_IMAGES/snapshot219956/VIS_SV_90_z1_h1_g0_e65_v500_new_467306_0.png 21196 239705 0.0884254 4989.26 632 671 1292.84 936.348 27 1389.37 969.391 578.295 472.956 46.2669 0.603579 0.0107002 0.817846 1.22272 1.11847 -0.215883 
Shoots/CH_IMAGES/snapshot219957/VIS_SV_0_z1_h1_g0_e65_v500_new_467311_0.png 0 0 -nan 0 0 0 -nan -nan 0 -1 -1 -1 -1 -1 -1 -nan -1 -1 -nan -0.157474 
Shoots/CH_IMAGES/snapshot219957/VIS_SV_90_z1_h1_g0_e65_v500_new_467312_0.png 0 0 -nan 0 0 0 -nan -nan 0 -1 -1 -1 -1 -1 -1 -nan -1 -1 -nan -0.16716 
Shoots/CH_IMAGES/snapshot219958/VIS_SV_90_z1_h1_g0_e65_v500_new_467318_0.png 0 0 -nan 0 0 0 -nan -nan 0 -1 -1 -1 -1 -1 -1 -nan -1 -1 -nan -0.143691 
Shoots/CH_IMAGES/snapshot219958/VIS_SV_0_z1_h1_g0_e65_v500_new_467317_0.png 0 0 -nan 0 0 0 -nan -nan 0 -1 -1 -1 -1 -1 -1 -nan -1 -1 -nan -0.156518 
Shoots/CH_IMAGES/snapshot219959/VIS_SV_0_z1_h1_g0_e65_v500_new_467323_0.png 0 0 -nan 0 0 0 -nan -nan 0 -1 -1 -1 -1 -1 -1 -nan -1 -1 -nan -0.145801 
Shoots/CH_IMAGES/snapshot219959/VIS_SV_90_z1_h1_g0_e65_v500_new_467324_0.png 0 0 -nan 0 0 0 -nan -nan 0 -1 -1 -1 -1 -1 -1 -nan -1 -1 -nan -0.155348 
Shoots/CH_IMAGES/snapshot219960/VIS_SV_0_z1_h1_g0_e65_v500_new_467329_0.png 24912 161248 0.154494 4933.14 267 964 1209.82 750.05 9 1117.89 884.704 915.36 390.089 8.4389 1.0713 0.0128638 0.42616 2.34654 0.985838 -0.157386 
Shoots/CH_IMAGES/snapshot219960/VIS_SV_90_z1_h1_g0_e65_v500_new_467330_0.png 29644 372834 0.0795098 6097.11 739 969 1364.8 732.439 15 1812.71 1030.02 1365.43 1080.69 158.282 0.645805 0.0100207 0.791468 1.26347 1.08464 -0.200904 
Shoots/CH_IMAGES/snapshot219961/VIS_SV_0_z1_h1_g0_e65_v500_new_467335_0.png 23501 330364 0.0711367 6897.29 569 1073 1275.6 800.947 10 1281.29 780.148 877.734 502.55 157.606 0.924604 0.00620783 0.572554 1.74656 1.00556 -0.198229 
Shoots/CH_IMAGES/snapshot219961/VIS_SV_90_z1_h1_g0_e65_v500_new_467336_0.png 19460 68495 0.284108 3377.9 160 1040 1251.18 803.982 22 1378.8 823.825 1108.76 296.122 5.14654 1.21072 0.0214318 0.267076 3.74426 0.925683 -0.196184 
Shoots/CH_IMAGES/snapshot219962/VIS_SV_90_z1_h1_g0_e65_v500_new_467342_0.png 30014 365920 0.0820235 6697.06 647 1001 1172.23 750.163 7 1033.47 790.316 1087.99 594.989 3.19163 0.951976 0.00840941 0.546871 1.82859 1.02992 -0.204961 
Shoots/CH_IMAGES/snapshot219962/VIS_SV_0_z1_h1_g0_e65_v500_new_467341_0.png 28020 453580 0.0617753 7318.59 869 1018 1309.14 762.121 13 1061.77 531.992 1008.05 695.157 28.6171 0.787903 0.0065739 0.689604 1.45011 1.08249 -0.169455 
Shoots/CH_IMAGES/snapshot219963/VIS_SV_90_z1_h1_g0_e65_v500_new_467348_0.png 24307 343796 0.0707018 7062.39 733 1067 1226.59 798.601 9 1173.02 619.289 1047.62 514.657 10.9557 1.0087 0.00612404 0.491262 2.03557 1.01059 -0.202365 
Shoots/CH_IMAGES/snapshot219963/VIS_SV_0_z1_h1_g0_e65_v500_new_467347_0.png 18168 201806 0.0900268 5600.05 302 1059 1208.32 799.929 11 1195.29 822.852 963.194 228.074 4.91959 1.23548 0.00728003 0.23679 4.22316 0.949122 -0.179268 
Shoots/CH_IMAGES/snapshot219964/VIS_SV_0_z1_h1_g0_e65_v500_new_467350_0.png 0 0 -nan 0 0 0 -nan -nan 0 -1 -1 -1 -1 -1 -1 -nan -1 -1 -nan -0.1713 
Shoots/CH_IMAGES/snapshot219964/VIS_SV_90_z1_h1_g0_e65_v500_new_467351_0.png 0 0 -nan 0 0 0 -nan -nan 0 -1 -1 -1 -1 -1 -1 -nan -1 -1 -nan -0.172577 
Shoots/CH_IMAGES/snapshot219965/VIS_SV_0_z1_h1_g0_e65_v500_new_467359_0.png 0 0 -nan 0 0 0 -nan -nan 0 -1 -1 -1 -1 -1 -1 -nan -1 -1 -nan -0.156672 
Shoots/CH_IMAGES/snapshot219965/VIS_SV_90_z1_h1_g0_e65_v500_new_467360_0.png 0 0 -nan 0 0 0 -nan -nan 0 -1 -1 -1 -1 -1 -1 -nan -1 -1 -nan -0.146003 
Shoots/CH_IMAGES/snapshot219966/VIS_SV_0_z1_h1_g0_e65_v500_new_467365_0.png 52675 367282 0.143419 7013.98 419 1321 1273.43 537.148 22 1327.05 660.553 1118.71 326.535 8.87158 1.19005 0.0134551 0.291886 3.42599 1.1174 -0.261204 
Shoots/CH_IMAGES/snapshot219966/VIS_SV_90_z1_h1_g0_e65_v500_new_467366_0.png 75720 998138 0.0758613 11677.3 1579 1212 1136.92 592.873 16 1262.47 679.869 1563.97 781.387 122.907 1.00038 0.00697802 0.499618 2.00153 1.19813 -0.258447 
Shoots/CH_IMAGES/snapshot219967/VIS_SV_90_z1_h1_g0_e65_v500_new_467372_0.png 56625 557286 0.101608 8180.36 843 1114 1400.47 637.94 22 1481.36 714.982 969.927 575.241 31.8102 0.902134 0.0106334 0.593077 1.68612 1.13506 -0.243218 
Shoots/CH_IMAGES/snapshot219967/VIS_SV_0_z1_h1_g0_e65_v500_new_467371_0.png 44613 587878 0.0758882 7870.15 1003 1022 1204.61 676.702 22 6003.17 -3178.86 12059.5 2600.5 0 1.25249 0.00905119 0.21564 4.63737 1.09581 -0.257553 
Shoots/CH_IMAGES/snapshot219968/VIS_SV_0_z1_h1_g0_e65_v500_new_467377_0.png 9875 118644 0.0832325 2932.84 430 561 1350.73 1034.23 7 1215.66 970.719 1001.38 340.808 29.2135 1.14862 0.0144268 0.340338 2.93825 1.01692 -0.152428 
Shoots/CH_IMAGES/snapshot219968/VIS_SV_90_z1_h1_g0_e65_v500_new_467378_0.png 10106 148866 0.0678868 3621.36 648 451 1041.68 1030.19 17 1131.34 931.73 310.513 202.052 130.244 0.835817 0.00968378 0.650705 1.53679 0.98247 -0.202659 
Shoots/CH_IMAGES/snapshot219969/VIS_SV_90_z1_h1_g0_e65_v500_new_467384_0.png 19079 149094 0.127966 4287.18 436 702 1312.23 920.302 34 1374.95 950.94 675.504 254.534 20.8568 1.11642 0.0130443 0.376806 2.65389 1.16978 -0.185027 
Shoots/CH_IMAGES/snapshot219969/VIS_SV_0_z1_h1_g0_e65_v500_new_467383_0.png 20737 195737 0.105943 4813.41 534 677 1331.66 945.779 26 1396.1 954.338 653.185 442.714 43.4918 0.802775 0.0112473 0.677776 1.47541 1.11904 -0.146757 
Shoots/CH_IMAGES/snapshot219970/VIS_SV_0_z1_h1_g0_e65_v500_new_467389_0.png 0 0 -nan 0 0 0 -nan -nan 0 -1 -1 -1 -1 -1 -1 -nan -1 -1 -nan -0.176952 
Shoots/CH_IMAGES/snapshot219970/VIS_SV_90_z1_h1_g0_e65_v500_new_467390_0.png 0 0 -nan 0 0 0 -nan -nan 0 -1 -1 -1 -1 -1 -1 -nan -1 -1 -nan -0.117981 
Shoots/CH_IMAGES/snapshot219971/VIS_SV_0_z1_h1_g0_e65_v500_new_467395_0.png 7914 105422 0.0750697 3160.16 266 600 1236.57 1084.4 8 1217.05 1037.45 482.959 209.51 175.658 1.06414 0.00995835 0.433806 2.30518 0.944223 -0.159077 
Shoots/CH_IMAGES/snapshot219971/VIS_SV_90_z1_h1_g0_e65_v500_new_467396_0.png 8674 41566.5 0.208678 2092.37 164 516 1265.23 1087.72 20 1290.94 1073.4 463.897 94.4567 11.7066 1.26205 0.0248972 0.203616 4.91122 0.97355 -0.175743 
Shoots/CH_IMAGES/snapshot219972/VIS_SV_0_z1_h1_g0_e65_v500_new_467401_0.png 0 0 -nan 0 0 0 -nan -nan 0 -1 -1 -1 -1 -1 -1 -nan -1 -1 -nan -0.125635 
Shoots/CH_IMAGES/snapshot219972/VIS_SV_90_z1_h1_g0_e65_v500_new_467402_0.png 0 0 -nan 0 0 0 -nan -nan 0 -1 -1 -1 -1 -1 -1 -nan -1 -1 -nan -0.193864 
Shoots/CH_IMAGES/snapshot219973/VIS_SV_0_z1_h1_g0_e65_v500_new_467407_0.png 0 0 -nan 0 0 0 -nan -nan 0 -1 -1 -1 -1 -1 -1 -nan -1 -1 -nan -0.166276 
Shoots/CH_IMAGES/snapshot219973/VIS_SV_90_z1_h1_g0_e65_v500_new_467408_0.png 0 0 -nan 0 0 0 -nan -nan 0 -1 -1 -1 -1 -1 -1 -nan -1 -1 -nan -0.165819 
Shoots/CH_IMAGES/snapshot219974/VIS_SV_0_z1_h1_g0_e65_v500_new_467413_0.png 25653 414768 0.061849 7039.93 698 960 1261.55 798.289 9 1498.18 682.099 1426.1 649.29 159.611 1.04375 0.00650445 0.455292 2.19639 1.00983 -0.157628 
Shoots/CH_IMAGES/snapshot219974/VIS_SV_90_z1_h1_g0_e65_v500_new_467414_0.png 23608 314580 0.075046 5090.58 583 903 1309.07 806.146 15 1249.12 372.743 2913.01 1241.74 63.455 1.07119 0.0114481 0.426275 2.3459 1.05108 -0.170098 
Shoots/CH_IMAGES/snapshot219975/VIS_SV_0_z1_h1_g0_e65_v500_new_467419_0.png 10523 139420 0.0754772 3571.08 454 613 1328.91 984.685 7 1239.32 674.625 842.425 538.496 43.5963 0.849445 0.0103693 0.639221 1.5644 1.05861 -0.170905 
Shoots/CH_IMAGES/snapshot219975/VIS_SV_90_z1_h1_g0_e65_v500_new_467420_0.png 10237 184181 0.0555812 3295.84 409 743 1336.52 976.022 11 1411.99 1076.88 652.061 334.605 0.753593 0.986763 0.0118427 0.513149 1.94875 0.965736 -0.203097 
Shoots/CH_IMAGES/snapshot219976/VIS_SV_90_z1_h1_g0_e65_v500_new_467426_0.png 22192 254554 0.0871799 4534.03 508 914 1130.17 887.392 11 1288.46 512.387 797.881 563.858 0 0.765906 0.0135656 0.706694 1.41504 0.962585 -0.197689 
Shoots/CH_IMAGES/snapshot219976/VIS_SV_0_z1_h1_g0_e65_v500_new_467425_0.png 24996 490322 0.0509787 5994.56 1031 921 1113.69 849.285 9 1495.84 438.001 1240.07 1133.29 0 0.414998 0.00874111 0.913888 1.09423 0.993872 -0.178886 
Shoots/CH_IMAGES/snapshot219977/VIS_SV_0_z1_h1_g0_e65_v500_new_467431_0.png 0 0 -nan 0 0 0 -nan -nan 0 -1 -1 -1 -1 -1 -1 -nan -1 -1 -nan -0.178846 
Shoots/CH_IMAGES/snapshot219977/VIS_SV_90_z1_h1_g0_e65_v500_new_467432_0.png 0 0 -nan 0 0 0 -nan -nan 0 -1 -1 -1 -1 -1 -1 -nan -1 -1 -nan -0.141113 
Shoots/CH_IMAGES/snapshot219978/VIS_SV_0_z1_h1_g0_e65_v500_new_467437_0.png 16844 222477 0.0757112 5204.6 656 686 1192.09 930.168 25 1177.51 942.35 670.65 562.154 45.3833 0.568818 0.00781414 0.838223 1.193 1.09051 -0.185774 
Shoots/CH_IMAGES/snapshot219978/VIS_SV_90_z1_h1_g0_e65_v500_new_467438_0.png 16398 156090 0.105055 3775.09 446 667 1205.52 980.255 21 995.165 1044.9 651.259 615.888 179.373 0.329581 0.0144592 0.945688 1.05743 1.0491 -0.18883 
Shoots/CH_IMAGES/snapshot219979/VIS_SV_90_z1_h1_g0_e65_v500_new_467444_0.png 43768 421352 0.103875 9313.88 608 1250 1127.98 689.074 12 976.56 605.907 1255.45 397.703 163.427 1.16895 0.00634023 0.316782 3.15675 1.09907 -0.238073 
Shoots/CH_IMAGES/snapshot219979/VIS_SV_0_z1_h1_g0_e65_v500_new_467443_0.png 48891 672846 0.072663 10024.7 1124 1339 1262.48 618.203 17 1368.16 569.569 1515.55 769.905 158.221 0.991964 0.00611363 0.508004 1.96849 1.12522 -0.229147 
Shoots/CH_IMAGES/snapshot219980/VIS_SV_0_z1_h1_g0_e65_v500_new_467449_0.png 0 0 -nan 0 0 0 -nan -nan 0 -1 -1 -1 -1 -1 -1 -nan -1 -1 -nan -0.147668 
Shoots/CH_IMAGES/snapshot219980/VIS_SV_90_z1_h1_g0_e65_v500_new_467450_0.png 0 0 -nan 0 0 0 -nan -nan 0 -1 -1 -1 -1 -1 -1 -nan -1 -1 -nan -0.167426 
Shoots/CH_IMAGES/snapshot219981/VIS_SV_0_z1_h1_g0_e65_v500_new_467455_0.png 0 0 -nan 0 0 0 -nan -nan 0 -1 -1 -1 -1 -1 -1 -nan -1 -1 -nan -0.165675 
Shoots/CH_IMAGES/snapshot219982/VIS_SV_0_z1_h1_g0_e65_v500_new_467461_0.png 1918 13852 0.138464 835.399 130 256 1239.81 1196.09 8 1195.32 1188.74 175.708 84.057 16.2359 1.02138 0.0345359 0.478389 2.09035 0.796893 -0.166208 
Shoots/CH_IMAGES/snapshot219981/VIS_SV_90_z1_h1_g0_e65_v500_new_467456_0.png 0 0 -nan 0 0 0 -nan -nan 0 -1 -1 -1 -1 -1 -1 -nan -1 -1 -nan -0.135476 
Shoots/CH_IMAGES/snapshot219982/VIS_SV_90_z1_h1_g0_e65_v500_new_467462_0.png 2150 14475.5 0.148527 1131.42 82 293 1281.21 1201.65 12 1280.48 1192.32 257.733 79.7816 1.67801 1.17512 0.0211056 0.309552 3.23048 1.0074 -0.175433 
Shoots/CH_IMAGES/snapshot219983/VIS_SV_90_z1_h1_g0_e65_v500_new_467468_0.png 0 0 -nan 0 0 0 -nan -nan 0 -1 -1 -1 -1 -1 -1 -nan -1 -1 -nan -0.148135 
Shoots/CH_IMAGES/snapshot219983/VIS_SV_0_z1_h1_g0_e65_v500_new_467467_0.png 0 0 -nan 0 0 0 -nan -nan 0 -1 -1 -1 -1 -1 -1 -nan -1 -1 -nan -0.162335 
Shoots/CH_IMAGES/snapshot219984/VIS_SV_90_z1_h1_g0_e65_v500_new_467474_0.png 0 0 -nan 0 0 0 -nan -nan 0 -1 -1 -1 -1 -1 -1 -nan -1 -1 -nan -0.138453 
Shoots/CH_IMAGES/snapshot219984/VIS_SV_0_z1_h1_g0_e65_v500_new_467473_0.png 0 0 -nan 0 0 0 -nan -nan 0 -1 -1 -1 -1 -1 -1 -nan -1 -1 -nan -0.194351 
Shoots/CH_IMAGES/snapshot219985/VIS_SV_0_z1_h1_g0_e65_v500_new_467479_0.png 0 0 -nan 0 0 0 -nan -nan 0 -1 -1 -1 -1 -1 -1 -nan -1 -1 -nan -0.141539 
Shoots/CH_IMAGES/snapshot219986/VIS_SV_90_z1_h1_g0_e65_v500_new_467486_0.png 393 524 0.75 151.426 25 62 1229.99 1326.3 11 1230.32 1326.14 61.5626 10.5012 159.382 1.28796 0.215377 0.170577 5.86244 0.646241 -0.153435 
Shoots/CH_IMAGES/snapshot219985/VIS_SV_90_z1_h1_g0_e65_v500_new_467480_0.png 0 0 -nan 0 0 0 -nan -nan 0 -1 -1 -1 -1 -1 -1 -nan -1 -1 -nan -0.162907 
Shoots/CH_IMAGES/snapshot219986/VIS_SV_0_z1_h1_g0_e65_v500_new_467485_0.png 651 2228.5 0.292125 291.855 54 71 1329.11 1319.22 6 1333.81 1321.32 52.7251 39.4478 110.311 0.709677 0.0960409 0.748179 1.33658 1 -0.136522 
Shoots/CH_IMAGES/snapshot219987/VIS_SV_0_z1_h1_g0_e65_v500_new_467488_0.png 7994 150004 0.0532919 3138.23 316 855 1204.56 1083.41 14 1230.54 1004.22 400.173 363.275 54.142 0.429432 0.0102001 0.907794 1.10157 0.797852 -0.198672 
Shoots/CH_IMAGES/snapshot219987/VIS_SV_90_z1_h1_g0_e65_v500_new_467489_0.png 10473 100726 0.103975 2959.3 377 474 1270.96 1071.15 17 1427.74 1153.22 556.469 484.028 135.088 0.510253 0.015028 0.869821 1.14966 0.968963 -0.152512 
Shoots/CH_IMAGES/snapshot219988/VIS_SV_0_z1_h1_g0_e65_v500_new_467497_0.png 0 0 -nan 0 0 0 -nan -nan 0 -1 -1 -1 -1 -1 -1 -nan -1 -1 -nan -0.158655 
Shoots/CH_IMAGES/snapshot219988/VIS_SV_90_z1_h1_g0_e65_v500_new_467498_0.png 0 0 -nan 0 0 0 -nan -nan 0 -1 -1 -1 -1 -1 -1 -nan -1 -1 -nan -0.144073 
Shoots/CH_IMAGES/snapshot219989/VIS_SV_90_z1_h1_g0_e65_v500_new_467504_0.png 0 0 -nan 0 0 0 -nan -nan 0 -1 -1 -1 -1 -1 -1 -nan -1 -1 -nan -0.141903 
Shoots/CH_IMAGES/snapshot219989/VIS_SV_0_z1_h1_g0_e65_v500_new_467503_0.png 0 0 -nan 0 0 0 -nan -nan 0 -1 -1 -1 -1 -1 -1 -nan -1 -1 -nan -0.175037 
Shoots/CH_IMAGES/snapshot219990/VIS_SV_90_z1_h1_g0_e65_v500_new_467510_0.png 0 0 -nan 0 0 0 -nan -nan 0 -1 -1 -1 -1 -1 -1 -nan -1 -1 -nan -0.164273 
Shoots/CH_IMAGES/snapshot219990/VIS_SV_0_z1_h1_g0_e65_v500_new_467509_0.png 0 0 -nan 0 0 0 -nan -nan 0 -1 -1 -1 -1 -1 -1 -nan -1 -1 -nan -0.155885 
Shoots/CH_IMAGES/snapshot219991/VIS_SV_0_z1_h1_g0_e65_v500_new_467512_0.png 0 0 -nan 0 0 0 -nan -nan 0 -1 -1 -1 -1 -1 -1 -nan -1 -1 -nan -0.160634 
Shoots/CH_IMAGES/snapshot219991/VIS_SV_90_z1_h1_g0_e65_v500_new_467513_0.png 0 0 -nan 0 0 0 -nan -nan 0 -1 -1 -1 -1 -1 -1 -nan -1 -1 -nan -0.154946 
Shoots/CH_IMAGES/snapshot219992/VIS_SV_0_z1_h1_g0_e65_v500_new_467521_0.png 0 0 -nan 0 0 0 -nan -nan 0 -1 -1 -1 -1 -1 -1 -nan -1 -1 -nan -0.168207 
Shoots/CH_IMAGES/snapshot219992/VIS_SV_90_z1_h1_g0_e65_v500_new_467522_0.png 0 0 -nan 0 0 0 -nan -nan 0 -1 -1 -1 -1 -1 -1 -nan -1 -1 -nan -0.176155 
Shoots/CH_IMAGES/snapshot219993/VIS_SV_90_z1_h1_g0_e65_v500_new_467528_0.png 0 0 -nan 0 0 0 -nan -nan 0 -1 -1 -1 -1 -1 -1 -nan -1 -1 -nan -0.189814 
Shoots/CH_IMAGES/snapshot219993/VIS_SV_0_z1_h1_g0_e65_v500_new_467527_0.png 0 0 -nan 0 0 0 -nan -nan 0 -1 -1 -1 -1 -1 -1 -nan -1 -1 -nan -0.194035 
Shoots/CH_IMAGES/snapshot219994/VIS_SV_0_z1_h1_g0_e65_v500_new_467533_0.png 0 0 -nan 0 0 0 -nan -nan 0 -1 -1 -1 -1 -1 -1 -nan -1 -1 -nan -0.152675 
Shoots/CH_IMAGES/snapshot219994/VIS_SV_90_z1_h1_g0_e65_v500_new_467534_0.png 0 0 -nan 0 0 0 -nan -nan 0 -1 -1 -1 -1 -1 -1 -nan -1 -1 -nan -0.178009 
Shoots/CH_IMAGES/snapshot219995/VIS_SV_0_z1_h1_g0_e65_v500_new_467539_0.png 23527 280303 0.0839342 6428.67 578 860 1237.79 1014.1 10 1238.35 977.549 748.185 418.213 11.5752 0.93918 0.00715375 0.55897 1.789 1.14863 -0.182545 
Shoots/CH_IMAGES/snapshot219995/VIS_SV_90_z1_h1_g0_e65_v500_new_467540_0.png 21400 134174 0.159495 3496.08 301 831 1180.49 946.674 10 1087.31 1170.08 941.981 326.081 1.79643 1.14353 0.0220019 0.346165 2.8888 1.17162 -0.177469 
Shoots/CH_IMAGES/snapshot219996/VIS_SV_0_z1_h1_g0_e65_v500_new_467545_0.png 19197 223792 0.0857805 5246.48 570 772 1337.58 896.05 9 1257.87 704.676 580.827 353.735 36.4838 0.884286 0.0087641 0.609019 1.64199 1.18301 -0.172115 
Shoots/CH_IMAGES/snapshot219996/VIS_SV_90_z1_h1_g0_e65_v500_new_467546_0.png 19099 196766 0.0970643 4681.53 411 785 1288.78 912.297 12 1292.95 903.098 676.299 325.113 178.555 1.01909 0.0109508 0.480723 2.0802 1.10184 -0.167797 
Shoots/CH_IMAGES/snapshot219997/VIS_SV_90_z1_h1_g0_e65_v500_new_467552_0.png 0 0 -nan 0 0 0 -nan -nan 0 -1 -1 -1 -1 -1 -1 -nan -1 -1 -nan -0.170153 
Shoots/CH_IMAGES/snapshot219997/VIS_SV_0_z1_h1_g0_e65_v500_new_467551_0.png 0 0 -nan 0 0 0 -nan -nan 0 -1 -1 -1 -1 -1 -1 -nan -1 -1 -nan -0.135597 
Shoots/CH_IMAGES/snapshot219998/VIS_SV_90_z1_h1_g0_e65_v500_new_467558_0.png 17300 170176 0.10166 4662.97 417 689 1160.26 978.113 9 1178.09 962.268 612.682 446.888 136.922 0.735669 0.00999839 0.729396 1.371 1.07104 -0.177287 
Shoots/CH_IMAGES/snapshot219998/VIS_SV_0_z1_h1_g0_e65_v500_new_467557_0.png 23445 205394 0.114146 5002.88 438 725 1233.76 958.687 8 1215.54 920.331 603.239 402.227 174.552 0.816359 0.0117712 0.666779 1.49975 1.13077 -0.155597 
Shoots/CH_IMAGES/snapshot219999/VIS_SV_0_z1_h1_g0_e65_v500_new_467563_0.png 0 0 -nan 0 0 0 -nan -nan 0 -1 -1 -1 -1 -1 -1 -nan -1 -1 -nan -0.152594 
Shoots/CH_IMAGES/snapshot219999/VIS_SV_90_z1_h1_g0_e65_v500_new_467564_0.png 0 0 -nan 0 0 0 -nan -nan 0 -1 -1 -1 -1 -1 -1 -nan -1 -1 -nan -0.178058 
Shoots/CH_IMAGES/snapshot220000/VIS_SV_90_z1_h1_g0_e65_v500_new_467570_0.png 16086 125539 0.128135 3999.93 228 862 1223.17 867.637 8 1233.44 639.263 1133.94 174.446 179.398 1.30089 0.0126344 0.15384 6.50027 0.91134 -0.168944 
Shoots/CH_IMAGES/snapshot220000/VIS_SV_0_z1_h1_g0_e65_v500_new_467569_0.png 16253 261282 0.0622047 6668.82 597 810 1370.04 899.709 8 2047.47 1835.58 2667.6 1249.01 155.735 1.03129 0.00459246 0.468216 2.13577 1.15839 -0.184256 
Shoots/CH_IMAGES/snapshot220001/VIS_SV_90_z1_h1_g0_e65_v500_new_467576_0.png 0 0 -nan 0 0 0 -nan -nan 0 -1 -1 -1 -1 -1 -1 -nan -1 -1 -nan -0.157895 
Shoots/CH_IMAGES/snapshot220001/VIS_SV_0_z1_h1_g0_e65_v500_new_467575_0.png 0 0 -nan 0 0 0 -nan -nan 0 -1 -1 -1 -1 -1 -1 -nan -1 -1 -nan -0.136291 
Shoots/CH_IMAGES/snapshot220002/VIS_SV_0_z1_h1_g0_e65_v500_new_467581_0.png 16634 250918 0.0662926 4942.45 657 852 1259.32 865.101 17 1335.68 684.299 6567.82 402.401 161.811 1.37021 0.00855701 0.0612686 16.3216 0.986125 -0.194624 
Shoots/CH_IMAGES/snapshot220002/VIS_SV_90_z1_h1_g0_e65_v500_new_467582_0.png 18600 247972 0.0750083 4715.25 618 801 1207.52 864.345 16 1137.81 863.173 774.192 379.817 138.322 1.00936 0.0105127 0.490598 2.03833 1.10791 -0.172864 
Shoots/CH_IMAGES/snapshot220003/VIS_SV_0_z1_h1_g0_e65_v500_new_467587_0.png 11060 156168 0.0708212 4136.83 465 602 1282.51 1175.21 20 1519.64 1261.36 880.235 555.56 2.7817 0.858894 0.00812136 0.63115 1.58441 1.06823 -0.16752 
Shoots/CH_IMAGES/snapshot220003/VIS_SV_90_z1_h1_g0_e65_v500_new_467588_0.png 15730 42630 0.368989 2806.23 98 597 1247.04 1013.57 20 1252.27 1028.83 545.809 79.091 178.991 1.30774 0.025101 0.144906 6.90102 1.02832 -0.164773 
Shoots/CH_IMAGES/snapshot220004/VIS_SV_0_z1_h1_g0_e65_v500_new_467593_0.png 11589 177379 0.0653347 3805.46 596 600 1154.8 951.086 16 1290.57 809.834 596.034 389.21 146.566 0.833067 0.0100564 0.653 1.53139 1 -0.16439 
Shoots/CH_IMAGES/snapshot220005/VIS_SV_90_z1_h1_g0_e65_v500_new_467600_0.png 13247 203174 0.0652001 4086.11 587 691 1090.91 933.821 15 1166.57 781.469 902.625 402.22 142.938 1.05299 0.00997029 0.445611 2.24411 1.09498 -0.186807 
Shoots/CH_IMAGES/snapshot220004/VIS_SV_90_z1_h1_g0_e65_v500_new_467594_0.png 11201 124054 0.090291 3235.15 386 613 1271.96 996.459 26 1395.65 1018.04 597.809 399.053 18.7024 0.815444 0.0134486 0.667525 1.49807 0.97942 -0.178927 
Shoots/CH_IMAGES/snapshot220006/VIS_SV_0_z1_h1_g0_e65_v500_new_467605_0.png 15126 261706 0.0577978 6832.86 670 717 1181.04 932.205 19 1053.22 1023.19 655.397 525.151 39.9017 0.630442 0.00407127 0.801272 1.24802 1.08331 -0.199486 
Shoots/CH_IMAGES/snapshot220005/VIS_SV_0_z1_h1_g0_e65_v500_new_467599_0.png 17066 185884 0.0918102 4935.47 697 652 1468.97 914.403 17 1571.88 1021.03 848.942 403.145 31.5892 1.02481 0.00880408 0.47488 2.1058 1.07647 -0.173349 
Shoots/CH_IMAGES/snapshot220006/VIS_SV_90_z1_h1_g0_e65_v500_new_467606_0.png 14544 100426 0.144822 4005.09 269 699 1153.47 929.551 18 1099.85 1008.3 626.655 212.368 173.225 1.14988 0.0113938 0.338892 2.95079 1.204 -0.189232 
Shoots/CH_IMAGES/snapshot220007/VIS_SV_0_z1_h1_g0_e65_v500_new_467611_0.png 0 0 -nan 0 0 0 -nan -nan 0 -1 -1 -1 -1 -1 -1 -nan -1 -1 -nan -0.186453 
Shoots/CH_IMAGES/snapshot220007/VIS_SV_90_z1_h1_g0_e65_v500_new_467612_0.png 0 0 -nan 0 0 0 -nan -nan 0 -1 -1 -1 -1 -1 -1 -nan -1 -1 -nan -0.18976 
Shoots/CH_IMAGES/snapshot220008/VIS_SV_90_z1_h1_g0_e65_v500_new_467618_0.png 0 0 -nan 0 0 0 -nan -nan 0 -1 -1 -1 -1 -1 -1 -nan -1 -1 -nan -0.194523 
Shoots/CH_IMAGES/snapshot220009/VIS_SV_90_z1_h1_g0_e65_v500_new_467624_0.png 22136 315730 0.0701104 6384.29 671 871 1193.67 816.882 9 -2194.9 -1826.2 8364.71 1921.29 0 1.24122 0.00682471 0.22969 4.3537 0.974767 -0.207727 
Shoots/CH_IMAGES/snapshot220008/VIS_SV_0_z1_h1_g0_e65_v500_new_467617_0.png 0 0 -nan 0 0 0 -nan -nan 0 -1 -1 -1 -1 -1 -1 -nan -1 -1 -nan -0.158583 
Shoots/CH_IMAGES/snapshot220009/VIS_SV_0_z1_h1_g0_e65_v500_new_467623_0.png 24031 230860 0.104094 5615.69 501 897 1326.71 871.936 12 1363.06 913.148 672.636 362.873 7.04798 0.95971 0.00957579 0.539478 1.85364 1.0336 -0.199542 
Shoots/CH_IMAGES/snapshot220010/VIS_SV_90_z1_h1_g0_e65_v500_new_467630_0.png 0 0 -nan 0 0 0 -nan -nan 0 -1 -1 -1 -1 -1 -1 -nan -1 -1 -nan -0.162555 
Shoots/CH_IMAGES/snapshot220010/VIS_SV_0_z1_h1_g0_e65_v500_new_467629_0.png 0 0 -nan 0 0 0 -nan -nan 0 -1 -1 -1 -1 -1 -1 -nan -1 -1 -nan -0.155257 
Shoots/CH_IMAGES/snapshot220011/VIS_SV_0_z1_h1_g0_e65_v500_new_467632_0.png 0 0 -nan 0 0 0 -nan -nan 0 -1 -1 -1 -1 -1 -1 -nan -1 -1 -nan -0.15464 
Shoots/CH_IMAGES/snapshot220011/VIS_SV_90_z1_h1_g0_e65_v500_new_467633_0.png 0 0 -nan 0 0 0 -nan -nan 0 -1 -1 -1 -1 -1 -1 -nan -1 -1 -nan -0.157345 
Shoots/CH_IMAGES/snapshot220012/VIS_SV_0_z1_h1_g0_e65_v500_new_467641_0.png 20982 381798 0.0549558 6336.13 861 843 1293.73 873.355 18 2075.09 1200.11 1892.92 1209.4 120.886 0.849815 0.00656762 0.638907 1.56517 0.976127 -0.181806 
Shoots/CH_IMAGES/snapshot220012/VIS_SV_90_z1_h1_g0_e65_v500_new_467642_0.png 27606 157596 0.175169 4121.42 313 881 1211.19 810.489 15 1247.69 826.131 843.515 230.988 0.210822 1.20512 0.020423 0.273839 3.65178 0.986699 -0.20599 
Shoots/CH_IMAGES/snapshot220013/VIS_SV_0_z1_h1_g0_e65_v500_new_467647_0.png 0 0 -nan 0 0 0 -nan -nan 0 -1 -1 -1 -1 -1 -1 -nan -1 -1 -nan -0.132187 
Shoots/CH_IMAGES/snapshot220013/VIS_SV_90_z1_h1_g0_e65_v500_new_467648_0.png 0 0 -nan 0 0 0 -nan -nan 0 -1 -1 -1 -1 -1 -1 -nan -1 -1 -nan -0.166836 
Shoots/CH_IMAGES/snapshot220014/VIS_SV_0_z1_h1_g0_e65_v500_new_467653_0.png 0 0 -nan 0 0 0 -nan -nan 0 -1 -1 -1 -1 -1 -1 -nan -1 -1 -nan -0.140052 
Shoots/CH_IMAGES/snapshot220014/VIS_SV_90_z1_h1_g0_e65_v500_new_467654_0.png 0 0 -nan 0 0 0 -nan -nan 0 -1 -1 -1 -1 -1 -1 -nan -1 -1 -nan -0.172217 
Shoots/CH_IMAGES/snapshot220015/VIS_SV_0_z1_h1_g0_e65_v500_new_467659_0.png 4077 39794.5 0.102451 2100.87 95 765 1235.46 1086.92 10 1251 936.658 652.018 107.145 0.803106 1.2928 0.0116079 0.164329 6.08537 0.805482 -0.161672 
Shoots/CH_IMAGES/snapshot220015/VIS_SV_90_z1_h1_g0_e65_v500_new_467660_0.png 4204 91578 0.0459062 2065.49 272 733 1269.65 1180.82 8 1216.35 1069.54 282.05 207.009 34.1698 0.729462 0.012383 0.733943 1.3625 0.938226 -0.170724 
Shoots/CH_IMAGES/snapshot220016/VIS_SV_90_z1_h1_g0_e65_v500_new_467666_0.png 0 0 -nan 0 0 0 -nan -nan 0 -1 -1 -1 -1 -1 -1 -nan -1 -1 -nan -0.172819 
Shoots/CH_IMAGES/snapshot220016/VIS_SV_0_z1_h1_g0_e65_v500_new_467665_0.png 0 0 -nan 0 0 0 -nan -nan 0 -1 -1 -1 -1 -1 -1 -nan -1 -1 -nan -0.137729 
Shoots/CH_IMAGES/snapshot220017/VIS_SV_0_z1_h1_g0_e65_v500_new_467669_0.png 15021 295996 0.0507474 5936.01 766 889 1244.83 883.598 12 1537.33 718.074 929.531 668.018 158.621 0.750118 0.00535697 0.718662 1.39148 0.932497 -0.190011 
Shoots/CH_IMAGES/snapshot220017/VIS_SV_90_z1_h1_g0_e65_v500_new_467670_0.png 16333 92337.5 0.176884 3909.18 226 872 1300.11 906.637 18 1296.44 906.971 823.81 165.018 11.3743 1.26466 0.0134309 0.200311 4.99223 0.963708 -0.157843 
Shoots/CH_IMAGES/snapshot220018/VIS_SV_90_z1_h1_g0_e65_v500_new_467678_0.png 0 0 -nan 0 0 0 -nan -nan 0 -1 -1 -1 -1 -1 -1 -nan -1 -1 -nan -0.174891 
Shoots/CH_IMAGES/snapshot220018/VIS_SV_0_z1_h1_g0_e65_v500_new_467677_0.png 0 0 -nan 0 0 0 -nan -nan 0 -1 -1 -1 -1 -1 -1 -nan -1 -1 -nan -0.171411 
Shoots/CH_IMAGES/snapshot220019/VIS_SV_0_z1_h1_g0_e65_v500_new_467683_0.png 0 0 -nan 0 0 0 -nan -nan 0 -1 -1 -1 -1 -1 -1 -nan -1 -1 -nan -0.145475 
Shoots/CH_IMAGES/snapshot220019/VIS_SV_90_z1_h1_g0_e65_v500_new_467684_0.png 0 0 -nan 0 0 0 -nan -nan 0 -1 -1 -1 -1 -1 -1 -nan -1 -1 -nan -0.141133 
Shoots/CH_IMAGES/snapshot220020/VIS_SV_0_z1_h1_g0_e65_v500_new_467689_0.png 34772 395292 0.0879655 7179.68 815 1028 1251.91 781.059 9 1606.97 597.776 1275.36 836.441 162.912 0.829642 0.00847674 0.655847 1.52475 1.05788 -0.187789 
Shoots/CH_IMAGES/snapshot220020/VIS_SV_90_z1_h1_g0_e65_v500_new_467690_0.png 27861 374228 0.0744494 6450.89 684 1011 1170.18 782.749 11 778.017 469.385 1070.72 913.001 21.5454 0.542775 0.00841331 0.852698 1.17275 1.08249 -0.212842 
Shoots/CH_IMAGES/snapshot220021/VIS_SV_90_z1_h1_g0_e65_v500_new_467696_0.png 0 0 -nan 0 0 0 -nan -nan 0 -1 -1 -1 -1 -1 -1 -nan -1 -1 -nan -0.152454 
Shoots/CH_IMAGES/snapshot220021/VIS_SV_0_z1_h1_g0_e65_v500_new_467695_0.png 0 0 -nan 0 0 0 -nan -nan 0 -1 -1 -1 -1 -1 -1 -nan -1 -1 -nan -0.140977 
Shoots/CH_IMAGES/snapshot220022/VIS_SV_0_z1_h1_g0_e65_v500_new_467701_0.png 29416 293456 0.10024 7585.67 781 724 1546.73 884.637 29 1557.37 1076.83 980.425 398.282 29.0718 1.08974 0.00642401 0.406234 2.46163 1.08606 -0.196868 
Shoots/CH_IMAGES/snapshot220022/VIS_SV_90_z1_h1_g0_e65_v500_new_467702_0.png 31470 270964 0.116141 5735.82 570 748 1121.46 848.567 19 1039.42 946.557 689.415 475.957 166.743 0.78692 0.0120203 0.690379 1.44848 1.20956 -0.241195 
Shoots/CH_IMAGES/snapshot220023/VIS_SV_0_z1_h1_g0_e65_v500_new_467707_0.png 27115 362160 0.0748703 5518.09 680 935 1282.4 836.33 16 1597.48 641.734 895.211 740.943 155.86 0.58707 0.0111903 0.827675 1.2082 1.06641 -0.186405 
Shoots/CH_IMAGES/snapshot220023/VIS_SV_90_z1_h1_g0_e65_v500_new_467708_0.png 27191 168859 0.161028 4043.21 282 800 1232.48 867.199 23 1198.22 893.415 715.646 228.073 177.516 1.16731 0.0209017 0.318696 3.13779 1.14711 -0.20061 
Shoots/CH_IMAGES/snapshot220024/VIS_SV_90_z1_h1_g0_e65_v500_new_467711_0.png 0 0 -nan 0 0 0 -nan -nan 0 -1 -1 -1 -1 -1 -1 -nan -1 -1 -nan -0.161875 
Shoots/CH_IMAGES/snapshot220024/VIS_SV_0_z1_h1_g0_e65_v500_new_467710_0.png 0 0 -nan 0 0 0 -nan -nan 0 -1 -1 -1 -1 -1 -1 -nan -1 -1 -nan -0.150037 
Shoots/CH_IMAGES/snapshot220025/VIS_SV_90_z1_h1_g0_e65_v500_new_467720_0.png 0 0 -nan 0 0 0 -nan -nan 0 -1 -1 -1 -1 -1 -1 -nan -1 -1 -nan -0.161746 
Shoots/CH_IMAGES/snapshot220025/VIS_SV_0_z1_h1_g0_e65_v500_new_467719_0.png 0 0 -nan 0 0 0 -nan -nan 0 -1 -1 -1 -1 -1 -1 -nan -1 -1 -nan -0.175646 
Shoots/CH_IMAGES/snapshot220026/VIS_SV_90_z1_h1_g0_e65_v500_new_467726_0.png 22262 315448 0.0705726 5710.85 676 925 1351.93 804.201 14 1241.18 705.363 1038.24 411.973 32.5578 1.09836 0.00857774 0.396798 2.52017 0.984974 -0.14938 
Shoots/CH_IMAGES/snapshot220026/VIS_SV_0_z1_h1_g0_e65_v500_new_467725_0.png 22975 243402 0.0943914 5373.25 598 849 1385.03 841.096 11 1470.44 969.533 909.33 349.283 17.9702 1.10986 0.00999982 0.38411 2.60342 1.03632 -0.181035 
Shoots/CH_IMAGES/snapshot220027/VIS_SV_90_z1_h1_g0_e65_v500_new_467732_0.png 0 0 -nan 0 0 0 -nan -nan 0 -1 -1 -1 -1 -1 -1 -nan -1 -1 -nan -0.165657 
Shoots/CH_IMAGES/snapshot220027/VIS_SV_0_z1_h1_g0_e65_v500_new_467731_0.png 0 0 -nan 0 0 0 -nan -nan 0 -1 -1 -1 -1 -1 -1 -nan -1 -1 -nan -0.151442 
Shoots/CH_IMAGES/snapshot220028/VIS_SV_90_z1_h1_g0_e65_v500_new_467738_0.png 0 0 -nan 0 0 0 -nan -nan 0 -1 -1 -1 -1 -1 -1 -nan -1 -1 -nan -0.15505 
Shoots/CH_IMAGES/snapshot220028/VIS_SV_0_z1_h1_g0_e65_v500_new_467737_0.png 0 0 -nan 0 0 0 -nan -nan 0 -1 -1 -1 -1 -1 -1 -nan -1 -1 -nan -0.127331 
Shoots/CH_IMAGES/snapshot220029/VIS_SV_90_z1_h1_g0_e65_v500_new_467744_0.png 47203 595569 0.079257 7307.84 1048 1032 1256.7 651.105 24 671.94 -188.655 2093.78 1030.43 0 1.00783 0.0111071 0.492139 2.03195 1.10856 -0.220636 
Shoots/CH_IMAGES/snapshot220029/VIS_SV_0_z1_h1_g0_e65_v500_new_467743_0.png 47244 450328 0.10491 8538.87 735 987 1445.28 730.614 21 1536.42 806.579 984.976 471.444 29.8161 1.02114 0.00814245 0.478636 2.08927 1.1035 -0.200633 
Shoots/CH_IMAGES/snapshot220030/VIS_SV_90_z1_h1_g0_e65_v500_new_467750_0.png 0 0 -nan 0 0 0 -nan -nan 0 -1 -1 -1 -1 -1 -1 -nan -1 -1 -nan -0.15673 
Shoots/CH_IMAGES/snapshot220030/VIS_SV_0_z1_h1_g0_e65_v500_new_467749_0.png 0 0 -nan 0 0 0 -nan -nan 0 -1 -1 -1 -1 -1 -1 -nan -1 -1 -nan -0.161532 
Shoots/CH_IMAGES/snapshot220031/VIS_SV_0_z1_h1_g0_e65_v500_new_467755_0.png 0 0 -nan 0 0 0 -nan -nan 0 -1 -1 -1 -1 -1 -1 -nan -1 -1 -nan -0.134377 
Shoots/CH_IMAGES/snapshot220031/VIS_SV_90_z1_h1_g0_e65_v500_new_467756_0.png 0 0 -nan 0 0 0 -nan -nan 0 -1 -1 -1 -1 -1 -1 -nan -1 -1 -nan -0.188942 
Shoots/CH_IMAGES/snapshot220032/VIS_SV_0_z1_h1_g0_e65_v500_new_467761_0.png 0 0 -nan 0 0 0 -nan -nan 0 -1 -1 -1 -1 -1 -1 -nan -1 -1 -nan -0.145854 
Shoots/CH_IMAGES/snapshot220032/VIS_SV_90_z1_h1_g0_e65_v500_new_467762_0.png 0 0 -nan 0 0 0 -nan -nan 0 -1 -1 -1 -1 -1 -1 -nan -1 -1 -nan -0.170835 
Shoots/CH_IMAGES/snapshot220033/VIS_SV_90_z1_h1_g0_e65_v500_new_467765_0.png 21509 183143 0.117444 4486.42 461 784 1285.1 870.267 23 1207.56 484.445 720.917 537.794 0 0.712761 0.0134286 0.745986 1.34051 1.18649 -0.221707 
Shoots/CH_IMAGES/snapshot220033/VIS_SV_0_z1_h1_g0_e65_v500_new_467764_0.png 13303 149674 0.0888795 4314.91 394 740 1288.23 963.444 17 1490.88 1214.87 1137.25 452.318 158.942 1.09752 0.00897874 0.397729 2.51427 1.11049 -0.18658 
Shoots/CH_IMAGES/snapshot220034/VIS_SV_90_z1_h1_g0_e65_v500_new_467771_0.png 0 0 -nan 0 0 0 -nan -nan 0 -1 -1 -1 -1 -1 -1 -nan -1 -1 -nan -0.148063 
Shoots/CH_IMAGES/snapshot220034/VIS_SV_0_z1_h1_g0_e65_v500_new_467770_0.png 0 0 -nan 0 0 0 -nan -nan 0 -1 -1 -1 -1 -1 -1 -nan -1 -1 -nan -0.165182 
Shoots/CH_IMAGES/snapshot220035/VIS_SV_90_z1_h1_g0_e65_v500_new_467780_0.png 15145 180002 0.0841382 4749.59 525 686 1140.97 951.252 23 439.364 1399.93 1849.36 1077.84 50.5609 0.913435 0.0084366 0.582818 1.7158 1.05812 -0.190888 
Shoots/CH_IMAGES/snapshot220035/VIS_SV_0_z1_h1_g0_e65_v500_new_467779_0.png 16123 103384 0.155953 3947.11 333 709 1282.72 959.547 36 1342.08 925.878 740.933 181.866 18.4213 1.22845 0.0130046 0.245456 4.07405 1.12803 -0.176503 
Shoots/CH_IMAGES/snapshot220036/VIS_SV_0_z1_h1_g0_e65_v500_new_467785_0.png 16644 173112 0.0961461 4318.58 433 755 1294.98 1002.38 10 888.962 1006.98 1061.74 730.998 96.5835 0.789319 0.0112146 0.688488 1.45246 1.06823 -0.151005 
Shoots/CH_IMAGES/snapshot220036/VIS_SV_90_z1_h1_g0_e65_v500_new_467786_0.png 13602 99379 0.13687 3705.27 411 642 1149.21 1017.31 23 1204.65 918.322 890.859 222.496 154.071 1.22495 0.0124501 0.249754 4.00394 1.02496 -0.160364 
Shoots/CH_IMAGES/snapshot220037/VIS_SV_0_z1_h1_g0_e65_v500_new_467791_0.png 0 0 -nan 0 0 0 -nan -nan 0 -1 -1 -1 -1 -1 -1 -nan -1 -1 -nan -0.137772 
Shoots/CH_IMAGES/snapshot220037/VIS_SV_90_z1_h1_g0_e65_v500_new_467792_0.png 0 0 -nan 0 0 0 -nan -nan 0 -1 -1 -1 -1 -1 -1 -nan -1 -1 -nan -0.158531 
Shoots/CH_IMAGES/snapshot220038/VIS_SV_0_z1_h1_g0_e65_v500_new_467795_0.png 0 0 -nan 0 0 0 -nan -nan 0 -1 -1 -1 -1 -1 -1 -nan -1 -1 -nan -0.127804 
Shoots/CH_IMAGES/snapshot220038/VIS_SV_90_z1_h1_g0_e65_v500_new_467796_0.png 0 0 -nan 0 0 0 -nan -nan 0 -1 -1 -1 -1 -1 -1 -nan -1 -1 -nan -0.13723 
Shoots/CH_IMAGES/snapshot220039/VIS_SV_90_z1_h1_g0_e65_v500_new_467804_0.png 0 0 -nan 0 0 0 -nan -nan 0 -1 -1 -1 -1 -1 -1 -nan -1 -1 -nan -0.136578 
Shoots/CH_IMAGES/snapshot220039/VIS_SV_0_z1_h1_g0_e65_v500_new_467803_0.png 0 0 -nan 0 0 0 -nan -nan 0 -1 -1 -1 -1 -1 -1 -nan -1 -1 -nan -0.142335 
Shoots/CH_IMAGES/snapshot220040/VIS_SV_0_z1_h1_g0_e65_v500_new_467806_0.png 0 0 -nan 0 0 0 -nan -nan 0 -1 -1 -1 -1 -1 -1 -nan -1 -1 -nan -0.15451 
Shoots/CH_IMAGES/snapshot220041/VIS_SV_90_z1_h1_g0_e65_v500_new_467813_0.png 0 0 -nan 0 0 0 -nan -nan 0 -1 -1 -1 -1 -1 -1 -nan -1 -1 -nan -0.177992 
Shoots/CH_IMAGES/snapshot220040/VIS_SV_90_z1_h1_g0_e65_v500_new_467807_0.png 0 0 -nan 0 0 0 -nan -nan 0 -1 -1 -1 -1 -1 -1 -nan -1 -1 -nan -0.154485 
Shoots/CH_IMAGES/snapshot220041/VIS_SV_0_z1_h1_g0_e65_v500_new_467812_0.png 0 0 -nan 0 0 0 -nan -nan 0 -1 -1 -1 -1 -1 -1 -nan -1 -1 -nan -0.162116 
Shoots/CH_IMAGES/snapshot220042/VIS_SV_90_z1_h1_g0_e65_v500_new_467819_0.png 0 0 -nan 0 0 0 -nan -nan 0 -1 -1 -1 -1 -1 -1 -nan -1 -1 -nan -0.125418 
Shoots/CH_IMAGES/snapshot220042/VIS_SV_0_z1_h1_g0_e65_v500_new_467818_0.png 0 0 -nan 0 0 0 -nan -nan 0 -1 -1 -1 -1 -1 -1 -nan -1 -1 -nan -0.154486 
Shoots/CH_IMAGES/snapshot220043/VIS_SV_0_z1_h1_g0_e65_v500_new_467827_0.png 16014 149730 0.106953 3604.98 377 711 1249.51 949.502 15 1218.98 929.631 1480.25 379.751 36.8189 1.21939 0.0154847 0.256546 3.89794 1.05738 -0.158355 
Shoots/CH_IMAGES/snapshot220043/VIS_SV_90_z1_h1_g0_e65_v500_new_467828_0.png 10273 129822 0.0791311 4406.87 431 697 1207.42 1045.09 20 1341.44 887.715 569.339 323.803 158.961 0.928724 0.00664733 0.568736 1.75829 0.984482 -0.185567 
Shoots/CH_IMAGES/snapshot220044/VIS_SV_0_z1_h1_g0_e65_v500_new_467833_0.png 0 0 -nan 0 0 0 -nan -nan 0 -1 -1 -1 -1 -1 -1 -nan -1 -1 -nan -0.159136 
Shoots/CH_IMAGES/snapshot220044/VIS_SV_90_z1_h1_g0_e65_v500_new_467834_0.png 0 0 -nan 0 0 0 -nan -nan 0 -1 -1 -1 -1 -1 -1 -nan -1 -1 -nan -0.155903 
Shoots/CH_IMAGES/snapshot220045/VIS_SV_90_z1_h1_g0_e65_v500_new_467840_0.png 31929 379356 0.0841663 6472.52 825 865 1156.25 852.505 22 994.517 953.604 863.411 616.4 23.6795 0.756422 0.00957741 0.713913 1.40073 1.03945 -0.201795 
Shoots/CH_IMAGES/snapshot220046/VIS_SV_0_z1_h1_g0_e65_v500_new_467845_0.png 0 0 -nan 0 0 0 -nan -nan 0 -1 -1 -1 -1 -1 -1 -nan -1 -1 -nan -0.123686 
Shoots/CH_IMAGES/snapshot220045/VIS_SV_0_z1_h1_g0_e65_v500_new_467839_0.png 35695 238750 0.149508 5101.6 442 881 1301.91 845.265 24 1255.31 872.168 747.959 456.57 162.506 0.882698 0.0172347 0.610422 1.63821 1.04599 -0.229706 
Shoots/CH_IMAGES/snapshot220046/VIS_SV_90_z1_h1_g0_e65_v500_new_467846_0.png 0 0 -nan 0 0 0 -nan -nan 0 -1 -1 -1 -1 -1 -1 -nan -1 -1 -nan -0.155501 
Shoots/CH_IMAGES/snapshot220047/VIS_SV_0_z1_h1_g0_e65_v500_new_467851_0.png 0 0 -nan 0 0 0 -nan -nan 0 -1 -1 -1 -1 -1 -1 -nan -1 -1 -nan -0.175526 
Shoots/CH_IMAGES/snapshot220047/VIS_SV_90_z1_h1_g0_e65_v500_new_467852_0.png 0 0 -nan 0 0 0 -nan -nan 0 -1 -1 -1 -1 -1 -1 -nan -1 -1 -nan -0.15298 
Shoots/CH_IMAGES/snapshot220048/VIS_SV_90_z1_h1_g0_e65_v500_new_467858_0.png 15440 56212.5 0.274672 2593.42 148 637 1238.92 992.923 23 1250.52 1021.67 557.177 119.886 8.35456 1.25286 0.0288478 0.215167 4.64756 1.02411 -0.177446 
Shoots/CH_IMAGES/snapshot220049/VIS_SV_90_z1_h1_g0_e65_v500_new_467864_0.png 0 0 -nan 0 0 0 -nan -nan 0 -1 -1 -1 -1 -1 -1 -nan -1 -1 -nan -0.159965 
Shoots/CH_IMAGES/snapshot220048/VIS_SV_0_z1_h1_g0_e65_v500_new_467857_0.png 12228 278261 0.0439444 5766.26 682 650 1260.17 1028.13 15 1155.16 992.063 715.049 501.325 105.122 0.773168 0.00462143 0.701105 1.42632 1.04211 -0.173565 
Shoots/CH_IMAGES/snapshot220049/VIS_SV_0_z1_h1_g0_e65_v500_new_467863_0.png 0 0 -nan 0 0 0 -nan -nan 0 -1 -1 -1 -1 -1 -1 -nan -1 -1 -nan -0.16779 
Shoots/CH_IMAGES/snapshot220050/VIS_SV_0_z1_h1_g0_e65_v500_new_467869_0.png 29305 423143 0.0692555 8937.9 810 832 1219.92 890.69 50 1250.1 906.641 901.516 565.46 122.476 0.863443 0.00460978 0.627233 1.5943 1.215 -0.177257 
Shoots/CH_IMAGES/snapshot220050/VIS_SV_90_z1_h1_g0_e65_v500_new_467870_0.png 41235 181530 0.227153 4812.46 335 816 1241.33 883.207 37 1236.37 895.568 722.704 282.811 179.778 1.10334 0.0223739 0.391323 2.55543 1.23841 -0.18665 
Shoots/CH_IMAGES/snapshot220051/VIS_SV_0_z1_h1_g0_e65_v500_new_467875_0.png 22024 448564 0.0490989 8010.87 932 971 1296.18 829.692 10 1085.46 613.97 823.953 571.386 27.6008 0.782982 0.00431267 0.69347 1.44202 0.995935 -0.172252 
Shoots/CH_IMAGES/snapshot220051/VIS_SV_90_z1_h1_g0_e65_v500_new_467876_0.png 27101 194108 0.139618 5102.43 435 1058 1281.81 809.148 14 1139.05 792.293 919.669 285.681 12.8806 1.17419 0.013081 0.310634 3.21922 1.0012 -0.178251 
Shoots/CH_IMAGES/snapshot220052/VIS_SV_0_z1_h1_g0_e65_v500_new_467881_0.png 24901 432252 0.0576076 6652.46 1016 931 1195.61 784.313 15 1086.07 807.03 1072.96 651.304 111.297 0.886549 0.0070707 0.607016 1.6474 1.01174 -0.153824 
Shoots/CH_IMAGES/snapshot220052/VIS_SV_90_z1_h1_g0_e65_v500_new_467882_0.png 20265 210806 0.0961308 4149.37 504 934 1311.6 766.04 15 1290.89 543.064 837.038 283.628 26.0701 1.14992 0.0147908 0.338847 2.95118 0.998924 -0.192476 
Shoots/CH_IMAGES/snapshot220053/VIS_SV_90_z1_h1_g0_e65_v500_new_467888_0.png 0 0 -nan 0 0 0 -nan -nan 0 -1 -1 -1 -1 -1 -1 -nan -1 -1 -nan -0.122932 
Shoots/CH_IMAGES/snapshot220053/VIS_SV_0_z1_h1_g0_e65_v500_new_467887_0.png 0 0 -nan 0 0 0 -nan -nan 0 -1 -1 -1 -1 -1 -1 -nan -1 -1 -nan -0.153121 
Shoots/CH_IMAGES/snapshot220054/VIS_SV_90_z1_h1_g0_e65_v500_new_467891_0.png 14862 112505 0.132101 3279.71 262 809 1223.16 1029.96 9 1224.77 896.391 695.967 189.7 172.787 1.20617 0.0173626 0.272571 3.66877 1.03328 -0.164906 
Shoots/CH_IMAGES/snapshot220054/VIS_SV_0_z1_h1_g0_e65_v500_new_467890_0.png 11756 128126 0.0917531 3815.16 331 573 1223.2 1047.96 13 -1197.31 2214.89 5494.07 1692.17 62.5176 1.17644 0.0101495 0.308 3.24675 0.995257 -0.162562 
Shoots/CH_IMAGES/snapshot220055/VIS_SV_90_z1_h1_g0_e65_v500_new_467900_0.png 6923 54216.5 0.127692 2223.14 274 573 1263.68 1101.7 19 1659.79 1235.11 1032.63 857.089 2.34673 0.583092 0.0176024 0.830002 1.20482 0.965013 -0.160112 
Shoots/CH_IMAGES/snapshot220055/VIS_SV_0_z1_h1_g0_e65_v500_new_467899_0.png 8703 60519.5 0.143805 2236.88 214 564 1199.22 1041.52 7 1231.03 1252.82 489.038 334.655 0 0.79459 0.0218571 0.684313 1.46132 0.974944 -0.147102 
Shoots/CH_IMAGES/snapshot220056/VIS_SV_90_z1_h1_g0_e65_v500_new_467906_0.png 50367 220170 0.228765 7096.44 325 1306 1224.22 655.837 13 1251.42 643.217 1249.01 229.425 173.68 1.27774 0.0125682 0.183686 5.44408 1.10592 -0.226407 
Shoots/CH_IMAGES/snapshot220056/VIS_SV_0_z1_h1_g0_e65_v500_new_467905_0.png 56876 867690 0.0655488 9159.14 1219 1346 1232.38 599.882 14 1356.8 658.897 1344.32 841.629 146.16 0.864796 0.0085198 0.626064 1.59728 1.14605 -0.212759 
Shoots/CH_IMAGES/snapshot220057/VIS_SV_0_z1_h1_g0_e65_v500_new_467911_0.png 0 0 -nan 0 0 0 -nan -nan 0 -1 -1 -1 -1 -1 -1 -nan -1 -1 -nan -0.148358 
Shoots/CH_IMAGES/snapshot220057/VIS_SV_90_z1_h1_g0_e65_v500_new_467912_0.png 0 0 -nan 0 0 0 -nan -nan 0 -1 -1 -1 -1 -1 -1 -nan -1 -1 -nan -0.159525 
Shoots/CH_IMAGES/snapshot220058/VIS_SV_0_z1_h1_g0_e65_v500_new_467917_0.png 0 0 -nan 0 0 0 -nan -nan 0 -1 -1 -1 -1 -1 -1 -nan -1 -1 -nan -0.141641 
Shoots/CH_IMAGES/snapshot220058/VIS_SV_90_z1_h1_g0_e65_v500_new_467918_0.png 0 0 -nan 0 0 0 -nan -nan 0 -1 -1 -1 -1 -1 -1 -nan -1 -1 -nan -0.168471 
Shoots/CH_IMAGES/snapshot220059/VIS_SV_0_z1_h1_g0_e65_v500_new_467923_0.png 44408 879291 0.0505043 9121.64 1186 1279 1251.86 666.45 8 1322.89 572.436 1171.67 916.071 164.961 0.66053 0.00670695 0.78185 1.27902 1.11441 -0.210194 
Shoots/CH_IMAGES/snapshot220059/VIS_SV_90_z1_h1_g0_e65_v500_new_467924_0.png 40787 243912 0.16722 5356.99 289 1339 1210.89 621.651 12 1167.04 626.943 1051.35 255.841 172.96 1.23017 0.0178604 0.243345 4.10938 1.06119 -0.235938 
Shoots/CH_IMAGES/snapshot220060/VIS_SV_90_z1_h1_g0_e65_v500_new_467930_0.png 17981 198956 0.090377 4876.5 461 792 1287.58 945.054 14 2377.23 2397.91 3814.55 1107.23 146.522 1.19142 0.00950183 0.290265 3.44513 1.09561 -0.174832 
Shoots/CH_IMAGES/snapshot220060/VIS_SV_0_z1_h1_g0_e65_v500_new_467929_0.png 19174 306328 0.0625929 6914.31 735 796 1373.96 879.214 12 1218.91 729.195 667.976 450.63 39.3526 0.806697 0.00503994 0.67462 1.48232 0.968297 -0.203125 
Shoots/CH_IMAGES/snapshot220061/VIS_SV_0_z1_h1_g0_e65_v500_new_467935_0.png 3009 29473.5 0.102092 1491.87 148 355 1261.8 1167.96 10 756.312 1643.28 1580.46 527.708 37.8167 1.15421 0.016989 0.333894 2.99496 0.751299 -0.146266 
Shoots/CH_IMAGES/snapshot220061/VIS_SV_90_z1_h1_g0_e65_v500_new_467936_0.png 3581 10220.5 0.350374 880.492 42 367 1255.3 1156.39 20 1261.49 1163.68 346.996 36.3853 2.57672 1.33801 0.0580447 0.104858 9.53669 0.864971 -0.193332 
Shoots/CH_IMAGES/snapshot220062/VIS_SV_0_z1_h1_g0_e65_v500_new_467941_0.png 28329 438522 0.064601 7588.35 918 1036 1164.41 738.839 12 1639.53 461.644 1130.08 1064.91 154.012 0.339629 0.00618224 0.942326 1.0612 1.02641 -0.213849 
Shoots/CH_IMAGES/snapshot220062/VIS_SV_90_z1_h1_g0_e65_v500_new_467942_0.png 24847 322982 0.0769299 5432.86 541 974 1277.57 757.966 9 663.848 -1092.85 3649.9 800.428 0 1.24956 0.0105786 0.219302 4.55993 0.995524 -0.192073 
Shoots/CH_IMAGES/snapshot220063/VIS_SV_0_z1_h1_g0_e65_v500_new_467947_0.png 49004 446140 0.10984 7893.49 697 1146 1196.68 666.868 25 1146.36 705.024 1031.92 615.105 169.601 0.898803 0.00988334 0.596076 1.67764 1.11557 -0.214643 
Shoots/CH_IMAGES/snapshot220063/VIS_SV_90_z1_h1_g0_e65_v500_new_467948_0.png 54327 699782 0.0776342 8137.05 1189 1081 1329.12 616.521 15 2318.74 1519.77 2947.75 1357.7 134.353 1.03866 0.0103108 0.46059 2.17113 1.18712 -0.216713 
Shoots/CH_IMAGES/snapshot220064/VIS_SV_0_z1_h1_g0_e65_v500_new_467950_0.png 0 0 -nan 0 0 0 -nan -nan 0 -1 -1 -1 -1 -1 -1 -nan -1 -1 -nan -0.121774 
Shoots/CH_IMAGES/snapshot220064/VIS_SV_90_z1_h1_g0_e65_v500_new_467951_0.png 0 0 -nan 0 0 0 -nan -nan 0 -1 -1 -1 -1 -1 -1 -nan -1 -1 -nan -0.144245 
Shoots/CH_IMAGES/snapshot220065/VIS_SV_90_z1_h1_g0_e65_v500_new_467958_0.png 17771 74652 0.238051 3886.97 432 614 1006.45 1013.03 25 1003.42 1103.83 743.755 177.762 151.813 1.23369 0.0147809 0.239007 4.18398 1.14231 -0.157103 
Shoots/CH_IMAGES/snapshot220065/VIS_SV_0_z1_h1_g0_e65_v500_new_467957_0.png 14775 119009 0.12415 2995.86 364 607 1177.07 1025.79 15 1279.96 572.983 713.887 376.571 0 0.972118 0.0206868 0.527494 1.89576 1.02748 -0.176423 
Shoots/CH_IMAGES/snapshot220066/VIS_SV_0_z1_h1_g0_e65_v500_new_467962_0.png 0 0 -nan 0 0 0 -nan -nan 0 -1 -1 -1 -1 -1 -1 -nan -1 -1 -nan -0.152708 
Shoots/CH_IMAGES/snapshot220066/VIS_SV_90_z1_h1_g0_e65_v500_new_467963_0.png 0 0 -nan 0 0 0 -nan -nan 0 -1 -1 -1 -1 -1 -1 -nan -1 -1 -nan -0.15301 
Shoots/CH_IMAGES/snapshot220067/VIS_SV_0_z1_h1_g0_e65_v500_new_467968_0.png 0 0 -nan 0 0 0 -nan -nan 0 -1 -1 -1 -1 -1 -1 -nan -1 -1 -nan -0.148003 
Shoots/CH_IMAGES/snapshot220067/VIS_SV_90_z1_h1_g0_e65_v500_new_467969_0.png 0 0 -nan 0 0 0 -nan -nan 0 -1 -1 -1 -1 -1 -1 -nan -1 -1 -nan -0.144085 
Shoots/CH_IMAGES/snapshot220068/VIS_SV_0_z1_h1_g0_e65_v500_new_467977_0.png 0 0 -nan 0 0 0 -nan -nan 0 -1 -1 -1 -1 -1 -1 -nan -1 -1 -nan -0.158808 
Shoots/CH_IMAGES/snapshot220068/VIS_SV_90_z1_h1_g0_e65_v500_new_467978_0.png 0 0 -nan 0 0 0 -nan -nan 0 -1 -1 -1 -1 -1 -1 -nan -1 -1 -nan -0.143651 
Shoots/CH_IMAGES/snapshot220069/VIS_SV_0_z1_h1_g0_e65_v500_new_467980_0.png 0 0 -nan 0 0 0 -nan -nan 0 -1 -1 -1 -1 -1 -1 -nan -1 -1 -nan -0.168736 
Shoots/CH_IMAGES/snapshot220069/VIS_SV_90_z1_h1_g0_e65_v500_new_467981_0.png 0 0 -nan 0 0 0 -nan -nan 0 -1 -1 -1 -1 -1 -1 -nan -1 -1 -nan -0.148422 
Shoots/CH_IMAGES/snapshot220070/VIS_SV_90_z1_h1_g0_e65_v500_new_467987_0.png 0 0 -nan 0 0 0 -nan -nan 0 -1 -1 -1 -1 -1 -1 -nan -1 -1 -nan -0.162 
Shoots/CH_IMAGES/snapshot220070/VIS_SV_0_z1_h1_g0_e65_v500_new_467986_0.png 0 0 -nan 0 0 0 -nan -nan 0 -1 -1 -1 -1 -1 -1 -nan -1 -1 -nan -0.151742 
Shoots/CH_IMAGES/snapshot220071/VIS_SV_90_z1_h1_g0_e65_v500_new_467993_0.png 0 0 -nan 0 0 0 -nan -nan 0 -1 -1 -1 -1 -1 -1 -nan -1 -1 -nan -0.156489 
Shoots/CH_IMAGES/snapshot220071/VIS_SV_0_z1_h1_g0_e65_v500_new_467992_0.png 0 0 -nan 0 0 0 -nan -nan 0 -1 -1 -1 -1 -1 -1 -nan -1 -1 -nan -0.181028 
Shoots/CH_IMAGES/snapshot220072/VIS_SV_0_z1_h1_g0_e65_v500_new_468001_0.png 0 0 -nan 0 0 0 -nan -nan 0 -1 -1 -1 -1 -1 -1 -nan -1 -1 -nan -0.170827 
Shoots/CH_IMAGES/snapshot220072/VIS_SV_90_z1_h1_g0_e65_v500_new_468002_0.png 0 0 -nan 0 0 0 -nan -nan 0 -1 -1 -1 -1 -1 -1 -nan -1 -1 -nan -0.147786 
Shoots/CH_IMAGES/snapshot220073/VIS_SV_90_z1_h1_g0_e65_v500_new_468008_0.png 43725 324502 0.134745 6419.08 561 1123 1225.06 700.905 25 1218.75 769.415 1204.98 337.094 15.7979 1.20021 0.013335 0.279751 3.5746 1.08623 -0.237183 
Shoots/CH_IMAGES/snapshot220073/VIS_SV_0_z1_h1_g0_e65_v500_new_468007_0.png 49628 752904 0.0659154 9810.83 1289 1094 1194.19 710.82 19 1425.88 611.415 1729.05 958.065 132.923 0.944351 0.00647926 0.5541 1.80473 1.1219 -0.181559 
Shoots/CH_IMAGES/snapshot220074/VIS_SV_90_z1_h1_g0_e65_v500_new_468014_0.png 0 0 -nan 0 0 0 -nan -nan 0 -1 -1 -1 -1 -1 -1 -nan -1 -1 -nan -0.176166 
Shoots/CH_IMAGES/snapshot220074/VIS_SV_0_z1_h1_g0_e65_v500_new_468013_0.png 0 0 -nan 0 0 0 -nan -nan 0 -1 -1 -1 -1 -1 -1 -nan -1 -1 -nan -0.154776 
Shoots/CH_IMAGES/snapshot220075/VIS_SV_0_z1_h1_g0_e65_v500_new_468019_0.png 0 0 -nan 0 0 0 -nan -nan 0 -1 -1 -1 -1 -1 -1 -nan -1 -1 -nan -0.116628 
Shoots/CH_IMAGES/snapshot220075/VIS_SV_90_z1_h1_g0_e65_v500_new_468020_0.png 0 0 -nan 0 0 0 -nan -nan 0 -1 -1 -1 -1 -1 -1 -nan -1 -1 -nan -0.177936 
Shoots/CH_IMAGES/snapshot220076/VIS_SV_90_z1_h1_g0_e65_v500_new_468026_0.png 2146 16957 0.126555 867.553 159 251 1276.36 1215.32 8 1250.6 1270.39 138.703 83.7328 0 0.890298 0.03583 0.603684 1.65649 0.851421 -0.163932 
Shoots/CH_IMAGES/snapshot220076/VIS_SV_0_z1_h1_g0_e65_v500_new_468025_0.png 2652 7891.5 0.336058 929.799 88 253 1248.75 1214.97 10 1256.14 1202.7 267.243 33.233 15.0557 1.32336 0.0385483 0.124355 8.0415 0.854881 -0.135413 
Shoots/CH_IMAGES/snapshot220077/VIS_SV_90_z1_h1_g0_e65_v500_new_468032_0.png 0 0 -nan 0 0 0 -nan -nan 0 -1 -1 -1 -1 -1 -1 -nan -1 -1 -nan -0.141816 
Shoots/CH_IMAGES/snapshot220077/VIS_SV_0_z1_h1_g0_e65_v500_new_468031_0.png 0 0 -nan 0 0 0 -nan -nan 0 -1 -1 -1 -1 -1 -1 -nan -1 -1 -nan -0.153677 
Shoots/CH_IMAGES/snapshot220078/VIS_SV_90_z1_h1_g0_e65_v500_new_468038_0.png 35512 430100 0.0825667 7020.57 769 1106 1297.44 775.985 17 3221.27 4429.12 8727.67 1424.29 153.443 1.29368 0.009054 0.163192 6.12774 1.06328 -0.21103 
Shoots/CH_IMAGES/snapshot220078/VIS_SV_0_z1_h1_g0_e65_v500_new_468037_0.png 37185 428950 0.0866885 7805.37 634 1238 1067.22 735.617 13 920.183 664.461 1140.93 413.139 151.765 1.12951 0.00766991 0.362108 2.76161 1.06912 -0.224472 
Shoots/CH_IMAGES/snapshot220079/VIS_SV_0_z1_h1_g0_e65_v500_new_468043_0.png 65782 880230 0.0747328 10772 1263 1355 1329.17 632.642 19 1363.39 606.079 1387.3 761.854 53.4439 0.949564 0.00712405 0.549164 1.82095 1.17191 -0.228924 
Shoots/CH_IMAGES/snapshot220079/VIS_SV_90_z1_h1_g0_e65_v500_new_468044_0.png 62756 443730 0.141428 8747.32 623 1352 1261.5 623.98 12 1425.51 979.825 1608.87 543.163 174.437 1.15099 0.0103066 0.337606 2.96203 1.15364 -0.260022 
Shoots/CH_IMAGES/snapshot220080/VIS_SV_0_z1_h1_g0_e65_v500_new_468049_0.png 0 0 -nan 0 0 0 -nan -nan 0 -1 -1 -1 -1 -1 -1 -nan -1 -1 -nan -0.144723 
Shoots/CH_IMAGES/snapshot220081/VIS_SV_90_z1_h1_g0_e65_v500_new_468056_0.png 0 0 -nan 0 0 0 -nan -nan 0 -1 -1 -1 -1 -1 -1 -nan -1 -1 -nan -0.365182 
Shoots/CH_IMAGES/snapshot220080/VIS_SV_90_z1_h1_g0_e65_v500_new_468050_0.png 0 0 -nan 0 0 0 -nan -nan 0 -1 -1 -1 -1 -1 -1 -nan -1 -1 -nan -0.150582 
Shoots/CH_IMAGES/snapshot220081/VIS_SV_0_z1_h1_g0_e65_v500_new_468055_0.png 0 0 -nan 0 0 0 -nan -nan 0 -1 -1 -1 -1 -1 -1 -nan -1 -1 -nan -0.364808 
Shoots/CH_IMAGES/snapshot220082/VIS_SV_0_z1_h1_g0_e65_v500_new_468058_0.png 0 0 -nan 0 0 0 -nan -nan 0 -1 -1 -1 -1 -1 -1 -nan -1 -1 -nan -0.204865 
Shoots/CH_IMAGES/snapshot220082/VIS_SV_90_z1_h1_g0_e65_v500_new_468059_0.png 0 0 -nan 0 0 0 -nan -nan 0 -1 -1 -1 -1 -1 -1 -nan -1 -1 -nan -0.258332 
Shoots/CH_IMAGES/snapshot220083/VIS_SV_90_z1_h1_g0_e65_v500_new_468068_0.png 12215 112258 0.108811 3420.7 292 718 1195.01 921.67 10 1232.76 662.048 374.225 353.913 0 0.329477 0.0131182 0.945723 1.05739 1 -0.194495 
Shoots/CH_IMAGES/snapshot220083/VIS_SV_0_z1_h1_g0_e65_v500_new_468067_0.png 15821 305470 0.0517924 6094.47 800 704 1131.87 898.636 17 653.682 1071.13 1287.2 873.971 78.4088 0.801283 0.00535269 0.678973 1.47281 0.926259 -0.184864 
Shoots/CH_IMAGES/snapshot220084/VIS_SV_90_z1_h1_g0_e65_v500_new_468074_0.png 59803 666858 0.0896788 8999.81 1188 986 1338.33 670.626 26 1256.11 709.723 1146.36 802.203 63.1814 0.774875 0.00927826 0.699785 1.42901 1.15554 -0.172507 
Shoots/CH_IMAGES/snapshot220084/VIS_SV_0_z1_h1_g0_e65_v500_new_468073_0.png 42574 440379 0.0966758 7069.46 768 1016 1147.97 651.816 29 680.04 1153.25 1777.02 894.475 30.6061 0.996638 0.0107049 0.503356 1.98666 1.1505 -0.177069 
Shoots/CH_IMAGES/snapshot220085/VIS_SV_0_z1_h1_g0_e65_v500_new_468076_0.png 25497 172198 0.148068 5994.23 313 844 1163.93 959.766 12 1096.39 1014.76 780.588 237.39 177.248 1.17973 0.00891726 0.304117 3.2882 1.04599 -0.147302 
Shoots/CH_IMAGES/snapshot220086/VIS_SV_90_z1_h1_g0_e65_v500_new_468086_0.png 0 0 -nan 0 0 0 -nan -nan 0 -1 -1 -1 -1 -1 -1 -nan -1 -1 -nan -0.0871792 
Shoots/CH_IMAGES/snapshot220085/VIS_SV_90_z1_h1_g0_e65_v500_new_468077_0.png 18124 161157 0.112462 5490.95 394 682 1226.3 992.172 10 1213.28 920.211 642.622 272.37 1.02216 1.07346 0.00755386 0.423841 2.35938 1.08529 -0.141694 
Shoots/CH_IMAGES/snapshot220086/VIS_SV_0_z1_h1_g0_e65_v500_new_468085_0.png 0 0 -nan 0 0 0 -nan -nan 0 -1 -1 -1 -1 -1 -1 -nan -1 -1 -nan -0.114664 
Shoots/CH_IMAGES/snapshot220087/VIS_SV_0_z1_h1_g0_e65_v500_new_468091_0.png 33193 408691 0.0812178 7999.72 727 917 975.392 757.664 13 908.925 865.099 969.519 432.869 147.629 1.05216 0.00651788 0.446478 2.23975 1.04599 -0.113031 
Shoots/CH_IMAGES/snapshot220088/VIS_SV_90_z1_h1_g0_e65_v500_new_468098_0.png 0 0 -nan 0 0 0 -nan -nan 0 -1 -1 -1 -1 -1 -1 -nan -1 -1 -nan -0.101654 
Shoots/CH_IMAGES/snapshot220087/VIS_SV_90_z1_h1_g0_e65_v500_new_468092_0.png 21535 240322 0.0896088 4503.42 536 896 1123.36 798.594 19 1173.75 601.623 454.65 287.418 139.925 0.857702 0.0133435 0.632173 1.58184 0.960157 -0.138092 
Shoots/CH_IMAGES/snapshot220088/VIS_SV_0_z1_h1_g0_e65_v500_new_468097_0.png 0 0 -nan 0 0 0 -nan -nan 0 -1 -1 -1 -1 -1 -1 -nan -1 -1 -nan -0.0865202 
Shoots/CH_IMAGES/snapshot220089/VIS_SV_0_z1_h1_g0_e65_v500_new_468103_0.png 21115 247478 0.0853207 5108.32 516 817 1153.99 891.693 9 921.354 1232.04 1143.17 527.592 16.7777 1.03777 0.0101682 0.461518 2.16676 1.19499 -0.132382 
Shoots/CH_IMAGES/snapshot220089/VIS_SV_90_z1_h1_g0_e65_v500_new_468104_0.png 22433 234690 0.0955857 4596.12 716 751 1058.93 851.265 13 1173.46 584.34 478.562 406.522 133.478 0.548697 0.0133449 0.849466 1.17721 1.02475 -0.0993555 
Shoots/CH_IMAGES/snapshot220090/VIS_SV_0_z1_h1_g0_e65_v500_new_468109_0.png 0 0 -nan 0 0 0 -nan -nan 0 -1 -1 -1 -1 -1 -1 -nan -1 -1 -nan -0.124689 
Shoots/CH_IMAGES/snapshot220090/VIS_SV_90_z1_h1_g0_e65_v500_new_468110_0.png 0 0 -nan 0 0 0 -nan -nan 0 -1 -1 -1 -1 -1 -1 -nan -1 -1 -nan -0.114482 
Shoots/CH_IMAGES/snapshot220091/VIS_SV_0_z1_h1_g0_e65_v500_new_468115_0.png 19710 216698 0.0909561 4965.42 618 755 1071.33 851.785 17 703.52 1115.35 1149.38 961.425 1.17682 0.571883 0.0100458 0.836475 1.19549 1.08886 -0.128032 
Shoots/CH_IMAGES/snapshot220091/VIS_SV_90_z1_h1_g0_e65_v500_new_468116_0.png 12902 117892 0.109439 3260.37 263 779 1232.91 889.265 11 1241.25 1208.45 802.27 207.417 0 1.21775 0.0152522 0.258537 3.86792 1.00465 -0.0858263 
Shoots/CH_IMAGES/snapshot220092/VIS_SV_0_z1_h1_g0_e65_v500_new_468121_0.png 36982 324974 0.1138 8019.47 613 808 1020.21 891.826 24 895.625 952.021 700.818 482.441 158.14 0.789435 0.00722618 0.688396 1.45265 1.21053 -0.128873 
Shoots/CH_IMAGES/snapshot220092/VIS_SV_90_z1_h1_g0_e65_v500_new_468122_0.png 36754 313968 0.117063 5577.21 689 803 1373.78 885.05 33 1658.81 1162.68 1048.26 842.45 157.794 0.626633 0.0148484 0.803665 1.2443 1.11349 -0.138663 
Shoots/CH_IMAGES/snapshot220093/VIS_SV_0_z1_h1_g0_e65_v500_new_468127_0.png 37195 318958 0.116614 6403.13 537 921 1241.25 700.584 24 1224.91 820.007 807.313 524.707 162.829 0.836728 0.0114001 0.649943 1.5386 1.06298 -0.18151 
Shoots/CH_IMAGES/snapshot220094/VIS_SV_90_z1_h1_g0_e65_v500_new_468134_0.png 7018 32610.5 0.215207 1697.46 137 426 1242.22 1125.92 17 1241.12 1161.78 445.899 84.9485 10.4326 1.27239 0.0306071 0.190511 5.24904 0.927464 -0.108497 
Shoots/CH_IMAGES/snapshot220093/VIS_SV_90_z1_h1_g0_e65_v500_new_468128_0.png 38985 356334 0.109406 7035.32 807 957 1022.26 719.181 24 1032.79 474.486 599.009 428.671 129.617 0.754144 0.00989782 0.715633 1.39736 1.21226 -0.149506 
Shoots/CH_IMAGES/snapshot220094/VIS_SV_0_z1_h1_g0_e65_v500_new_468133_0.png 5061 62290.5 0.0812483 2114.98 334 410 1232.03 1128.36 8 1346.46 1455.12 742.5 470.215 0 0.856404 0.0142178 0.633286 1.57907 0.902506 -0.0965627 
Shoots/CH_IMAGES/snapshot220095/VIS_SV_0_z1_h1_g0_e65_v500_new_468139_0.png 0 0 -nan 0 0 0 -nan -nan 0 -1 -1 -1 -1 -1 -1 -nan -1 -1 -nan -0.109359 
Shoots/CH_IMAGES/snapshot220095/VIS_SV_90_z1_h1_g0_e65_v500_new_468140_0.png 0 0 -nan 0 0 0 -nan -nan 0 -1 -1 -1 -1 -1 -1 -nan -1 -1 -nan -0.0856434 
Shoots/CH_IMAGES/snapshot220096/VIS_SV_0_z1_h1_g0_e65_v500_new_468145_0.png 4684 25833 0.181318 1481.21 142 366 1211.49 1165.76 14 1090.38 1198.02 421.366 205.738 6.85742 1.01167 0.0268284 0.488263 2.04808 0.843149 -0.117764 
Shoots/CH_IMAGES/snapshot220096/VIS_SV_90_z1_h1_g0_e65_v500_new_468146_0.png 3391 31291 0.10837 1495.72 235 355 1273.9 1228.17 14 1471.1 1078.53 663.555 231.952 41.6968 1.14056 0.0190475 0.34956 2.86074 0.815129 -0.121984 
Shoots/CH_IMAGES/snapshot220097/VIS_SV_90_z1_h1_g0_e65_v500_new_468152_0.png 5359 33179 0.161518 1744.74 133 399 1209.58 1109.06 20 1371.09 725.103 665.567 362.676 0 0.95403 0.0221223 0.544913 1.83516 0.815803 -0.158747 
Shoots/CH_IMAGES/snapshot220097/VIS_SV_0_z1_h1_g0_e65_v500_new_468151_0.png 4528 73925.5 0.0612509 2222.19 344 418 1164.49 1119.01 16 1064.5 1180.04 436.541 326.188 166.453 0.71104 0.0115227 0.747211 1.33831 0.888983 -0.129063 
Shoots/CH_IMAGES/snapshot220098/VIS_SV_90_z1_h1_g0_e65_v500_new_468158_0.png 20849 174712 0.119333 4458.38 292 1052 1250.38 836.081 9 1121.59 431.922 3585.55 603.689 13.9717 1.28968 0.0131808 0.168367 5.9394 0.953708 -0.185586 
Shoots/CH_IMAGES/snapshot220098/VIS_SV_0_z1_h1_g0_e65_v500_new_468157_0.png 18873 380056 0.0496584 5295.33 729 1018 1014.51 775.367 10 1140.53 500.237 566.574 517.758 0 0.415115 0.00845794 0.91384 1.09428 1.09095 -0.171366 
Shoots/CH_IMAGES/snapshot220099/VIS_SV_90_z1_h1_g0_e65_v500_new_468164_0.png 0 0 -nan 0 0 0 -nan -nan 0 -1 -1 -1 -1 -1 -1 -nan -1 -1 -nan -0.200136 
Shoots/CH_IMAGES/snapshot220099/VIS_SV_0_z1_h1_g0_e65_v500_new_468163_0.png 0 0 -nan 0 0 0 -nan -nan 0 -1 -1 -1 -1 -1 -1 -nan -1 -1 -nan -0.142993 
Shoots/CH_IMAGES/snapshot220100/VIS_SV_90_z1_h1_g0_e65_v500_new_468170_0.png 27627 307702 0.0897851 5432.14 592 1136 1121.06 722.472 25 1355.11 659.736 1398.11 462.332 164.462 1.15699 0.0117653 0.330683 3.02405 1.0028 -0.245691 
Shoots/CH_IMAGES/snapshot220100/VIS_SV_0_z1_h1_g0_e65_v500_new_468169_0.png 40869 348290 0.117342 6026.87 551 1187 1186.81 639.446 15 1173.47 763.293 1036.64 643.012 13.4623 0.871451 0.0141391 0.620287 1.61216 1.06622 -0.259333 
Shoots/CH_IMAGES/snapshot220101/VIS_SV_0_z1_h1_g0_e65_v500_new_468175_0.png 0 0 -nan 0 0 0 -nan -nan 0 -1 -1 -1 -1 -1 -1 -nan -1 -1 -nan -0.180317 
Shoots/CH_IMAGES/snapshot220101/VIS_SV_90_z1_h1_g0_e65_v500_new_468176_0.png 0 0 -nan 0 0 0 -nan -nan 0 -1 -1 -1 -1 -1 -1 -nan -1 -1 -nan -0.196608 
Shoots/CH_IMAGES/snapshot220102/VIS_SV_90_z1_h1_g0_e65_v500_new_468182_0.png 0 0 -nan 0 0 0 -nan -nan 0 -1 -1 -1 -1 -1 -1 -nan -1 -1 -nan -0.146553 
Shoots/CH_IMAGES/snapshot220102/VIS_SV_0_z1_h1_g0_e65_v500_new_468181_0.png 0 0 -nan 0 0 0 -nan -nan 0 -1 -1 -1 -1 -1 -1 -nan -1 -1 -nan -0.188361 
Shoots/CH_IMAGES/snapshot220103/VIS_SV_90_z1_h1_g0_e65_v500_new_468188_0.png 0 0 -nan 0 0 0 -nan -nan 0 -1 -1 -1 -1 -1 -1 -nan -1 -1 -nan -0.163239 
Shoots/CH_IMAGES/snapshot220103/VIS_SV_0_z1_h1_g0_e65_v500_new_468187_0.png 0 0 -nan 0 0 0 -nan -nan 0 -1 -1 -1 -1 -1 -1 -nan -1 -1 -nan -0.166081 
Shoots/CH_IMAGES/snapshot220104/VIS_SV_0_z1_h1_g0_e65_v500_new_468193_0.png 39936 367288 0.108732 6928 652 1340 1076.49 598.197 9 765.479 685.239 1296.37 811.465 159.864 0.864924 0.0104558 0.625954 1.59756 1.13769 -0.222209 
Shoots/CH_IMAGES/snapshot220104/VIS_SV_90_z1_h1_g0_e65_v500_new_468194_0.png 36592 576079 0.0635191 8862.63 816 1206 1282.69 681.44 11 1035.93 761.695 1159.29 880.748 27.7624 0.693205 0.00585424 0.759733 1.31625 1.07395 -0.195898 
Shoots/CH_IMAGES/snapshot220105/VIS_SV_90_z1_h1_g0_e65_v500_new_468200_0.png 0 0 -nan 0 0 0 -nan -nan 0 -1 -1 -1 -1 -1 -1 -nan -1 -1 -nan -0.130398 
Shoots/CH_IMAGES/snapshot220105/VIS_SV_0_z1_h1_g0_e65_v500_new_468199_0.png 0 0 -nan 0 0 0 -nan -nan 0 -1 -1 -1 -1 -1 -1 -nan -1 -1 -nan -0.153898 
Shoots/CH_IMAGES/snapshot220106/VIS_SV_90_z1_h1_g0_e65_v500_new_468203_0.png 0 0 -nan 0 0 0 -nan -nan 0 -1 -1 -1 -1 -1 -1 -nan -1 -1 -nan -0.13697 
Shoots/CH_IMAGES/snapshot220106/VIS_SV_0_z1_h1_g0_e65_v500_new_468202_0.png 0 0 -nan 0 0 0 -nan -nan 0 -1 -1 -1 -1 -1 -1 -nan -1 -1 -nan -0.141703 
Shoots/CH_IMAGES/snapshot220107/VIS_SV_90_z1_h1_g0_e65_v500_new_468212_0.png 33436 373675 0.0894788 7492.8 606 1165 1145.24 948.292 14 1133.42 1049.42 1125.82 343.614 22.095 1.1788 0.00748403 0.305213 3.2764 1.05666 -0.192932 
Shoots/CH_IMAGES/snapshot220107/VIS_SV_0_z1_h1_g0_e65_v500_new_468211_0.png 34007 453343 0.0750138 7227.07 577 1308 1044.51 939.11 9 928.753 716.72 1505.51 411.788 174.301 1.20539 0.00818188 0.273521 3.65603 1.11037 -0.207565 
Shoots/CH_IMAGES/snapshot220108/VIS_SV_90_z1_h1_g0_e65_v500_new_468218_0.png 0 0 -nan 0 0 0 -nan -nan 0 -1 -1 -1 -1 -1 -1 -nan -1 -1 -nan -0.127289 
Shoots/CH_IMAGES/snapshot220108/VIS_SV_0_z1_h1_g0_e65_v500_new_468217_0.png 0 0 -nan 0 0 0 -nan -nan 0 -1 -1 -1 -1 -1 -1 -nan -1 -1 -nan -0.133291 
Shoots/CH_IMAGES/snapshot220109/VIS_SV_0_z1_h1_g0_e65_v500_new_468223_0.png 0 0 -nan 0 0 0 -nan -nan 0 -1 -1 -1 -1 -1 -1 -nan -1 -1 -nan -0.1615 
Shoots/CH_IMAGES/snapshot220109/VIS_SV_90_z1_h1_g0_e65_v500_new_468224_0.png 0 0 -nan 0 0 0 -nan -nan 0 -1 -1 -1 -1 -1 -1 -nan -1 -1 -nan -0.157497 
Shoots/CH_IMAGES/snapshot220110/VIS_SV_90_z1_h1_g0_e65_v500_new_468230_0.png 0 0 -nan 0 0 0 -nan -nan 0 -1 -1 -1 -1 -1 -1 -nan -1 -1 -nan -0.141941 
Shoots/CH_IMAGES/snapshot220110/VIS_SV_0_z1_h1_g0_e65_v500_new_468229_0.png 0 0 -nan 0 0 0 -nan -nan 0 -1 -1 -1 -1 -1 -1 -nan -1 -1 -nan -0.188032 
Shoots/CH_IMAGES/snapshot220111/VIS_SV_90_z1_h1_g0_e65_v500_new_468236_0.png 0 0 -nan 0 0 0 -nan -nan 0 -1 -1 -1 -1 -1 -1 -nan -1 -1 -nan -0.189634 
Shoots/CH_IMAGES/snapshot220111/VIS_SV_0_z1_h1_g0_e65_v500_new_468235_0.png 0 0 -nan 0 0 0 -nan -nan 0 -1 -1 -1 -1 -1 -1 -nan -1 -1 -nan -0.176145 
Shoots/CH_IMAGES/snapshot220112/VIS_SV_90_z1_h1_g0_e65_v500_new_468242_0.png 8423 127611 0.0660053 3273.75 459 606 1187.7 1063.97 22 624.905 1284.74 1366.48 971.518 57.2319 0.760309 0.00987611 0.710965 1.40654 0.960259 -0.20883 
Shoots/CH_IMAGES/snapshot220112/VIS_SV_0_z1_h1_g0_e65_v500_new_468241_0.png 14152 125710 0.112577 3989.69 379 612 1200.11 999.342 14 267.454 2676.86 3932.25 721.727 27.858 1.27786 0.0111725 0.18354 5.44839 1.05215 -0.237765 
Shoots/CH_IMAGES/snapshot220113/VIS_SV_90_z1_h1_g0_e65_v500_new_468248_0.png 20715 342325 0.0605127 5586.61 671 1011 1131.31 798.36 10 1281.56 425.784 893.255 807.035 0 0.439373 0.00834061 0.903476 1.10684 0.975675 -0.219955 
Shoots/CH_IMAGES/snapshot220113/VIS_SV_0_z1_h1_g0_e65_v500_new_468247_0.png 25785 355430 0.0725458 5381.49 701 984 1112.41 811.47 12 1226.85 543.546 1915.28 818.418 134.487 1.07022 0.0111885 0.427309 2.34023 1.00673 -0.219423 
Shoots/CH_IMAGES/snapshot220114/VIS_SV_0_z1_h1_g0_e65_v500_new_468250_0.png 21782 496006 0.0439148 7152.62 1025 943 1114.78 789.479 10 1162.79 826.046 1056.25 651.754 122.071 0.875166 0.00535029 0.617042 1.62063 1.05316 -0.216442 
Shoots/CH_IMAGES/snapshot220114/VIS_SV_90_z1_h1_g0_e65_v500_new_468251_0.png 18845 104358 0.180581 3315.89 217 923 1262.14 792.669 9 1352.23 939.995 942.023 265.997 1.55049 1.19803 0.021538 0.282367 3.54149 0.972479 -0.219997 
Shoots/CH_IMAGES/snapshot220115/VIS_SV_0_z1_h1_g0_e65_v500_new_468259_0.png 0 0 -nan 0 0 0 -nan -nan 0 -1 -1 -1 -1 -1 -1 -nan -1 -1 -nan -0.185548 
Shoots/CH_IMAGES/snapshot220115/VIS_SV_90_z1_h1_g0_e65_v500_new_468260_0.png 0 0 -nan 0 0 0 -nan -nan 0 -1 -1 -1 -1 -1 -1 -nan -1 -1 -nan -0.183473 
Shoots/CH_IMAGES/snapshot220116/VIS_SV_90_z1_h1_g0_e65_v500_new_468266_0.png 0 0 -nan 0 0 0 -nan -nan 0 -1 -1 -1 -1 -1 -1 -nan -1 -1 -nan -0.182781 
Shoots/CH_IMAGES/snapshot220116/VIS_SV_0_z1_h1_g0_e65_v500_new_468265_0.png 0 0 -nan 0 0 0 -nan -nan 0 -1 -1 -1 -1 -1 -1 -nan -1 -1 -nan -0.179525 
Shoots/CH_IMAGES/snapshot220117/VIS_SV_0_z1_h1_g0_e65_v500_new_468271_0.png 0 0 -nan 0 0 0 -nan -nan 0 -1 -1 -1 -1 -1 -1 -nan -1 -1 -nan -0.167848 
Shoots/CH_IMAGES/snapshot220117/VIS_SV_90_z1_h1_g0_e65_v500_new_468272_0.png 0 0 -nan 0 0 0 -nan -nan 0 -1 -1 -1 -1 -1 -1 -nan -1 -1 -nan -0.165058 
Shoots/CH_IMAGES/snapshot220118/VIS_SV_0_z1_h1_g0_e65_v500_new_468277_0.png 69546 1.02603e+06 0.0677817 12429.9 1280 1341 1237.27 591.828 23 1201.26 541.914 1313.76 969.584 38.1338 0.723852 0.00565645 0.738019 1.35498 1.18642 -0.259116 
Shoots/CH_IMAGES/snapshot220118/VIS_SV_90_z1_h1_g0_e65_v500_new_468278_0.png 70957 634562 0.11182 10494.2 866 1353 1164.57 614.881 21 778.995 1117.58 1643.17 851.786 28.8689 0.981447 0.00809671 0.518381 1.92908 1.1808 -0.267481 
Shoots/CH_IMAGES/snapshot220119/VIS_SV_90_z1_h1_g0_e65_v500_new_468284_0.png 18157 206058 0.0881162 5133.15 429 945 1213.25 888.012 8 1211.67 838.857 784.047 376.699 2.93071 1.01936 0.00865938 0.480455 2.08136 0.940709 -0.187765 
Shoots/CH_IMAGES/snapshot220119/VIS_SV_0_z1_h1_g0_e65_v500_new_468283_0.png 14443 219126 0.0659117 4473.43 471 971 1202.98 855.594 6 1059.62 695.717 883.713 334.417 11.4209 1.11497 0.00906956 0.378423 2.64254 0.90184 -0.178108 
Shoots/CH_IMAGES/snapshot220120/VIS_SV_90_z1_h1_g0_e65_v500_new_468290_0.png 9753 142148 0.0686118 3657.29 362 591 1253.23 1016.51 12 1282.69 1042.6 473.724 362.109 167.383 0.686456 0.00916281 0.764389 1.30823 0.972148 -0.18445 
Shoots/CH_IMAGES/snapshot220120/VIS_SV_0_z1_h1_g0_e65_v500_new_468289_0.png 7062 153967 0.045867 3260.67 525 619 1110.7 971.151 9 1162.82 768.372 383.44 362.55 126.088 0.33009 0.00834688 0.94552 1.05762 1.00249 -0.21008 
Shoots/CH_IMAGES/snapshot220121/VIS_SV_90_z1_h1_g0_e65_v500_new_468296_0.png 38244 386078 0.0990578 6667.82 681 1015 1321.63 727.617 26 1865.15 2076.97 3302.16 877.428 163.067 1.21185 0.0108095 0.265713 3.76346 1.12463 -0.22577 
Shoots/CH_IMAGES/snapshot220121/VIS_SV_0_z1_h1_g0_e65_v500_new_468295_0.png 46513 483831 0.0961348 8607.19 834 1123 965.586 666.509 20 866.383 717.509 1183.28 408.682 150.399 1.14422 0.00788971 0.345382 2.89535 1.16377 -0.227103 
Shoots/CH_IMAGES/snapshot220122/VIS_SV_0_z1_h1_g0_e65_v500_new_468298_0.png 3090 19186.5 0.161051 1252.97 155 265 1200.05 1198.59 10 1228.62 1303.94 253.077 94 0 1.12122 0.0247337 0.371429 2.69231 0.858291 -0.177077 
Shoots/CH_IMAGES/snapshot220122/VIS_SV_90_z1_h1_g0_e65_v500_new_468299_0.png 4204 18030.5 0.23316 1341.32 88 316 1226.35 1192.69 9 1234.67 1213.88 254.186 79.5378 1.20146 1.17225 0.0293635 0.312912 3.19579 0.933319 -0.212622 
Shoots/CH_IMAGES/snapshot220123/VIS_SV_0_z1_h1_g0_e65_v500_new_468307_0.png 0 0 -nan 0 0 0 -nan -nan 0 -1 -1 -1 -1 -1 -1 -nan -1 -1 -nan -0.208578 
Shoots/CH_IMAGES/snapshot220123/VIS_SV_90_z1_h1_g0_e65_v500_new_468308_0.png 0 0 -nan 0 0 0 -nan -nan 0 -1 -1 -1 -1 -1 -1 -nan -1 -1 -nan -0.19465 
Shoots/CH_IMAGES/snapshot220124/VIS_SV_90_z1_h1_g0_e65_v500_new_468314_0.png 27537 123229 0.223462 4348.95 472 744 1452.98 924.418 18 1469.66 948.334 696.429 172.796 29.9298 1.22628 0.0182961 0.248117 4.03036 1.32277 -0.244967 
Shoots/CH_IMAGES/snapshot220124/VIS_SV_0_z1_h1_g0_e65_v500_new_468313_0.png 15228 154274 0.0987075 4061.97 370 716 1230.35 981.621 27 1169.49 955.171 628.754 282.231 163.125 1.04988 0.0115979 0.448874 2.2278 1.06251 -0.231342 
Shoots/CH_IMAGES/snapshot220125/VIS_SV_0_z1_h1_g0_e65_v500_new_468319_0.png 6958 111904 0.062178 2886.73 393 502 1276.7 1087.26 9 1236.87 1229.17 372.204 241.326 0 0.838606 0.0104926 0.64837 1.54233 0.915309 -0.210603 
Shoots/CH_IMAGES/snapshot220125/VIS_SV_90_z1_h1_g0_e65_v500_new_468320_0.png 7947 38588.5 0.205942 2416.81 190 508 1213.17 1078.11 19 1175.52 1047.3 501.25 96.5796 161.789 1.27069 0.0170973 0.192677 5.19002 0.909905 -0.207442 
Shoots/CH_IMAGES/snapshot220126/VIS_SV_0_z1_h1_g0_e65_v500_new_468325_0.png 37242 410323 0.0907626 8657.23 814 1187 958.792 696.46 16 829.968 728.241 1157.37 381.685 147.828 1.15777 0.00624432 0.329786 3.03227 1.13013 -0.257893 
Shoots/CH_IMAGES/snapshot220126/VIS_SV_90_z1_h1_g0_e65_v500_new_468326_0.png 31047 401791 0.0772715 5871.37 689 1052 1288.05 759.659 11 874.943 57.9854 1537.36 947.502 0 0.875993 0.0113175 0.616318 1.62254 1.03542 -0.244153 
Shoots/CH_IMAGES/snapshot220127/VIS_SV_90_z1_h1_g0_e65_v500_new_468329_0.png 24683 414621 0.0595315 7431.8 760 1088 1169.03 705.16 21 1128.03 705.208 1040.55 467.655 152.887 1.04935 0.00561591 0.449433 2.22503 1.00634 -0.227107 
Shoots/CH_IMAGES/snapshot220127/VIS_SV_0_z1_h1_g0_e65_v500_new_468328_0.png 28405 356170 0.0797511 7090.55 570 1231 1072.65 652.368 19 980.072 688.54 1201.88 340.834 165.866 1.19701 0.00709978 0.283584 3.52629 1.07442 -0.222551 
Shoots/CH_IMAGES/snapshot220128/VIS_SV_90_z1_h1_g0_e65_v500_new_468335_0.png 2759 42301 0.065223 1740.37 270 283 1269.15 1200.52 10 1386.43 1195.77 396.865 238.078 59.4112 0.894542 0.0114466 0.599897 1.66695 0.883963 -0.193556 
Shoots/CH_IMAGES/snapshot220128/VIS_SV_0_z1_h1_g0_e65_v500_new_468334_0.png 2579 27942.5 0.0922967 1496.49 158 293 1194.96 1213.83 15 1184.59 1224.68 305.618 102.999 171.222 1.15151 0.0144716 0.337018 2.9672 0.889975 -0.169081 
Shoots/CH_IMAGES/snapshot220129/VIS_SV_90_z1_h1_g0_e65_v500_new_468344_0.png 14446 154193 0.0936878 4025.49 368 768 1253.61 897.004 8 1175.03 817.277 854.08 454.576 177.876 0.967222 0.0112026 0.532241 1.87885 1.04602 -0.223578 
Shoots/CH_IMAGES/snapshot220129/VIS_SV_0_z1_h1_g0_e65_v500_new_468343_0.png 14112 211009 0.0668787 4843.56 506 776 1122.86 880.822 9 -483.839 2304.53 4495.94 1770.24 44.2221 1.10114 0.0075591 0.393741 2.53974 1.12358 -0.192723 
Shoots/CH_IMAGES/snapshot220130/VIS_SV_90_z1_h1_g0_e65_v500_new_468350_0.png 2050 9328 0.219768 814.235 83 195 1229.38 1242.7 8 1232.07 1257.64 218.16 76.8545 22.6022 1.13817 0.0388565 0.352284 2.83862 0.769118 -0.20848 
Shoots/CH_IMAGES/snapshot220130/VIS_SV_0_z1_h1_g0_e65_v500_new_468349_0.png 1571 13871 0.113258 956.305 97 196 1189.71 1249.01 7 1250.2 1256.66 190.287 170.297 168.663 0.458372 0.021587 0.894948 1.11738 1.10471 -0.194336 
Shoots/CH_IMAGES/snapshot220131/VIS_SV_0_z1_h1_g0_e65_v500_new_468355_0.png 20118 271755 0.0740299 5895.75 669 863 1088.13 828.411 20 838.701 944.078 960.385 727.786 162.148 0.69598 0.00727306 0.757806 1.3196 1.01896 -0.16256 
Shoots/CH_IMAGES/snapshot220131/VIS_SV_90_z1_h1_g0_e65_v500_new_468356_0.png 16719 184743 0.0904987 4351.24 431 821 1271.99 851.052 13 1231.31 822.11 2688.41 401.75 29.2255 1.30427 0.0110967 0.149438 6.69175 1.08331 -0.189076 
Shoots/CH_IMAGES/snapshot220132/VIS_SV_90_z1_h1_g0_e65_v500_new_468362_0.png 0 0 -nan 0 0 0 -nan -nan 0 -1 -1 -1 -1 -1 -1 -nan -1 -1 -nan -0.138834 
Shoots/CH_IMAGES/snapshot220132/VIS_SV_0_z1_h1_g0_e65_v500_new_468361_0.png 0 0 -nan 0 0 0 -nan -nan 0 -1 -1 -1 -1 -1 -1 -nan -1 -1 -nan -0.181016 
Shoots/CH_IMAGES/snapshot220133/VIS_SV_0_z1_h1_g0_e65_v500_new_468367_0.png 36912 271937 0.135737 6439.25 623 1067 1319.33 756.489 23 1406.6 794.207 883.938 551.071 26.1838 0.867839 0.0111868 0.623428 1.60403 1.06446 -0.228772 
Shoots/CH_IMAGES/snapshot220133/VIS_SV_90_z1_h1_g0_e65_v500_new_468368_0.png 41416 636313 0.0650875 8537.65 1205 1046 1124.77 760.423 26 1493.57 1030.65 1755.45 690.935 125.824 1.10128 0.00714005 0.393594 2.54069 1.10179 -0.239138 
Shoots/CH_IMAGES/snapshot220134/VIS_SV_90_z1_h1_g0_e65_v500_new_468374_0.png 20665 337508 0.0612283 5863.95 727 995 1280.25 777.03 9 1048.52 402.022 997.549 706.684 30.3433 0.763649 0.00755205 0.70842 1.41159 1.03677 -0.206396 
Shoots/CH_IMAGES/snapshot220134/VIS_SV_0_z1_h1_g0_e65_v500_new_468373_0.png 19698 229602 0.0857921 5956.43 554 1001 1119.72 780.027 13 1065.04 768.868 922.613 283.515 153.287 1.17703 0.00697686 0.307296 3.2542 1.0257 -0.237711 
Shoots/CH_IMAGES/snapshot220135/VIS_SV_90_z1_h1_g0_e65_v500_new_468380_0.png 0 0 -nan 0 0 0 -nan -nan 0 -1 -1 -1 -1 -1 -1 -nan -1 -1 -nan -0.220529 
Shoots/CH_IMAGES/snapshot220135/VIS_SV_0_z1_h1_g0_e65_v500_new_468379_0.png 0 0 -nan 0 0 0 -nan -nan 0 -1 -1 -1 -1 -1 -1 -nan -1 -1 -nan -0.174794 
Shoots/CH_IMAGES/snapshot220136/VIS_SV_90_z1_h1_g0_e65_v500_new_468386_0.png 3306 9689.5 0.341194 897.553 45 308 1239.09 1178.48 13 1229.35 1174.72 266.683 45.6953 175.257 1.28736 0.0515694 0.171347 5.83612 0.886988 -0.212667 
Shoots/CH_IMAGES/snapshot220136/VIS_SV_0_z1_h1_g0_e65_v500_new_468385_0.png 3096 84031 0.0368435 1998.82 182 863 1248.75 1089.63 11 1256.05 787.376 879.849 200.304 2.45442 1.24285 0.00973782 0.227657 4.39256 0.828271 -0.231628 
Shoots/CH_IMAGES/snapshot220137/VIS_SV_0_z1_h1_g0_e65_v500_new_468388_0.png 0 0 -nan 0 0 0 -nan -nan 0 -1 -1 -1 -1 -1 -1 -nan -1 -1 -nan -0.212062 
Shoots/CH_IMAGES/snapshot220137/VIS_SV_90_z1_h1_g0_e65_v500_new_468389_0.png 0 0 -nan 0 0 0 -nan -nan 0 -1 -1 -1 -1 -1 -1 -nan -1 -1 -nan -0.224736 
Shoots/CH_IMAGES/snapshot220138/VIS_SV_0_z1_h1_g0_e65_v500_new_468397_0.png 0 0 -nan 0 0 0 -nan -nan 0 -1 -1 -1 -1 -1 -1 -nan -1 -1 -nan -0.194296 
Shoots/CH_IMAGES/snapshot220138/VIS_SV_90_z1_h1_g0_e65_v500_new_468398_0.png 0 0 -nan 0 0 0 -nan -nan 0 -1 -1 -1 -1 -1 -1 -nan -1 -1 -nan -0.206865 
Shoots/CH_IMAGES/snapshot220139/VIS_SV_90_z1_h1_g0_e65_v500_new_468404_0.png 0 0 -nan 0 0 0 -nan -nan 0 -1 -1 -1 -1 -1 -1 -nan -1 -1 -nan -0.215313 
Shoots/CH_IMAGES/snapshot220139/VIS_SV_0_z1_h1_g0_e65_v500_new_468403_0.png 0 0 -nan 0 0 0 -nan -nan 0 -1 -1 -1 -1 -1 -1 -nan -1 -1 -nan -0.212972 
Shoots/CH_IMAGES/snapshot220140/VIS_SV_0_z1_h1_g0_e65_v500_new_468409_0.png 14899 311904 0.0477679 5510.89 676 848 1194.56 854.576 12 1034.92 697.3 639.376 447.355 22.0812 0.775017 0.00616486 0.699674 1.42924 0.926834 -0.207326 
Shoots/CH_IMAGES/snapshot220140/VIS_SV_90_z1_h1_g0_e65_v500_new_468410_0.png 18922 188032 0.100632 4923.19 297 1014 1234.54 817.834 11 1189.34 866.311 883.717 243.486 178.25 1.20372 0.00981031 0.275525 3.62944 0.938551 -0.239477 
Shoots/CH_IMAGES/snapshot220141/VIS_SV_0_z1_h1_g0_e65_v500_new_468415_0.png 8292 71526.5 0.115929 2590.6 221 478 1202.98 1054.05 15 1245.37 1088.09 449.789 230.399 161.532 0.987686 0.0155263 0.512238 1.95222 0.915309 -0.214781 
Shoots/CH_IMAGES/snapshot220141/VIS_SV_90_z1_h1_g0_e65_v500_new_468416_0.png 7270 102629 0.0708377 3091.63 380 482 1268.86 1078.83 21 1546.69 1471.94 1208.02 554.465 163.441 1.0402 0.00955804 0.458987 2.17871 0.920594 -0.211035 
Shoots/CH_IMAGES/snapshot220142/VIS_SV_90_z1_h1_g0_e65_v500_new_468422_0.png 19054 198444 0.0960173 4656.03 377 869 1237.93 898.186 12 1166.04 1028.64 911.365 283.388 3.22261 1.17393 0.011045 0.310949 3.21596 0.952191 -0.26285 
Shoots/CH_IMAGES/snapshot220142/VIS_SV_0_z1_h1_g0_e65_v500_new_468421_0.png 10717 241254 0.0444221 5375.62 617 881 1064.98 814.461 7 1172.68 621.128 607.102 415.539 136.686 0.794402 0.00466044 0.684463 1.461 0.929685 -0.208001 
Shoots/CH_IMAGES/snapshot220143/VIS_SV_90_z1_h1_g0_e65_v500_new_468428_0.png 0 0 -nan 0 0 0 -nan -nan 0 -1 -1 -1 -1 -1 -1 -nan -1 -1 -nan -0.201235 
Shoots/CH_IMAGES/snapshot220144/VIS_SV_0_z1_h1_g0_e65_v500_new_468433_0.png 19567 183805 0.106455 4575.56 363 913 1157.83 790.656 13 1096.91 799.969 887.002 248.003 164.331 1.20034 0.0117448 0.279597 3.57658 0.954714 -0.212052 
Shoots/CH_IMAGES/snapshot220143/VIS_SV_0_z1_h1_g0_e65_v500_new_468427_0.png 0 0 -nan 0 0 0 -nan -nan 0 -1 -1 -1 -1 -1 -1 -nan -1 -1 -nan -0.208875 
Shoots/CH_IMAGES/snapshot220145/VIS_SV_0_z1_h1_g0_e65_v500_new_468439_0.png 17679 261292 0.0676599 5527.28 527 728 1035.49 924.148 11 1140.56 466.414 911.593 716.159 0 0.65481 0.00727184 0.785612 1.27289 1.11207 -0.217217 
Shoots/CH_IMAGES/snapshot220144/VIS_SV_90_z1_h1_g0_e65_v500_new_468434_0.png 18579 294490 0.0630887 5370.01 772 846 1225.38 863.674 15 1365.09 717.878 2009.2 548.932 151.8 1.20565 0.00809622 0.273209 3.6602 1.12581 -0.234337 
Shoots/CH_IMAGES/snapshot220145/VIS_SV_90_z1_h1_g0_e65_v500_new_468440_0.png 18795 264601 0.0710315 4795.34 669 729 1370.84 905.105 19 1338.91 685.417 1426.66 433.684 154.801 1.17984 0.010271 0.303985 3.28964 1.17162 -0.235104 
Shoots/CH_IMAGES/snapshot220146/VIS_SV_90_z1_h1_g0_e65_v500_new_468446_0.png 0 0 -nan 0 0 0 -nan -nan 0 -1 -1 -1 -1 -1 -1 -nan -1 -1 -nan -0.193173 
Shoots/CH_IMAGES/snapshot220146/VIS_SV_0_z1_h1_g0_e65_v500_new_468445_0.png 0 0 -nan 0 0 0 -nan -nan 0 -1 -1 -1 -1 -1 -1 -nan -1 -1 -nan -0.214639 
Shoots/CH_IMAGES/snapshot220147/VIS_SV_90_z1_h1_g0_e65_v500_new_468452_0.png 0 0 -nan 0 0 0 -nan -nan 0 -1 -1 -1 -1 -1 -1 -nan -1 -1 -nan -0.227438 
Shoots/CH_IMAGES/snapshot220147/VIS_SV_0_z1_h1_g0_e65_v500_new_468451_0.png 0 0 -nan 0 0 0 -nan -nan 0 -1 -1 -1 -1 -1 -1 -nan -1 -1 -nan -0.212162 
Shoots/CH_IMAGES/snapshot220148/VIS_SV_90_z1_h1_g0_e65_v500_new_468458_0.png 4740 59471.5 0.079702 2104.47 251 399 1265.47 1157.69 14 1368.46 1139.01 432.633 271.999 36.8651 0.861735 0.0134493 0.628706 1.59057 0.894872 -0.252086 
Shoots/CH_IMAGES/snapshot220148/VIS_SV_0_z1_h1_g0_e65_v500_new_468457_0.png 4194 32417.5 0.129375 1614.59 170 383 1186.91 1132.82 18 1145.33 1132.81 364.422 127.699 162.068 1.13981 0.0202168 0.350416 2.85375 0.835825 -0.225157 
Shoots/CH_IMAGES/snapshot220149/VIS_SV_90_z1_h1_g0_e65_v500_new_468464_0.png 56986 724590 0.0786458 10984.1 1200 1276 1091.14 630.633 11 375.176 1037.59 1939.85 1654.35 55.4965 0.542542 0.00593537 0.852824 1.17257 1.15249 -0.322371 
Shoots/CH_IMAGES/snapshot220149/VIS_SV_0_z1_h1_g0_e65_v500_new_468463_0.png 57335 438637 0.130712 8403.22 600 1338 1154.59 577.517 10 913.419 939.723 1639.88 606.741 3.47316 1.1225 0.0102033 0.369992 2.70276 1.13169 -0.352494 
Shoots/CH_IMAGES/snapshot220150/VIS_SV_0_z1_h1_g0_e65_v500_new_468466_0.png 0 0 -nan 0 0 0 -nan -nan 0 -1 -1 -1 -1 -1 -1 -nan -1 -1 -nan -0.279542 
Shoots/CH_IMAGES/snapshot220150/VIS_SV_90_z1_h1_g0_e65_v500_new_468467_0.png 0 0 -nan 0 0 0 -nan -nan 0 -1 -1 -1 -1 -1 -1 -nan -1 -1 -nan -0.287728 
Shoots/CH_IMAGES/snapshot220151/VIS_SV_0_z1_h1_g0_e65_v500_new_468475_0.png 9425 89680.5 0.105095 3364.74 202 745 1206.53 993.375 12 1236.2 905.908 777.968 168.589 179.404 1.25164 0.0104614 0.216704 4.6146 1.02608 -0.352091 
Shoots/CH_IMAGES/snapshot220152/VIS_SV_0_z1_h1_g0_e65_v500_new_468481_0.png 0 0 -nan 0 0 0 -nan -nan 0 -1 -1 -1 -1 -1 -1 -nan -1 -1 -nan -0.383966 
Shoots/CH_IMAGES/snapshot220151/VIS_SV_90_z1_h1_g0_e65_v500_new_468476_0.png 8461 57102.5 0.148172 2896.7 131 641 1252.67 1056.96 15 1216.7 1087.52 628.1 132.584 3.77316 1.25611 0.0126714 0.211088 4.73736 0.937009 -0.369694 
Shoots/CH_IMAGES/snapshot220153/VIS_SV_0_z1_h1_g0_e65_v500_new_468487_0.png 33640 200884 0.16746 5853.72 395 924 1171.42 763.913 24 1216.76 171.797 1112.72 427.708 0 1.10961 0.0123368 0.384381 2.60159 1.09505 -0.537105 
Shoots/CH_IMAGES/snapshot220152/VIS_SV_90_z1_h1_g0_e65_v500_new_468482_0.png 0 0 -nan 0 0 0 -nan -nan 0 -1 -1 -1 -1 -1 -1 -nan -1 -1 -nan -0.388788 
Shoots/CH_IMAGES/snapshot220153/VIS_SV_90_z1_h1_g0_e65_v500_new_468488_0.png 32281 407964 0.0791271 7387.59 787 890 1239.82 822.626 34 1047.2 855.032 988.138 647.108 14.864 0.830811 0.00743278 0.654877 1.52701 1.04887 -0.513924 
Shoots/CH_IMAGES/snapshot220154/VIS_SV_0_z1_h1_g0_e65_v500_new_468493_0.png 0 0 -nan 0 0 0 -nan -nan 0 -1 -1 -1 -1 -1 -1 -nan -1 -1 -nan -0.512313 
Shoots/CH_IMAGES/snapshot220154/VIS_SV_90_z1_h1_g0_e65_v500_new_468494_0.png 0 0 -nan 0 0 0 -nan -nan 0 -1 -1 -1 -1 -1 -1 -nan -1 -1 -nan -0.525693 
Shoots/CH_IMAGES/snapshot220155/VIS_SV_90_z1_h1_g0_e65_v500_new_468500_0.png 28360 276457 0.102584 5458.16 473 999 1242.66 768.041 17 1307.34 805.546 871.144 350.536 6.07225 1.09326 0.0119625 0.402386 2.48518 1.01287 -0.686262 
Shoots/CH_IMAGES/snapshot220155/VIS_SV_0_z1_h1_g0_e65_v500_new_468499_0.png 34513 461864 0.0747255 6635.23 1017 945 1159.13 767.669 17 1556.93 16.0801 1647.49 883.51 0 0.963041 0.00985101 0.536276 1.86471 1.10943 -0.660901 
Shoots/CH_IMAGES/snapshot220156/VIS_SV_0_z1_h1_g0_e65_v500_new_468505_0.png 28159 213386 0.131962 5216.5 365 978 1201.22 779.922 10 1654.01 265.13 1235.94 1183.94 150.445 0.290076 0.0130038 0.957928 1.04392 1 -0.778875 
Shoots/CH_IMAGES/snapshot220157/VIS_SV_90_z1_h1_g0_e65_v500_new_468512_0.png 0 0 -nan 0 0 0 -nan -nan 0 -1 -1 -1 -1 -1 -1 -nan -1 -1 -nan -0.844828 
Shoots/CH_IMAGES/snapshot220156/VIS_SV_90_z1_h1_g0_e65_v500_new_468506_0.png 34306 363852 0.0942857 6883.3 647 999 1321.48 768.386 12 1361.48 814.18 952.808 542.715 39.442 0.927798 0.00909885 0.569595 1.75563 1.05296 -0.76624 
Shoots/CH_IMAGES/snapshot220157/VIS_SV_0_z1_h1_g0_e65_v500_new_468511_0.png 0 0 -nan 0 0 0 -nan -nan 0 -1 -1 -1 -1 -1 -1 -nan -1 -1 -nan -0.823451 
Shoots/CH_IMAGES/snapshot220158/VIS_SV_90_z1_h1_g0_e65_v500_new_468518_0.png 0 0 -nan 0 0 0 -nan -nan 0 -1 -1 -1 -1 -1 -1 -nan -1 -1 -nan -0.955396 
Shoots/CH_IMAGES/snapshot220158/VIS_SV_0_z1_h1_g0_e65_v500_new_468517_0.png 0 0 -nan 0 0 0 -nan -nan 0 -1 -1 -1 -1 -1 -1 -nan -1 -1 -nan -0.942166 
Shoots/CH_IMAGES/snapshot220159/VIS_SV_0_z1_h1_g0_e65_v500_new_468523_0.png 0 0 -nan 0 0 0 -nan -nan 0 -1 -1 -1 -1 -1 -1 -nan -1 -1 -nan -1.0298 
Shoots/CH_IMAGES/snapshot220159/VIS_SV_90_z1_h1_g0_e65_v500_new_468524_0.png 0 0 -nan 0 0 0 -nan -nan 0 -1 -1 -1 -1 -1 -1 -nan -1 -1 -nan -1.03279 
Shoots/CH_IMAGES/snapshot220160/VIS_SV_90_z1_h1_g0_e65_v500_new_468530_0.png 0 0 -nan 0 0 0 -nan -nan 0 -1 -1 -1 -1 -1 -1 -nan -1 -1 -nan -1.19728 
Shoots/CH_IMAGES/snapshot220160/VIS_SV_0_z1_h1_g0_e65_v500_new_468529_0.png 0 0 -nan 0 0 0 -nan -nan 0 -1 -1 -1 -1 -1 -1 -nan -1 -1 -nan -1.22383 
Shoots/CH_IMAGES/snapshot220161/VIS_SV_90_z1_h1_g0_e65_v500_new_468536_0.png 0 0 -nan 0 0 0 -nan -nan 0 -1 -1 -1 -1 -1 -1 -nan -1 -1 -nan -1.27051 
Shoots/CH_IMAGES/snapshot220161/VIS_SV_0_z1_h1_g0_e65_v500_new_468535_0.png 0 0 -nan 0 0 0 -nan -nan 0 -1 -1 -1 -1 -1 -1 -nan -1 -1 -nan -1.25757 
Shoots/CH_IMAGES/snapshot220162/VIS_SV_0_z1_h1_g0_e65_v500_new_468541_0.png 41743 589136 0.0708547 7437.5 983 1159 1126.89 618.104 12 971.152 712.663 1140.5 809.824 4.41626 0.761495 0.00948287 0.710063 1.40833 1.0857 -1.39086 
Shoots/CH_IMAGES/snapshot220162/VIS_SV_90_z1_h1_g0_e65_v500_new_468542_0.png 42480 582424 0.0729366 7410.65 777 1281 1367.42 659.925 13 1515.52 905.882 1461.59 617.591 175.118 1.07467 0.00972035 0.422547 2.3666 1.08991 -1.43997 
Shoots/CH_IMAGES/snapshot220163/VIS_SV_0_z1_h1_g0_e65_v500_new_468547_0.png 6868 100484 0.0683495 3396.94 329 622 1164.27 1014.31 14 1138.14 1032.64 562.175 230.2 153.797 1.08676 0.00747934 0.409482 2.44211 0.940643 -1.41474 
Shoots/CH_IMAGES/snapshot220163/VIS_SV_90_z1_h1_g0_e65_v500_new_468548_0.png 17630 82696 0.21319 3755.01 217 619 1263.37 1003.24 13 1280.05 1007.09 588.658 170.155 179.91 1.19243 0.0157123 0.289055 3.45955 1.13384 -1.50871 
Shoots/CH_IMAGES/snapshot220164/VIS_SV_90_z1_h1_g0_e65_v500_new_468554_0.png 0 0 -nan 0 0 0 -nan -nan 0 -1 -1 -1 -1 -1 -1 -nan -1 -1 -nan -1.44558 
Shoots/CH_IMAGES/snapshot220164/VIS_SV_0_z1_h1_g0_e65_v500_new_468553_0.png 0 0 -nan 0 0 0 -nan -nan 0 -1 -1 -1 -1 -1 -1 -nan -1 -1 -nan -1.39169 
Shoots/CH_IMAGES/snapshot220165/VIS_SV_90_z1_h1_g0_e65_v500_new_468560_0.png 0 0 -nan 0 0 0 -nan -nan 0 -1 -1 -1 -1 -1 -1 -nan -1 -1 -nan -1.48687 
Shoots/CH_IMAGES/snapshot220165/VIS_SV_0_z1_h1_g0_e65_v500_new_468559_0.png 0 0 -nan 0 0 0 -nan -nan 0 -1 -1 -1 -1 -1 -1 -nan -1 -1 -nan -1.4323 
Shoots/CH_IMAGES/snapshot220166/VIS_SV_0_z1_h1_g0_e65_v500_new_468565_0.png 0 0 -nan 0 0 0 -nan -nan 0 -1 -1 -1 -1 -1 -1 -nan -1 -1 -nan -1.51617 
Shoots/CH_IMAGES/snapshot220166/VIS_SV_90_z1_h1_g0_e65_v500_new_468566_0.png 0 0 -nan 0 0 0 -nan -nan 0 -1 -1 -1 -1 -1 -1 -nan -1 -1 -nan -1.59706 
Shoots/CH_IMAGES/snapshot220167/VIS_SV_0_z1_h1_g0_e65_v500_new_468571_0.png 0 0 -nan 0 0 0 -nan -nan 0 -1 -1 -1 -1 -1 -1 -nan -1 -1 -nan -1.60498 
Shoots/CH_IMAGES/snapshot220167/VIS_SV_90_z1_h1_g0_e65_v500_new_468572_0.png 0 0 -nan 0 0 0 -nan -nan 0 -1 -1 -1 -1 -1 -1 -nan -1 -1 -nan -1.678 
Shoots/CH_IMAGES/snapshot220168/VIS_SV_0_z1_h1_g0_e65_v500_new_468574_0.png 12877 283681 0.0453925 5020.94 568 886 1141.07 858.039 14 1383.02 490.902 809.071 583.359 0 0.746963 0.0064188 0.721023 1.38692 0.896589 -1.7214 
Shoots/CH_IMAGES/snapshot220168/VIS_SV_90_z1_h1_g0_e65_v500_new_468575_0.png 16446 269778 0.0609612 4726.9 522 886 1322.01 908.107 10 1321.44 885.241 735.577 493.989 13.8893 0.810473 0.00924949 0.671567 1.48905 0.936917 -1.7467 
Shoots/CH_IMAGES/snapshot220169/VIS_SV_0_z1_h1_g0_e65_v500_new_468583_0.png 3983 79229.5 0.0502717 2820.13 325 429 1196.83 1108.55 9 1015.96 1238.37 696.561 419.097 32.7795 0.892562 0.00629335 0.601666 1.66205 0.827631 -1.76449 
Shoots/CH_IMAGES/snapshot220169/VIS_SV_90_z1_h1_g0_e65_v500_new_468584_0.png 3916 56399.5 0.0694332 2017.69 122 662 1244.11 1111.52 7 1239.1 1132.81 319.841 134.119 0 1.07766 0.0120877 0.419329 2.38476 0.776369 -1.7853 
Shoots/CH_IMAGES/snapshot220170/VIS_SV_0_z1_h1_g0_e65_v500_new_468589_0.png 0 0 -nan 0 0 0 -nan -nan 0 -1 -1 -1 -1 -1 -1 -nan -1 -1 -nan -1.78542 
Shoots/CH_IMAGES/snapshot220170/VIS_SV_90_z1_h1_g0_e65_v500_new_468590_0.png 0 0 -nan 0 0 0 -nan -nan 0 -1 -1 -1 -1 -1 -1 -nan -1 -1 -nan -1.81926 
Shoots/CH_IMAGES/snapshot220171/VIS_SV_0_z1_h1_g0_e65_v500_new_468595_0.png 0 0 -nan 0 0 0 -nan -nan 0 -1 -1 -1 -1 -1 -1 -nan -1 -1 -nan -1.88051 
Shoots/CH_IMAGES/snapshot220171/VIS_SV_90_z1_h1_g0_e65_v500_new_468596_0.png 0 0 -nan 0 0 0 -nan -nan 0 -1 -1 -1 -1 -1 -1 -nan -1 -1 -nan -1.99682 
Shoots/CH_IMAGES/snapshot220172/VIS_SV_90_z1_h1_g0_e65_v500_new_468599_0.png 0 0 -nan 0 0 0 -nan -nan 0 -1 -1 -1 -1 -1 -1 -nan -1 -1 -nan -2.21521 
Shoots/CH_IMAGES/snapshot220172/VIS_SV_0_z1_h1_g0_e65_v500_new_468598_0.png 0 0 -nan 0 0 0 -nan -nan 0 -1 -1 -1 -1 -1 -1 -nan -1 -1 -nan -2.08858 
Shoots/CH_IMAGES/snapshot220173/VIS_SV_0_z1_h1_g0_e65_v500_new_468607_0.png 0 0 -nan 0 0 0 -nan -nan 0 -1 -1 -1 -1 -1 -1 -nan -1 -1 -nan -2.2458 
Shoots/CH_IMAGES/snapshot220174/VIS_SV_90_z1_h1_g0_e65_v500_new_468614_0.png 4619 84683 0.0545446 2882.39 350 438 1285.06 1097.78 8 1141.41 1025.08 306.562 257.412 26.4703 0.566262 0.00698639 0.839674 1.19094 0.91172 -2.41046 
Shoots/CH_IMAGES/snapshot220173/VIS_SV_90_z1_h1_g0_e65_v500_new_468608_0.png 0 0 -nan 0 0 0 -nan -nan 0 -1 -1 -1 -1 -1 -1 -nan -1 -1 -nan -2.2633 
Shoots/CH_IMAGES/snapshot220174/VIS_SV_0_z1_h1_g0_e65_v500_new_468613_0.png 5956 42102.5 0.141464 1968.41 144 441 1213.71 1091.42 9 1206.22 1119.77 375.305 124.87 2.48007 1.15523 0.0193168 0.332717 3.00556 0.85488 -2.32505 
Shoots/CH_IMAGES/snapshot220175/VIS_SV_90_z1_h1_g0_e65_v500_new_468620_0.png 0 0 -nan 0 0 0 -nan -nan 0 -1 -1 -1 -1 -1 -1 -nan -1 -1 -nan -2.47852 
Shoots/CH_IMAGES/snapshot220175/VIS_SV_0_z1_h1_g0_e65_v500_new_468619_0.png 0 0 -nan 0 0 0 -nan -nan 0 -1 -1 -1 -1 -1 -1 -nan -1 -1 -nan -2.28055 
Shoots/CH_IMAGES/snapshot220176/VIS_SV_0_z1_h1_g0_e65_v500_new_468625_0.png 0 0 -nan 0 0 0 -nan -nan 0 -1 -1 -1 -1 -1 -1 -nan -1 -1 -nan -2.53053 
Shoots/CH_IMAGES/snapshot220176/VIS_SV_90_z1_h1_g0_e65_v500_new_468626_0.png 0 0 -nan 0 0 0 -nan -nan 0 -1 -1 -1 -1 -1 -1 -nan -1 -1 -nan -2.53081 
Shoots/CH_IMAGES/snapshot220177/VIS_SV_0_z1_h1_g0_e65_v500_new_468628_0.png 24440 282758 0.0864345 5649.69 593 842 1306.4 838.949 20 1319.72 804.595 791.152 465.32 15.7155 0.907575 0.00962192 0.588154 1.70023 1.0004 -2.75811 
Shoots/CH_IMAGES/snapshot220177/VIS_SV_90_z1_h1_g0_e65_v500_new_468629_0.png 23454 277764 0.0844386 4833.6 635 861 1278.96 817.359 12 1196.46 600.103 589.92 533.288 47.6147 0.438176 0.012615 0.904001 1.10619 0.979267 -2.74387 
Shoots/CH_IMAGES/snapshot220178/VIS_SV_0_z1_h1_g0_e65_v500_new_468637_0.png 6628 88928.5 0.0745318 2828.72 368 444 1185.09 1062.57 19 1363.68 973.767 410.222 359.282 148.488 0.498347 0.0104091 0.875825 1.14178 0.88548 -2.72416 
Shoots/CH_IMAGES/snapshot220179/VIS_SV_0_z1_h1_g0_e65_v500_new_468643_0.png 9602 84898 0.1131 2586.2 334 515 1105.88 1018.41 19 1050.36 1135.01 551.052 294.873 160.774 0.964253 0.0180404 0.535108 1.86878 1.10489 -2.88206 
Shoots/CH_IMAGES/snapshot220178/VIS_SV_90_z1_h1_g0_e65_v500_new_468638_0.png 8399 87324.5 0.0961815 2784.02 303 460 1257.12 1086.76 14 1398.76 965.812 735.272 493.986 150.139 0.810135 0.0136173 0.671841 1.48845 0.916641 -2.92738 
Shoots/CH_IMAGES/snapshot220179/VIS_SV_90_z1_h1_g0_e65_v500_new_468644_0.png 12265 103906 0.118039 3117.27 306 509 1261.7 1057.26 21 1366.62 1096.35 539.552 307.661 0.54481 0.927129 0.0158609 0.570216 1.75372 0.994297 -3.02976 
Shoots/CH_IMAGES/snapshot220180/VIS_SV_0_z1_h1_g0_e65_v500_new_468649_0.png 14639 114778 0.127541 2969.49 310 651 1180.78 959.366 20 1083.66 1145.81 821.561 299.458 178.803 1.12739 0.0208621 0.364498 2.7435 1.09413 -3.02072 
Shoots/CH_IMAGES/snapshot220180/VIS_SV_90_z1_h1_g0_e65_v500_new_468650_0.png 13513 202571 0.0667075 5489.77 502 651 1236.22 1018.86 20 1136.04 1004.75 609.685 426.561 11.6057 0.775059 0.00563447 0.699642 1.4293 1.05139 -3.11859 
Shoots/CH_IMAGES/snapshot220181/VIS_SV_90_z1_h1_g0_e65_v500_new_468656_0.png 0 0 -nan 0 0 0 -nan -nan 0 -1 -1 -1 -1 -1 -1 -nan -1 -1 -nan -3.01766 
Shoots/CH_IMAGES/snapshot220182/VIS_SV_0_z1_h1_g0_e65_v500_new_468660_0.png 43147 541420 0.0796922 8828.92 739 990 1071.74 733.585 6 1147.51 765.479 981.02 726.875 129.003 0.719808 0.00695577 0.740938 1.34964 1.09782 -3.15098 
Shoots/CH_IMAGES/snapshot220181/VIS_SV_0_z1_h1_g0_e65_v500_new_468655_0.png 0 0 -nan 0 0 0 -nan -nan 0 -1 -1 -1 -1 -1 -1 -nan -1 -1 -nan -2.93177 
Shoots/CH_IMAGES/snapshot220183/VIS_SV_90_z1_h1_g0_e65_v500_new_468668_0.png 0 0 -nan 0 0 0 -nan -nan 0 -1 -1 -1 -1 -1 -1 -nan -1 -1 -nan -3.12203 
Shoots/CH_IMAGES/snapshot220182/VIS_SV_90_z1_h1_g0_e65_v500_new_468661_0.png 40952 453434 0.0903153 7998 725 1048 1169.55 793.094 12 1235.09 763.853 924.485 666.301 164.8 0.74736 0.00804494 0.720727 1.38749 1.08383 -3.219 
Shoots/CH_IMAGES/snapshot220183/VIS_SV_0_z1_h1_g0_e65_v500_new_468667_0.png 0 0 -nan 0 0 0 -nan -nan 0 -1 -1 -1 -1 -1 -1 -nan -1 -1 -nan -3.06321 
Shoots/CH_IMAGES/snapshot220184/VIS_SV_90_z1_h1_g0_e65_v500_new_468674_0.png 21722 219096 0.0991438 5219.17 438 922 1368.34 839.337 12 1649.56 1366.75 1564.89 624.09 162.337 1.09653 0.0100209 0.398807 2.50748 1.03945 -3.40186 
Shoots/CH_IMAGES/snapshot220184/VIS_SV_0_z1_h1_g0_e65_v500_new_468673_0.png 20047 236965 0.084599 5198.61 490 879 1185.96 864.672 13 4869.66 -4894.52 13364.7 2183.38 0 1.29355 0.00932149 0.163369 6.12111 0.961132 -3.39399 
Shoots/CH_IMAGES/snapshot220185/VIS_SV_0_z1_h1_g0_e65_v500_new_468679_0.png 12652 247058 0.0512108 6018.46 502 951 1168.95 969.163 16 1171.68 626.217 617.459 488.581 0 0.646099 0.00438933 0.791278 1.26378 0.955214 -3.35199 
Shoots/CH_IMAGES/snapshot220186/VIS_SV_90_z1_h1_g0_e65_v500_new_468683_0.png 0 0 -nan 0 0 0 -nan -nan 0 -1 -1 -1 -1 -1 -1 -nan -1 -1 -nan -3.51386 
Shoots/CH_IMAGES/snapshot220185/VIS_SV_90_z1_h1_g0_e65_v500_new_468680_0.png 16276 167046 0.0974345 3611.57 342 940 1262.45 962.06 12 1473.21 1174.64 1466.36 455.367 172.242 1.17427 0.0156807 0.310543 3.22017 0.889831 -3.50597 
Shoots/CH_IMAGES/snapshot220187/VIS_SV_90_z1_h1_g0_e65_v500_new_468692_0.png 11067 163978 0.067491 4088.62 529 613 1264.1 986.45 26 1196.22 1029.6 654.409 402.936 39.9071 0.87667 0.0083193 0.615725 1.6241 1.00373 -3.82557 
Shoots/CH_IMAGES/snapshot220186/VIS_SV_0_z1_h1_g0_e65_v500_new_468682_0.png 0 0 -nan 0 0 0 -nan -nan 0 -1 -1 -1 -1 -1 -1 -nan -1 -1 -nan -3.44046 
Shoots/CH_IMAGES/snapshot220187/VIS_SV_0_z1_h1_g0_e65_v500_new_468691_0.png 11077 100270 0.110471 2827.77 333 617 1124.01 974.163 30 1029.22 1130.05 778.769 310.809 172.574 1.09626 0.0174078 0.399102 2.50562 1.03054 -3.81903 
Shoots/CH_IMAGES/snapshot220188/VIS_SV_0_z1_h1_g0_e65_v500_new_468697_0.png 0 0 -nan 0 0 0 -nan -nan 0 -1 -1 -1 -1 -1 -1 -nan -1 -1 -nan -3.63802 
Shoots/CH_IMAGES/snapshot220188/VIS_SV_90_z1_h1_g0_e65_v500_new_468698_0.png 0 0 -nan 0 0 0 -nan -nan 0 -1 -1 -1 -1 -1 -1 -nan -1 -1 -nan -3.77975 
Shoots/CH_IMAGES/snapshot220189/VIS_SV_90_z1_h1_g0_e65_v500_new_468704_0.png 0 0 -nan 0 0 0 -nan -nan 0 -1 -1 -1 -1 -1 -1 -nan -1 -1 -nan -3.91587 
Shoots/CH_IMAGES/snapshot220189/VIS_SV_0_z1_h1_g0_e65_v500_new_468703_0.png 0 0 -nan 0 0 0 -nan -nan 0 -1 -1 -1 -1 -1 -1 -nan -1 -1 -nan -3.86304 
Shoots/CH_IMAGES/snapshot220190/VIS_SV_90_z1_h1_g0_e65_v500_new_468710_0.png 0 0 -nan 0 0 0 -nan -nan 0 -1 -1 -1 -1 -1 -1 -nan -1 -1 -nan -4.17856 
Shoots/CH_IMAGES/snapshot220190/VIS_SV_0_z1_h1_g0_e65_v500_new_468709_0.png 0 0 -nan 0 0 0 -nan -nan 0 -1 -1 -1 -1 -1 -1 -nan -1 -1 -nan -4.08616 
Shoots/CH_IMAGES/snapshot220191/VIS_SV_0_z1_h1_g0_e65_v500_new_468715_0.png 0 0 -nan 0 0 0 -nan -nan 0 -1 -1 -1 -1 -1 -1 -nan -1 -1 -nan -4.23665 
Shoots/CH_IMAGES/snapshot220191/VIS_SV_90_z1_h1_g0_e65_v500_new_468716_0.png 0 0 -nan 0 0 0 -nan -nan 0 -1 -1 -1 -1 -1 -1 -nan -1 -1 -nan -4.21639 
Shoots/CH_IMAGES/snapshot220192/VIS_SV_90_z1_h1_g0_e65_v500_new_468722_0.png 0 0 -nan 0 0 0 -nan -nan 0 -1 -1 -1 -1 -1 -1 -nan -1 -1 -nan -4.1378 
Shoots/CH_IMAGES/snapshot220192/VIS_SV_0_z1_h1_g0_e65_v500_new_468721_0.png 0 0 -nan 0 0 0 -nan -nan 0 -1 -1 -1 -1 -1 -1 -nan -1 -1 -nan -4.1339 
Shoots/CH_IMAGES/snapshot220193/VIS_SV_90_z1_h1_g0_e65_v500_new_468725_0.png 46246 453833 0.101901 9383.41 783 1355 1426.19 621.471 15 1482.92 517.632 1255.25 511.227 19.1035 1.08879 0.00660028 0.407271 2.45537 1.1064 -4.71293 
Shoots/CH_IMAGES/snapshot220193/VIS_SV_0_z1_h1_g0_e65_v500_new_468724_0.png 36142 429725 0.084105 6894.46 742 1266 1040.93 654.843 15 -455.978 3751.85 7136.07 2068.38 21.8431 1.19176 0.00955481 0.289848 3.45008 1.11838 -4.61617 
Shoots/CH_IMAGES/snapshot220194/VIS_SV_90_z1_h1_g0_e65_v500_new_468734_0.png 5939 89362.5 0.0664596 2760.49 367 485 1269.14 1101.68 7 1097.11 975.436 538.097 403.555 28.111 0.707152 0.00979377 0.749968 1.33339 0.927464 -4.415 
Shoots/CH_IMAGES/snapshot220194/VIS_SV_0_z1_h1_g0_e65_v500_new_468733_0.png 3845 39432 0.0975096 1912.68 149 460 1202.37 1100.55 11 1175.95 1131.89 384.938 114.864 176.183 1.18457 0.0132075 0.298397 3.35124 0.854881 -4.46013 
Shoots/CH_IMAGES/snapshot220195/VIS_SV_0_z1_h1_g0_e65_v500_new_468739_0.png 4920 67729.5 0.0726419 2313.46 290 435 1152.17 1069.25 9 1243.61 928.91 298.093 259.879 139.736 0.506349 0.0115518 0.871805 1.14705 0.89872 -4.62349 
Shoots/CH_IMAGES/snapshot220195/VIS_SV_90_z1_h1_g0_e65_v500_new_468740_0.png 5588 52939.5 0.105554 2557.82 189 473 1245.64 1109.52 8 1258.6 1098.9 442.147 182.431 173.93 1.08388 0.0107331 0.412603 2.42364 0.87147 -4.72899 
Shoots/CH_IMAGES/snapshot220196/VIS_SV_90_z1_h1_g0_e65_v500_new_468746_0.png 0 0 -nan 0 0 0 -nan -nan 0 -1 -1 -1 -1 -1 -1 -nan -1 -1 -nan -4.59473 
Shoots/CH_IMAGES/snapshot220196/VIS_SV_0_z1_h1_g0_e65_v500_new_468745_0.png 0 0 -nan 0 0 0 -nan -nan 0 -1 -1 -1 -1 -1 -1 -nan -1 -1 -nan -4.65201 
Shoots/CH_IMAGES/snapshot220197/VIS_SV_90_z1_h1_g0_e65_v500_new_468752_0.png 0 0 -nan 0 0 0 -nan -nan 0 -1 -1 -1 -1 -1 -1 -nan -1 -1 -nan -4.78312 
Shoots/CH_IMAGES/snapshot220197/VIS_SV_0_z1_h1_g0_e65_v500_new_468751_0.png 0 0 -nan 0 0 0 -nan -nan 0 -1 -1 -1 -1 -1 -1 -nan -1 -1 -nan -4.79667 
Shoots/CH_IMAGES/snapshot220198/VIS_SV_90_z1_h1_g0_e65_v500_new_468758_0.png 22028 114232 0.192836 4268.1 194 868 1241.44 864.837 17 1246.47 924.817 725.24 182.74 1.83553 1.22313 0.0151955 0.251972 3.9687 0.957206 -4.8934 
Shoots/CH_IMAGES/snapshot220198/VIS_SV_0_z1_h1_g0_e65_v500_new_468757_0.png 22240 257760 0.0862818 6555.4 535 911 1187.42 862.849 9 1127.31 838.182 814.42 450.817 148.291 0.94494 0.00650348 0.553544 1.80654 0.985406 -4.8541 
Shoots/CH_IMAGES/snapshot220199/VIS_SV_0_z1_h1_g0_e65_v500_new_468760_0.png 39951 442236 0.0903387 8197.06 661 1261 1003.94 597.797 18 925.256 732.272 1324.96 383.449 163.079 1.19214 0.00747173 0.289404 3.45538 1.14232 -5.1724 
Shoots/CH_IMAGES/snapshot220199/VIS_SV_90_z1_h1_g0_e65_v500_new_468761_0.png 45535 576872 0.0789343 9393.15 1034 1123 1276.68 712.337 22 1372.83 775.635 1200.55 797.715 137.032 0.819196 0.00648534 0.664459 1.50498 1.10856 -5.28598 
Shoots/CH_IMAGES/snapshot220200/VIS_SV_0_z1_h1_g0_e65_v500_new_468769_0.png 0 0 -nan 0 0 0 -nan -nan 0 -1 -1 -1 -1 -1 -1 -nan -1 -1 -nan -4.86911 
Shoots/CH_IMAGES/snapshot220200/VIS_SV_90_z1_h1_g0_e65_v500_new_468770_0.png 0 0 -nan 0 0 0 -nan -nan 0 -1 -1 -1 -1 -1 -1 -nan -1 -1 -nan -5.07999 
Shoots/CH_IMAGES/snapshot220201/VIS_SV_90_z1_h1_g0_e65_v500_new_468776_0.png 28097 176784 0.158934 4218.1 481 717 1204.13 922.1 18 1811.98 81.4008 1981.11 1323.88 0 0.814553 0.0198443 0.668251 1.49644 1.17315 -5.57026 
Shoots/CH_IMAGES/snapshot220201/VIS_SV_0_z1_h1_g0_e65_v500_new_468775_0.png 23263 280376 0.0829709 5874.16 734 709 1237.57 946.646 32 -5504.23 -2856.76 15355.8 3002.29 0 1.26845 0.00847197 0.195514 5.11472 1.15165 -5.33881 
Shoots/CH_IMAGES/snapshot220202/VIS_SV_0_z1_h1_g0_e65_v500_new_468781_0.png 0 0 -nan 0 0 0 -nan -nan 0 -1 -1 -1 -1 -1 -1 -nan -1 -1 -nan -5.1434 
Shoots/CH_IMAGES/snapshot220203/VIS_SV_0_z1_h1_g0_e65_v500_new_468787_0.png 51751 601408 0.0860498 9192.81 969 1305 1191.28 668.61 20 978.804 706.301 2806.64 644.472 15.3233 1.24127 0.00769541 0.229624 4.35494 1.12323 -5.80578 
Shoots/CH_IMAGES/snapshot220202/VIS_SV_90_z1_h1_g0_e65_v500_new_468782_0.png 0 0 -nan 0 0 0 -nan -nan 0 -1 -1 -1 -1 -1 -1 -nan -1 -1 -nan -5.2069 
Shoots/CH_IMAGES/snapshot220204/VIS_SV_0_z1_h1_g0_e65_v500_new_468793_0.png 0 0 -nan 0 0 0 -nan -nan 0 -1 -1 -1 -1 -1 -1 -nan -1 -1 -nan -5.34067 
Shoots/CH_IMAGES/snapshot220203/VIS_SV_90_z1_h1_g0_e65_v500_new_468788_0.png 40180 537228 0.0747913 7446.59 741 1259 1141.25 670.552 12 1101.13 655.966 1039.71 584.463 162.926 0.935797 0.00910552 0.562142 1.77891 1.07785 -5.63076 
Shoots/CH_IMAGES/snapshot220204/VIS_SV_90_z1_h1_g0_e65_v500_new_468794_0.png 0 0 -nan 0 0 0 -nan -nan 0 -1 -1 -1 -1 -1 -1 -nan -1 -1 -nan -5.5361 
Shoots/CH_IMAGES/snapshot220205/VIS_SV_0_z1_h1_g0_e65_v500_new_468799_0.png 0 0 -nan 0 0 0 -nan -nan 0 -1 -1 -1 -1 -1 -1 -nan -1 -1 -nan -5.53151 
Shoots/CH_IMAGES/snapshot220205/VIS_SV_90_z1_h1_g0_e65_v500_new_468800_0.png 0 0 -nan 0 0 0 -nan -nan 0 -1 -1 -1 -1 -1 -1 -nan -1 -1 -nan -5.70606 
Shoots/CH_IMAGES/snapshot220206/VIS_SV_90_z1_h1_g0_e65_v500_new_468803_0.png 0 0 -nan 0 0 0 -nan -nan 0 -1 -1 -1 -1 -1 -1 -nan -1 -1 -nan -5.72332 
Shoots/CH_IMAGES/snapshot220206/VIS_SV_0_z1_h1_g0_e65_v500_new_468802_0.png 0 0 -nan 0 0 0 -nan -nan 0 -1 -1 -1 -1 -1 -1 -nan -1 -1 -nan -5.76428 
Shoots/CH_IMAGES/snapshot220207/VIS_SV_0_z1_h1_g0_e65_v500_new_468808_0.png 0 0 -nan 0 0 0 -nan -nan 0 -1 -1 -1 -1 -1 -1 -nan -1 -1 -nan -5.87275 
Shoots/CH_IMAGES/snapshot220207/VIS_SV_90_z1_h1_g0_e65_v500_new_468809_0.png 0 0 -nan 0 0 0 -nan -nan 0 -1 -1 -1 -1 -1 -1 -nan -1 -1 -nan -6.14994 
Shoots/CH_IMAGES/snapshot220208/VIS_SV_90_z1_h1_g0_e65_v500_new_468818_0.png 28364 515776 0.0549929 9456.78 898 965 1212.44 774.667 9 1540.73 434.994 874.862 836.349 0 0.296719 0.00398558 0.955979 1.04605 1.03744 -6.42159 
Shoots/CH_IMAGES/snapshot220208/VIS_SV_0_z1_h1_g0_e65_v500_new_468817_0.png 22839 197328 0.115741 5364.87 330 1011 1186.01 740.519 10 1058.65 574.838 896.474 316.336 10.0735 1.13766 0.00997168 0.352867 2.83393 0.975221 -6.13854 
Shoots/CH_IMAGES/snapshot220209/VIS_SV_90_z1_h1_g0_e65_v500_new_468824_0.png 0 0 -nan 0 0 0 -nan -nan 0 -1 -1 -1 -1 -1 -1 -nan -1 -1 -nan -6.08256 
Shoots/CH_IMAGES/snapshot220209/VIS_SV_0_z1_h1_g0_e65_v500_new_468823_0.png 0 0 -nan 0 0 0 -nan -nan 0 -1 -1 -1 -1 -1 -1 -nan -1 -1 -nan -6.08797 
Shoots/CH_IMAGES/snapshot220210/VIS_SV_0_z1_h1_g0_e65_v500_new_468829_0.png 19570 204768 0.0955713 5534.93 492 758 1179.37 953.527 13 1193.56 931.722 677.829 369.377 11.0727 0.954002 0.00802742 0.54494 1.83506 1.12581 -6.55094 
Shoots/CH_IMAGES/snapshot220210/VIS_SV_90_z1_h1_g0_e65_v500_new_468830_0.png 21017 152576 0.137748 3430.29 377 802 1239.58 899.306 12 1097.05 827.214 546.823 286.582 15.357 0.975616 0.0224449 0.524087 1.90808 1.08986 -6.45374 
Shoots/CH_IMAGES/snapshot220211/VIS_SV_90_z1_h1_g0_e65_v500_new_468836_0.png 28946 184077 0.157249 3908.65 385 752 1224.57 858.399 37 848.504 1530.8 1889.46 643.8 18.3599 1.14828 0.0238092 0.340732 2.93486 1.15952 -6.56434 
Shoots/CH_IMAGES/snapshot220211/VIS_SV_0_z1_h1_g0_e65_v500_new_468835_0.png 25752 377206 0.0682704 6873.89 725 773 1183.84 845.867 36 6316.82 4420.83 12716.9 2147.75 125.071 1.28927 0.00684882 0.16889 5.92103 1.17723 -6.48123 
Shoots/CH_IMAGES/snapshot220212/VIS_SV_90_z1_h1_g0_e65_v500_new_468842_0.png 0 0 -nan 0 0 0 -nan -nan 0 -1 -1 -1 -1 -1 -1 -nan -1 -1 -nan -6.61451 
Shoots/CH_IMAGES/snapshot220212/VIS_SV_0_z1_h1_g0_e65_v500_new_468841_0.png 0 0 -nan 0 0 0 -nan -nan 0 -1 -1 -1 -1 -1 -1 -nan -1 -1 -nan -6.30838 
Shoots/CH_IMAGES/snapshot220213/VIS_SV_0_z1_h1_g0_e65_v500_new_468847_0.png 22453 362764 0.0618942 6844.3 699 939 1059.6 754.314 18 1120.8 417.625 811.55 781.152 121.128 0.273699 0.00602319 0.962544 1.03891 1.04813 -6.78287 
Shoots/CH_IMAGES/snapshot220213/VIS_SV_90_z1_h1_g0_e65_v500_new_468848_0.png 32765 414035 0.0791358 7846.05 598 1035 1374.19 808.824 10 1771.11 3196.74 5269.46 1141.19 175.092 1.25174 0.00668833 0.216568 4.6175 1.04077 -6.9777 
Shoots/CH_IMAGES/snapshot220214/VIS_SV_0_z1_h1_g0_e65_v500_new_468853_0.png 30986 318792 0.0971983 6502.83 580 1014 1066.06 783.431 14 949.962 855.955 1110.68 390.206 165.19 1.13902 0.00920812 0.351322 2.84639 1.09129 -6.86065 
Shoots/CH_IMAGES/snapshot220214/VIS_SV_90_z1_h1_g0_e65_v500_new_468854_0.png 22840 350559 0.0651531 5797.87 704 913 1161.49 797.446 9 1067.2 721.789 1162.97 535.155 2.29237 1.03908 0.00853825 0.460162 2.17315 0.993041 -6.97695 
Shoots/CH_IMAGES/snapshot220215/VIS_SV_0_z1_h1_g0_e65_v500_new_468859_0.png 22254 164553 0.135239 4417.73 386 657 1201.94 949.153 20 1176.8 931.599 586.546 340.153 178.181 0.916596 0.0143291 0.579926 1.72436 1.13186 -6.94149 
Shoots/CH_IMAGES/snapshot220215/VIS_SV_90_z1_h1_g0_e65_v500_new_468860_0.png 19166 201824 0.0949639 4488.86 605 630 1163.68 942.682 16 1297.47 1030.48 810.973 433.9 121.864 0.964327 0.0119528 0.535036 1.86903 1.17467 -7.36225 
Shoots/CH_IMAGES/snapshot220216/VIS_SV_90_z1_h1_g0_e65_v500_new_468866_0.png 25967 323994 0.0801465 6097.76 580 1070 1215.25 760.398 13 1001.72 369.167 1534.38 493.644 163.213 1.16471 0.00877589 0.321722 3.10827 1.00477 -7.31973 
Shoots/CH_IMAGES/snapshot220216/VIS_SV_0_z1_h1_g0_e65_v500_new_468865_0.png 30160 455574 0.0662022 7263.94 798 1019 1169.95 772.461 15 1010.67 824.855 1177.71 660.793 8.74326 0.936929 0.00718285 0.561082 1.78227 1.03845 -7.13378 
Shoots/CH_IMAGES/snapshot220217/VIS_SV_0_z1_h1_g0_e65_v500_new_468868_0.png 0 0 -nan 0 0 0 -nan -nan 0 -1 -1 -1 -1 -1 -1 -nan -1 -1 -nan -7.15922 
Shoots/CH_IMAGES/snapshot220217/VIS_SV_90_z1_h1_g0_e65_v500_new_468869_0.png 0 0 -nan 0 0 0 -nan -nan 0 -1 -1 -1 -1 -1 -1 -nan -1 -1 -nan -7.37692 
Shoots/CH_IMAGES/snapshot220218/VIS_SV_90_z1_h1_g0_e65_v500_new_468878_0.png 29786 466344 0.0638714 7669.05 944 852 1298.39 803.337 15 1032.66 914.794 1171.17 720.113 41.3599 0.877648 0.00636412 0.614867 1.62637 1.08852 -7.61923 
Shoots/CH_IMAGES/snapshot220219/VIS_SV_90_z1_h1_g0_e65_v500_new_468884_0.png 9233 151754 0.0608419 4052.63 566 564 1185.28 1018.03 7 -936.286 2121.1 4920.62 1578.63 62.4512 1.16549 0.00706445 0.32082 3.11701 0.97633 -7.60672 
Shoots/CH_IMAGES/snapshot220218/VIS_SV_0_z1_h1_g0_e65_v500_new_468877_0.png 18669 182777 0.102141 4153.56 341 844 1198.82 852.096 10 1161.26 880.458 737.61 263.479 168.994 1.13384 0.0135985 0.357206 2.79951 0.927979 -7.5067 
Shoots/CH_IMAGES/snapshot220219/VIS_SV_0_z1_h1_g0_e65_v500_new_468883_0.png 6684 76465.5 0.087412 2368.2 243 567 1213.46 998.18 7 1194.8 999.682 556.653 209.757 174.619 1.11641 0.0149764 0.376818 2.6538 0.886988 -7.5086 
Shoots/CH_IMAGES/snapshot220220/VIS_SV_0_z1_h1_g0_e65_v500_new_468889_0.png 0 0 -nan 0 0 0 -nan -nan 0 -1 -1 -1 -1 -1 -1 -nan -1 -1 -nan -7.4905 
Shoots/CH_IMAGES/snapshot220220/VIS_SV_90_z1_h1_g0_e65_v500_new_468890_0.png 0 0 -nan 0 0 0 -nan -nan 0 -1 -1 -1 -1 -1 -1 -nan -1 -1 -nan -7.48668 
Shoots/CH_IMAGES/snapshot220221/VIS_SV_0_z1_h1_g0_e65_v500_new_468895_0.png 0 0 -nan 0 0 0 -nan -nan 0 -1 -1 -1 -1 -1 -1 -nan -1 -1 -nan -7.57849 
Shoots/CH_IMAGES/snapshot220221/VIS_SV_90_z1_h1_g0_e65_v500_new_468896_0.png 0 0 -nan 0 0 0 -nan -nan 0 -1 -1 -1 -1 -1 -1 -nan -1 -1 -nan -7.64349 
Shoots/CH_IMAGES/snapshot220222/VIS_SV_90_z1_h1_g0_e65_v500_new_468902_0.png 7926 49322 0.160699 2490.59 105 806 1255.26 1063.94 14 1263.85 1052.27 834.885 74.7694 1.97145 1.3494 0.0160569 0.0895565 11.1661 0.96356 -7.9411 
Shoots/CH_IMAGES/snapshot220223/VIS_SV_0_z1_h1_g0_e65_v500_new_468907_0.png 8998 117998 0.0762559 3643.97 326 648 1187.53 982.985 8 1080.14 454.479 1342.05 298.139 170.252 1.24728 0.00851543 0.222152 4.50143 0.975292 -8.13458 
Shoots/CH_IMAGES/snapshot220222/VIS_SV_0_z1_h1_g0_e65_v500_new_468901_0.png 12415 123342 0.100655 4993.47 290 695 1201.49 1078.37 12 1166.27 1031.35 573.412 240.302 171.485 1.07789 0.00625678 0.419074 2.38621 1.02832 -7.64628 
Shoots/CH_IMAGES/snapshot220223/VIS_SV_90_z1_h1_g0_e65_v500_new_468908_0.png 9369 107705 0.0869876 3225.07 371 655 1283.76 977.689 10 1249.17 853.956 381.697 198.451 31.3257 0.97988 0.0113194 0.519917 1.92338 1.02155 -8.30368 
Shoots/CH_IMAGES/snapshot220224/VIS_SV_0_z1_h1_g0_e65_v500_new_468913_0.png 0 0 -nan 0 0 0 -nan -nan 0 -1 -1 -1 -1 -1 -1 -nan -1 -1 -nan -8.25587 
Shoots/CH_IMAGES/snapshot220225/VIS_SV_90_z1_h1_g0_e65_v500_new_468920_0.png 0 0 -nan 0 0 0 -nan -nan 0 -1 -1 -1 -1 -1 -1 -nan -1 -1 -nan -8.41327 
Shoots/CH_IMAGES/snapshot220224/VIS_SV_90_z1_h1_g0_e65_v500_new_468914_0.png 0 0 -nan 0 0 0 -nan -nan 0 -1 -1 -1 -1 -1 -1 -nan -1 -1 -nan -8.22912 
Shoots/CH_IMAGES/snapshot220225/VIS_SV_0_z1_h1_g0_e65_v500_new_468919_0.png 0 0 -nan 0 0 0 -nan -nan 0 -1 -1 -1 -1 -1 -1 -nan -1 -1 -nan -8.26021 
Shoots/CH_IMAGES/snapshot220226/VIS_SV_90_z1_h1_g0_e65_v500_new_468926_0.png 8136 103726 0.0784374 3338 412 542 1331.95 1019.27 17 1368.68 1033.86 571.814 209.134 24.6649 1.12629 0.00917588 0.365738 2.7342 1.02496 -8.53068 
Shoots/CH_IMAGES/snapshot220226/VIS_SV_0_z1_h1_g0_e65_v500_new_468925_0.png 6919 86991 0.079537 2745.1 276 549 1232.19 1047.57 17 1747.61 424.568 1408.58 742.162 0 0.97274 0.0115381 0.526888 1.89793 0.901565 -8.32016 
Shoots/CH_IMAGES/snapshot220227/VIS_SV_90_z1_h1_g0_e65_v500_new_468932_0.png 34731 204120 0.170149 5384.27 435 813 1362.7 878.454 41 1434.83 897.992 769.589 270.603 18.8159 1.13875 0.0150547 0.351619 2.84398 1.29062 -9.25797 
Shoots/CH_IMAGES/snapshot220227/VIS_SV_0_z1_h1_g0_e65_v500_new_468931_0.png 28077 323056 0.0869105 6657.04 587 894 1182.03 853.495 18 1244.26 903.573 805.481 436.542 145.52 0.957116 0.00796157 0.541964 1.84514 1.02103 -9.24561 
Shoots/CH_IMAGES/snapshot220228/VIS_SV_0_z1_h1_g0_e65_v500_new_468937_0.png 0 0 -nan 0 0 0 -nan -nan 0 -1 -1 -1 -1 -1 -1 -nan -1 -1 -nan -8.71681 
Shoots/CH_IMAGES/snapshot220228/VIS_SV_90_z1_h1_g0_e65_v500_new_468938_0.png 0 0 -nan 0 0 0 -nan -nan 0 -1 -1 -1 -1 -1 -1 -nan -1 -1 -nan -8.91318 
Shoots/CH_IMAGES/snapshot220229/VIS_SV_0_z1_h1_g0_e65_v500_new_468940_0.png 25699 414488 0.0620019 7253.58 803 1217 1056.7 637.645 12 2345.02 -272.088 3024.51 2138.27 0 0.76553 0.00613791 0.706982 1.41446 1.01249 -9.30379 
Shoots/CH_IMAGES/snapshot220229/VIS_SV_90_z1_h1_g0_e65_v500_new_468941_0.png 28120 442934 0.0634858 6760.71 752 1095 1266.49 735.849 13 870.294 370.922 1484.65 1246.49 34.3338 0.56642 0.00773108 0.839584 1.19107 1.02103 -9.69264 
Shoots/CH_IMAGES/snapshot220230/VIS_SV_90_z1_h1_g0_e65_v500_new_468950_0.png 0 0 -nan 0 0 0 -nan -nan 0 -1 -1 -1 -1 -1 -1 -nan -1 -1 -nan -9.37957 
Shoots/CH_IMAGES/snapshot220230/VIS_SV_0_z1_h1_g0_e65_v500_new_468949_0.png 0 0 -nan 0 0 0 -nan -nan 0 -1 -1 -1 -1 -1 -1 -nan -1 -1 -nan -9.01758 
Shoots/CH_IMAGES/snapshot220231/VIS_SV_90_z1_h1_g0_e65_v500_new_468956_0.png 0 0 -nan 0 0 0 -nan -nan 0 -1 -1 -1 -1 -1 -1 -nan -1 -1 -nan -9.36019 
Shoots/CH_IMAGES/snapshot220231/VIS_SV_0_z1_h1_g0_e65_v500_new_468955_0.png 0 0 -nan 0 0 0 -nan -nan 0 -1 -1 -1 -1 -1 -1 -nan -1 -1 -nan -9.04594 
Shoots/CH_IMAGES/snapshot220232/VIS_SV_0_z1_h1_g0_e65_v500_new_468961_0.png 43079 422522 0.101957 8444.39 678 1160 1255.32 739.912 19 1265.7 730.639 1036.1 451.181 28.888 1.06258 0.0075917 0.43546 2.29642 1.09479 -9.79414 
Shoots/CH_IMAGES/snapshot220232/VIS_SV_90_z1_h1_g0_e65_v500_new_468962_0.png 41046 388355 0.105692 8748.88 778 1134 1187.46 767.951 7 1585.34 640.885 1061.1 759.67 162.477 0.753756 0.00673869 0.715926 1.39679 1.08059 -9.77235 
Shoots/CH_IMAGES/snapshot220233/VIS_SV_90_z1_h1_g0_e65_v500_new_468968_0.png 19843 110084 0.180253 3772.9 199 833 1232.64 827.79 14 1232.02 771.851 914.314 151.145 177.081 1.29205 0.0175173 0.165309 6.04926 0.94178 -10.0761 
Shoots/CH_IMAGES/snapshot220233/VIS_SV_0_z1_h1_g0_e65_v500_new_468967_0.png 21997 397128 0.0553903 7301.8 789 893 1179.25 837.926 10 935.931 900.979 888.144 815.172 48.9753 0.40537 0.00518458 0.917838 1.08952 0.996754 -9.67939 
Shoots/CH_IMAGES/snapshot220234/VIS_SV_90_z1_h1_g0_e65_v500_new_468974_0.png 19787 272763 0.0725428 5445.68 617 881 1298 826.768 9 1321.37 780.495 799.295 483.838 2.42419 0.888447 0.00838466 0.605331 1.65199 1.02139 -10.0153 
Shoots/CH_IMAGES/snapshot220234/VIS_SV_0_z1_h1_g0_e65_v500_new_468973_0.png 17872 205534 0.0869542 5151.58 409 856 1307.14 894.371 9 1347.69 889.509 785.701 310.691 176.772 1.09961 0.00846257 0.395432 2.52888 0.997299 -9.88139 
Shoots/CH_IMAGES/snapshot220235/VIS_SV_0_z1_h1_g0_e65_v500_new_468979_0.png 20150 217262 0.0927454 4946.13 607 829 1031.59 870.584 16 950.322 907.487 871.568 287.99 151.091 1.15721 0.0103503 0.330427 3.02639 1.10056 -10.2316 
Shoots/CH_IMAGES/snapshot220235/VIS_SV_90_z1_h1_g0_e65_v500_new_468980_0.png 16135 177824 0.090736 5075 414 773 1268.41 906.793 13 1352.96 934.384 828.357 361.538 170.874 1.06165 0.00787239 0.436452 2.2912 1.14914 -10.0305 
Shoots/CH_IMAGES/snapshot220236/VIS_SV_0_z1_h1_g0_e65_v500_new_468982_0.png 0 0 -nan 0 0 0 -nan -nan 0 -1 -1 -1 -1 -1 -1 -nan -1 -1 -nan -9.84731 
Shoots/CH_IMAGES/snapshot220236/VIS_SV_90_z1_h1_g0_e65_v500_new_468983_0.png 0 0 -nan 0 0 0 -nan -nan 0 -1 -1 -1 -1 -1 -1 -nan -1 -1 -nan -9.67687 
Shoots/CH_IMAGES/snapshot220237/VIS_SV_90_z1_h1_g0_e65_v500_new_468992_0.png 0 0 -nan 0 0 0 -nan -nan 0 -1 -1 -1 -1 -1 -1 -nan -1 -1 -nan -10.0083 
Shoots/CH_IMAGES/snapshot220237/VIS_SV_0_z1_h1_g0_e65_v500_new_468991_0.png 0 0 -nan 0 0 0 -nan -nan 0 -1 -1 -1 -1 -1 -1 -nan -1 -1 -nan -9.81512 
Shoots/CH_IMAGES/snapshot220238/VIS_SV_90_z1_h1_g0_e65_v500_new_468998_0.png 26498 139000 0.190632 5129.86 307 909 1181.68 898.776 11 1165.84 934.333 711.091 218.018 172.792 1.17763 0.0126536 0.306596 3.26162 1.04165 -10.3854 
Shoots/CH_IMAGES/snapshot220238/VIS_SV_0_z1_h1_g0_e65_v500_new_468997_0.png 21095 302658 0.069699 6306.27 587 921 1192.41 916.429 17 1095.65 857.391 776.288 448.037 176.625 0.919616 0.00666567 0.577153 1.73264 0.982798 -10.3326 
Shoots/CH_IMAGES/snapshot220239/VIS_SV_90_z1_h1_g0_e65_v500_new_469004_0.png 51947 491212 0.105753 9229.7 881 973 1434.98 788.207 19 1100.98 972.562 1370.57 623.312 51.6664 1.04424 0.00766294 0.454783 2.19885 1.12565 -10.9206 
Shoots/CH_IMAGES/snapshot220239/VIS_SV_0_z1_h1_g0_e65_v500_new_469003_0.png 40004 327820 0.122031 6643 793 927 919.716 709.557 15 593.995 1205.76 1456.72 1057.24 5.7227 0.740583 0.0113916 0.725769 1.37785 1.21793 -10.7584 
Shoots/CH_IMAGES/snapshot220240/VIS_SV_90_z1_h1_g0_e65_v500_new_469010_0.png 6988 19297 0.362129 1412.92 118 289 1250.72 1192.55 14 1239.91 1204.22 246.997 87.1839 7.2971 1.13756 0.0439871 0.352975 2.83306 1.0128 -10.7612 
Shoots/CH_IMAGES/snapshot220240/VIS_SV_0_z1_h1_g0_e65_v500_new_469009_0.png 4985 33106 0.150577 1745.39 195 355 1170.59 1163.68 7 1201.93 1184.98 279.453 197.082 172.659 0.7678 0.0205633 0.705242 1.41795 0.888983 -10.6026 
Shoots/CH_IMAGES/snapshot220241/VIS_SV_90_z1_h1_g0_e65_v500_new_469013_0.png 34957 321899 0.108596 6098.36 624 1083 1378.47 742.639 20 1460.96 746.846 1001.43 376.646 22.6663 1.11704 0.0118119 0.376109 2.65881 1.10974 -11.2278 
Shoots/CH_IMAGES/snapshot220241/VIS_SV_0_z1_h1_g0_e65_v500_new_469012_0.png 29887 410620 0.072785 6693.93 782 1009 1156.72 770.221 12 -633.933 3421.89 6766 1691.05 30.933 1.2248 0.00838165 0.249933 4.00108 1.02103 -11.148 
Shoots/CH_IMAGES/snapshot220242/VIS_SV_0_z1_h1_g0_e65_v500_new_469021_0.png 3650 32081 0.113775 1645.83 141 357 1224.95 1159.82 9 1210.07 1150.42 364.026 184.768 141.17 0.992404 0.016933 0.507567 1.97018 0.838291 -10.7178 
Shoots/CH_IMAGES/snapshot220242/VIS_SV_90_z1_h1_g0_e65_v500_new_469022_0.png 4866 50650 0.0960711 2142.95 160 363 1225.55 1159.98 6 1204.06 516.454 1414.11 189.398 179.357 1.3161 0.0133155 0.133935 7.46633 0.8257 -10.9113 
Shoots/CH_IMAGES/snapshot220243/VIS_SV_90_z1_h1_g0_e65_v500_new_469025_0.png 0 0 -nan 0 0 0 -nan -nan 0 -1 -1 -1 -1 -1 -1 -nan -1 -1 -nan -11.5311 
Shoots/CH_IMAGES/snapshot220243/VIS_SV_0_z1_h1_g0_e65_v500_new_469024_0.png 0 0 -nan 0 0 0 -nan -nan 0 -1 -1 -1 -1 -1 -1 -nan -1 -1 -nan -11.3058 
Shoots/CH_IMAGES/snapshot220244/VIS_SV_90_z1_h1_g0_e65_v500_new_469034_0.png 0 0 -nan 0 0 0 -nan -nan 0 -1 -1 -1 -1 -1 -1 -nan -1 -1 -nan -11.4478 
Shoots/CH_IMAGES/snapshot220244/VIS_SV_0_z1_h1_g0_e65_v500_new_469033_0.png 0 0 -nan 0 0 0 -nan -nan 0 -1 -1 -1 -1 -1 -1 -nan -1 -1 -nan -11.3421 
Shoots/CH_IMAGES/snapshot220245/VIS_SV_90_z1_h1_g0_e65_v500_new_469040_0.png 0 0 -nan 0 0 0 -nan -nan 0 -1 -1 -1 -1 -1 -1 -nan -1 -1 -nan -11.7048 
Shoots/CH_IMAGES/snapshot220245/VIS_SV_0_z1_h1_g0_e65_v500_new_469039_0.png 0 0 -nan 0 0 0 -nan -nan 0 -1 -1 -1 -1 -1 -1 -nan -1 -1 -nan -11.4124 
Shoots/CH_IMAGES/snapshot220246/VIS_SV_90_z1_h1_g0_e65_v500_new_469044_0.png 9169 206255 0.0444547 4585.32 459 863 1276.87 1061.81 10 1255.43 890.833 1158.83 422.56 30.0264 1.12726 0.00548014 0.364643 2.74241 0.840378 -12.0895 
Shoots/CH_IMAGES/snapshot220246/VIS_SV_0_z1_h1_g0_e65_v500_new_469043_0.png 10449 46051 0.226901 1951.1 171 517 1273.72 1055.36 17 1292.5 1095.92 461.71 111.485 9.35188 1.2317 0.0344924 0.24146 4.14147 1.09498 -11.7845 
Shoots/CH_IMAGES/snapshot220247/VIS_SV_90_z1_h1_g0_e65_v500_new_469052_0.png 0 0 -nan 0 0 0 -nan -nan 0 -1 -1 -1 -1 -1 -1 -nan -1 -1 -nan -12.0665 
Shoots/CH_IMAGES/snapshot220247/VIS_SV_0_z1_h1_g0_e65_v500_new_469051_0.png 0 0 -nan 0 0 0 -nan -nan 0 -1 -1 -1 -1 -1 -1 -nan -1 -1 -nan -11.9072 
Shoots/CH_IMAGES/snapshot220248/VIS_SV_0_z1_h1_g0_e65_v500_new_469057_0.png 0 0 -nan 0 0 0 -nan -nan 0 -1 -1 -1 -1 -1 -1 -nan -1 -1 -nan -12.4324 
Shoots/CH_IMAGES/snapshot220248/VIS_SV_90_z1_h1_g0_e65_v500_new_469058_0.png 0 0 -nan 0 0 0 -nan -nan 0 -1 -1 -1 -1 -1 -1 -nan -1 -1 -nan -12.2601 
Shoots/CH_IMAGES/snapshot220249/VIS_SV_90_z1_h1_g0_e65_v500_new_469064_0.png 26135 365748 0.0714563 6114.72 757 902 1399.96 774.538 21 1278.15 533.094 745.581 649.97 52.8309 0.506433 0.00878374 0.871763 1.1471 0.99757 -13.2382 
Shoots/CH_IMAGES/snapshot220249/VIS_SV_0_z1_h1_g0_e65_v500_new_469063_0.png 31647 272874 0.115977 6314.69 644 946 1072.73 766.738 23 981.033 833.06 947.404 364.324 151.19 1.10946 0.00997328 0.38455 2.60044 1.09471 -12.7759 
Shoots/CH_IMAGES/snapshot220250/VIS_SV_0_z1_h1_g0_e65_v500_new_469069_0.png 27318 469106 0.0582342 7789.26 781 1041 1112.51 683.998 8 879.128 827.315 1037.06 807.902 174.132 0.664788 0.00565805 0.779029 1.28365 1.02356 -13.0558 
Shoots/CH_IMAGES/snapshot220250/VIS_SV_90_z1_h1_g0_e65_v500_new_469070_0.png 33780 413664 0.0816606 6438.11 635 1071 1317.67 759.661 8 1393.66 778.647 907.927 514.92 0.300314 0.930442 0.0102412 0.567139 1.76324 1.11162 -13.6963 
Shoots/CH_IMAGES/snapshot220251/VIS_SV_0_z1_h1_g0_e65_v500_new_469075_0.png 3361 41128.5 0.0817195 1873.66 144 393 1215.69 1162.52 7 1199.09 1168.44 401.587 120.272 4.56014 1.18364 0.0120308 0.299492 3.33898 0.835825 -12.6737 
Shoots/CH_IMAGES/snapshot220251/VIS_SV_90_z1_h1_g0_e65_v500_new_469076_0.png 4345 33784 0.128611 2034.16 134 399 1256.73 1181.74 10 1253.94 1123.86 384.704 109.549 2.55979 1.19603 0.0131956 0.284761 3.51172 0.815803 -12.9495 
Shoots/CH_IMAGES/snapshot220252/VIS_SV_90_z1_h1_g0_e65_v500_new_469082_0.png 29534 323903 0.0911816 6989.87 533 1131 1347.92 795.727 13 1452.04 742.476 1015.71 312.071 18.2249 1.17708 0.00759615 0.307244 3.25474 1.03269 -13.4998 
Shoots/CH_IMAGES/snapshot220252/VIS_SV_0_z1_h1_g0_e65_v500_new_469081_0.png 19578 444764 0.0440189 7031.1 777 1050 1057.95 673.639 10 2337.14 -525.871 3452.45 1722.35 0 1.00112 0.00497659 0.498878 2.0045 0.970631 -13.5461 
Shoots/CH_IMAGES/snapshot220253/VIS_SV_90_z1_h1_g0_e65_v500_new_469088_0.png 0 0 -nan 0 0 0 -nan -nan 0 -1 -1 -1 -1 -1 -1 -nan -1 -1 -nan -12.95 
Shoots/CH_IMAGES/snapshot220253/VIS_SV_0_z1_h1_g0_e65_v500_new_469087_0.png 0 0 -nan 0 0 0 -nan -nan 0 -1 -1 -1 -1 -1 -1 -nan -1 -1 -nan -12.6277 
Shoots/CH_IMAGES/snapshot220254/VIS_SV_0_z1_h1_g0_e65_v500_new_469093_0.png 5182 199704 0.0259485 3590.38 429 892 1139.94 954.543 11 1347.15 1249.15 1055.83 813.253 2.90123 0.677862 0.00505157 0.770252 1.29828 0.757683 -13.0772 
Shoots/CH_IMAGES/snapshot220254/VIS_SV_90_z1_h1_g0_e65_v500_new_469094_0.png 6078 42464 0.143133 2368.88 211 598 1302.61 1030.97 11 1315.47 1049.86 559.007 83.274 15.523 1.30463 0.0136109 0.148968 6.71286 0.95161 -12.8423 
Shoots/CH_IMAGES/snapshot220255/VIS_SV_0_z1_h1_g0_e65_v500_new_469096_0.png 43035 540910 0.0795604 7427.14 848 1137 1039.89 658.939 20 1316.7 -293.063 1876.18 1140.43 0 0.885608 0.00980367 0.607849 1.64515 1.09095 -13.5957 
Shoots/CH_IMAGES/snapshot220255/VIS_SV_90_z1_h1_g0_e65_v500_new_469097_0.png 61629 535979 0.114984 9566.6 925 1226 1501.03 646.66 16 1621.81 666.301 1222.76 471.347 33.4385 1.10862 0.00846212 0.385478 2.59418 1.21082 -13.3001 
Shoots/CH_IMAGES/snapshot220256/VIS_SV_0_z1_h1_g0_e65_v500_new_469105_0.png 18851 248928 0.0757289 5706.59 481 772 1199.68 905.943 9 1183.34 913.91 776.519 368.256 12.3321 1.02544 0.0072743 0.474239 2.10864 1.12414 -12.6463 
Shoots/CH_IMAGES/snapshot220256/VIS_SV_90_z1_h1_g0_e65_v500_new_469106_0.png 24259 132264 0.183414 4404.76 312 856 1307.52 901.91 24 1499.8 564.902 1274.41 284.806 16.9532 1.24621 0.0157122 0.223482 4.47464 1.02332 -13.533 
Shoots/CH_IMAGES/snapshot220257/VIS_SV_0_z1_h1_g0_e65_v500_new_469111_0.png 32963 271014 0.121628 6397.56 697 810 944.964 785.02 20 907.834 891.871 926.766 337.482 149.838 1.1277 0.0101206 0.364151 2.74612 1.10688 -13.9904 
Shoots/CH_IMAGES/snapshot220257/VIS_SV_90_z1_h1_g0_e65_v500_new_469112_0.png 25344 197628 0.128241 5985.46 457 764 1212.74 845.017 17 1123.92 867.173 729.999 370.426 165.023 0.992538 0.00888977 0.507434 1.9707 1.1624 -13.4019 
Shoots/CH_IMAGES/snapshot220258/VIS_SV_90_z1_h1_g0_e65_v500_new_469118_0.png 0 0 -nan 0 0 0 -nan -nan 0 -1 -1 -1 -1 -1 -1 -nan -1 -1 -nan -13.1189 
Shoots/CH_IMAGES/snapshot220258/VIS_SV_0_z1_h1_g0_e65_v500_new_469117_0.png 0 0 -nan 0 0 0 -nan -nan 0 -1 -1 -1 -1 -1 -1 -nan -1 -1 -nan -13.3469 
Shoots/CH_IMAGES/snapshot220259/VIS_SV_90_z1_h1_g0_e65_v500_new_469124_0.png 0 0 -nan 0 0 0 -nan -nan 0 -1 -1 -1 -1 -1 -1 -nan -1 -1 -nan -13.4734 
Shoots/CH_IMAGES/snapshot220259/VIS_SV_0_z1_h1_g0_e65_v500_new_469123_0.png 0 0 -nan 0 0 0 -nan -nan 0 -1 -1 -1 -1 -1 -1 -nan -1 -1 -nan -13.382 
Shoots/CH_IMAGES/snapshot220260/VIS_SV_90_z1_h1_g0_e65_v500_new_469130_0.png 0 0 -nan 0 0 0 -nan -nan 0 -1 -1 -1 -1 -1 -1 -nan -1 -1 -nan -13.8322 
Shoots/CH_IMAGES/snapshot220261/VIS_SV_0_z1_h1_g0_e65_v500_new_469135_0.png 0 0 -nan 0 0 0 -nan -nan 0 -1 -1 -1 -1 -1 -1 -nan -1 -1 -nan -14.0389 
Shoots/CH_IMAGES/snapshot220260/VIS_SV_0_z1_h1_g0_e65_v500_new_469129_0.png 0 0 -nan 0 0 0 -nan -nan 0 -1 -1 -1 -1 -1 -1 -nan -1 -1 -nan -14.0124 
Shoots/CH_IMAGES/snapshot220261/VIS_SV_90_z1_h1_g0_e65_v500_new_469136_0.png 0 0 -nan 0 0 0 -nan -nan 0 -1 -1 -1 -1 -1 -1 -nan -1 -1 -nan -14.515 
Shoots/CH_IMAGES/snapshot220262/VIS_SV_90_z1_h1_g0_e65_v500_new_469142_0.png 0 0 -nan 0 0 0 -nan -nan 0 -1 -1 -1 -1 -1 -1 -nan -1 -1 -nan -14.575 
Shoots/CH_IMAGES/snapshot220262/VIS_SV_0_z1_h1_g0_e65_v500_new_469141_0.png 0 0 -nan 0 0 0 -nan -nan 0 -1 -1 -1 -1 -1 -1 -nan -1 -1 -nan -14.9683 
Shoots/CH_IMAGES/snapshot220263/VIS_SV_90_z1_h1_g0_e65_v500_new_469148_0.png 52553 340114 0.154516 7982.49 430 1352 1225.8 672.332 12 1225.48 622.566 1131.86 292.85 175.26 1.21759 0.0103641 0.258734 3.86497 1.12783 -15.3754 
Shoots/CH_IMAGES/snapshot220263/VIS_SV_0_z1_h1_g0_e65_v500_new_469147_0.png 45600 633427 0.0719894 9386.2 888 1337 1118.85 568.357 20 4580 -6090.81 14922.2 2777.06 0 1.27585 0.00650421 0.186102 5.37341 1.11625 -15.0231 
Shoots/CH_IMAGES/snapshot220264/VIS_SV_0_z1_h1_g0_e65_v500_new_469153_0.png 34772 515728 0.0674231 8228.01 726 941 881.147 770.402 9 882.987 1085.94 1220.5 445.438 158.814 1.12697 0.00645431 0.364965 2.73999 1.20375 -15.4304 
Shoots/CH_IMAGES/snapshot220264/VIS_SV_90_z1_h1_g0_e65_v500_new_469154_0.png 40806 491176 0.0830782 6961.51 1029 849 1273.54 799.429 28 1379.15 877.135 1074.69 580.223 123.961 0.95927 0.010581 0.539901 1.85219 1.14473 -15.9584 
Shoots/CH_IMAGES/snapshot220265/VIS_SV_90_z1_h1_g0_e65_v500_new_469160_0.png 9979 94157.5 0.105982 2732.5 300 458 1289.62 1137.65 10 1313.55 1160.14 498.807 228.915 164.416 1.04026 0.0167948 0.458925 2.17901 0.967892 -15.4805 
Shoots/CH_IMAGES/snapshot220265/VIS_SV_0_z1_h1_g0_e65_v500_new_469159_0.png 18495 203720 0.0907866 5060.1 772 486 838.993 1169.24 8 792.288 1195.95 622.144 414.004 115.157 0.817989 0.00907706 0.665447 1.50275 1.09757 -15.6974 
Shoots/CH_IMAGES/snapshot220266/VIS_SV_0_z1_h1_g0_e65_v500_new_469165_0.png 0 0 -nan 0 0 0 -nan -nan 0 -1 -1 -1 -1 -1 -1 -nan -1 -1 -nan -14.7104 
Shoots/CH_IMAGES/snapshot220266/VIS_SV_90_z1_h1_g0_e65_v500_new_469166_0.png 0 0 -nan 0 0 0 -nan -nan 0 -1 -1 -1 -1 -1 -1 -nan -1 -1 -nan -15.4132 
Shoots/CH_IMAGES/snapshot220267/VIS_SV_90_z1_h1_g0_e65_v500_new_469172_0.png 40284 219570 0.183468 7173.52 480 908 1374.14 794.481 34 1449.63 839.035 886.326 280.359 14.7424 1.16935 0.00983736 0.316316 3.1614 1.13098 -16.4534 
Shoots/CH_IMAGES/snapshot220267/VIS_SV_0_z1_h1_g0_e65_v500_new_469171_0.png 26886 342714 0.0784503 5727.01 662 859 1248.18 761.178 39 1358.39 812.907 788.793 643.33 166.954 0.60731 0.010301 0.815587 1.22611 1.0024 -15.8611 
Shoots/CH_IMAGES/snapshot220268/VIS_SV_0_z1_h1_g0_e65_v500_new_469177_0.png 0 0 -nan 0 0 0 -nan -nan 0 -1 -1 -1 -1 -1 -1 -nan -1 -1 -nan -15.617 
Shoots/CH_IMAGES/snapshot220268/VIS_SV_90_z1_h1_g0_e65_v500_new_469178_0.png 0 0 -nan 0 0 0 -nan -nan 0 -1 -1 -1 -1 -1 -1 -nan -1 -1 -nan -15.8734 
Shoots/CH_IMAGES/snapshot220269/VIS_SV_0_z1_h1_g0_e65_v500_new_469183_0.png 15017 154230 0.0973673 4971.31 472 605 1243.54 1019.44 15 1358.38 845.866 713.028 610.229 132.532 0.536978 0.00763574 0.855827 1.16846 1.04987 -15.1908 
Shoots/CH_IMAGES/snapshot220269/VIS_SV_90_z1_h1_g0_e65_v500_new_469184_0.png 11468 73906.5 0.155169 3066.64 272 613 1309.69 1051.42 14 118.208 1784.71 2553.76 1048.36 0 1.0858 0.015324 0.410515 2.43596 0.997166 -15.73 
Shoots/CH_IMAGES/snapshot220270/VIS_SV_90_z1_h1_g0_e65_v500_new_469190_0.png 27137 323870 0.0837897 6404.87 667 905 1256.23 833.637 24 1110.62 356.67 891.125 727.577 0 0.605855 0.00831286 0.81647 1.22478 1.00983 -15.8821 
Shoots/CH_IMAGES/snapshot220270/VIS_SV_0_z1_h1_g0_e65_v500_new_469189_0.png 30402 301196 0.100938 6445.17 548 945 1158.89 785.602 27 1018.58 1146.61 1135.96 452.613 7.14008 1.09687 0.00919695 0.39844 2.50979 1.02992 -15.7358 
Shoots/CH_IMAGES/snapshot220271/VIS_SV_0_z1_h1_g0_e65_v500_new_469195_0.png 0 0 -nan 0 0 0 -nan -nan 0 -1 -1 -1 -1 -1 -1 -nan -1 -1 -nan -14.8995 
Shoots/CH_IMAGES/snapshot220271/VIS_SV_90_z1_h1_g0_e65_v500_new_469196_0.png 0 0 -nan 0 0 0 -nan -nan 0 -1 -1 -1 -1 -1 -1 -nan -1 -1 -nan -15.2375 
Shoots/CH_IMAGES/snapshot220272/VIS_SV_90_z1_h1_g0_e65_v500_new_469202_0.png 16852 133630 0.126109 3617.61 326 658 1293.4 956.593 25 1359.83 971.594 643.198 227.261 17.4136 1.13725 0.0161814 0.353329 2.83022 1.05959 -15.8588 
Shoots/CH_IMAGES/snapshot220272/VIS_SV_0_z1_h1_g0_e65_v500_new_469201_0.png 16144 258744 0.0623937 4558.74 699 643 1293.38 955.003 33 2984.77 1841.19 4127.53 1243.77 116.602 1.18209 0.00976182 0.301336 3.31856 1.06752 -15.3795 
Shoots/CH_IMAGES/snapshot220273/VIS_SV_0_z1_h1_g0_e65_v500_new_469207_0.png 0 0 -nan 0 0 0 -nan -nan 0 -1 -1 -1 -1 -1 -1 -nan -1 -1 -nan -15.2873 
Shoots/CH_IMAGES/snapshot220273/VIS_SV_90_z1_h1_g0_e65_v500_new_469208_0.png 0 0 -nan 0 0 0 -nan -nan 0 -1 -1 -1 -1 -1 -1 -nan -1 -1 -nan -15.6958 
Shoots/CH_IMAGES/snapshot220274/VIS_SV_0_z1_h1_g0_e65_v500_new_469213_0.png 0 0 -nan 0 0 0 -nan -nan 0 -1 -1 -1 -1 -1 -1 -nan -1 -1 -nan -15.517 
Shoots/CH_IMAGES/snapshot220274/VIS_SV_90_z1_h1_g0_e65_v500_new_469214_0.png 0 0 -nan 0 0 0 -nan -nan 0 -1 -1 -1 -1 -1 -1 -nan -1 -1 -nan -15.4947 
Shoots/CH_IMAGES/snapshot220275/VIS_SV_0_z1_h1_g0_e65_v500_new_469219_0.png 20168 316890 0.0636436 5640.45 748 743 1221.07 931.954 21 908.124 1060.16 972.588 712.569 41.4724 0.731229 0.0079661 0.732652 1.3649 1.12913 -15.999 
Shoots/CH_IMAGES/snapshot220275/VIS_SV_90_z1_h1_g0_e65_v500_new_469220_0.png 24285 96587 0.251431 3234.48 200 785 1239.3 897.625 12 1231.46 954.291 740.427 203.172 12.6403 1.20466 0.0291701 0.274398 3.64434 1.12018 -16.522 
Shoots/CH_IMAGES/snapshot220276/VIS_SV_90_z1_h1_g0_e65_v500_new_469226_0.png 0 0 -nan 0 0 0 -nan -nan 0 -1 -1 -1 -1 -1 -1 -nan -1 -1 -nan -16.2848 
Shoots/CH_IMAGES/snapshot220276/VIS_SV_0_z1_h1_g0_e65_v500_new_469225_0.png 0 0 -nan 0 0 0 -nan -nan 0 -1 -1 -1 -1 -1 -1 -nan -1 -1 -nan -15.9411 
Shoots/CH_IMAGES/snapshot220277/VIS_SV_0_z1_h1_g0_e65_v500_new_469228_0.png 0 0 -nan 0 0 0 -nan -nan 0 -1 -1 -1 -1 -1 -1 -nan -1 -1 -nan -15.7999 
Shoots/CH_IMAGES/snapshot220277/VIS_SV_90_z1_h1_g0_e65_v500_new_469229_0.png 0 0 -nan 0 0 0 -nan -nan 0 -1 -1 -1 -1 -1 -1 -nan -1 -1 -nan -16.6859 
Shoots/CH_IMAGES/snapshot220278/VIS_SV_0_z1_h1_g0_e65_v500_new_469237_0.png 24539 267278 0.0918109 5361.48 446 1026 1207.16 779.777 10 1267.79 865.353 913.008 629.593 24.1751 0.787932 0.0107275 0.689581 1.45016 0.977927 -16.8328 
Shoots/CH_IMAGES/snapshot220278/VIS_SV_90_z1_h1_g0_e65_v500_new_469238_0.png 29703 481762 0.0616549 8080.72 886 997 1344.71 731.328 8 1471.07 738.088 964.721 678.844 6.87688 0.769846 0.00571624 0.703669 1.42112 1.03978 -16.998 
Shoots/CH_IMAGES/snapshot220279/VIS_SV_90_z1_h1_g0_e65_v500_new_469244_0.png 14400 293634 0.0490406 5468.94 721 758 1231.23 902.087 11 1165.26 928.351 887.41 495.093 125.121 0.940311 0.00605015 0.557908 1.79241 1.07034 -16.976 
Shoots/CH_IMAGES/snapshot220279/VIS_SV_0_z1_h1_g0_e65_v500_new_469243_0.png 14431 107142 0.134691 3487.82 283 776 1185.6 873.545 17 1112.11 917.137 786.855 214.054 171.096 1.20662 0.0149073 0.272038 3.67596 1.09158 -16.4004 
Shoots/CH_IMAGES/snapshot220280/VIS_SV_90_z1_h1_g0_e65_v500_new_469250_0.png 29443 423361 0.0695458 5258.22 882 947 1105.86 775.705 7 1120.69 675.239 629.91 466.54 32.6815 0.720216 0.0133818 0.740645 1.35018 1.014 -17.3893 
Shoots/CH_IMAGES/snapshot220280/VIS_SV_0_z1_h1_g0_e65_v500_new_469249_0.png 30986 380013 0.0815393 7304.48 656 969 1177.17 829.802 20 1032.44 951.585 1094 525.281 16.0219 1.01966 0.00729787 0.480148 2.08269 1.03677 -17.8656 
Shoots/CH_IMAGES/snapshot220281/VIS_SV_0_z1_h1_g0_e65_v500_new_469255_0.png 0 0 -nan 0 0 0 -nan -nan 0 -1 -1 -1 -1 -1 -1 -nan -1 -1 -nan -16.2639 
Shoots/CH_IMAGES/snapshot220281/VIS_SV_90_z1_h1_g0_e65_v500_new_469256_0.png 0 0 -nan 0 0 0 -nan -nan 0 -1 -1 -1 -1 -1 -1 -nan -1 -1 -nan -16.6406 
Shoots/CH_IMAGES/snapshot220282/VIS_SV_90_z1_h1_g0_e65_v500_new_469259_0.png 0 0 -nan 0 0 0 -nan -nan 0 -1 -1 -1 -1 -1 -1 -nan -1 -1 -nan -17.4459 
Shoots/CH_IMAGES/snapshot220282/VIS_SV_0_z1_h1_g0_e65_v500_new_469258_0.png 0 0 -nan 0 0 0 -nan -nan 0 -1 -1 -1 -1 -1 -1 -nan -1 -1 -nan -16.8185 
Shoots/CH_IMAGES/snapshot220283/VIS_SV_0_z1_h1_g0_e65_v500_new_469267_0.png 44709 641038 0.0697447 12046.5 1171 1044 1284.55 688.373 22 1078.23 802.886 1325.29 726.406 40.4513 0.950672 0.0038715 0.548112 1.82445 1.11186 -18.3668 
Shoots/CH_IMAGES/snapshot220283/VIS_SV_90_z1_h1_g0_e65_v500_new_469268_0.png 42246 352598 0.119813 5989.91 742 1032 1104.7 653.302 17 978.448 788.423 1022.78 554.961 150.564 0.95645 0.0147964 0.542602 1.84297 1.07395 -18.495 
Shoots/CH_IMAGES/snapshot220284/VIS_SV_90_z1_h1_g0_e65_v500_new_469274_0.png 0 0 -nan 0 0 0 -nan -nan 0 -1 -1 -1 -1 -1 -1 -nan -1 -1 -nan -17.8823 
Shoots/CH_IMAGES/snapshot220284/VIS_SV_0_z1_h1_g0_e65_v500_new_469273_0.png 0 0 -nan 0 0 0 -nan -nan 0 -1 -1 -1 -1 -1 -1 -nan -1 -1 -nan -17.1294 
Shoots/CH_IMAGES/snapshot220285/VIS_SV_0_z1_h1_g0_e65_v500_new_469279_0.png 30880 328414 0.0940275 6012.05 618 1013 1080.63 687.45 13 1031.97 746.91 998.878 332.872 160.289 1.15478 0.010736 0.333246 3.00079 1.08817 -18.1165 
Shoots/CH_IMAGES/snapshot220285/VIS_SV_90_z1_h1_g0_e65_v500_new_469280_0.png 27136 402246 0.0674612 7408.62 751 982 1242.68 775.441 18 1025.7 1020.05 1314.47 544.357 25.2194 1.08247 0.00621272 0.414125 2.41473 1.02212 -18.1307 
Shoots/CH_IMAGES/snapshot220286/VIS_SV_0_z1_h1_g0_e65_v500_new_469285_0.png 0 0 -nan 0 0 0 -nan -nan 0 -1 -1 -1 -1 -1 -1 -nan -1 -1 -nan -17.6425 
Shoots/CH_IMAGES/snapshot220286/VIS_SV_90_z1_h1_g0_e65_v500_new_469286_0.png 0 0 -nan 0 0 0 -nan -nan 0 -1 -1 -1 -1 -1 -1 -nan -1 -1 -nan -17.2873 
Shoots/CH_IMAGES/snapshot220287/VIS_SV_0_z1_h1_g0_e65_v500_new_469291_0.png 0 0 -nan 0 0 0 -nan -nan 0 -1 -1 -1 -1 -1 -1 -nan -1 -1 -nan -18.0377 
Shoots/CH_IMAGES/snapshot220287/VIS_SV_90_z1_h1_g0_e65_v500_new_469292_0.png 0 0 -nan 0 0 0 -nan -nan 0 -1 -1 -1 -1 -1 -1 -nan -1 -1 -nan -17.6672 
Shoots/CH_IMAGES/snapshot220288/VIS_SV_90_z1_h1_g0_e65_v500_new_469298_0.png 0 0 -nan 0 0 0 -nan -nan 0 -1 -1 -1 -1 -1 -1 -nan -1 -1 -nan -17.6285 
Shoots/CH_IMAGES/snapshot220288/VIS_SV_0_z1_h1_g0_e65_v500_new_469297_0.png 0 0 -nan 0 0 0 -nan -nan 0 -1 -1 -1 -1 -1 -1 -nan -1 -1 -nan -17.4133 
Shoots/CH_IMAGES/snapshot220289/VIS_SV_90_z1_h1_g0_e65_v500_new_469304_0.png 0 0 -nan 0 0 0 -nan -nan 0 -1 -1 -1 -1 -1 -1 -nan -1 -1 -nan -17.187 
Shoots/CH_IMAGES/snapshot220289/VIS_SV_0_z1_h1_g0_e65_v500_new_469303_0.png 0 0 -nan 0 0 0 -nan -nan 0 -1 -1 -1 -1 -1 -1 -nan -1 -1 -nan -17.1655 
Shoots/CH_IMAGES/snapshot220290/VIS_SV_0_z1_h1_g0_e65_v500_new_469306_0.png 0 0 -nan 0 0 0 -nan -nan 0 -1 -1 -1 -1 -1 -1 -nan -1 -1 -nan -16.7321 
Shoots/CH_IMAGES/snapshot220290/VIS_SV_90_z1_h1_g0_e65_v500_new_469307_0.png 0 0 -nan 0 0 0 -nan -nan 0 -1 -1 -1 -1 -1 -1 -nan -1 -1 -nan -17.1113 
Shoots/CH_IMAGES/snapshot220291/VIS_SV_90_z1_h1_g0_e65_v500_new_469316_0.png 18172 239995 0.0757182 4858.41 510 745 1272.03 897.113 20 1145.77 438.992 800.711 543.309 0 0.801832 0.0096744 0.678533 1.47377 1.09561 -17.6176 
Shoots/CH_IMAGES/snapshot220291/VIS_SV_0_z1_h1_g0_e65_v500_new_469315_0.png 21090 204030 0.103367 4809.99 558 752 1090.4 845.938 22 1039.58 912.787 778.019 270.021 150.841 1.14275 0.0114551 0.347062 2.88133 1.12132 -17.3494 
Shoots/CH_IMAGES/snapshot220292/VIS_SV_0_z1_h1_g0_e65_v500_new_469321_0.png 23483 396360 0.0592466 6458.57 810 1004 1165.92 797.109 13 1292.57 381.55 792.989 689.082 0 0.511921 0.00707442 0.868968 1.15079 0.987556 -17.7791 
Shoots/CH_IMAGES/snapshot220292/VIS_SV_90_z1_h1_g0_e65_v500_new_469322_0.png 25809 293926 0.087808 6683.37 514 1082 1321.57 802.579 11 1254.42 577.51 1009.36 586.976 41.7129 0.914843 0.00726089 0.581531 1.7196 1.00828 -17.8507 
Shoots/CH_IMAGES/snapshot220293/VIS_SV_0_z1_h1_g0_e65_v500_new_469324_0.png 50444 575898 0.087592 7542.76 923 1192 1339.63 692.767 14 1463.4 782.361 1099.18 687.591 158.854 0.865393 0.0111419 0.625547 1.5986 1.17714 -18.5294 
Shoots/CH_IMAGES/snapshot220293/VIS_SV_90_z1_h1_g0_e65_v500_new_469325_0.png 51126 627690 0.0814511 9064.56 1125 1091 1135.84 664.778 21 1265.2 773.684 1368.24 662.191 130.678 1.0159 0.00781913 0.483973 2.06623 1.12456 -18.6749 
Shoots/CH_IMAGES/snapshot220294/VIS_SV_0_z1_h1_g0_e65_v500_new_469333_0.png 0 0 -nan 0 0 0 -nan -nan 0 -1 -1 -1 -1 -1 -1 -nan -1 -1 -nan -18.203 
Shoots/CH_IMAGES/snapshot220294/VIS_SV_90_z1_h1_g0_e65_v500_new_469334_0.png 0 0 -nan 0 0 0 -nan -nan 0 -1 -1 -1 -1 -1 -1 -nan -1 -1 -nan -17.7235 
Shoots/CH_IMAGES/snapshot220295/VIS_SV_0_z1_h1_g0_e65_v500_new_469339_0.png 25570 192930 0.132535 6777.6 374 901 1173.41 880.602 17 1080.58 1108.93 955.977 331.887 13.4655 1.14265 0.00699501 0.34717 2.88043 0.990948 -18.5271 
Shoots/CH_IMAGES/snapshot220295/VIS_SV_90_z1_h1_g0_e65_v500_new_469340_0.png 22487 270895 0.08301 6109.38 654 651 1264.81 1002.68 34 1180.36 989.307 753.025 537.599 54.8396 0.756413 0.00757089 0.71392 1.40072 1.15952 -18.9972 
Shoots/CH_IMAGES/snapshot220296/VIS_SV_90_z1_h1_g0_e65_v500_new_469346_0.png 1959 10528.5 0.186066 765.304 82 196 1260.96 1265.58 11 1291.46 1256.9 175.484 94.6342 18.9822 0.959922 0.0420317 0.539274 1.85434 1.14009 -18.8331 
Shoots/CH_IMAGES/snapshot220296/VIS_SV_0_z1_h1_g0_e65_v500_new_469345_0.png 1533 11471.5 0.133636 679.948 106 188 1193.81 1269.32 7 1193.03 1233.82 253.494 71.3946 159.561 1.19863 0.0416678 0.281642 3.5506 1.10471 -18.2986 
Shoots/CH_IMAGES/snapshot220297/VIS_SV_0_z1_h1_g0_e65_v500_new_469351_0.png 0 0 -nan 0 0 0 -nan -nan 0 -1 -1 -1 -1 -1 -1 -nan -1 -1 -nan -18.853 
Shoots/CH_IMAGES/snapshot220297/VIS_SV_90_z1_h1_g0_e65_v500_new_469352_0.png 0 0 -nan 0 0 0 -nan -nan 0 -1 -1 -1 -1 -1 -1 -nan -1 -1 -nan -18.7611 
Shoots/CH_IMAGES/snapshot220298/VIS_SV_0_z1_h1_g0_e65_v500_new_469357_0.png 0 0 -nan 0 0 0 -nan -nan 0 -1 -1 -1 -1 -1 -1 -nan -1 -1 -nan -19.0631 
Shoots/CH_IMAGES/snapshot220298/VIS_SV_90_z1_h1_g0_e65_v500_new_469358_0.png 0 0 -nan 0 0 0 -nan -nan 0 -1 -1 -1 -1 -1 -1 -nan -1 -1 -nan -19.4168 
Shoots/CH_IMAGES/snapshot220299/VIS_SV_90_z1_h1_g0_e65_v500_new_469361_0.png 38672 400081 0.0966604 7239.19 599 1101 1224.2 708.804 16 1173.19 761.391 965.862 409.154 172.765 1.07367 0.00927313 0.423616 2.36063 1.13437 -20.7742 
Shoots/CH_IMAGES/snapshot220299/VIS_SV_0_z1_h1_g0_e65_v500_new_469360_0.png 42142 464920 0.0906436 8009.69 872 1200 986.522 558.68 16 705.003 724.883 1269.03 925.669 142.886 0.735621 0.00825455 0.729431 1.37093 1.09069 -20.9539 
Shoots/CH_IMAGES/snapshot220300/VIS_SV_0_z1_h1_g0_e65_v500_new_469369_0.png 30363 408443 0.0743384 6979.3 613 1091 1214.46 702.22 13 1154.51 751.305 950.292 486.417 2.01394 0.988068 0.00783305 0.51186 1.95366 1.03845 -21.1446 
Shoots/CH_IMAGES/snapshot220301/VIS_SV_0_z1_h1_g0_e65_v500_new_469375_0.png 0 0 -nan 0 0 0 -nan -nan 0 -1 -1 -1 -1 -1 -1 -nan -1 -1 -nan -20.2407 
Shoots/CH_IMAGES/snapshot220300/VIS_SV_90_z1_h1_g0_e65_v500_new_469370_0.png 30876 270468 0.114157 5536.16 434 1099 1252.88 644.551 13 1169.35 470.613 756.261 349.245 24.2892 1.03749 0.0126594 0.461805 2.16542 1.02248 -21.3695 
Shoots/CH_IMAGES/snapshot220301/VIS_SV_90_z1_h1_g0_e65_v500_new_469376_0.png 0 0 -nan 0 0 0 -nan -nan 0 -1 -1 -1 -1 -1 -1 -nan -1 -1 -nan -20.1996 
Shoots/CH_IMAGES/snapshot220302/VIS_SV_0_z1_h1_g0_e65_v500_new_469381_0.png 0 0 -nan 0 0 0 -nan -nan 0 -1 -1 -1 -1 -1 -1 -nan -1 -1 -nan -19.736 
Shoots/CH_IMAGES/snapshot220302/VIS_SV_90_z1_h1_g0_e65_v500_new_469382_0.png 0 0 -nan 0 0 0 -nan -nan 0 -1 -1 -1 -1 -1 -1 -nan -1 -1 -nan -20.5116 
Shoots/CH_IMAGES/snapshot220303/VIS_SV_90_z1_h1_g0_e65_v500_new_469388_0.png 29052 302594 0.0960097 6472.86 549 987 1263.99 788.187 9 1283.61 523.927 1199.99 413.17 4.35791 1.14516 0.00871351 0.34431 2.90436 1.02356 -21.1727 
Shoots/CH_IMAGES/snapshot220303/VIS_SV_0_z1_h1_g0_e65_v500_new_469387_0.png 27259 504862 0.053993 7288.89 890 1004 1183.06 766.977 9 1200.94 812.519 810.031 705.321 169.147 0.508462 0.00644758 0.870733 1.14846 1.0232 -20.3005 
Shoots/CH_IMAGES/snapshot220304/VIS_SV_0_z1_h1_g0_e65_v500_new_469393_0.png 38757 537813 0.0720641 8174.98 1204 1176 1030.13 647.151 19 929.592 682.049 1332.34 530.955 129.59 1.0968 0.00728764 0.398514 2.50932 1.07868 -21.71 
Shoots/CH_IMAGES/snapshot220305/VIS_SV_90_z1_h1_g0_e65_v500_new_469400_0.png 0 0 -nan 0 0 0 -nan -nan 0 -1 -1 -1 -1 -1 -1 -nan -1 -1 -nan -20.531 
Shoots/CH_IMAGES/snapshot220304/VIS_SV_90_z1_h1_g0_e65_v500_new_469394_0.png 40861 516530 0.0791067 7962.62 971 1027 1199.32 770.39 22 1267 776.684 1038.55 714.677 136.109 0.789748 0.00809854 0.688149 1.45317 1.09352 -22.1462 
Shoots/CH_IMAGES/snapshot220305/VIS_SV_0_z1_h1_g0_e65_v500_new_469399_0.png 0 0 -nan 0 0 0 -nan -nan 0 -1 -1 -1 -1 -1 -1 -nan -1 -1 -nan -20.5997 
Shoots/CH_IMAGES/snapshot220306/VIS_SV_90_z1_h1_g0_e65_v500_new_469406_0.png 0 0 -nan 0 0 0 -nan -nan 0 -1 -1 -1 -1 -1 -1 -nan -1 -1 -nan -20.5158 
Shoots/CH_IMAGES/snapshot220306/VIS_SV_0_z1_h1_g0_e65_v500_new_469405_0.png 0 0 -nan 0 0 0 -nan -nan 0 -1 -1 -1 -1 -1 -1 -nan -1 -1 -nan -20.668 
Shoots/CH_IMAGES/snapshot220307/VIS_SV_90_z1_h1_g0_e65_v500_new_469412_0.png 10724 151494 0.0707883 3632.31 418 627 1250.98 946.539 13 1398.78 604.512 617.298 481.926 0 0.662264 0.0102141 0.780703 1.2809 1.06634 -20.6209 
Shoots/CH_IMAGES/snapshot220307/VIS_SV_0_z1_h1_g0_e65_v500_new_469411_0.png 9685 167716 0.0577463 4070.93 529 611 1123.24 932.758 16 1089.53 973.74 659.092 433.733 121.82 0.826951 0.00734384 0.658076 1.51958 0.994298 -21.0629 
Shoots/CH_IMAGES/snapshot220308/VIS_SV_90_z1_h1_g0_e65_v500_new_469418_0.png 0 0 -nan 0 0 0 -nan -nan 0 -1 -1 -1 -1 -1 -1 -nan -1 -1 -nan -20.8118 
Shoots/CH_IMAGES/snapshot220308/VIS_SV_0_z1_h1_g0_e65_v500_new_469417_0.png 0 0 -nan 0 0 0 -nan -nan 0 -1 -1 -1 -1 -1 -1 -nan -1 -1 -nan -19.881 
Shoots/CH_IMAGES/snapshot220309/VIS_SV_0_z1_h1_g0_e65_v500_new_469423_0.png 0 0 -nan 0 0 0 -nan -nan 0 -1 -1 -1 -1 -1 -1 -nan -1 -1 -nan -20.6157 
Shoots/CH_IMAGES/snapshot220309/VIS_SV_90_z1_h1_g0_e65_v500_new_469424_0.png 0 0 -nan 0 0 0 -nan -nan 0 -1 -1 -1 -1 -1 -1 -nan -1 -1 -nan -21.0978 
Shoots/CH_IMAGES/snapshot220310/VIS_SV_0_z1_h1_g0_e65_v500_new_469429_0.png 0 0 -nan 0 0 0 -nan -nan 0 -1 -1 -1 -1 -1 -1 -nan -1 -1 -nan -20.1415 
Shoots/CH_IMAGES/snapshot220310/VIS_SV_90_z1_h1_g0_e65_v500_new_469430_0.png 0 0 -nan 0 0 0 -nan -nan 0 -1 -1 -1 -1 -1 -1 -nan -1 -1 -nan -20.2771 
Shoots/CH_IMAGES/snapshot220311/VIS_SV_90_z1_h1_g0_e65_v500_new_469436_0.png 0 0 -nan 0 0 0 -nan -nan 0 -1 -1 -1 -1 -1 -1 -nan -1 -1 -nan -20.3959 
Shoots/CH_IMAGES/snapshot220311/VIS_SV_0_z1_h1_g0_e65_v500_new_469435_0.png 0 0 -nan 0 0 0 -nan -nan 0 -1 -1 -1 -1 -1 -1 -nan -1 -1 -nan -20.0632 
Shoots/CH_IMAGES/snapshot220312/VIS_SV_90_z1_h1_g0_e65_v500_new_469442_0.png 54186 542075 0.0999603 7944.41 962 1053 1210.03 692.654 21 1195.32 800.426 949.506 777.464 116.677 0.601983 0.0107888 0.818808 1.22129 1.13212 -22.0815 
Shoots/CH_IMAGES/snapshot220312/VIS_SV_0_z1_h1_g0_e65_v500_new_469441_0.png 51695 651864 0.0793034 8686.42 937 1062 1089.99 662.534 20 972.649 733.782 1022.17 871.885 1.46608 0.542267 0.00860948 0.852973 1.17237 1.13233 -21.8443 
Shoots/CH_IMAGES/snapshot220313/VIS_SV_0_z1_h1_g0_e65_v500_new_469447_0.png 0 0 -nan 0 0 0 -nan -nan 0 -1 -1 -1 -1 -1 -1 -nan -1 -1 -nan -21.1481 
Shoots/CH_IMAGES/snapshot220313/VIS_SV_90_z1_h1_g0_e65_v500_new_469448_0.png 0 0 -nan 0 0 0 -nan -nan 0 -1 -1 -1 -1 -1 -1 -nan -1 -1 -nan -21.0643 
Shoots/CH_IMAGES/snapshot220314/VIS_SV_90_z1_h1_g0_e65_v500_new_469454_0.png 0 0 -nan 0 0 0 -nan -nan 0 -1 -1 -1 -1 -1 -1 -nan -1 -1 -nan -21.2936 
Shoots/CH_IMAGES/snapshot220314/VIS_SV_0_z1_h1_g0_e65_v500_new_469453_0.png 0 0 -nan 0 0 0 -nan -nan 0 -1 -1 -1 -1 -1 -1 -nan -1 -1 -nan -20.9628 
Shoots/CH_IMAGES/snapshot220315/VIS_SV_0_z1_h1_g0_e65_v500_new_469459_0.png 0 0 -nan 0 0 0 -nan -nan 0 -1 -1 -1 -1 -1 -1 -nan -1 -1 -nan -21.2088 
Shoots/CH_IMAGES/snapshot220315/VIS_SV_90_z1_h1_g0_e65_v500_new_469460_0.png 0 0 -nan 0 0 0 -nan -nan 0 -1 -1 -1 -1 -1 -1 -nan -1 -1 -nan -22.169 
Shoots/CH_IMAGES/snapshot220316/VIS_SV_0_z1_h1_g0_e65_v500_new_469465_0.png 7230 188274 0.0384014 3288.94 436 859 1117.77 980.82 11 1204.04 766.949 358.887 344.716 0 0.281012 0.00839915 0.960516 1.04111 0.836854 -22.3168 
Shoots/CH_IMAGES/snapshot220316/VIS_SV_90_z1_h1_g0_e65_v500_new_469466_0.png 9922 157190 0.0631213 3762.19 326 876 1247.09 999.145 11 1242.34 913.779 729.263 242.756 7.54755 1.15509 0.00880901 0.332879 3.00409 0.847248 -21.9814 
Shoots/CH_IMAGES/snapshot220317/VIS_SV_0_z1_h1_g0_e65_v500_new_469471_0.png 0 0 -nan 0 0 0 -nan -nan 0 -1 -1 -1 -1 -1 -1 -nan -1 -1 -nan -21.9879 
Shoots/CH_IMAGES/snapshot220317/VIS_SV_90_z1_h1_g0_e65_v500_new_469472_0.png 0 0 -nan 0 0 0 -nan -nan 0 -1 -1 -1 -1 -1 -1 -nan -1 -1 -nan -22.0236 
Shoots/CH_IMAGES/snapshot220318/VIS_SV_90_z1_h1_g0_e65_v500_new_469478_0.png 0 0 -nan 0 0 0 -nan -nan 0 -1 -1 -1 -1 -1 -1 -nan -1 -1 -nan -23.1438 
Shoots/CH_IMAGES/snapshot220318/VIS_SV_0_z1_h1_g0_e65_v500_new_469477_0.png 0 0 -nan 0 0 0 -nan -nan 0 -1 -1 -1 -1 -1 -1 -nan -1 -1 -nan -22.4364 
Shoots/CH_IMAGES/snapshot220319/VIS_SV_0_z1_h1_g0_e65_v500_new_469483_0.png 26033 292698 0.0889414 6738.52 721 679 1017.68 863.832 32 812.732 1589 1774.86 842.946 7.11999 1.02476 0.00720451 0.474938 2.10554 0.999597 -23.2614 
Shoots/CH_IMAGES/snapshot220319/VIS_SV_90_z1_h1_g0_e65_v500_new_469484_0.png 23235 164151 0.141547 4877.37 363 699 1284.45 944.621 21 1306.45 961.159 612.449 293.976 6.05843 1.0198 0.0122739 0.48 2.08333 1.14557 -23.6386 
Shoots/CH_IMAGES/snapshot221457/VIS_SV_0_z1_h1_g0_e65_v500_new_469489_0.png 0 0 -nan 0 0 0 -nan -nan 0 -1 -1 -1 -1 -1 -1 -nan -1 -1 -nan -1.62254 
Shoots/CH_IMAGES/snapshot221457/VIS_SV_90_z1_h1_g0_e65_v500_new_469490_0.png 0 0 -nan 0 0 0 -nan -nan 0 -1 -1 -1 -1 -1 -1 -nan -1 -1 -nan -1.67429 
Shoots/CH_IMAGES/snapshot221458/VIS_SV_0_z1_h1_g0_e65_v500_new_469492_0.png 0 0 -nan 0 0 0 -nan -nan 0 -1 -1 -1 -1 -1 -1 -nan -1 -1 -nan -1.73564 
Shoots/CH_IMAGES/snapshot221458/VIS_SV_90_z1_h1_g0_e65_v500_new_469493_0.png 0 0 -nan 0 0 0 -nan -nan 0 -1 -1 -1 -1 -1 -1 -nan -1 -1 -nan -1.66621 
Shoots/CH_IMAGES/snapshot221459/VIS_SV_90_z1_h1_g0_e65_v500_new_469502_0.png 0 0 -nan 0 0 0 -nan -nan 0 -1 -1 -1 -1 -1 -1 -nan -1 -1 -nan -1.68692 
Shoots/CH_IMAGES/snapshot221459/VIS_SV_0_z1_h1_g0_e65_v500_new_469501_0.png 0 0 -nan 0 0 0 -nan -nan 0 -1 -1 -1 -1 -1 -1 -nan -1 -1 -nan -1.63334 
Shoots/CH_IMAGES/snapshot221460/VIS_SV_0_z1_h1_g0_e65_v500_new_469507_0.png 28320 125687 0.225322 3785.5 278 701 1248.52 950.375 12 1269.47 985.366 624.104 241.803 10.8851 1.10685 0.0248346 0.38744 2.58105 1.14863 -1.59899 
Shoots/CH_IMAGES/snapshot221460/VIS_SV_90_z1_h1_g0_e65_v500_new_469508_0.png 23740 245762 0.0965977 6796.36 701 688 1208.17 980.819 29 1093.1 985.594 690.537 535.466 113.46 0.670174 0.0064586 0.775433 1.2896 1.15709 -1.57688 
Shoots/CH_IMAGES/snapshot221461/VIS_SV_0_z1_h1_g0_e65_v500_new_469513_0.png 5589 74451 0.0750695 2288.24 439 374 1309 1135.11 18 1260.75 1043.14 524.954 233.328 38.9792 1.05407 0.0134135 0.444473 2.24986 0.908077 -1.39514 
Shoots/CH_IMAGES/snapshot221461/VIS_SV_90_z1_h1_g0_e65_v500_new_469514_0.png 7186 29907 0.240278 1496.39 120 364 1262.14 1134.48 24 1285.3 1142.94 333.146 104.088 8.18316 1.17265 0.0403279 0.31244 3.20061 1.02665 -1.3633 
Shoots/CH_IMAGES/snapshot221462/VIS_SV_0_z1_h1_g0_e65_v500_new_469519_0.png 0 0 -nan 0 0 0 -nan -nan 0 -1 -1 -1 -1 -1 -1 -nan -1 -1 -nan -1.23333 
Shoots/CH_IMAGES/snapshot221462/VIS_SV_90_z1_h1_g0_e65_v500_new_469520_0.png 0 0 -nan 0 0 0 -nan -nan 0 -1 -1 -1 -1 -1 -1 -nan -1 -1 -nan -1.23443 
Shoots/CH_IMAGES/snapshot221463/VIS_SV_90_z1_h1_g0_e65_v500_new_469526_0.png 0 0 -nan 0 0 0 -nan -nan 0 -1 -1 -1 -1 -1 -1 -nan -1 -1 -nan -1.10928 
Shoots/CH_IMAGES/snapshot221463/VIS_SV_0_z1_h1_g0_e65_v500_new_469525_0.png 0 0 -nan 0 0 0 -nan -nan 0 -1 -1 -1 -1 -1 -1 -nan -1 -1 -nan -1.09126 
Shoots/CH_IMAGES/snapshot221464/VIS_SV_90_z1_h1_g0_e65_v500_new_469532_0.png 71182 481278 0.147902 6544.16 649 1349 1159.91 572.851 13 -2.52912e+06 2.65662e+06 1.11489e-09 1.01159e-09 43.6073 0.430492 0.0208868 0.907338 1.10212 1.16425 -1.17029 
Shoots/CH_IMAGES/snapshot221465/VIS_SV_0_z1_h1_g0_e65_v500_new_469537_0.png 18989 185918 0.102136 4173.62 480 705 1241.6 953.751 10 1272.7 831.932 777.023 293.09 14.8654 1.11607 0.0136989 0.377197 2.65114 1.1006 -0.964736 
Shoots/CH_IMAGES/snapshot221465/VIS_SV_90_z1_h1_g0_e65_v500_new_469538_0.png 13798 161058 0.0856713 4444.45 407 712 1262.27 980.809 20 1408 970.884 651.467 458.657 13.3321 0.769368 0.00877788 0.704037 1.42038 1.03328 -0.958954 
Shoots/CH_IMAGES/snapshot221464/VIS_SV_0_z1_h1_g0_e65_v500_new_469531_0.png 80904 1.1684e+06 0.0692434 11363.3 1425 1351 1256.95 558.346 11 1299.52 525.492 1546.71 940.166 160.441 0.885608 0.0078736 0.60785 1.64514 1.21183 -1.14498 
Shoots/CH_IMAGES/snapshot221466/VIS_SV_90_z1_h1_g0_e65_v500_new_469544_0.png 0 0 -nan 0 0 0 -nan -nan 0 -1 -1 -1 -1 -1 -1 -nan -1 -1 -nan -0.831539 
Shoots/CH_IMAGES/snapshot221466/VIS_SV_0_z1_h1_g0_e65_v500_new_469543_0.png 0 0 -nan 0 0 0 -nan -nan 0 -1 -1 -1 -1 -1 -1 -nan -1 -1 -nan -0.803931 
Shoots/CH_IMAGES/snapshot221467/VIS_SV_0_z1_h1_g0_e65_v500_new_469549_0.png 0 0 -nan 0 0 0 -nan -nan 0 -1 -1 -1 -1 -1 -1 -nan -1 -1 -nan -0.826601 
Shoots/CH_IMAGES/snapshot221468/VIS_SV_0_z1_h1_g0_e65_v500_new_469555_0.png 16418 110664 0.14836 3921.96 314 581 1214.94 1028.63 10 1206.27 1047.45 467.69 214.595 179.322 1.04035 0.0134129 0.458841 2.17941 1.0544 -0.770384 
Shoots/CH_IMAGES/snapshot221467/VIS_SV_90_z1_h1_g0_e65_v500_new_469550_0.png 0 0 -nan 0 0 0 -nan -nan 0 -1 -1 -1 -1 -1 -1 -nan -1 -1 -nan -0.774171 
Shoots/CH_IMAGES/snapshot221469/VIS_SV_90_z1_h1_g0_e65_v500_new_469562_0.png 5463 36958.5 0.147814 1595.37 211 385 1267.76 1148.41 23 1335.5 1185.89 437.918 197.686 8.8859 1.04745 0.0269722 0.451423 2.21522 0.876755 -0.751083 
Shoots/CH_IMAGES/snapshot221468/VIS_SV_90_z1_h1_g0_e65_v500_new_469556_0.png 11160 108660 0.102706 3506.17 400 571 1230.84 1072.29 8 1002.82 2768.43 3464.79 644.237 0 1.27598 0.011408 0.185938 5.37813 1.0074 -0.806664 
Shoots/CH_IMAGES/snapshot221469/VIS_SV_0_z1_h1_g0_e65_v500_new_469561_0.png 5431 57994.5 0.0936468 2205.28 311 397 1231.17 1161.38 15 1366.88 1061.46 437.261 306.658 157.448 0.772897 0.0140334 0.701315 1.42589 0.929152 -0.751987 
Shoots/CH_IMAGES/snapshot221470/VIS_SV_90_z1_h1_g0_e65_v500_new_469565_0.png 0 0 -nan 0 0 0 -nan -nan 0 -1 -1 -1 -1 -1 -1 -nan -1 -1 -nan -0.663759 
Shoots/CH_IMAGES/snapshot221470/VIS_SV_0_z1_h1_g0_e65_v500_new_469564_0.png 0 0 -nan 0 0 0 -nan -nan 0 -1 -1 -1 -1 -1 -1 -nan -1 -1 -nan -0.69276 
Shoots/CH_IMAGES/snapshot221471/VIS_SV_90_z1_h1_g0_e65_v500_new_469574_0.png 30398 421242 0.0721629 7771.76 855 1000 1319.12 768.518 12 1369.78 543.932 1181.55 622.598 171.595 0.972695 0.00632435 0.526932 1.89778 1.09673 -0.744211 
Shoots/CH_IMAGES/snapshot221472/VIS_SV_0_z1_h1_g0_e65_v500_new_469579_0.png 12771 150022 0.0851275 4185.31 549 557 1226.56 1028.87 20 1262.74 1059.79 618.822 396.718 126.515 0.847248 0.00916179 0.641086 1.55985 1.03328 -0.695744 
Shoots/CH_IMAGES/snapshot221471/VIS_SV_0_z1_h1_g0_e65_v500_new_469573_0.png 28633 348172 0.0822382 8235.45 547 1143 1138.91 790.212 15 1005.27 685.637 1168.85 349.43 160.91 1.1841 0.0053052 0.298952 3.34501 1.032 -0.694567 
Shoots/CH_IMAGES/snapshot221472/VIS_SV_90_z1_h1_g0_e65_v500_new_469580_0.png 9426 68693 0.137219 2296.28 283 555 1203.74 1064.08 23 1124.06 1038.95 517.683 209.68 161.562 1.09084 0.022464 0.405034 2.46893 1.00125 -0.664358 
Shoots/CH_IMAGES/snapshot221473/VIS_SV_0_z1_h1_g0_e65_v500_new_469585_0.png 0 0 -nan 0 0 0 -nan -nan 0 -1 -1 -1 -1 -1 -1 -nan -1 -1 -nan -0.627271 
Shoots/CH_IMAGES/snapshot221473/VIS_SV_90_z1_h1_g0_e65_v500_new_469586_0.png 0 0 -nan 0 0 0 -nan -nan 0 -1 -1 -1 -1 -1 -1 -nan -1 -1 -nan -0.630132 
Shoots/CH_IMAGES/snapshot221474/VIS_SV_0_z1_h1_g0_e65_v500_new_469591_0.png 34965 433970 0.0805702 6261.5 989 801 1141.08 825.618 15 1440.74 577.587 1848.19 878.31 134.99 1.02447 0.0112069 0.475227 2.10426 1.05171 -0.748087 
Shoots/CH_IMAGES/snapshot221474/VIS_SV_90_z1_h1_g0_e65_v500_new_469592_0.png 32591 334266 0.0975 6562.92 764 771 1185.75 865.282 16 1334.17 1026.75 821.753 544.965 141.849 0.820763 0.00950852 0.663174 1.5079 1.21881 -0.679573 
Shoots/CH_IMAGES/snapshot221475/VIS_SV_0_z1_h1_g0_e65_v500_new_469597_0.png 64061 885698 0.0723282 10608.3 1427 1104 1222.28 632.193 21 1107.37 857.329 1524.45 769.229 52.8812 0.995396 0.00715343 0.504594 1.98179 1.17173 -0.720363 
Shoots/CH_IMAGES/snapshot221475/VIS_SV_90_z1_h1_g0_e65_v500_new_469598_0.png 63935 335464 0.190587 8973.4 450 1154 1198.66 698.27 23 1230.87 769.012 1043.67 323.526 172.644 1.17474 0.00997779 0.309989 3.22592 1.1578 -0.783033 
Shoots/CH_IMAGES/snapshot221476/VIS_SV_90_z1_h1_g0_e65_v500_new_469604_0.png 19216 221827 0.0866261 5272.29 570 877 1161 846.205 11 101.383 1109.78 2386.87 1439.8 81.4115 0.890822 0.00868708 0.603218 1.65777 0.954212 -0.679956 
Shoots/CH_IMAGES/snapshot221476/VIS_SV_0_z1_h1_g0_e65_v500_new_469603_0.png 18861 233930 0.0806267 5402.83 485 883 1295.63 834.084 9 1281.83 1315.35 1103.69 495.131 0 1.05013 0.00811954 0.448612 2.2291 0.993457 -0.640722 
Shoots/CH_IMAGES/snapshot221477/VIS_SV_90_z1_h1_g0_e65_v500_new_469610_0.png 60424 499840 0.120887 7463.74 973 943 1157.1 714.758 29 1054.38 848.987 929.813 739.497 88.7144 0.639815 0.0136303 0.795318 1.25736 1.20013 -0.790398 
Shoots/CH_IMAGES/snapshot221477/VIS_SV_0_z1_h1_g0_e65_v500_new_469609_0.png 56275 622110 0.0904582 9364.32 1062 912 1356.14 723.172 28 1383.71 734.283 934.607 668.395 75.5327 0.754769 0.00806442 0.715162 1.39828 1.20985 -0.729555 
Shoots/CH_IMAGES/snapshot221478/VIS_SV_0_z1_h1_g0_e65_v500_new_469615_0.png 57640 945124 0.0609867 11817.8 1291 1094 1285.54 649.966 29 1265.16 667.187 1162 903.653 64.5146 0.66683 0.00518636 0.777669 1.28589 1.1657 -0.729668 
Shoots/CH_IMAGES/snapshot221479/VIS_SV_90_z1_h1_g0_e65_v500_new_469619_0.png 32103 218169 0.147147 5491.94 354 1076 1264.53 758.796 10 1348.13 941.982 1099.71 267.124 179.243 1.23053 0.0133753 0.242904 4.11686 1.02067 -0.741799 
Shoots/CH_IMAGES/snapshot221478/VIS_SV_90_z1_h1_g0_e65_v500_new_469616_0.png 55017 333595 0.164922 6601.97 605 1119 1096.7 639.246 35 847.863 1680.11 2715.44 773.908 2.4897 1.19582 0.0158621 0.285003 3.50873 1.1776 -0.783657 
Shoots/CH_IMAGES/snapshot221479/VIS_SV_0_z1_h1_g0_e65_v500_new_469618_0.png 35181 621512 0.0566055 8721.56 1090 1001 1369.05 771.534 7 1333.67 748.428 1064.6 784.106 52.2226 0.725908 0.00581206 0.736529 1.35772 1.07339 -0.71341 
Shoots/CH_IMAGES/snapshot221480/VIS_SV_0_z1_h1_g0_e65_v500_new_469624_0.png 30462 361733 0.0842113 5916.47 583 1169 1217.42 742.442 12 1240.44 756.279 1050.32 455.773 166.881 1.06401 0.0109356 0.433939 2.30447 1.02922 -0.716502 
Shoots/CH_IMAGES/snapshot221480/VIS_SV_90_z1_h1_g0_e65_v500_new_469625_0.png 29437 512736 0.0574116 8157.32 1050 1102 1222.18 780.409 10 822.786 906.528 1372.29 1043.93 73.7002 0.691781 0.00555915 0.76072 1.31454 1.03911 -0.733256 
Shoots/CH_IMAGES/snapshot221481/VIS_SV_90_z1_h1_g0_e65_v500_new_469634_0.png 0 0 -nan 0 0 0 -nan -nan 0 -1 -1 -1 -1 -1 -1 -nan -1 -1 -nan -0.68264 
Shoots/CH_IMAGES/snapshot221481/VIS_SV_0_z1_h1_g0_e65_v500_new_469633_0.png 0 0 -nan 0 0 0 -nan -nan 0 -1 -1 -1 -1 -1 -1 -nan -1 -1 -nan -0.699972 
Shoots/CH_IMAGES/snapshot221482/VIS_SV_0_z1_h1_g0_e65_v500_new_469636_0.png 0 0 -nan 0 0 0 -nan -nan 0 -1 -1 -1 -1 -1 -1 -nan -1 -1 -nan -0.719065 
Shoots/CH_IMAGES/snapshot221482/VIS_SV_90_z1_h1_g0_e65_v500_new_469637_0.png 0 0 -nan 0 0 0 -nan -nan 0 -1 -1 -1 -1 -1 -1 -nan -1 -1 -nan -0.677147 
Shoots/CH_IMAGES/snapshot221483/VIS_SV_90_z1_h1_g0_e65_v500_new_469646_0.png 816 2586 0.315545 338.154 22 139 1268.48 1256.43 10 1253.94 1255.14 151.583 47.1524 175.45 1.17383 0.0896747 0.311067 3.21475 0.904712 -0.670614 
Shoots/CH_IMAGES/snapshot221483/VIS_SV_0_z1_h1_g0_e65_v500_new_469645_0.png 895 6716.5 0.133254 696.446 92 144 1241.75 1259.72 13 1530.15 1147.69 601.733 379.442 0 0.859556 0.0231877 0.630582 1.58584 0.8 -0.719899 
Shoots/CH_IMAGES/snapshot221484/VIS_SV_0_z1_h1_g0_e65_v500_new_469651_0.png 0 0 -nan 0 0 0 -nan -nan 0 -1 -1 -1 -1 -1 -1 -nan -1 -1 -nan -0.733383 
Shoots/CH_IMAGES/snapshot221484/VIS_SV_90_z1_h1_g0_e65_v500_new_469652_0.png 0 0 -nan 0 0 0 -nan -nan 0 -1 -1 -1 -1 -1 -1 -nan -1 -1 -nan -0.734666 
Shoots/CH_IMAGES/snapshot221485/VIS_SV_0_z1_h1_g0_e65_v500_new_469657_0.png 31011 437443 0.0708915 7372.3 858 1140 1230.31 812.808 8 1008.15 1176.4 1079.53 1076.68 118.093 0.0726686 0.00717002 0.99736 1.00265 1.04502 -0.784955 
Shoots/CH_IMAGES/snapshot221486/VIS_SV_90_z1_h1_g0_e65_v500_new_469664_0.png 0 0 -nan 0 0 0 -nan -nan 0 -1 -1 -1 -1 -1 -1 -nan -1 -1 -nan -0.737064 
Shoots/CH_IMAGES/snapshot221485/VIS_SV_90_z1_h1_g0_e65_v500_new_469658_0.png 23777 228279 0.104158 5193.97 375 1075 1229.14 799.222 11 1225.1 808.237 850.295 283.532 178.633 1.1546 0.0110756 0.333451 2.99894 0.990105 -0.813156 
Shoots/CH_IMAGES/snapshot221486/VIS_SV_0_z1_h1_g0_e65_v500_new_469663_0.png 0 0 -nan 0 0 0 -nan -nan 0 -1 -1 -1 -1 -1 -1 -nan -1 -1 -nan -0.698876 
Shoots/CH_IMAGES/snapshot221487/VIS_SV_90_z1_h1_g0_e65_v500_new_469670_0.png 20926 212126 0.0986489 4911.82 500 934 1170.03 830.02 14 2110.4 -302.419 2755.23 1793.93 0 0.835346 0.0108996 0.651098 1.53587 0.967827 -0.752034 
Shoots/CH_IMAGES/snapshot221487/VIS_SV_0_z1_h1_g0_e65_v500_new_469669_0.png 23405 466530 0.0501683 6481.74 922 982 1121.98 760.164 10 1335.61 594.751 1438.59 738.741 144.999 0.986391 0.00700061 0.513517 1.94736 0.99757 -0.752034 
Shoots/CH_IMAGES/snapshot221488/VIS_SV_90_z1_h1_g0_e65_v500_new_469673_0.png 0 0 -nan 0 0 0 -nan -nan 0 -1 -1 -1 -1 -1 -1 -nan -1 -1 -nan -0.635803 
Shoots/CH_IMAGES/snapshot221489/VIS_SV_90_z1_h1_g0_e65_v500_new_469682_0.png 9515 104972 0.0906432 2884.82 359 607 1233.61 1024.64 8 878.983 542.3 1041.68 795.137 0 0.688014 0.0143675 0.763318 1.31007 0.96465 -0.660927 
Shoots/CH_IMAGES/snapshot221488/VIS_SV_0_z1_h1_g0_e65_v500_new_469672_0.png 0 0 -nan 0 0 0 -nan -nan 0 -1 -1 -1 -1 -1 -1 -nan -1 -1 -nan -0.637861 
Shoots/CH_IMAGES/snapshot221490/VIS_SV_90_z1_h1_g0_e65_v500_new_469688_0.png 0 0 -nan 0 0 0 -nan -nan 0 -1 -1 -1 -1 -1 -1 -nan -1 -1 -nan -0.596967 
Shoots/CH_IMAGES/snapshot221489/VIS_SV_0_z1_h1_g0_e65_v500_new_469681_0.png 10139 156899 0.0646212 4327.02 489 606 1255.09 1036.55 9 1308.52 1015.92 604.97 380.959 159.846 0.860562 0.00680497 0.629717 1.58802 0.992366 -0.643398 
Shoots/CH_IMAGES/snapshot221490/VIS_SV_0_z1_h1_g0_e65_v500_new_469687_0.png 0 0 -nan 0 0 0 -nan -nan 0 -1 -1 -1 -1 -1 -1 -nan -1 -1 -nan -0.605087 
Shoots/CH_IMAGES/snapshot221491/VIS_SV_0_z1_h1_g0_e65_v500_new_469693_0.png 64146 336189 0.190803 6781.28 571 1076 1298.79 697.611 29 1828.26 1670.34 2471.31 816.512 158.508 1.15724 0.017529 0.330396 3.02667 1.14822 -0.768851 
Shoots/CH_IMAGES/snapshot221491/VIS_SV_90_z1_h1_g0_e65_v500_new_469694_0.png 62550 502633 0.124445 9248.12 851 1019 1127.35 741.191 39 1077.54 768.127 982.261 601.809 135.122 0.880139 0.00919031 0.612677 1.63218 1.15307 -0.752073 
Shoots/CH_IMAGES/snapshot221492/VIS_SV_0_z1_h1_g0_e65_v500_new_469699_0.png 32002 450244 0.0710771 6919.78 747 1046 1227.92 786.564 8 1162.32 757.574 879.387 560.612 171.83 0.851465 0.00839852 0.637504 1.56862 1.04077 -0.678391 
Shoots/CH_IMAGES/snapshot221493/VIS_SV_90_z1_h1_g0_e65_v500_new_469706_0.png 24743 167478 0.147739 4189.13 350 893 1208.68 834.61 12 1568.8 281.108 1049.83 897.382 0 0.538915 0.017718 0.854785 1.16988 0.98236 -0.666491 
Shoots/CH_IMAGES/snapshot221492/VIS_SV_90_z1_h1_g0_e65_v500_new_469700_0.png 34308 390948 0.0877559 6630.14 823 960 1186.62 790.946 8 1160.69 654.028 925.039 568.222 177.489 0.878331 0.00980752 0.614268 1.62795 1.0542 -0.719809 
Shoots/CH_IMAGES/snapshot221494/VIS_SV_90_z1_h1_g0_e65_v500_new_469712_0.png 40942 385756 0.106135 6451.62 843 821 1067.96 795.702 24 438.644 1291.12 1881.28 1131.16 55.7099 0.893003 0.0123607 0.601272 1.66314 1.13437 -0.647279 
Shoots/CH_IMAGES/snapshot221493/VIS_SV_0_z1_h1_g0_e65_v500_new_469705_0.png 27570 458260 0.0601624 8375.4 906 888 1216.25 851.91 12 1204.45 791.012 818.732 668.812 19.8969 0.605165 0.00493896 0.816887 1.22416 1.02957 -0.683218 
Shoots/CH_IMAGES/snapshot221494/VIS_SV_0_z1_h1_g0_e65_v500_new_469711_0.png 42923 487235 0.0880951 7700.75 901 877 1270.57 813.101 21 1417.77 916.841 999.491 590.448 130.068 0.904711 0.00909566 0.590749 1.69277 1.09732 -0.714427 
Shoots/CH_IMAGES/snapshot221495/VIS_SV_0_z1_h1_g0_e65_v500_new_469717_0.png 43159 407025 0.106035 7706.91 709 967 1283.86 797.121 28 1411.58 768.384 946.504 542.255 52.6949 0.924226 0.00913106 0.572904 1.74549 1.0865 -0.696158 
Shoots/CH_IMAGES/snapshot221495/VIS_SV_90_z1_h1_g0_e65_v500_new_469718_0.png 57528 393795 0.146086 7488.73 704 1046 1210.21 745.033 20 1121.99 888.429 1326.51 598.504 46.0488 1.04768 0.0128906 0.451187 2.21637 1.13148 -0.676067 
Shoots/CH_IMAGES/snapshot221496/VIS_SV_0_z1_h1_g0_e65_v500_new_469723_0.png 62833 456286 0.137705 8172.12 587 1162 1297.04 648.248 13 1331.29 723.118 1024.81 466.244 174.157 1.04407 0.011823 0.454959 2.198 1.16133 -0.734549 
Shoots/CH_IMAGES/snapshot221496/VIS_SV_90_z1_h1_g0_e65_v500_new_469724_0.png 63654 825924 0.07707 8800.02 1367 1139 1149.67 638.211 20 1096.57 659.738 1253.37 871.269 109.668 0.780843 0.0103292 0.695142 1.43855 1.16352 -0.680729 
Shoots/CH_IMAGES/snapshot221497/VIS_SV_0_z1_h1_g0_e65_v500_new_469729_0.png 60536 807902 0.0749298 11775.9 1099 1185 1316.55 703.52 16 1526.89 898.691 1549.46 726.323 152.756 1.03077 0.00548572 0.468758 2.1333 1.16515 -0.682317 
Shoots/CH_IMAGES/snapshot221497/VIS_SV_90_z1_h1_g0_e65_v500_new_469730_0.png 60362 387848 0.155633 8200.25 585 1208 1256.64 662.619 21 1701.65 1415.4 2282.43 809.724 162.976 1.13599 0.0112803 0.354764 2.81877 1.14245 -0.704166 
Shoots/CH_IMAGES/snapshot221498/VIS_SV_0_z1_h1_g0_e65_v500_new_469735_0.png 56709 605258 0.093694 9788.57 991 962 1269.68 697.519 23 1165.78 763.331 1002.09 662.333 48.0373 0.82347 0.00743744 0.660949 1.51298 1.19705 -0.738831 
Shoots/CH_IMAGES/snapshot221498/VIS_SV_90_z1_h1_g0_e65_v500_new_469736_0.png 56608 470378 0.120346 6691.56 960 928 1004.78 681.305 28 2385.85 -982.781 4128.41 1767.33 0 1.06949 0.0158867 0.42809 2.33596 1.13041 -0.734317 
Shoots/CH_IMAGES/snapshot221499/VIS_SV_90_z1_h1_g0_e65_v500_new_469742_0.png 14923 236086 0.06321 5184.5 688 751 1228.29 902.965 12 1581.08 952.601 1011.63 684.591 90.6223 0.804091 0.00697673 0.676719 1.47772 1.07725 -0.637345 
Shoots/CH_IMAGES/snapshot221499/VIS_SV_0_z1_h1_g0_e65_v500_new_469741_0.png 9177 94048.5 0.0975773 3479.46 280 728 1296.81 924.076 25 1339.6 951.401 714.772 171.046 13.7558 1.23345 0.00952548 0.239302 4.17883 1.03599 -0.585184 
Shoots/CH_IMAGES/snapshot221500/VIS_SV_0_z1_h1_g0_e65_v500_new_469747_0.png 0 0 -nan 0 0 0 -nan -nan 0 -1 -1 -1 -1 -1 -1 -nan -1 -1 -nan -0.560148 
Shoots/CH_IMAGES/snapshot221500/VIS_SV_90_z1_h1_g0_e65_v500_new_469748_0.png 0 0 -nan 0 0 0 -nan -nan 0 -1 -1 -1 -1 -1 -1 -nan -1 -1 -nan -0.574028 
Shoots/CH_IMAGES/snapshot221501/VIS_SV_90_z1_h1_g0_e65_v500_new_469754_0.png 54052 449766 0.120178 6648.1 846 953 1089.25 733.311 24 1743.3 -745.586 2915.58 1339.64 0 1.03973 0.0153683 0.459477 2.17639 1.11921 -0.631384 
Shoots/CH_IMAGES/snapshot221501/VIS_SV_0_z1_h1_g0_e65_v500_new_469753_0.png 51125 621026 0.0823234 8402.79 1184 1011 1283.86 696.447 16 106.844 -127.176 2923.82 1426.04 0 1.01219 0.00909905 0.487732 2.0503 1.1287 -0.675304 
Shoots/CH_IMAGES/snapshot221502/VIS_SV_0_z1_h1_g0_e65_v500_new_469759_0.png 23757 283636 0.0837586 5553.58 580 931 1247.72 850.112 9 1229.66 782.958 447.263 404.74 129.945 0.436062 0.00967955 0.904925 1.10506 0.984541 -0.568014 
Shoots/CH_IMAGES/snapshot221502/VIS_SV_90_z1_h1_g0_e65_v500_new_469760_0.png 27387 344922 0.0794007 5696.81 703 886 1271.06 849.992 14 1291.67 801.808 807.562 584.98 3.91233 0.742458 0.0106045 0.724378 1.38049 1.00983 -0.572597 
Shoots/CH_IMAGES/snapshot221503/VIS_SV_90_z1_h1_g0_e65_v500_new_469763_0.png 0 0 -nan 0 0 0 -nan -nan 0 -1 -1 -1 -1 -1 -1 -nan -1 -1 -nan -0.522676 
Shoots/CH_IMAGES/snapshot221503/VIS_SV_0_z1_h1_g0_e65_v500_new_469762_0.png 0 0 -nan 0 0 0 -nan -nan 0 -1 -1 -1 -1 -1 -1 -nan -1 -1 -nan -0.492663 
Shoots/CH_IMAGES/snapshot221504/VIS_SV_0_z1_h1_g0_e65_v500_new_469771_0.png 17329 140575 0.123272 4180.43 359 718 1183.72 938.731 20 1125.1 909.819 626.561 235.627 155.257 1.11708 0.0124607 0.376065 2.65912 1.06681 -0.556723 
Shoots/CH_IMAGES/snapshot221504/VIS_SV_90_z1_h1_g0_e65_v500_new_469772_0.png 20242 276176 0.073294 5802.57 795 706 1232.52 954 19 1336.21 978.913 929.898 454.91 140.817 1.01074 0.00755479 0.489205 2.04413 1.13077 -0.571254 
Shoots/CH_IMAGES/snapshot221505/VIS_SV_90_z1_h1_g0_e65_v500_new_469778_0.png 0 0 -nan 0 0 0 -nan -nan 0 -1 -1 -1 -1 -1 -1 -nan -1 -1 -nan -0.535398 
Shoots/CH_IMAGES/snapshot221505/VIS_SV_0_z1_h1_g0_e65_v500_new_469777_0.png 0 0 -nan 0 0 0 -nan -nan 0 -1 -1 -1 -1 -1 -1 -nan -1 -1 -nan -0.49256 
Shoots/CH_IMAGES/snapshot221506/VIS_SV_90_z1_h1_g0_e65_v500_new_469784_0.png 0 0 -nan 0 0 0 -nan -nan 0 -1 -1 -1 -1 -1 -1 -nan -1 -1 -nan -0.546654 
Shoots/CH_IMAGES/snapshot221506/VIS_SV_0_z1_h1_g0_e65_v500_new_469783_0.png 0 0 -nan 0 0 0 -nan -nan 0 -1 -1 -1 -1 -1 -1 -nan -1 -1 -nan -0.489962 
Shoots/CH_IMAGES/snapshot221507/VIS_SV_90_z1_h1_g0_e65_v500_new_469790_0.png 0 0 -nan 0 0 0 -nan -nan 0 -1 -1 -1 -1 -1 -1 -nan -1 -1 -nan -0.537956 
Shoots/CH_IMAGES/snapshot221507/VIS_SV_0_z1_h1_g0_e65_v500_new_469789_0.png 0 0 -nan 0 0 0 -nan -nan 0 -1 -1 -1 -1 -1 -1 -nan -1 -1 -nan -0.548031 
Shoots/CH_IMAGES/snapshot221508/VIS_SV_0_z1_h1_g0_e65_v500_new_469795_0.png 0 0 -nan 0 0 0 -nan -nan 0 -1 -1 -1 -1 -1 -1 -nan -1 -1 -nan -0.492188 
Shoots/CH_IMAGES/snapshot221508/VIS_SV_90_z1_h1_g0_e65_v500_new_469796_0.png 0 0 -nan 0 0 0 -nan -nan 0 -1 -1 -1 -1 -1 -1 -nan -1 -1 -nan -0.551249 
Shoots/CH_IMAGES/snapshot221509/VIS_SV_90_z1_h1_g0_e65_v500_new_469802_0.png 5467 36064 0.151592 1852.99 165 379 1267.84 1159.54 8 1270.48 1136.04 352.346 121.312 12.0485 1.14517 0.0200084 0.344299 2.90446 0.90062 -0.552556 
Shoots/CH_IMAGES/snapshot221509/VIS_SV_0_z1_h1_g0_e65_v500_new_469801_0.png 4511 33581 0.134332 1326.34 163 394 1246.51 1140.31 9 1250.85 1298.17 407.056 124.002 0 1.1793 0.0322238 0.30463 3.28267 0.799069 -0.53494 
Shoots/CH_IMAGES/snapshot221510/VIS_SV_90_z1_h1_g0_e65_v500_new_469808_0.png 35019 224637 0.155892 4997.95 421 944 1328.75 819.174 15 1358.08 853.572 773.683 602.03 26.2386 0.66613 0.0176169 0.778135 1.28512 1.04372 -0.61048 
Shoots/CH_IMAGES/snapshot221510/VIS_SV_0_z1_h1_g0_e65_v500_new_469807_0.png 26360 297015 0.0887497 5946.19 605 929 1290.69 797.726 19 1327.45 842.506 751.397 507.586 31.7506 0.805576 0.00936866 0.675523 1.48033 1.00751 -0.618378 
Shoots/CH_IMAGES/snapshot221511/VIS_SV_0_z1_h1_g0_e65_v500_new_469813_0.png 5369 69666.5 0.0770672 2332.59 328 405 1204.05 1127.92 16 1143.15 1131.83 434.266 287.923 126.38 0.820961 0.0124001 0.663012 1.50827 0.924053 -0.585746 
Shoots/CH_IMAGES/snapshot221511/VIS_SV_90_z1_h1_g0_e65_v500_new_469814_0.png 8584 36714 0.233807 1927.58 163 420 1255.64 1124.31 18 1264.84 1124.21 371.813 109.747 8.6295 1.18729 0.0290318 0.295167 3.38791 0.97355 -0.63593 
Shoots/CH_IMAGES/snapshot221512/VIS_SV_90_z1_h1_g0_e65_v500_new_469820_0.png 0 0 -nan 0 0 0 -nan -nan 0 -1 -1 -1 -1 -1 -1 -nan -1 -1 -nan -0.534952 
Shoots/CH_IMAGES/snapshot221512/VIS_SV_0_z1_h1_g0_e65_v500_new_469819_0.png 0 0 -nan 0 0 0 -nan -nan 0 -1 -1 -1 -1 -1 -1 -nan -1 -1 -nan -0.579832 
Shoots/CH_IMAGES/snapshot221513/VIS_SV_90_z1_h1_g0_e65_v500_new_469826_0.png 21713 338991 0.0640518 6052.17 807 893 1270.55 873.805 14 3817.91 4724.11 9659.06 1591.98 147.927 1.29243 0.00744915 0.164817 6.06733 0.977927 -0.585079 
Shoots/CH_IMAGES/snapshot221513/VIS_SV_0_z1_h1_g0_e65_v500_new_469825_0.png 21026 239636 0.0877416 6111.67 444 909 1204.85 847.217 13 1179.23 887.429 751.117 346.924 176.873 1.03742 0.00707371 0.461878 2.16507 0.971557 -0.59856 
Shoots/CH_IMAGES/snapshot221514/VIS_SV_0_z1_h1_g0_e65_v500_new_469831_0.png 0 0 -nan 0 0 0 -nan -nan 0 -1 -1 -1 -1 -1 -1 -nan -1 -1 -nan -0.559642 
Shoots/CH_IMAGES/snapshot221514/VIS_SV_90_z1_h1_g0_e65_v500_new_469832_0.png 0 0 -nan 0 0 0 -nan -nan 0 -1 -1 -1 -1 -1 -1 -nan -1 -1 -nan -0.53742 
Shoots/CH_IMAGES/snapshot221515/VIS_SV_90_z1_h1_g0_e65_v500_new_469835_0.png 0 0 -nan 0 0 0 -nan -nan 0 -1 -1 -1 -1 -1 -1 -nan -1 -1 -nan -0.577275 
Shoots/CH_IMAGES/snapshot221515/VIS_SV_0_z1_h1_g0_e65_v500_new_469834_0.png 0 0 -nan 0 0 0 -nan -nan 0 -1 -1 -1 -1 -1 -1 -nan -1 -1 -nan -0.554242 
Shoots/CH_IMAGES/snapshot221516/VIS_SV_0_z1_h1_g0_e65_v500_new_469843_0.png 0 0 -nan 0 0 0 -nan -nan 0 -1 -1 -1 -1 -1 -1 -nan -1 -1 -nan -0.548509 
Shoots/CH_IMAGES/snapshot221516/VIS_SV_90_z1_h1_g0_e65_v500_new_469844_0.png 0 0 -nan 0 0 0 -nan -nan 0 -1 -1 -1 -1 -1 -1 -nan -1 -1 -nan -0.563793 
Shoots/CH_IMAGES/snapshot221517/VIS_SV_90_z1_h1_g0_e65_v500_new_469850_0.png 39645 304453 0.130217 7337.18 711 856 1405.32 809.027 27 1506.45 848.668 896.418 433.221 34.7132 1.01658 0.00925421 0.483281 2.06919 1.1352 -0.623099 
Shoots/CH_IMAGES/snapshot221517/VIS_SV_0_z1_h1_g0_e65_v500_new_469849_0.png 27654 322073 0.0858625 5502.9 757 822 1082.73 779.912 13 1273.77 437.128 715.867 534.066 0 0.712684 0.0114758 0.746041 1.34041 1.00906 -0.611409 
Shoots/CH_IMAGES/snapshot221518/VIS_SV_0_z1_h1_g0_e65_v500_new_469852_0.png 74106 864214 0.0857496 10766 1438 1105 1325.29 662.224 29 960.615 864.309 1769.99 762.404 58.9442 1.06701 0.00803439 0.43074 2.32159 1.19534 -0.655924 
Shoots/CH_IMAGES/snapshot221518/VIS_SV_90_z1_h1_g0_e65_v500_new_469853_0.png 67700 438629 0.154345 7593.79 650 1162 1215.87 620.257 15 1170.42 674.854 997.422 495.991 173.733 1.00272 0.014753 0.497273 2.01097 1.16077 -0.672182 
Shoots/CH_IMAGES/snapshot221519/VIS_SV_0_z1_h1_g0_e65_v500_new_469861_0.png 17325 267390 0.0647931 5305.62 607 714 1274.34 956.916 20 1379.16 848.796 963.458 619.968 57.2826 0.844414 0.00773412 0.643483 1.55404 1.08856 -0.6104 
Shoots/CH_IMAGES/snapshot221519/VIS_SV_90_z1_h1_g0_e65_v500_new_469862_0.png 18192 102458 0.177555 3954.44 221 730 1263.04 973.736 26 1317.26 948.873 637.371 171.448 8.6648 1.20914 0.0146191 0.268993 3.71757 1.09115 -0.628639 
Shoots/CH_IMAGES/snapshot221520/VIS_SV_0_z1_h1_g0_e65_v500_new_469867_0.png 69631 554386 0.1256 8095.41 939 1100 1286.87 666.766 23 1302.99 740.266 929.251 686.945 144.667 0.722156 0.0133516 0.739246 1.35273 1.2319 -0.728417 
Shoots/CH_IMAGES/snapshot221520/VIS_SV_90_z1_h1_g0_e65_v500_new_469868_0.png 59640 670841 0.0889033 8715.05 1208 1017 1129.58 700.17 21 1180.95 745.774 1269.31 623.471 128.381 1.00877 0.00986752 0.491189 2.03588 1.14783 -0.720505 
Shoots/CH_IMAGES/snapshot221521/VIS_SV_90_z1_h1_g0_e65_v500_new_469874_0.png 0 0 -nan 0 0 0 -nan -nan 0 -1 -1 -1 -1 -1 -1 -nan -1 -1 -nan -0.602772 
Shoots/CH_IMAGES/snapshot221521/VIS_SV_0_z1_h1_g0_e65_v500_new_469873_0.png 0 0 -nan 0 0 0 -nan -nan 0 -1 -1 -1 -1 -1 -1 -nan -1 -1 -nan -0.597982 
Shoots/CH_IMAGES/snapshot221522/VIS_SV_90_z1_h1_g0_e65_v500_new_469880_0.png 14092 112800 0.124929 3660.91 293 648 1225.42 979.612 10 1226.83 945.942 608.387 218.145 176 1.13264 0.0132131 0.358562 2.78892 1.03973 -0.660386 
Shoots/CH_IMAGES/snapshot221522/VIS_SV_0_z1_h1_g0_e65_v500_new_469879_0.png 10804 125974 0.0857641 3441.01 478 656 1092.87 948.451 20 1046.56 985.816 717.109 179.574 156.931 1.22441 0.0114663 0.250413 3.9934 1.15314 -0.62628 
Shoots/CH_IMAGES/snapshot221523/VIS_SV_0_z1_h1_g0_e65_v500_new_469883_0.png 0 0 -nan 0 0 0 -nan -nan 0 -1 -1 -1 -1 -1 -1 -nan -1 -1 -nan -0.584436 
Shoots/CH_IMAGES/snapshot221523/VIS_SV_90_z1_h1_g0_e65_v500_new_469884_0.png 0 0 -nan 0 0 0 -nan -nan 0 -1 -1 -1 -1 -1 -1 -nan -1 -1 -nan -0.610553 
Shoots/CH_IMAGES/snapshot221524/VIS_SV_90_z1_h1_g0_e65_v500_new_469889_0.png 0 0 -nan 0 0 0 -nan -nan 0 -1 -1 -1 -1 -1 -1 -nan -1 -1 -nan -0.532201 
Shoots/CH_IMAGES/snapshot221524/VIS_SV_0_z1_h1_g0_e65_v500_new_469888_0.png 0 0 -nan 0 0 0 -nan -nan 0 -1 -1 -1 -1 -1 -1 -nan -1 -1 -nan -0.585112 
Shoots/CH_IMAGES/snapshot221525/VIS_SV_0_z1_h1_g0_e65_v500_new_469897_0.png 7040 87236.5 0.0807002 3111.06 365 537 1206.44 1084.12 20 1154.26 1068 479.051 264.456 145.751 0.946529 0.00914042 0.552041 1.81146 0.984482 -0.599649 
Shoots/CH_IMAGES/snapshot221525/VIS_SV_90_z1_h1_g0_e65_v500_new_469898_0.png 8939 74316.5 0.120283 2813.5 240 529 1249.88 1058.97 15 1140.2 1227.73 812.922 202.662 10.8263 1.22532 0.0141907 0.249301 4.01122 0.989766 -0.577188 
Shoots/CH_IMAGES/snapshot221526/VIS_SV_90_z1_h1_g0_e65_v500_new_469904_0.png 0 0 -nan 0 0 0 -nan -nan 0 -1 -1 -1 -1 -1 -1 -nan -1 -1 -nan -0.576774 
Shoots/CH_IMAGES/snapshot221526/VIS_SV_0_z1_h1_g0_e65_v500_new_469903_0.png 0 0 -nan 0 0 0 -nan -nan 0 -1 -1 -1 -1 -1 -1 -nan -1 -1 -nan -0.521988 
Shoots/CH_IMAGES/snapshot221527/VIS_SV_90_z1_h1_g0_e65_v500_new_469910_0.png 77629 1.17295e+06 0.0661828 11547.3 1430 1353 1215.97 551.416 17 1312.55 568.178 1788.23 896.816 155.441 0.998488 0.00731599 0.501511 1.99398 1.2048 -0.667727 
Shoots/CH_IMAGES/snapshot221527/VIS_SV_0_z1_h1_g0_e65_v500_new_469909_0.png 69963 370695 0.188735 9220.95 518 1315 1295.05 544.91 18 1285.98 677.433 1176.21 394.1 9.01456 1.1532 0.0103401 0.335061 2.98453 1.16133 -0.700736 
Shoots/CH_IMAGES/snapshot221528/VIS_SV_0_z1_h1_g0_e65_v500_new_469915_0.png 24869 224596 0.110728 5332.72 439 828 1192.35 880.758 13 1907.72 -550.736 3019.77 998.01 0 1.15716 0.0109893 0.330492 3.02579 1.15265 -0.558553 
Shoots/CH_IMAGES/snapshot221528/VIS_SV_90_z1_h1_g0_e65_v500_new_469916_0.png 30793 258751 0.119006 6456.33 446 855 1243.12 893.036 11 1302.35 888.083 779.754 352.471 179.75 1.04687 0.00928303 0.452028 2.21225 1.03062 -0.557565 
Shoots/CH_IMAGES/snapshot221529/VIS_SV_90_z1_h1_g0_e65_v500_new_469922_0.png 0 0 -nan 0 0 0 -nan -nan 0 -1 -1 -1 -1 -1 -1 -nan -1 -1 -nan -0.517815 
Shoots/CH_IMAGES/snapshot221529/VIS_SV_0_z1_h1_g0_e65_v500_new_469921_0.png 0 0 -nan 0 0 0 -nan -nan 0 -1 -1 -1 -1 -1 -1 -nan -1 -1 -nan -0.512304 
Shoots/CH_IMAGES/snapshot221530/VIS_SV_0_z1_h1_g0_e65_v500_new_469927_0.png 0 0 -nan 0 0 0 -nan -nan 0 -1 -1 -1 -1 -1 -1 -nan -1 -1 -nan -0.507845 
Shoots/CH_IMAGES/snapshot221530/VIS_SV_90_z1_h1_g0_e65_v500_new_469928_0.png 0 0 -nan 0 0 0 -nan -nan 0 -1 -1 -1 -1 -1 -1 -nan -1 -1 -nan -0.51852 
Shoots/CH_IMAGES/snapshot221531/VIS_SV_0_z1_h1_g0_e65_v500_new_469933_0.png 0 0 -nan 0 0 0 -nan -nan 0 -1 -1 -1 -1 -1 -1 -nan -1 -1 -nan -0.587981 
Shoots/CH_IMAGES/snapshot221531/VIS_SV_90_z1_h1_g0_e65_v500_new_469934_0.png 0 0 -nan 0 0 0 -nan -nan 0 -1 -1 -1 -1 -1 -1 -nan -1 -1 -nan -0.540552 
Shoots/CH_IMAGES/snapshot221532/VIS_SV_0_z1_h1_g0_e65_v500_new_469939_0.png 0 0 -nan 0 0 0 -nan -nan 0 -1 -1 -1 -1 -1 -1 -nan -1 -1 -nan -0.523568 
Shoots/CH_IMAGES/snapshot221532/VIS_SV_90_z1_h1_g0_e65_v500_new_469940_0.png 0 0 -nan 0 0 0 -nan -nan 0 -1 -1 -1 -1 -1 -1 -nan -1 -1 -nan -0.568075 
Shoots/CH_IMAGES/snapshot221533/VIS_SV_0_z1_h1_g0_e65_v500_new_469942_0.png 16347 151454 0.107934 3553.79 334 895 1198.53 838.186 10 1171.93 905.238 832.977 210.597 166.887 1.22244 0.0162654 0.252825 3.95531 0.899887 -0.63281 
Shoots/CH_IMAGES/snapshot221533/VIS_SV_90_z1_h1_g0_e65_v500_new_469943_0.png 19579 296546 0.0660236 7209.29 681 838 1230.61 913.684 9 1360.15 299.662 1581.22 645.497 8.50438 1.08791 0.00473385 0.408228 2.44961 1.14144 -0.65055 
Shoots/CH_IMAGES/snapshot221534/VIS_SV_90_z1_h1_g0_e65_v500_new_469952_0.png 2789 19388 0.143852 1122.6 151 274 1233.67 1219.5 9 1233.07 1277.83 181.751 101.979 0 0.936922 0.0278105 0.561089 1.78225 0.889975 -0.612645 
Shoots/CH_IMAGES/snapshot221534/VIS_SV_0_z1_h1_g0_e65_v500_new_469951_0.png 1966 11717 0.16779 870.441 144 235 1272.45 1200.81 8 1238.14 1222.07 254.909 90.9293 18.2554 1.13427 0.0326073 0.356712 2.80338 0.769118 -0.601793 
Shoots/CH_IMAGES/snapshot221535/VIS_SV_0_z1_h1_g0_e65_v500_new_469957_0.png 0 0 -nan 0 0 0 -nan -nan 0 -1 -1 -1 -1 -1 -1 -nan -1 -1 -nan -0.621242 
Shoots/CH_IMAGES/snapshot221535/VIS_SV_90_z1_h1_g0_e65_v500_new_469958_0.png 0 0 -nan 0 0 0 -nan -nan 0 -1 -1 -1 -1 -1 -1 -nan -1 -1 -nan -0.610686 
Shoots/CH_IMAGES/snapshot221536/VIS_SV_90_z1_h1_g0_e65_v500_new_469964_0.png 38179 597581 0.0638892 10658.7 821 1186 1113.16 762.913 10 1023.23 748.12 1011.99 609.144 155.593 0.892273 0.00422307 0.601925 1.66134 1.0795 -0.668222 
Shoots/CH_IMAGES/snapshot221536/VIS_SV_0_z1_h1_g0_e65_v500_new_469963_0.png 30855 449678 0.0686157 8205.41 761 1191 1175.25 692.215 7 1052.31 330.314 1754.49 601.524 0.723537 1.14643 0.00575884 0.342849 2.91674 1.09335 -0.675178 
Shoots/CH_IMAGES/snapshot221537/VIS_SV_0_z1_h1_g0_e65_v500_new_469969_0.png 0 0 -nan 0 0 0 -nan -nan 0 -1 -1 -1 -1 -1 -1 -nan -1 -1 -nan -0.570357 
Shoots/CH_IMAGES/snapshot221537/VIS_SV_90_z1_h1_g0_e65_v500_new_469970_0.png 0 0 -nan 0 0 0 -nan -nan 0 -1 -1 -1 -1 -1 -1 -nan -1 -1 -nan -0.569603 
Shoots/CH_IMAGES/snapshot221538/VIS_SV_90_z1_h1_g0_e65_v500_new_469976_0.png 23176 272826 0.0849479 5756.11 727 664 1150.84 958.422 28 908.157 1042.41 778.493 672.067 83.7834 0.522893 0.00879004 0.863291 1.15836 1.15364 -0.591754 
Shoots/CH_IMAGES/snapshot221538/VIS_SV_0_z1_h1_g0_e65_v500_new_469975_0.png 13621 146994 0.092664 3799.01 404 653 1268.28 897.348 23 519.276 -138.031 2360.1 870.54 0 1.12352 0.0118598 0.368857 2.71108 1.03491 -0.632626 
Shoots/CH_IMAGES/snapshot221539/VIS_SV_90_z1_h1_g0_e65_v500_new_469982_0.png 0 0 -nan 0 0 0 -nan -nan 0 -1 -1 -1 -1 -1 -1 -nan -1 -1 -nan -0.53317 
Shoots/CH_IMAGES/snapshot221539/VIS_SV_0_z1_h1_g0_e65_v500_new_469981_0.png 0 0 -nan 0 0 0 -nan -nan 0 -1 -1 -1 -1 -1 -1 -nan -1 -1 -nan -0.505691 
Shoots/CH_IMAGES/snapshot221540/VIS_SV_0_z1_h1_g0_e65_v500_new_469987_0.png 0 0 -nan 0 0 0 -nan -nan 0 -1 -1 -1 -1 -1 -1 -nan -1 -1 -nan -0.506451 
Shoots/CH_IMAGES/snapshot221540/VIS_SV_90_z1_h1_g0_e65_v500_new_469988_0.png 0 0 -nan 0 0 0 -nan -nan 0 -1 -1 -1 -1 -1 -1 -nan -1 -1 -nan -0.547787 
Shoots/CH_IMAGES/snapshot221541/VIS_SV_0_z1_h1_g0_e65_v500_new_469993_0.png 0 0 -nan 0 0 0 -nan -nan 0 -1 -1 -1 -1 -1 -1 -nan -1 -1 -nan -0.553263 
Shoots/CH_IMAGES/snapshot221541/VIS_SV_90_z1_h1_g0_e65_v500_new_469994_0.png 0 0 -nan 0 0 0 -nan -nan 0 -1 -1 -1 -1 -1 -1 -nan -1 -1 -nan -0.530639 
Shoots/CH_IMAGES/snapshot221542/VIS_SV_90_z1_h1_g0_e65_v500_new_470000_0.png 26738 213789 0.125067 4612.6 339 1102 1251.09 772.69 22 1393.21 514.547 1370.8 285.469 9.45082 1.25837 0.0157924 0.20825 4.80192 0.993041 -0.620666 
Shoots/CH_IMAGES/snapshot221542/VIS_SV_0_z1_h1_g0_e65_v500_new_469999_0.png 36641 659055 0.0555963 8173.42 1067 1151 1245.34 751.351 11 1286.97 458.579 1312.51 739.797 172.835 0.934182 0.00689238 0.563652 1.77414 1.08114 -0.623818 
Shoots/CH_IMAGES/snapshot221543/VIS_SV_90_z1_h1_g0_e65_v500_new_470006_0.png 76689 808937 0.0948022 10314 1013 1169 1224.04 599.311 10 1195.27 626.194 1201.85 784.389 17.6214 0.833485 0.00905911 0.652651 1.53221 1.20104 -0.728653 
Shoots/CH_IMAGES/snapshot221543/VIS_SV_0_z1_h1_g0_e65_v500_new_470005_0.png 79601 700893 0.113571 10909.9 1126 1201 1228.58 641.989 18 1154.47 735.411 1069.98 876.943 45.1849 0.600682 0.00840398 0.819591 1.22012 1.20073 -0.742344 
Shoots/CH_IMAGES/snapshot221544/VIS_SV_90_z1_h1_g0_e65_v500_new_470012_0.png 44302 530493 0.083511 9606.09 916 973 1347.24 738.232 21 1413.4 750.655 839.183 752.541 40.9464 0.454413 0.00603309 0.896755 1.11513 1.10616 -0.681756 
Shoots/CH_IMAGES/snapshot221544/VIS_SV_0_z1_h1_g0_e65_v500_new_470011_0.png 39797 335026 0.118788 6080.9 688 978 1112.77 685.836 18 1428.69 -250.155 1727.62 777.164 0 1.04896 0.0135246 0.449846 2.22298 1.06825 -0.679812 
Shoots/CH_IMAGES/snapshot221545/VIS_SV_90_z1_h1_g0_e65_v500_new_470018_0.png 0 0 -nan 0 0 0 -nan -nan 0 -1 -1 -1 -1 -1 -1 -nan -1 -1 -nan -0.62732 
Shoots/CH_IMAGES/snapshot221545/VIS_SV_0_z1_h1_g0_e65_v500_new_470017_0.png 0 0 -nan 0 0 0 -nan -nan 0 -1 -1 -1 -1 -1 -1 -nan -1 -1 -nan -0.595987 
Shoots/CH_IMAGES/snapshot221546/VIS_SV_0_z1_h1_g0_e65_v500_new_470023_0.png 0 0 -nan 0 0 0 -nan -nan 0 -1 -1 -1 -1 -1 -1 -nan -1 -1 -nan -0.623371 
Shoots/CH_IMAGES/snapshot221546/VIS_SV_90_z1_h1_g0_e65_v500_new_470024_0.png 0 0 -nan 0 0 0 -nan -nan 0 -1 -1 -1 -1 -1 -1 -nan -1 -1 -nan -0.635746 
Shoots/CH_IMAGES/snapshot221547/VIS_SV_90_z1_h1_g0_e65_v500_new_470030_0.png 20216 328749 0.0614937 6680.22 675 821 1204.19 892.827 9 1189.78 752.439 853.984 482.718 10.4529 0.932465 0.00569277 0.565254 1.76912 1.14039 -0.651431 
Shoots/CH_IMAGES/snapshot221547/VIS_SV_0_z1_h1_g0_e65_v500_new_470029_0.png 20002 102722 0.19472 4373.13 203 897 1193.06 860.393 23 1165.44 862.544 788.395 129.71 172.987 1.29265 0.0131431 0.164524 6.07815 0.999463 -0.669698 
Shoots/CH_IMAGES/snapshot221548/VIS_SV_90_z1_h1_g0_e65_v500_new_470033_0.png 20752 183166 0.113296 4355.58 385 848 1258.99 990.893 15 1281.34 958.653 654.225 330.625 179.484 0.994616 0.013746 0.505369 1.97875 0.948089 -0.583596 
Shoots/CH_IMAGES/snapshot221548/VIS_SV_0_z1_h1_g0_e65_v500_new_470032_0.png 14803 196576 0.0753042 5065.14 632 578 1248.51 1019.85 30 1078.55 1076.05 793.901 444.889 39.214 0.937674 0.00725064 0.560384 1.78449 1.06823 -0.637183 
Shoots/CH_IMAGES/snapshot221549/VIS_SV_0_z1_h1_g0_e65_v500_new_470041_0.png 32946 486108 0.067775 7963.2 832 1095 1243.68 730.003 7 1450.62 -1208.88 4250.62 964.128 8.21021 1.24353 0.00652885 0.22682 4.40877 1.05635 -0.629774 
Shoots/CH_IMAGES/snapshot221549/VIS_SV_90_z1_h1_g0_e65_v500_new_470042_0.png 29081 261488 0.111214 6093.54 459 1124 1189.05 688.294 8 1069.53 836.836 1028.92 458.636 3.57045 1.05286 0.00984193 0.445746 2.24343 1.00712 -0.610262 
Shoots/CH_IMAGES/snapshot221550/VIS_SV_90_z1_h1_g0_e65_v500_new_470048_0.png 0 0 -nan 0 0 0 -nan -nan 0 -1 -1 -1 -1 -1 -1 -nan -1 -1 -nan -0.569484 
Shoots/CH_IMAGES/snapshot221550/VIS_SV_0_z1_h1_g0_e65_v500_new_470047_0.png 0 0 -nan 0 0 0 -nan -nan 0 -1 -1 -1 -1 -1 -1 -nan -1 -1 -nan -0.541325 
Shoots/CH_IMAGES/snapshot221551/VIS_SV_90_z1_h1_g0_e65_v500_new_470054_0.png 0 0 -nan 0 0 0 -nan -nan 0 -1 -1 -1 -1 -1 -1 -nan -1 -1 -nan -0.521099 
Shoots/CH_IMAGES/snapshot221551/VIS_SV_0_z1_h1_g0_e65_v500_new_470053_0.png 0 0 -nan 0 0 0 -nan -nan 0 -1 -1 -1 -1 -1 -1 -nan -1 -1 -nan -0.505655 
Shoots/CH_IMAGES/snapshot221552/VIS_SV_90_z1_h1_g0_e65_v500_new_470060_0.png 0 0 -nan 0 0 0 -nan -nan 0 -1 -1 -1 -1 -1 -1 -nan -1 -1 -nan -0.517096 
Shoots/CH_IMAGES/snapshot221552/VIS_SV_0_z1_h1_g0_e65_v500_new_470059_0.png 0 0 -nan 0 0 0 -nan -nan 0 -1 -1 -1 -1 -1 -1 -nan -1 -1 -nan -0.489931 
Shoots/CH_IMAGES/snapshot221553/VIS_SV_0_z1_h1_g0_e65_v500_new_470065_0.png 59599 584684 0.101934 9822.27 1009 994 1328.85 736.185 37 1343.75 836.156 1247.44 596.487 51.3548 1.0216 0.00776292 0.478168 2.09131 1.15535 -0.596518 
Shoots/CH_IMAGES/snapshot221553/VIS_SV_90_z1_h1_g0_e65_v500_new_470066_0.png 52815 332414 0.158883 6818.54 546 1046 1184.9 690.069 24 7950.41 -20857.2 2756.83 7.88866e-09 107.635 1.41421 0.0142753 2.8615e-12 3.49468e+11 1.12279 -0.622826 
Shoots/CH_IMAGES/snapshot221554/VIS_SV_0_z1_h1_g0_e65_v500_new_470071_0.png 0 0 -nan 0 0 0 -nan -nan 0 -1 -1 -1 -1 -1 -1 -nan -1 -1 -nan -0.515306 
Shoots/CH_IMAGES/snapshot221554/VIS_SV_90_z1_h1_g0_e65_v500_new_470072_0.png 0 0 -nan 0 0 0 -nan -nan 0 -1 -1 -1 -1 -1 -1 -nan -1 -1 -nan -0.527 
Shoots/CH_IMAGES/snapshot221555/VIS_SV_0_z1_h1_g0_e65_v500_new_470077_0.png 12496 125797 0.0993346 3635.43 331 688 1188.39 947.559 13 1187.68 974.744 649.835 266.385 161.483 1.08635 0.0118814 0.409927 2.43946 1.07474 -0.561314 
Shoots/CH_IMAGES/snapshot221555/VIS_SV_90_z1_h1_g0_e65_v500_new_470078_0.png 14536 235914 0.0616155 4747.41 570 680 1195.09 949.463 9 1108.76 978.455 620.085 484.059 174.868 0.662369 0.00810478 0.780634 1.28101 1.06105 -0.568661 
Shoots/CH_IMAGES/snapshot221556/VIS_SV_0_z1_h1_g0_e65_v500_new_470083_0.png 10904 104065 0.104781 3616.89 310 742 1100.13 960.7 19 1055.98 952.026 714.281 154.461 159.568 1.252 0.0104743 0.216246 4.62436 1.07011 -0.578158 
Shoots/CH_IMAGES/snapshot221556/VIS_SV_90_z1_h1_g0_e65_v500_new_470084_0.png 8868 119070 0.0744772 3361.49 302 750 1231.77 985.315 15 283.849 766.996 2204.77 1237.36 120.739 0.93678 0.00986217 0.561221 1.78183 0.939438 -0.60324 
Shoots/CH_IMAGES/snapshot221557/VIS_SV_0_z1_h1_g0_e65_v500_new_470089_0.png 15980 199249 0.0802012 4492.58 516 677 1210.7 991.595 23 1097.29 990.552 591.495 476.824 164.674 0.622683 0.00994935 0.806133 1.24049 1.0752 -0.599135 
Shoots/CH_IMAGES/snapshot221557/VIS_SV_90_z1_h1_g0_e65_v500_new_470090_0.png 16362 91534.5 0.178752 3435.71 238 668 1222.06 960.335 27 1269.54 995.193 627.231 190.013 3.41259 1.18073 0.0174186 0.302939 3.301 1.06032 -0.589344 
Shoots/CH_IMAGES/snapshot221558/VIS_SV_0_z1_h1_g0_e65_v500_new_470095_0.png 43787 231704 0.188978 5437.06 424 1046 1308.39 680.54 16 1377.58 851.963 956.977 350.087 7.29881 1.12621 0.0186134 0.365826 2.73354 1.07395 -0.693801 
Shoots/CH_IMAGES/snapshot221558/VIS_SV_90_z1_h1_g0_e65_v500_new_470096_0.png 75087 879257 0.0853982 12686.3 1461 1094 1300.94 618.995 17 1607.48 779.168 1440.72 994.396 98.2529 0.78714 0.00586283 0.690206 1.44884 1.20225 -0.695175 
Shoots/CH_IMAGES/snapshot221559/VIS_SV_90_z1_h1_g0_e65_v500_new_470102_0.png 9901 207144 0.0477978 4444.01 536 684 1220.66 1004.18 12 1001.62 1062.91 723.147 645.862 53.6903 0.462329 0.00629998 0.893126 1.11966 1 -0.571766 
Shoots/CH_IMAGES/snapshot221559/VIS_SV_0_z1_h1_g0_e65_v500_new_470101_0.png 5999 54051.5 0.110987 2452.6 184 684 1141.49 917.926 11 803.212 -214.718 2658.73 190.541 164.975 1.3626 0.0125324 0.0716663 13.9536 1.0491 -0.55163 
Shoots/CH_IMAGES/snapshot221560/VIS_SV_0_z1_h1_g0_e65_v500_new_470107_0.png 0 0 -nan 0 0 0 -nan -nan 0 -1 -1 -1 -1 -1 -1 -nan -1 -1 -nan -0.547592 
Shoots/CH_IMAGES/snapshot221560/VIS_SV_90_z1_h1_g0_e65_v500_new_470108_0.png 0 0 -nan 0 0 0 -nan -nan 0 -1 -1 -1 -1 -1 -1 -nan -1 -1 -nan -0.576832 
Shoots/CH_IMAGES/snapshot221561/VIS_SV_90_z1_h1_g0_e65_v500_new_470114_0.png 27280 394338 0.0691793 6517.04 734 998 1247.31 822.39 11 1310.6 680.312 1066.6 542.547 169.058 0.991294 0.00807148 0.508668 1.96592 1.02356 -0.565961 
Shoots/CH_IMAGES/snapshot221561/VIS_SV_0_z1_h1_g0_e65_v500_new_470113_0.png 18310 243664 0.0751443 5305.84 470 987 1212.09 772.509 14 1167.15 346.487 1404.65 403.822 1.21936 1.19374 0.00817315 0.28749 3.47839 1.0053 -0.583752 
Shoots/CH_IMAGES/snapshot221562/VIS_SV_90_z1_h1_g0_e65_v500_new_470120_0.png 50209 343432 0.146198 6650.91 641 974 1067.48 728.228 24 1508.48 -3135.68 7401.29 1142.18 0 1.30052 0.0142636 0.154322 6.47996 1.16425 -0.560816 
Shoots/CH_IMAGES/snapshot221562/VIS_SV_0_z1_h1_g0_e65_v500_new_470119_0.png 48788 706647 0.0690415 10151.4 1201 1038 1359.85 750.225 22 1519.13 796.305 1004.98 900.021 52.711 0.457042 0.0059494 0.895556 1.11662 1.13212 -0.612587 
Shoots/CH_IMAGES/snapshot221563/VIS_SV_90_z1_h1_g0_e65_v500_new_470126_0.png 0 0 -nan 0 0 0 -nan -nan 0 -1 -1 -1 -1 -1 -1 -nan -1 -1 -nan -0.478141 
Shoots/CH_IMAGES/snapshot221563/VIS_SV_0_z1_h1_g0_e65_v500_new_470125_0.png 0 0 -nan 0 0 0 -nan -nan 0 -1 -1 -1 -1 -1 -1 -nan -1 -1 -nan -0.514023 
Shoots/CH_IMAGES/snapshot221564/VIS_SV_0_z1_h1_g0_e65_v500_new_470131_0.png 9910 63705.5 0.15556 2647.08 220 633 1266.95 974.435 12 1296.39 990.606 606.373 115.917 9.91597 1.27188 0.0177726 0.191165 5.23109 1.0204 -0.499396 
Shoots/CH_IMAGES/snapshot221564/VIS_SV_90_z1_h1_g0_e65_v500_new_470132_0.png 12874 247568 0.052002 5102.21 758 628 1233.14 956.009 7 1247.05 870.193 785.067 539.702 27.1197 0.790621 0.00621452 0.68746 1.45463 1.04211 -0.493454 
Shoots/CH_IMAGES/snapshot221565/VIS_SV_0_z1_h1_g0_e65_v500_new_470137_0.png 8597 113324 0.0758618 3060.35 216 860 1293.74 1004.8 10 1252.01 886.674 861.524 215.837 8.74939 1.22431 0.0115349 0.25053 3.99154 0.785692 -0.490873 
Shoots/CH_IMAGES/snapshot221565/VIS_SV_90_z1_h1_g0_e65_v500_new_470138_0.png 6975 80382 0.0867732 3016.11 147 860 1270.63 1043.73 12 1248.68 977.717 771.266 122.589 179.248 1.29696 0.00963517 0.158945 6.29148 0.765365 -0.517855 
Shoots/CH_IMAGES/snapshot221566/VIS_SV_0_z1_h1_g0_e65_v500_new_470143_0.png 0 0 -nan 0 0 0 -nan -nan 0 -1 -1 -1 -1 -1 -1 -nan -1 -1 -nan -0.452576 
Shoots/CH_IMAGES/snapshot221566/VIS_SV_90_z1_h1_g0_e65_v500_new_470144_0.png 0 0 -nan 0 0 0 -nan -nan 0 -1 -1 -1 -1 -1 -1 -nan -1 -1 -nan -0.499731 
Shoots/CH_IMAGES/snapshot221567/VIS_SV_0_z1_h1_g0_e65_v500_new_470149_0.png 33113 289064 0.114552 7237.03 628 889 1176.27 836.673 22 1095.84 805.878 932.596 396.023 144.421 1.07271 0.00794488 0.424646 2.35491 1.04044 -0.579977 
Shoots/CH_IMAGES/snapshot221567/VIS_SV_90_z1_h1_g0_e65_v500_new_470150_0.png 45891 411729 0.111459 6729.02 878 873 1369.52 796.509 18 1056.55 229.687 1272.07 1003.57 0 0.649719 0.012736 0.788933 1.26754 1.09707 -0.596967 
Shoots/CH_IMAGES/snapshot221568/VIS_SV_90_z1_h1_g0_e65_v500_new_470156_0.png 0 0 -nan 0 0 0 -nan -nan 0 -1 -1 -1 -1 -1 -1 -nan -1 -1 -nan -0.537203 
Shoots/CH_IMAGES/snapshot221568/VIS_SV_0_z1_h1_g0_e65_v500_new_470155_0.png 0 0 -nan 0 0 0 -nan -nan 0 -1 -1 -1 -1 -1 -1 -nan -1 -1 -nan -0.520027 
Shoots/CH_IMAGES/snapshot221569/VIS_SV_0_z1_h1_g0_e65_v500_new_470158_0.png 0 0 -nan 0 0 0 -nan -nan 0 -1 -1 -1 -1 -1 -1 -nan -1 -1 -nan -0.524052 
Shoots/CH_IMAGES/snapshot221569/VIS_SV_90_z1_h1_g0_e65_v500_new_470159_0.png 0 0 -nan 0 0 0 -nan -nan 0 -1 -1 -1 -1 -1 -1 -nan -1 -1 -nan -0.566865 
Shoots/CH_IMAGES/snapshot221570/VIS_SV_0_z1_h1_g0_e65_v500_new_470164_0.png 45928 546543 0.0840336 8882.17 985 963 1195.81 757.819 24 1190.61 749.732 834.611 799.8 133.081 0.288819 0.00731559 0.958292 1.04352 1.11418 -0.637806 
Shoots/CH_IMAGES/snapshot221570/VIS_SV_90_z1_h1_g0_e65_v500_new_470165_0.png 36864 296336 0.124399 6366.92 566 960 1109.44 764.751 17 1140.41 810.248 908.065 470.403 160.979 0.981806 0.0114276 0.518028 1.9304 1.05757 -0.614324 
Shoots/CH_IMAGES/snapshot221571/VIS_SV_0_z1_h1_g0_e65_v500_new_470170_0.png 0 0 -nan 0 0 0 -nan -nan 0 -1 -1 -1 -1 -1 -1 -nan -1 -1 -nan -0.564376 
Shoots/CH_IMAGES/snapshot221571/VIS_SV_90_z1_h1_g0_e65_v500_new_470171_0.png 0 0 -nan 0 0 0 -nan -nan 0 -1 -1 -1 -1 -1 -1 -nan -1 -1 -nan -0.549407 
Shoots/CH_IMAGES/snapshot221572/VIS_SV_0_z1_h1_g0_e65_v500_new_470179_0.png 15654 201430 0.0777145 4725.94 412 909 1274.63 920.454 11 1286.53 747.109 1156.58 261.334 14.4222 1.24422 0.00880761 0.225954 4.42567 0.914411 -0.600656 
Shoots/CH_IMAGES/snapshot221572/VIS_SV_90_z1_h1_g0_e65_v500_new_470180_0.png 19049 294041 0.0647835 4971.85 612 894 1283.93 902.287 11 1342.84 889.964 782.807 523.436 177.658 0.814045 0.00968382 0.668665 1.49552 0.953204 -0.586819 
Shoots/CH_IMAGES/snapshot221573/VIS_SV_0_z1_h1_g0_e65_v500_new_470182_0.png 0 0 -nan 0 0 0 -nan -nan 0 -1 -1 -1 -1 -1 -1 -nan -1 -1 -nan -0.551879 
Shoots/CH_IMAGES/snapshot221573/VIS_SV_90_z1_h1_g0_e65_v500_new_470183_0.png 0 0 -nan 0 0 0 -nan -nan 0 -1 -1 -1 -1 -1 -1 -nan -1 -1 -nan -0.523278 
Shoots/CH_IMAGES/snapshot221574/VIS_SV_90_z1_h1_g0_e65_v500_new_470192_0.png 26161 152516 0.171529 4480.09 277 925 1246.81 824.495 14 1183.02 868.224 811.171 292.553 178.482 1.13079 0.0163791 0.360655 2.77273 0.989683 -0.587198 
Shoots/CH_IMAGES/snapshot221574/VIS_SV_0_z1_h1_g0_e65_v500_new_470191_0.png 26479 505682 0.0523629 8286.33 1010 923 1231 784.048 15 1267.8 722.822 863.698 770.654 171.836 0.464169 0.00484604 0.892274 1.12073 1.02606 -0.54755 
Shoots/CH_IMAGES/snapshot221575/VIS_SV_0_z1_h1_g0_e65_v500_new_470197_0.png 0 0 -nan 0 0 0 -nan -nan 0 -1 -1 -1 -1 -1 -1 -nan -1 -1 -nan -0.520354 
Shoots/CH_IMAGES/snapshot221575/VIS_SV_90_z1_h1_g0_e65_v500_new_470198_0.png 0 0 -nan 0 0 0 -nan -nan 0 -1 -1 -1 -1 -1 -1 -nan -1 -1 -nan -0.502469 
Shoots/CH_IMAGES/snapshot221576/VIS_SV_0_z1_h1_g0_e65_v500_new_470200_0.png 4242 48771.5 0.086977 2271.11 212 454 1231.5 1131.78 19 1218.65 1143.65 468.035 144.137 20.3133 1.17647 0.0103348 0.307963 3.24714 0.872536 -0.487184 
Shoots/CH_IMAGES/snapshot221576/VIS_SV_90_z1_h1_g0_e65_v500_new_470201_0.png 9671 97277.5 0.0994166 3469.73 326 454 1297.54 1135.17 12 1308.75 1142.33 379.509 302.337 17.3741 0.637726 0.0100946 0.796653 1.25525 1.04342 -0.45704 
Shoots/CH_IMAGES/snapshot221577/VIS_SV_90_z1_h1_g0_e65_v500_new_470210_0.png 0 0 -nan 0 0 0 -nan -nan 0 -1 -1 -1 -1 -1 -1 -nan -1 -1 -nan -0.456203 
Shoots/CH_IMAGES/snapshot221577/VIS_SV_0_z1_h1_g0_e65_v500_new_470209_0.png 0 0 -nan 0 0 0 -nan -nan 0 -1 -1 -1 -1 -1 -1 -nan -1 -1 -nan -0.466055 
Shoots/CH_IMAGES/snapshot221578/VIS_SV_90_z1_h1_g0_e65_v500_new_470216_0.png 0 0 -nan 0 0 0 -nan -nan 0 -1 -1 -1 -1 -1 -1 -nan -1 -1 -nan -0.458123 
Shoots/CH_IMAGES/snapshot221578/VIS_SV_0_z1_h1_g0_e65_v500_new_470215_0.png 0 0 -nan 0 0 0 -nan -nan 0 -1 -1 -1 -1 -1 -1 -nan -1 -1 -nan -0.48657 
Shoots/CH_IMAGES/snapshot221579/VIS_SV_90_z1_h1_g0_e65_v500_new_470222_0.png 14257 190490 0.074844 4617.35 383 749 1191.25 965.231 13 1157.91 951.345 725.488 283.973 179.585 1.10325 0.00840334 0.391423 2.55478 1.05959 -0.526965 
Shoots/CH_IMAGES/snapshot221579/VIS_SV_0_z1_h1_g0_e65_v500_new_470221_0.png 15527 251078 0.0618415 4139.88 538 859 1136.71 865.427 11 1213.26 653.909 448.85 419.563 0 0.361247 0.0113847 0.93475 1.0698 0.910098 -0.522102 
Shoots/CH_IMAGES/snapshot221580/VIS_SV_90_z1_h1_g0_e65_v500_new_470228_0.png 56345 660468 0.0853108 9487.59 1297 1102 1193.42 665.421 21 1120.66 647.969 1121.07 858.323 106.667 0.684653 0.00786599 0.765625 1.30612 1.14225 -0.636283 
Shoots/CH_IMAGES/snapshot221581/VIS_SV_0_z1_h1_g0_e65_v500_new_470233_0.png 32261 399904 0.0806719 8596.84 667 896 1349.05 875.199 21 1484.74 894.278 917.61 538.759 172.236 0.908699 0.00548543 0.587133 1.70319 1.11838 -0.596077 
Shoots/CH_IMAGES/snapshot221580/VIS_SV_0_z1_h1_g0_e65_v500_new_470227_0.png 55920 651354 0.0858519 8685.51 987 1275 1268.09 674.32 16 1291.06 637.865 1052.28 741.34 149.987 0.768756 0.00931508 0.704507 1.41943 1.13818 -0.593512 
Shoots/CH_IMAGES/snapshot221581/VIS_SV_90_z1_h1_g0_e65_v500_new_470234_0.png 49352 294979 0.167307 8140.65 475 889 1262.92 825.287 30 1370.35 989.156 950.124 356.865 164.089 1.1175 0.00935829 0.375598 2.66242 1.11068 -0.614183 
Shoots/CH_IMAGES/snapshot221582/VIS_SV_0_z1_h1_g0_e65_v500_new_470239_0.png 0 0 -nan 0 0 0 -nan -nan 0 -1 -1 -1 -1 -1 -1 -nan -1 -1 -nan -0.527618 
Shoots/CH_IMAGES/snapshot221582/VIS_SV_90_z1_h1_g0_e65_v500_new_470240_0.png 0 0 -nan 0 0 0 -nan -nan 0 -1 -1 -1 -1 -1 -1 -nan -1 -1 -nan -0.564115 
Shoots/CH_IMAGES/snapshot221583/VIS_SV_0_z1_h1_g0_e65_v500_new_470242_0.png 24771 251963 0.0983121 6171.44 497 889 1087.35 895.282 16 978.073 1179.47 914.264 492.856 7.38852 0.960132 0.00817299 0.539073 1.85503 0.991368 -0.6009 
Shoots/CH_IMAGES/snapshot221583/VIS_SV_90_z1_h1_g0_e65_v500_new_470243_0.png 26122 405765 0.0643772 7746.86 1079 653 1149.43 930.738 23 1187.76 966.185 981.028 464.448 103.251 1.02623 0.00546971 0.473431 2.11224 1.19331 -0.57748 
Shoots/CH_IMAGES/snapshot221584/VIS_SV_90_z1_h1_g0_e65_v500_new_470252_0.png 34628 287447 0.120467 7435.04 572 894 1128.68 913.675 19 1084.57 936.043 739.718 467.927 158.495 0.857235 0.00787174 0.632574 1.58084 1.05389 -0.585104 
Shoots/CH_IMAGES/snapshot221585/VIS_SV_0_z1_h1_g0_e65_v500_new_470257_0.png 0 0 -nan 0 0 0 -nan -nan 0 -1 -1 -1 -1 -1 -1 -nan -1 -1 -nan -0.481109 
Shoots/CH_IMAGES/snapshot221584/VIS_SV_0_z1_h1_g0_e65_v500_new_470251_0.png 34057 391682 0.0869507 9110.29 675 934 1189.31 932.729 15 1126.58 860.842 815.161 589.221 169.027 0.744544 0.00515646 0.722827 1.38346 1.06179 -0.576546 
Shoots/CH_IMAGES/snapshot221585/VIS_SV_90_z1_h1_g0_e65_v500_new_470258_0.png 0 0 -nan 0 0 0 -nan -nan 0 -1 -1 -1 -1 -1 -1 -nan -1 -1 -nan -0.489505 
Shoots/CH_IMAGES/snapshot221586/VIS_SV_90_z1_h1_g0_e65_v500_new_470264_0.png 0 0 -nan 0 0 0 -nan -nan 0 -1 -1 -1 -1 -1 -1 -nan -1 -1 -nan -0.491477 
Shoots/CH_IMAGES/snapshot221586/VIS_SV_0_z1_h1_g0_e65_v500_new_470263_0.png 0 0 -nan 0 0 0 -nan -nan 0 -1 -1 -1 -1 -1 -1 -nan -1 -1 -nan -0.493812 
Shoots/CH_IMAGES/snapshot221587/VIS_SV_90_z1_h1_g0_e65_v500_new_470270_0.png 11054 258902 0.0426958 5206.91 588 856 1171.4 1020.15 7 1106.2 992.168 894.917 424.324 19.7132 1.02553 0.00512353 0.474149 2.10904 0.880701 -0.504709 
Shoots/CH_IMAGES/snapshot221587/VIS_SV_0_z1_h1_g0_e65_v500_new_470269_0.png 12754 112200 0.113673 3296.55 235 854 1229.82 1009.83 13 1230.27 975.557 708.004 161.095 5.04495 1.24295 0.0147481 0.227534 4.39494 0.863485 -0.455895 
Shoots/CH_IMAGES/snapshot221588/VIS_SV_90_z1_h1_g0_e65_v500_new_470276_0.png 0 0 -nan 0 0 0 -nan -nan 0 -1 -1 -1 -1 -1 -1 -nan -1 -1 -nan -0.4107 
Shoots/CH_IMAGES/snapshot221588/VIS_SV_0_z1_h1_g0_e65_v500_new_470275_0.png 0 0 -nan 0 0 0 -nan -nan 0 -1 -1 -1 -1 -1 -1 -nan -1 -1 -nan -0.415047 
Shoots/CH_IMAGES/snapshot221589/VIS_SV_0_z1_h1_g0_e65_v500_new_470281_0.png 15006 257594 0.0582546 4747.99 692 676 1143.41 941.128 12 1128.36 975.506 855.836 487.379 109.088 0.927926 0.00836479 0.569477 1.756 1.07725 -0.50833 
Shoots/CH_IMAGES/snapshot221589/VIS_SV_90_z1_h1_g0_e65_v500_new_470282_0.png 13315 143304 0.092914 3865.86 297 785 1192.3 953.249 12 1266.85 996.5 796.906 276.095 171.651 1.14328 0.0111959 0.346458 2.88635 1.08813 -0.466919 
Shoots/CH_IMAGES/snapshot221590/VIS_SV_90_z1_h1_g0_e65_v500_new_470288_0.png 55345 540210 0.102451 10169.9 881 1065 1151.72 741.606 27 933.51 1001.57 1188.83 692.412 21.7148 0.913857 0.00672441 0.582433 1.71694 1.14245 -0.512233 
Shoots/CH_IMAGES/snapshot221590/VIS_SV_0_z1_h1_g0_e65_v500_new_470287_0.png 55936 674479 0.0829322 8045.47 1136 1034 1119.35 710.37 18 687.776 1114.59 1599.74 944.178 47.8057 0.905308 0.0108592 0.590208 1.69432 1.13859 -0.523295 
Shoots/CH_IMAGES/snapshot221591/VIS_SV_0_z1_h1_g0_e65_v500_new_470293_0.png 38037 744947 0.05106 11631.4 1323 952 1371.6 672.421 29 1422.61 741.293 1179.41 735.096 88.8312 0.868018 0.00353306 0.623272 1.60444 1.0953 -0.533307 
Shoots/CH_IMAGES/snapshot221591/VIS_SV_90_z1_h1_g0_e65_v500_new_470294_0.png 51460 212433 0.242241 7395.6 292 1013 1220.07 732.059 19 1203.29 832.088 936.035 218.31 0.818095 1.23836 0.0118231 0.233228 4.28765 1.11418 -0.533347 
Shoots/CH_IMAGES/snapshot221592/VIS_SV_90_z1_h1_g0_e65_v500_new_470300_0.png 0 0 -nan 0 0 0 -nan -nan 0 -1 -1 -1 -1 -1 -1 -nan -1 -1 -nan -0.441133 
Shoots/CH_IMAGES/snapshot221593/VIS_SV_0_z1_h1_g0_e65_v500_new_470305_0.png 24030 318530 0.0754404 5382.65 605 944 1218.49 913.337 5 1200.76 625.867 2177.26 376.934 16.9636 1.28598 0.0104225 0.173124 5.77622 1.12693 -0.518464 
Shoots/CH_IMAGES/snapshot221592/VIS_SV_0_z1_h1_g0_e65_v500_new_470299_0.png 0 0 -nan 0 0 0 -nan -nan 0 -1 -1 -1 -1 -1 -1 -nan -1 -1 -nan -0.440801 
Shoots/CH_IMAGES/snapshot221593/VIS_SV_90_z1_h1_g0_e65_v500_new_470306_0.png 20823 289088 0.07203 5712.85 612 810 1279 897.476 8 1287.42 804.793 826.068 435.673 177.373 0.972208 0.00801766 0.527406 1.89607 1.13132 -0.502071 
Shoots/CH_IMAGES/snapshot221594/VIS_SV_0_z1_h1_g0_e65_v500_new_470311_0.png 34979 567230 0.0616663 8459.09 949 1054 1261.43 790.927 12 -42.8625 1609.38 3597.31 1191.2 53.3882 1.1566 0.00614285 0.331137 3.0199 1.06505 -0.530749 
Shoots/CH_IMAGES/snapshot221594/VIS_SV_90_z1_h1_g0_e65_v500_new_470312_0.png 31619 288530 0.109587 6299.25 483 1146 1294.14 773.112 9 1270.65 659.051 1161.81 324.504 12.4546 1.20058 0.0100134 0.27931 3.58026 1.09505 -0.544069 
Shoots/CH_IMAGES/snapshot221595/VIS_SV_90_z1_h1_g0_e65_v500_new_470318_0.png 0 0 -nan 0 0 0 -nan -nan 0 -1 -1 -1 -1 -1 -1 -nan -1 -1 -nan -0.50964 
Shoots/CH_IMAGES/snapshot221595/VIS_SV_0_z1_h1_g0_e65_v500_new_470317_0.png 0 0 -nan 0 0 0 -nan -nan 0 -1 -1 -1 -1 -1 -1 -nan -1 -1 -nan -0.521923 
Shoots/CH_IMAGES/snapshot221596/VIS_SV_90_z1_h1_g0_e65_v500_new_470324_0.png 29974 352909 0.0849341 6125.12 560 1145 1260.4 782.691 14 1310.07 761.572 993.083 393.142 179.478 1.0992 0.0100398 0.39588 2.52602 1.03096 -0.540654 
Shoots/CH_IMAGES/snapshot221596/VIS_SV_0_z1_h1_g0_e65_v500_new_470323_0.png 29630 501849 0.0590417 7553.69 868 1047 1189.19 773.682 10 1044.22 765.351 1611.29 633.459 11.6336 1.10169 0.00652564 0.393137 2.54364 1.04143 -0.564364 
Shoots/CH_IMAGES/snapshot221597/VIS_SV_0_z1_h1_g0_e65_v500_new_470329_0.png 0 0 -nan 0 0 0 -nan -nan 0 -1 -1 -1 -1 -1 -1 -nan -1 -1 -nan -0.481127 
Shoots/CH_IMAGES/snapshot221597/VIS_SV_90_z1_h1_g0_e65_v500_new_470330_0.png 0 0 -nan 0 0 0 -nan -nan 0 -1 -1 -1 -1 -1 -1 -nan -1 -1 -nan -0.483939 
Shoots/CH_IMAGES/snapshot221598/VIS_SV_90_z1_h1_g0_e65_v500_new_470333_0.png 0 0 -nan 0 0 0 -nan -nan 0 -1 -1 -1 -1 -1 -1 -nan -1 -1 -nan -0.49816 
Shoots/CH_IMAGES/snapshot221598/VIS_SV_0_z1_h1_g0_e65_v500_new_470332_0.png 0 0 -nan 0 0 0 -nan -nan 0 -1 -1 -1 -1 -1 -1 -nan -1 -1 -nan -0.488445 
Shoots/CH_IMAGES/snapshot221599/VIS_SV_90_z1_h1_g0_e65_v500_new_470339_0.png 0 0 -nan 0 0 0 -nan -nan 0 -1 -1 -1 -1 -1 -1 -nan -1 -1 -nan -0.453682 
Shoots/CH_IMAGES/snapshot221599/VIS_SV_0_z1_h1_g0_e65_v500_new_470338_0.png 0 0 -nan 0 0 0 -nan -nan 0 -1 -1 -1 -1 -1 -1 -nan -1 -1 -nan -0.456863 
Shoots/CH_IMAGES/snapshot221600/VIS_SV_90_z1_h1_g0_e65_v500_new_470348_0.png 29539 220964 0.133683 5234.44 468 883 1326.34 835.708 18 1438.7 986.818 970.926 361.15 7.51657 1.12075 0.0135477 0.371965 2.68843 1.07103 -0.45128 
Shoots/CH_IMAGES/snapshot221600/VIS_SV_0_z1_h1_g0_e65_v500_new_470347_0.png 21909 350606 0.0624889 5906.05 707 854 1191.51 828.642 17 1078.26 858.464 915.105 593.544 9.58257 0.838322 0.00789293 0.648608 1.54176 0.982798 -0.463668 
Shoots/CH_IMAGES/snapshot221601/VIS_SV_0_z1_h1_g0_e65_v500_new_470353_0.png 31699 754486 0.042014 9444.04 1120 1231 1214.85 700.973 10 97.8282 3730.57 6384.14 1985.2 0 1.17392 0.00446622 0.310958 3.21587 1.05818 -0.45187 
Shoots/CH_IMAGES/snapshot221601/VIS_SV_90_z1_h1_g0_e65_v500_new_470354_0.png 31263 255586 0.122319 6356.43 424 1130 1203.34 762.325 12 1205.29 822.653 852.524 272.747 170.762 1.16625 0.0097233 0.319929 3.1257 1.03978 -0.450997 
Shoots/CH_IMAGES/snapshot221602/VIS_SV_90_z1_h1_g0_e65_v500_new_470360_0.png 18312 227591 0.0804601 5519.83 531 960 1286.79 896.766 15 1481.43 857.644 863.322 587.414 28.1571 0.799487 0.00755256 0.680411 1.4697 0.943375 -0.436259 
Shoots/CH_IMAGES/snapshot221602/VIS_SV_0_z1_h1_g0_e65_v500_new_470359_0.png 21336 213398 0.0999822 4868.09 441 926 1198.83 900.515 8 1252.72 840.956 813.631 352.356 146.107 1.06483 0.0113137 0.433066 2.30912 0.966884 -0.470357 
Shoots/CH_IMAGES/snapshot221603/VIS_SV_0_z1_h1_g0_e65_v500_new_470365_0.png 0 0 -nan 0 0 0 -nan -nan 0 -1 -1 -1 -1 -1 -1 -nan -1 -1 -nan -0.432922 
Shoots/CH_IMAGES/snapshot221603/VIS_SV_90_z1_h1_g0_e65_v500_new_470366_0.png 0 0 -nan 0 0 0 -nan -nan 0 -1 -1 -1 -1 -1 -1 -nan -1 -1 -nan -0.420779 
Shoots/CH_IMAGES/snapshot221604/VIS_SV_0_z1_h1_g0_e65_v500_new_470371_0.png 0 0 -nan 0 0 0 -nan -nan 0 -1 -1 -1 -1 -1 -1 -nan -1 -1 -nan -0.459831 
Shoots/CH_IMAGES/snapshot221604/VIS_SV_90_z1_h1_g0_e65_v500_new_470372_0.png 0 0 -nan 0 0 0 -nan -nan 0 -1 -1 -1 -1 -1 -1 -nan -1 -1 -nan -0.439812 
Shoots/CH_IMAGES/snapshot221605/VIS_SV_0_z1_h1_g0_e65_v500_new_470377_0.png 0 0 -nan 0 0 0 -nan -nan 0 -1 -1 -1 -1 -1 -1 -nan -1 -1 -nan -0.453202 
Shoots/CH_IMAGES/snapshot221605/VIS_SV_90_z1_h1_g0_e65_v500_new_470378_0.png 0 0 -nan 0 0 0 -nan -nan 0 -1 -1 -1 -1 -1 -1 -nan -1 -1 -nan -0.474481 
Shoots/CH_IMAGES/snapshot221606/VIS_SV_0_z1_h1_g0_e65_v500_new_470383_0.png 0 0 -nan 0 0 0 -nan -nan 0 -1 -1 -1 -1 -1 -1 -nan -1 -1 -nan -0.432993 
Shoots/CH_IMAGES/snapshot221606/VIS_SV_90_z1_h1_g0_e65_v500_new_470384_0.png 0 0 -nan 0 0 0 -nan -nan 0 -1 -1 -1 -1 -1 -1 -nan -1 -1 -nan -0.481679 
Shoots/CH_IMAGES/snapshot221607/VIS_SV_0_z1_h1_g0_e65_v500_new_470389_0.png 0 0 -nan 0 0 0 -nan -nan 0 -1 -1 -1 -1 -1 -1 -nan -1 -1 -nan -0.466294 
Shoots/CH_IMAGES/snapshot221607/VIS_SV_90_z1_h1_g0_e65_v500_new_470390_0.png 0 0 -nan 0 0 0 -nan -nan 0 -1 -1 -1 -1 -1 -1 -nan -1 -1 -nan -0.458992 
Shoots/CH_IMAGES/snapshot221608/VIS_SV_90_z1_h1_g0_e65_v500_new_470396_0.png 0 0 -nan 0 0 0 -nan -nan 0 -1 -1 -1 -1 -1 -1 -nan -1 -1 -nan -0.471279 
Shoots/CH_IMAGES/snapshot221608/VIS_SV_0_z1_h1_g0_e65_v500_new_470395_0.png 0 0 -nan 0 0 0 -nan -nan 0 -1 -1 -1 -1 -1 -1 -nan -1 -1 -nan -0.464992 
Shoots/CH_IMAGES/snapshot221609/VIS_SV_90_z1_h1_g0_e65_v500_new_470402_0.png 30603 291387 0.105025 5827.06 420 1217 1280.93 741.617 11 1257.96 775.359 1089.18 331.849 18.5386 1.17926 0.0113259 0.304677 3.28217 1.02427 -0.550384 
Shoots/CH_IMAGES/snapshot221609/VIS_SV_0_z1_h1_g0_e65_v500_new_470401_0.png 30699 658194 0.0466413 10304.6 1005 1232 1306 753.013 11 1361.78 414.806 1347.45 694.658 9.51388 0.984343 0.00363306 0.515534 1.93973 1.10974 -0.468003 
Shoots/CH_IMAGES/snapshot221610/VIS_SV_90_z1_h1_g0_e65_v500_new_470408_0.png 0 0 -nan 0 0 0 -nan -nan 0 -1 -1 -1 -1 -1 -1 -nan -1 -1 -nan -0.461077 
Shoots/CH_IMAGES/snapshot221610/VIS_SV_0_z1_h1_g0_e65_v500_new_470407_0.png 0 0 -nan 0 0 0 -nan -nan 0 -1 -1 -1 -1 -1 -1 -nan -1 -1 -nan -0.468844 
Shoots/CH_IMAGES/snapshot221611/VIS_SV_90_z1_h1_g0_e65_v500_new_470414_0.png 25182 194926 0.129187 4642.98 520 1011 1225.8 810.113 7 1338.92 868.32 1288.31 368.815 157.566 1.19476 0.0146793 0.286277 3.49312 1.0447 -0.497373 
Shoots/CH_IMAGES/snapshot221611/VIS_SV_0_z1_h1_g0_e65_v500_new_470413_0.png 32162 539724 0.0595897 6596.49 955 1074 1290.39 761.941 9 1341.99 746.092 915.025 769.227 3.08278 0.564513 0.0092881 0.840663 1.18954 1.04044 -0.460328 
Shoots/CH_IMAGES/snapshot221612/VIS_SV_90_z1_h1_g0_e65_v500_new_470420_0.png 0 0 -nan 0 0 0 -nan -nan 0 -1 -1 -1 -1 -1 -1 -nan -1 -1 -nan -0.38514 
Shoots/CH_IMAGES/snapshot221612/VIS_SV_0_z1_h1_g0_e65_v500_new_470419_0.png 0 0 -nan 0 0 0 -nan -nan 0 -1 -1 -1 -1 -1 -1 -nan -1 -1 -nan -0.406364 
Shoots/CH_IMAGES/snapshot221613/VIS_SV_90_z1_h1_g0_e65_v500_new_470426_0.png 0 0 -nan 0 0 0 -nan -nan 0 -1 -1 -1 -1 -1 -1 -nan -1 -1 -nan -0.424961 
Shoots/CH_IMAGES/snapshot221613/VIS_SV_0_z1_h1_g0_e65_v500_new_470425_0.png 0 0 -nan 0 0 0 -nan -nan 0 -1 -1 -1 -1 -1 -1 -nan -1 -1 -nan -0.387239 
Shoots/CH_IMAGES/snapshot221614/VIS_SV_0_z1_h1_g0_e65_v500_new_470431_0.png 0 0 -nan 0 0 0 -nan -nan 0 -1 -1 -1 -1 -1 -1 -nan -1 -1 -nan -0.434623 
Shoots/CH_IMAGES/snapshot221614/VIS_SV_90_z1_h1_g0_e65_v500_new_470432_0.png 0 0 -nan 0 0 0 -nan -nan 0 -1 -1 -1 -1 -1 -1 -nan -1 -1 -nan -0.389204 
Shoots/CH_IMAGES/snapshot221615/VIS_SV_90_z1_h1_g0_e65_v500_new_470438_0.png 28315 362968 0.0780096 5998.53 625 1027 1273.22 816.445 9 1410.92 599.193 1116.89 503.28 159.696 1.04823 0.00988864 0.450607 2.21923 1.01699 -0.490676 
Shoots/CH_IMAGES/snapshot221615/VIS_SV_0_z1_h1_g0_e65_v500_new_470437_0.png 29506 528686 0.0558101 7378.89 921 993 1170.25 773.991 9 839.625 987.409 1311.34 873.507 27.5852 0.817167 0.00680987 0.666119 1.50123 1.03269 -0.427289 
Shoots/CH_IMAGES/snapshot221616/VIS_SV_90_z1_h1_g0_e65_v500_new_470441_0.png 0 0 -nan 0 0 0 -nan -nan 0 -1 -1 -1 -1 -1 -1 -nan -1 -1 -nan -0.426125 
Shoots/CH_IMAGES/snapshot221616/VIS_SV_0_z1_h1_g0_e65_v500_new_470440_0.png 0 0 -nan 0 0 0 -nan -nan 0 -1 -1 -1 -1 -1 -1 -nan -1 -1 -nan -0.440325 
Shoots/CH_IMAGES/snapshot221617/VIS_SV_0_z1_h1_g0_e65_v500_new_470449_0.png 53368 350194 0.152396 7081.47 534 1211 1203.59 659.895 13 1194.14 770.106 1034.68 416.405 168.519 1.09321 0.0133734 0.402448 2.48479 1.11671 -0.527928 
Shoots/CH_IMAGES/snapshot221617/VIS_SV_90_z1_h1_g0_e65_v500_new_470450_0.png 67109 941022 0.0713151 10771.5 1404 1180 1255.94 661.566 19 1128.59 786.401 1345.6 811.143 52.2457 0.891278 0.0072684 0.602812 1.65889 1.1818 -0.498842 
Shoots/CH_IMAGES/snapshot221618/VIS_SV_0_z1_h1_g0_e65_v500_new_470454_0.png 26648 334740 0.0796082 6500.81 550 918 1337.36 825.377 16 1377.24 797.53 883.081 439.059 1.7934 1.00281 0.00792391 0.49719 2.0113 1.07739 -0.463218 
Shoots/CH_IMAGES/snapshot221618/VIS_SV_90_z1_h1_g0_e65_v500_new_470455_0.png 27824 275604 0.100957 5345.16 520 982 1299.89 781.85 9 1105.57 323.632 970.028 812.658 38.8802 0.569619 0.0122379 0.837767 1.19365 1.00517 -0.442085 
Shoots/CH_IMAGES/snapshot221619/VIS_SV_0_z1_h1_g0_e65_v500_new_470461_0.png 32743 390862 0.0837711 7393.44 944 825 1270.24 816.324 16 1666.37 377.108 1159.38 641.186 0 0.945474 0.00752723 0.55304 1.80819 1.20996 -0.497505 
Shoots/CH_IMAGES/snapshot221619/VIS_SV_90_z1_h1_g0_e65_v500_new_470462_0.png 32222 354087 0.0910002 6945.87 671 886 1325.71 799.049 17 1075.81 978.092 1136.31 532.731 50.5678 1.0307 0.00839284 0.468825 2.13299 1.0984 -0.486879 
Shoots/CH_IMAGES/snapshot221620/VIS_SV_0_z1_h1_g0_e65_v500_new_470467_0.png 0 0 -nan 0 0 0 -nan -nan 0 -1 -1 -1 -1 -1 -1 -nan -1 -1 -nan -0.471588 
Shoots/CH_IMAGES/snapshot221620/VIS_SV_90_z1_h1_g0_e65_v500_new_470468_0.png 0 0 -nan 0 0 0 -nan -nan 0 -1 -1 -1 -1 -1 -1 -nan -1 -1 -nan -0.452489 
Shoots/CH_IMAGES/snapshot221621/VIS_SV_0_z1_h1_g0_e65_v500_new_470473_0.png 33798 311765 0.108409 6464.52 630 865 1195.84 806.622 16 1171.19 801.512 734.69 475.906 161.575 0.839328 0.0101632 0.647764 1.54377 1.04307 -0.512165 
Shoots/CH_IMAGES/snapshot221621/VIS_SV_90_z1_h1_g0_e65_v500_new_470474_0.png 50312 455971 0.11034 7766.89 927 877 1294.36 814.935 31 1201.89 860.752 1024.97 673.931 67.0775 0.827629 0.0104806 0.657515 1.52088 1.11671 -0.528801 
Shoots/CH_IMAGES/snapshot221622/VIS_SV_90_z1_h1_g0_e65_v500_new_470480_0.png 0 0 -nan 0 0 0 -nan -nan 0 -1 -1 -1 -1 -1 -1 -nan -1 -1 -nan -0.448466 
Shoots/CH_IMAGES/snapshot221622/VIS_SV_0_z1_h1_g0_e65_v500_new_470479_0.png 0 0 -nan 0 0 0 -nan -nan 0 -1 -1 -1 -1 -1 -1 -nan -1 -1 -nan -0.462514 
Shoots/CH_IMAGES/snapshot221623/VIS_SV_0_z1_h1_g0_e65_v500_new_470485_0.png 4556 50879 0.0895458 1736.76 264 452 1248.07 1175.9 16 1296.6 1052.88 1141.43 195.406 162.655 1.28748 0.0189808 0.171193 5.84136 0.882947 -0.41634 
Shoots/CH_IMAGES/snapshot221623/VIS_SV_90_z1_h1_g0_e65_v500_new_470486_0.png 6985 16147 0.432588 1512.53 122 466 1173.73 1139.84 15 1160.47 1135.1 382.583 72.7408 163.691 1.27269 0.0383679 0.190131 5.25953 1.03164 -0.447872 
Shoots/CH_IMAGES/snapshot221624/VIS_SV_0_z1_h1_g0_e65_v500_new_470488_0.png 0 0 -nan 0 0 0 -nan -nan 0 -1 -1 -1 -1 -1 -1 -nan -1 -1 -nan -0.438399 
Shoots/CH_IMAGES/snapshot221624/VIS_SV_90_z1_h1_g0_e65_v500_new_470489_0.png 0 0 -nan 0 0 0 -nan -nan 0 -1 -1 -1 -1 -1 -1 -nan -1 -1 -nan -0.460038 
Shoots/CH_IMAGES/snapshot221625/VIS_SV_0_z1_h1_g0_e65_v500_new_470497_0.png 0 0 -nan 0 0 0 -nan -nan 0 -1 -1 -1 -1 -1 -1 -nan -1 -1 -nan -0.398589 
Shoots/CH_IMAGES/snapshot221625/VIS_SV_90_z1_h1_g0_e65_v500_new_470498_0.png 0 0 -nan 0 0 0 -nan -nan 0 -1 -1 -1 -1 -1 -1 -nan -1 -1 -nan -0.405698 
Shoots/CH_IMAGES/snapshot221626/VIS_SV_90_z1_h1_g0_e65_v500_new_470504_0.png 4726 31652 0.149311 1740.52 202 401 1270.5 1115.47 17 1312.32 1111.81 371.707 140.374 17.0604 1.11566 0.019604 0.377647 2.64798 0.850256 -0.434133 
Shoots/CH_IMAGES/snapshot221626/VIS_SV_0_z1_h1_g0_e65_v500_new_470503_0.png 4316 40398.5 0.106836 1632.47 228 416 1279.5 1116.45 9 1248.57 1031.59 191.885 101.744 32.5297 0.969292 0.0203518 0.530236 1.88595 0.980441 -0.438429 
Shoots/CH_IMAGES/snapshot221627/VIS_SV_0_z1_h1_g0_e65_v500_new_470509_0.png 0 0 -nan 0 0 0 -nan -nan 0 -1 -1 -1 -1 -1 -1 -nan -1 -1 -nan -0.41451 
Shoots/CH_IMAGES/snapshot221627/VIS_SV_90_z1_h1_g0_e65_v500_new_470510_0.png 0 0 -nan 0 0 0 -nan -nan 0 -1 -1 -1 -1 -1 -1 -nan -1 -1 -nan -0.406374 
Shoots/CH_IMAGES/snapshot221628/VIS_SV_90_z1_h1_g0_e65_v500_new_470516_0.png 0 0 -nan 0 0 0 -nan -nan 0 -1 -1 -1 -1 -1 -1 -nan -1 -1 -nan -0.437863 
Shoots/CH_IMAGES/snapshot221628/VIS_SV_0_z1_h1_g0_e65_v500_new_470515_0.png 0 0 -nan 0 0 0 -nan -nan 0 -1 -1 -1 -1 -1 -1 -nan -1 -1 -nan -0.422606 
Shoots/CH_IMAGES/snapshot221629/VIS_SV_0_z1_h1_g0_e65_v500_new_470521_0.png 0 0 -nan 0 0 0 -nan -nan 0 -1 -1 -1 -1 -1 -1 -nan -1 -1 -nan -0.410833 
Shoots/CH_IMAGES/snapshot221629/VIS_SV_90_z1_h1_g0_e65_v500_new_470522_0.png 0 0 -nan 0 0 0 -nan -nan 0 -1 -1 -1 -1 -1 -1 -nan -1 -1 -nan -0.44846 
Shoots/CH_IMAGES/snapshot221630/VIS_SV_90_z1_h1_g0_e65_v500_new_470525_0.png 33177 250949 0.132206 6050.79 544 816 1268.66 882.942 13 1263.03 947.683 955.944 452.242 52.3911 1.02656 0.0113874 0.473084 2.11379 1.21615 -0.534929 
Shoots/CH_IMAGES/snapshot221630/VIS_SV_0_z1_h1_g0_e65_v500_new_470524_0.png 23684 337832 0.0701059 6133.18 728 811 1109.19 852.933 28 -4413.61 12624.8 26257.7 3794.62 24.2424 1.30804 0.00791214 0.144515 6.91972 1.0494 -0.485295 
Shoots/CH_IMAGES/snapshot221631/VIS_SV_90_z1_h1_g0_e65_v500_new_470534_0.png 0 0 -nan 0 0 0 -nan -nan 0 -1 -1 -1 -1 -1 -1 -nan -1 -1 -nan -0.476081 
Shoots/CH_IMAGES/snapshot221631/VIS_SV_0_z1_h1_g0_e65_v500_new_470533_0.png 0 0 -nan 0 0 0 -nan -nan 0 -1 -1 -1 -1 -1 -1 -nan -1 -1 -nan -0.492771 
Shoots/CH_IMAGES/snapshot221632/VIS_SV_0_z1_h1_g0_e65_v500_new_470539_0.png 36292 558044 0.0650344 7689.51 811 1199 1241.23 702.45 7 1015.3 1652.96 2046.63 804.357 0 1.1018 0.00771301 0.393015 2.54443 1.07055 -0.491251 
Shoots/CH_IMAGES/snapshot221632/VIS_SV_90_z1_h1_g0_e65_v500_new_470540_0.png 39695 527589 0.0752385 9029.9 809 1165 1256.61 703.397 11 1300.85 658.67 1031.26 579.119 6.78726 0.936417 0.00611758 0.561562 1.78075 1.08276 -0.545489 
Shoots/CH_IMAGES/snapshot221633/VIS_SV_0_z1_h1_g0_e65_v500_new_470545_0.png 0 0 -nan 0 0 0 -nan -nan 0 -1 -1 -1 -1 -1 -1 -nan -1 -1 -nan -0.499793 
Shoots/CH_IMAGES/snapshot221633/VIS_SV_90_z1_h1_g0_e65_v500_new_470546_0.png 0 0 -nan 0 0 0 -nan -nan 0 -1 -1 -1 -1 -1 -1 -nan -1 -1 -nan -0.473906 
Shoots/CH_IMAGES/snapshot221634/VIS_SV_90_z1_h1_g0_e65_v500_new_470552_0.png 0 0 -nan 0 0 0 -nan -nan 0 -1 -1 -1 -1 -1 -1 -nan -1 -1 -nan -0.46143 
Shoots/CH_IMAGES/snapshot221634/VIS_SV_0_z1_h1_g0_e65_v500_new_470551_0.png 0 0 -nan 0 0 0 -nan -nan 0 -1 -1 -1 -1 -1 -1 -nan -1 -1 -nan -0.469101 
Shoots/CH_IMAGES/snapshot221635/VIS_SV_90_z1_h1_g0_e65_v500_new_470558_0.png 15059 186518 0.0807373 4930.04 449 637 1179.23 1028.3 28 667.003 1325.63 1427.12 806.378 44.4218 0.932696 0.00778584 0.565039 1.76979 1.06032 -0.471476 
Shoots/CH_IMAGES/snapshot221635/VIS_SV_0_z1_h1_g0_e65_v500_new_470557_0.png 18848 78917 0.238833 3064.48 193 640 1242.43 966.011 21 1211.62 1034.27 684.51 188.698 9.83675 1.2036 0.025221 0.275669 3.62754 1.06178 -0.507547 
Shoots/CH_IMAGES/snapshot221636/VIS_SV_90_z1_h1_g0_e65_v500_new_470564_0.png 62436 825081 0.0756726 9723.82 1318 1243 1227.31 587.828 10 1309.31 653.484 1338.61 807.437 130.617 0.890854 0.00829795 0.60319 1.65785 1.15535 -0.56056 
Shoots/CH_IMAGES/snapshot221636/VIS_SV_0_z1_h1_g0_e65_v500_new_470563_0.png 63724 796042 0.0800511 9148.23 881 1339 1258.01 629.293 11 1230.43 541.23 1140.05 713.666 5.0343 0.864878 0.00956839 0.625993 1.59746 1.16677 -0.553204 
Shoots/CH_IMAGES/snapshot221637/VIS_SV_0_z1_h1_g0_e65_v500_new_470569_0.png 17186 90798 0.189277 3293.6 268 578 1227.61 1023.68 22 1162.69 960.095 583.56 205.342 170.168 1.13853 0.0199088 0.351877 2.8419 1.06178 -0.458959 
Shoots/CH_IMAGES/snapshot221637/VIS_SV_90_z1_h1_g0_e65_v500_new_470570_0.png 17805 148281 0.120076 4236.87 484 574 1239.78 1025.88 13 1245.76 1030.51 547.632 344.918 34.1043 0.860424 0.0124641 0.629835 1.58772 1.08726 -0.420788 
Shoots/CH_IMAGES/snapshot221638/VIS_SV_90_z1_h1_g0_e65_v500_new_470576_0.png 19168 176880 0.108367 4684.46 332 837 1203.25 861.019 10 531.05 229.389 1611.83 1275.19 0 0.646314 0.0109766 0.791139 1.264 0.93637 -0.416927 
Shoots/CH_IMAGES/snapshot221638/VIS_SV_0_z1_h1_g0_e65_v500_new_470575_0.png 19489 411418 0.0473703 8016.23 939 856 1129.75 814.938 10 1503.67 435.515 963.805 929.199 0 0.267978 0.00381117 0.964094 1.03724 0.986269 -0.4067 
Shoots/CH_IMAGES/snapshot221639/VIS_SV_90_z1_h1_g0_e65_v500_new_470582_0.png 0 0 -nan 0 0 0 -nan -nan 0 -1 -1 -1 -1 -1 -1 -nan -1 -1 -nan -0.386745 
Shoots/CH_IMAGES/snapshot221639/VIS_SV_0_z1_h1_g0_e65_v500_new_470581_0.png 0 0 -nan 0 0 0 -nan -nan 0 -1 -1 -1 -1 -1 -1 -nan -1 -1 -nan -0.371756 
Shoots/CH_IMAGES/snapshot221640/VIS_SV_0_z1_h1_g0_e65_v500_new_470587_0.png 0 0 -nan 0 0 0 -nan -nan 0 -1 -1 -1 -1 -1 -1 -nan -1 -1 -nan -0.353337 
Shoots/CH_IMAGES/snapshot221640/VIS_SV_90_z1_h1_g0_e65_v500_new_470588_0.png 0 0 -nan 0 0 0 -nan -nan 0 -1 -1 -1 -1 -1 -1 -nan -1 -1 -nan -0.424841 
Shoots/CH_IMAGES/snapshot221641/VIS_SV_90_z1_h1_g0_e65_v500_new_470594_0.png 44550 513250 0.0867999 8674.08 1002 879 1302.07 828.422 14 2547.59 2162.25 3923.12 1252.01 138.15 1.16693 0.00744065 0.319137 3.13345 1.11186 -0.504317 
Shoots/CH_IMAGES/snapshot221641/VIS_SV_0_z1_h1_g0_e65_v500_new_470593_0.png 41936 364342 0.1151 6376.85 763 907 1042.3 719.663 20 1293.04 474.438 721.064 639.573 137.565 0.475426 0.0129594 0.886985 1.12741 1.13907 -0.451187 
Shoots/CH_IMAGES/snapshot221642/VIS_SV_90_z1_h1_g0_e65_v500_new_470597_0.png 0 0 -nan 0 0 0 -nan -nan 0 -1 -1 -1 -1 -1 -1 -nan -1 -1 -nan -0.40974 
Shoots/CH_IMAGES/snapshot221642/VIS_SV_0_z1_h1_g0_e65_v500_new_470596_0.png 0 0 -nan 0 0 0 -nan -nan 0 -1 -1 -1 -1 -1 -1 -nan -1 -1 -nan -0.374479 
Shoots/CH_IMAGES/snapshot221643/VIS_SV_90_z1_h1_g0_e65_v500_new_470603_0.png 0 0 -nan 0 0 0 -nan -nan 0 -1 -1 -1 -1 -1 -1 -nan -1 -1 -nan -0.42796 
Shoots/CH_IMAGES/snapshot221643/VIS_SV_0_z1_h1_g0_e65_v500_new_470602_0.png 0 0 -nan 0 0 0 -nan -nan 0 -1 -1 -1 -1 -1 -1 -nan -1 -1 -nan -0.398064 
Shoots/CH_IMAGES/snapshot221644/VIS_SV_0_z1_h1_g0_e65_v500_new_470611_0.png 12758 129004 0.0988962 2980.71 386 614 1253.87 983.854 14 1219.46 786.15 315.473 310.545 46.3283 0.176759 0.0180449 0.984378 1.01587 1.01012 -0.447624 
Shoots/CH_IMAGES/snapshot221644/VIS_SV_90_z1_h1_g0_e65_v500_new_470612_0.png 15940 233124 0.0683755 4662.23 654 632 1340.07 938.694 15 1410.38 965.071 696.381 431.753 57.3115 0.871785 0.00921534 0.619995 1.61292 1.07725 -0.457895 
Shoots/CH_IMAGES/snapshot221645/VIS_SV_0_z1_h1_g0_e65_v500_new_470614_0.png 0 0 -nan 0 0 0 -nan -nan 0 -1 -1 -1 -1 -1 -1 -nan -1 -1 -nan -0.413443 
Shoots/CH_IMAGES/snapshot221645/VIS_SV_90_z1_h1_g0_e65_v500_new_470615_0.png 0 0 -nan 0 0 0 -nan -nan 0 -1 -1 -1 -1 -1 -1 -nan -1 -1 -nan -0.419545 
Shoots/CH_IMAGES/snapshot221646/VIS_SV_0_z1_h1_g0_e65_v500_new_470623_0.png 0 0 -nan 0 0 0 -nan -nan 0 -1 -1 -1 -1 -1 -1 -nan -1 -1 -nan -0.412857 
Shoots/CH_IMAGES/snapshot221646/VIS_SV_90_z1_h1_g0_e65_v500_new_470624_0.png 0 0 -nan 0 0 0 -nan -nan 0 -1 -1 -1 -1 -1 -1 -nan -1 -1 -nan -0.484942 
Shoots/CH_IMAGES/snapshot221647/VIS_SV_0_z1_h1_g0_e65_v500_new_470629_0.png 24982 328710 0.076 6657.83 624 1233 1208.9 806.543 17 1633.09 679.152 1283.97 1023.32 47.1122 0.637187 0.00708225 0.796996 1.25471 1.0016 -0.486873 
Shoots/CH_IMAGES/snapshot221647/VIS_SV_90_z1_h1_g0_e65_v500_new_470630_0.png 36276 211662 0.171386 5630.76 415 1195 1129.31 690.07 13 5113.8 1710.14 7860.9 4118.44 0 0.975793 0.0143779 0.523914 1.90871 1.05233 -0.454411 
Shoots/CH_IMAGES/snapshot221648/VIS_SV_0_z1_h1_g0_e65_v500_new_470635_0.png 0 0 -nan 0 0 0 -nan -nan 0 -1 -1 -1 -1 -1 -1 -nan -1 -1 -nan -0.424915 
Shoots/CH_IMAGES/snapshot221648/VIS_SV_90_z1_h1_g0_e65_v500_new_470636_0.png 0 0 -nan 0 0 0 -nan -nan 0 -1 -1 -1 -1 -1 -1 -nan -1 -1 -nan -0.395364 
Shoots/CH_IMAGES/snapshot221649/VIS_SV_0_z1_h1_g0_e65_v500_new_470638_0.png 42026 550468 0.0763459 6830.26 1172 882 1075.38 755.759 23 604.987 399.907 1400.36 758.083 0 0.957758 0.0113202 0.54135 1.84723 1.08517 -0.450081 
Shoots/CH_IMAGES/snapshot221649/VIS_SV_90_z1_h1_g0_e65_v500_new_470639_0.png 38257 349756 0.109382 7095 599 892 1312.82 828.25 13 1371.16 940.522 785.895 470.914 2.96107 0.895313 0.00955028 0.599207 1.66887 1.07339 -0.457977 
Shoots/CH_IMAGES/snapshot221650/VIS_SV_0_z1_h1_g0_e65_v500_new_470647_0.png 33905 467168 0.0725755 6907.87 1000 870 1245.46 834.351 29 1023.56 575.418 3322.75 881.102 33.2887 1.21229 0.00892865 0.265173 3.77113 1.05327 -0.427278 
Shoots/CH_IMAGES/snapshot221650/VIS_SV_90_z1_h1_g0_e65_v500_new_470648_0.png 40815 272791 0.14962 7022.06 485 903 1246.63 794.002 22 1297 881.942 721.478 436.47 16.2116 0.888856 0.0104016 0.604967 1.65298 1.07198 -0.426841 
Shoots/CH_IMAGES/snapshot221651/VIS_SV_0_z1_h1_g0_e65_v500_new_470653_0.png 23069 242912 0.0949687 5670.77 676 671 1197.44 932.198 28 1588.36 1140.52 1114.22 684.755 126.851 0.877998 0.00901476 0.61456 1.62718 1.14863 -0.386886 
Shoots/CH_IMAGES/snapshot221651/VIS_SV_90_z1_h1_g0_e65_v500_new_470654_0.png 23711 125546 0.188862 4057.74 357 686 1323.51 932.296 24 1476.33 1236.45 1057.11 377.618 174.778 1.13383 0.0180963 0.357216 2.79942 1.2048 -0.406045 
Shoots/CH_IMAGES/snapshot221652/VIS_SV_90_z1_h1_g0_e65_v500_new_470660_0.png 12812 221098 0.0579472 4804.01 566 679 1275.85 996.72 8 1041.15 1091.91 944.857 551.4 48.6685 0.9126 0.0069762 0.58358 1.71356 1.03653 -0.352504 
Shoots/CH_IMAGES/snapshot221652/VIS_SV_0_z1_h1_g0_e65_v500_new_470659_0.png 18506 72394 0.255629 2648.67 155 703 1228.22 966.225 23 1224.04 1006.72 645.555 124.388 1.29675 1.27068 0.0331487 0.192684 5.18986 1.05139 -0.38243 
Shoots/CH_IMAGES/snapshot221653/VIS_SV_0_z1_h1_g0_e65_v500_new_470665_0.png 40371 459936 0.0877754 8895.69 853 1054 1155.57 753.457 10 599.395 1615.16 2422.22 789.701 29.4744 1.16101 0.00641091 0.326024 3.06726 1.08437 -0.468435 
Shoots/CH_IMAGES/snapshot221653/VIS_SV_90_z1_h1_g0_e65_v500_new_470666_0.png 49528 621314 0.0797149 7961.89 1039 1014 1338.39 733.648 11 1331.21 732.316 1070.63 627.029 34.4173 0.910314 0.00981811 0.585664 1.70746 1.11762 -0.459842 
Shoots/CH_IMAGES/snapshot221654/VIS_SV_0_z1_h1_g0_e65_v500_new_470671_0.png 0 0 -nan 0 0 0 -nan -nan 0 -1 -1 -1 -1 -1 -1 -nan -1 -1 -nan -0.389393 
Shoots/CH_IMAGES/snapshot221654/VIS_SV_90_z1_h1_g0_e65_v500_new_470672_0.png 0 0 -nan 0 0 0 -nan -nan 0 -1 -1 -1 -1 -1 -1 -nan -1 -1 -nan -0.39952 
Shoots/CH_IMAGES/snapshot221655/VIS_SV_0_z1_h1_g0_e65_v500_new_470674_0.png 0 0 -nan 0 0 0 -nan -nan 0 -1 -1 -1 -1 -1 -1 -nan -1 -1 -nan -0.360539 
Shoots/CH_IMAGES/snapshot221655/VIS_SV_90_z1_h1_g0_e65_v500_new_470675_0.png 0 0 -nan 0 0 0 -nan -nan 0 -1 -1 -1 -1 -1 -1 -nan -1 -1 -nan -0.417911 
Shoots/CH_IMAGES/snapshot221656/VIS_SV_90_z1_h1_g0_e65_v500_new_470684_0.png 0 0 -nan 0 0 0 -nan -nan 0 -1 -1 -1 -1 -1 -1 -nan -1 -1 -nan -0.437676 
Shoots/CH_IMAGES/snapshot221656/VIS_SV_0_z1_h1_g0_e65_v500_new_470683_0.png 0 0 -nan 0 0 0 -nan -nan 0 -1 -1 -1 -1 -1 -1 -nan -1 -1 -nan -0.409054 
Shoots/CH_IMAGES/snapshot221657/VIS_SV_90_z1_h1_g0_e65_v500_new_470687_0.png 33832 250048 0.135302 5883.94 530 1106 1243.52 837.945 21 1265.63 876.044 968.464 423.125 23.4012 1.06122 0.0122801 0.436903 2.28884 1.04209 -0.457763 
Shoots/CH_IMAGES/snapshot221657/VIS_SV_0_z1_h1_g0_e65_v500_new_470686_0.png 29249 531594 0.0550213 7293.96 854 1216 1262.03 843.48 15 20.1184 1286.95 3027.32 1321.48 64.2243 1.06158 0.00690866 0.43652 2.29085 1.03508 -0.432702 
Shoots/CH_IMAGES/snapshot221658/VIS_SV_90_z1_h1_g0_e65_v500_new_470696_0.png 0 0 -nan 0 0 0 -nan -nan 0 -1 -1 -1 -1 -1 -1 -nan -1 -1 -nan -0.379078 
Shoots/CH_IMAGES/snapshot221658/VIS_SV_0_z1_h1_g0_e65_v500_new_470695_0.png 0 0 -nan 0 0 0 -nan -nan 0 -1 -1 -1 -1 -1 -1 -nan -1 -1 -nan -0.388169 
Shoots/CH_IMAGES/snapshot221659/VIS_SV_0_z1_h1_g0_e65_v500_new_470701_0.png 50916 479693 0.106143 10613.1 828 955 1182.74 795.904 38 1057.66 777.991 911.825 552.147 139.654 0.888211 0.00568041 0.60554 1.65142 1.13105 -0.450406 
Shoots/CH_IMAGES/snapshot221659/VIS_SV_90_z1_h1_g0_e65_v500_new_470702_0.png 43768 390252 0.112153 7506.81 718 932 1230.31 779.589 21 1395.28 971.663 983.193 602.167 156.178 0.880386 0.00976013 0.61246 1.63276 1.08965 -0.470875 
Shoots/CH_IMAGES/snapshot221660/VIS_SV_90_z1_h1_g0_e65_v500_new_470708_0.png 0 0 -nan 0 0 0 -nan -nan 0 -1 -1 -1 -1 -1 -1 -nan -1 -1 -nan -0.411958 
Shoots/CH_IMAGES/snapshot221660/VIS_SV_0_z1_h1_g0_e65_v500_new_470707_0.png 0 0 -nan 0 0 0 -nan -nan 0 -1 -1 -1 -1 -1 -1 -nan -1 -1 -nan -0.337518 
Shoots/CH_IMAGES/snapshot221661/VIS_SV_90_z1_h1_g0_e65_v500_new_470714_0.png 0 0 -nan 0 0 0 -nan -nan 0 -1 -1 -1 -1 -1 -1 -nan -1 -1 -nan -0.332541 
Shoots/CH_IMAGES/snapshot221661/VIS_SV_0_z1_h1_g0_e65_v500_new_470713_0.png 0 0 -nan 0 0 0 -nan -nan 0 -1 -1 -1 -1 -1 -1 -nan -1 -1 -nan -0.350657 
Shoots/CH_IMAGES/snapshot221662/VIS_SV_90_z1_h1_g0_e65_v500_new_470720_0.png 0 0 -nan 0 0 0 -nan -nan 0 -1 -1 -1 -1 -1 -1 -nan -1 -1 -nan -0.370496 
Shoots/CH_IMAGES/snapshot221662/VIS_SV_0_z1_h1_g0_e65_v500_new_470719_0.png 0 0 -nan 0 0 0 -nan -nan 0 -1 -1 -1 -1 -1 -1 -nan -1 -1 -nan -0.377453 
Shoots/CH_IMAGES/snapshot221663/VIS_SV_90_z1_h1_g0_e65_v500_new_470726_0.png 6188 59020 0.104846 2131.4 315 338 1295.7 1164.06 20 1261.58 1003.35 305.71 284.584 0 0.371767 0.0171171 0.930895 1.07424 1.03328 -0.382075 
Shoots/CH_IMAGES/snapshot221663/VIS_SV_0_z1_h1_g0_e65_v500_new_470725_0.png 3738 33962.5 0.110063 1706.78 200 322 1154.08 1170 13 1162.45 1185.24 310.656 144.593 155.345 1.03398 0.0161247 0.465444 2.14849 0.94775 -0.34014 
Shoots/CH_IMAGES/snapshot221664/VIS_SV_90_z1_h1_g0_e65_v500_new_470730_0.png 0 0 -nan 0 0 0 -nan -nan 0 -1 -1 -1 -1 -1 -1 -nan -1 -1 -nan -0.346224 
Shoots/CH_IMAGES/snapshot221664/VIS_SV_0_z1_h1_g0_e65_v500_new_470729_0.png 0 0 -nan 0 0 0 -nan -nan 0 -1 -1 -1 -1 -1 -1 -nan -1 -1 -nan -0.342696 
Shoots/CH_IMAGES/snapshot221665/VIS_SV_0_z1_h1_g0_e65_v500_new_470737_0.png 5131 34683.5 0.147938 1696.75 221 209 1187.64 1275.01 17 1143.8 1260.43 249.766 176.497 63.4263 0.765967 0.0223964 0.706647 1.41513 0.984482 -0.35465 
Shoots/CH_IMAGES/snapshot221666/VIS_SV_0_z1_h1_g0_e65_v500_new_470743_0.png 0 0 -nan 0 0 0 -nan -nan 0 -1 -1 -1 -1 -1 -1 -nan -1 -1 -nan -0.369981 
Shoots/CH_IMAGES/snapshot221665/VIS_SV_90_z1_h1_g0_e65_v500_new_470738_0.png 5042 16694 0.302025 1479.64 237 218 1104.48 1217.49 9 1107.9 1225.53 315.776 69.512 132.579 1.2489 0.0289402 0.22013 4.54276 1.13881 -0.363086 
Shoots/CH_IMAGES/snapshot221666/VIS_SV_90_z1_h1_g0_e65_v500_new_470744_0.png 0 0 -nan 0 0 0 -nan -nan 0 -1 -1 -1 -1 -1 -1 -nan -1 -1 -nan -0.381482 
Shoots/CH_IMAGES/snapshot221667/VIS_SV_90_z1_h1_g0_e65_v500_new_470747_0.png 27211 392598 0.06931 6424.58 644 1062 1254.36 809.03 12 1353.99 814.784 883.907 492.443 4.67102 0.941147 0.00828448 0.557121 1.79494 1.01662 -0.434349 
Shoots/CH_IMAGES/snapshot221667/VIS_SV_0_z1_h1_g0_e65_v500_new_470746_0.png 21592 400945 0.0538528 7063.13 758 1061 1026.99 721.329 17 1179.97 566.749 556.294 393.095 138.395 0.765986 0.00543886 0.706633 1.41516 1.0238 -0.432538 
Shoots/CH_IMAGES/snapshot221668/VIS_SV_90_z1_h1_g0_e65_v500_new_470755_0.png 43787 505104 0.0866891 7727.22 976 1020 1207.74 742.948 36 751.108 1021.39 1545.88 1092.57 57.6717 0.765817 0.00921528 0.706762 1.4149 1.15281 -0.432562 
Shoots/CH_IMAGES/snapshot221668/VIS_SV_0_z1_h1_g0_e65_v500_new_470754_0.png 37407 398192 0.0939422 7394.08 593 1086 1091.71 643.73 29 1038.79 701.23 1025.81 369.699 162.21 1.13102 0.00859795 0.360395 2.77473 1.06709 -0.469125 
Shoots/CH_IMAGES/snapshot221669/VIS_SV_90_z1_h1_g0_e65_v500_new_470762_0.png 0 0 -nan 0 0 0 -nan -nan 0 -1 -1 -1 -1 -1 -1 -nan -1 -1 -nan -0.396348 
Shoots/CH_IMAGES/snapshot221669/VIS_SV_0_z1_h1_g0_e65_v500_new_470761_0.png 0 0 -nan 0 0 0 -nan -nan 0 -1 -1 -1 -1 -1 -1 -nan -1 -1 -nan -0.361566 
Shoots/CH_IMAGES/snapshot221670/VIS_SV_90_z1_h1_g0_e65_v500_new_470768_0.png 20853 131760 0.158266 3845.54 400 666 1187.95 975.746 8 1275.05 926.044 1573.72 300.065 160.068 1.27226 0.01772 0.190672 5.2446 1.17407 -0.426653 
Shoots/CH_IMAGES/snapshot221670/VIS_SV_0_z1_h1_g0_e65_v500_new_470767_0.png 15456 257411 0.0600441 4886.43 601 792 1106.01 932.149 17 1146.11 713.758 730.421 524.143 125.782 0.751544 0.00813437 0.717591 1.39355 1.07034 -0.408237 
Shoots/CH_IMAGES/snapshot221671/VIS_SV_0_z1_h1_g0_e65_v500_new_470773_0.png 31430 469171 0.0669905 6161.93 815 1058 1165.04 728.304 14 1319.25 526.106 3317.36 795.332 149.613 1.23309 0.0104021 0.239748 4.17104 1.09437 -0.442035 
Shoots/CH_IMAGES/snapshot221671/VIS_SV_90_z1_h1_g0_e65_v500_new_470774_0.png 33252 440850 0.075427 7306.99 739 1134 1198.79 765.476 16 1113.69 592.493 1314.41 560.94 6.70215 1.07074 0.00782619 0.42676 2.34324 1.05451 -0.416423 
Shoots/CH_IMAGES/snapshot221672/VIS_SV_0_z1_h1_g0_e65_v500_new_470776_0.png 4658 149931 0.0310676 3283.51 581 556 1143.64 998.981 18 1253.13 879.558 599.726 324.655 145.578 0.957769 0.00542917 0.541339 1.84727 0.889975 -0.374828 
Shoots/CH_IMAGES/snapshot221673/VIS_SV_90_z1_h1_g0_e65_v500_new_470786_0.png 0 0 -nan 0 0 0 -nan -nan 0 -1 -1 -1 -1 -1 -1 -nan -1 -1 -nan -0.358702 
Shoots/CH_IMAGES/snapshot221672/VIS_SV_90_z1_h1_g0_e65_v500_new_470777_0.png 11074 59222.5 0.18699 2584.33 205 566 1210.39 1051.64 21 1180.07 1043.41 496.81 128.04 163.991 1.21842 0.0208362 0.257723 3.88013 0.971091 -0.388104 
Shoots/CH_IMAGES/snapshot221673/VIS_SV_0_z1_h1_g0_e65_v500_new_470785_0.png 0 0 -nan 0 0 0 -nan -nan 0 -1 -1 -1 -1 -1 -1 -nan -1 -1 -nan -0.336141 
Shoots/CH_IMAGES/snapshot221674/VIS_SV_90_z1_h1_g0_e65_v500_new_470792_0.png 0 0 -nan 0 0 0 -nan -nan 0 -1 -1 -1 -1 -1 -1 -nan -1 -1 -nan -0.332564 
Shoots/CH_IMAGES/snapshot221674/VIS_SV_0_z1_h1_g0_e65_v500_new_470791_0.png 0 0 -nan 0 0 0 -nan -nan 0 -1 -1 -1 -1 -1 -1 -nan -1 -1 -nan -0.318888 
Shoots/CH_IMAGES/snapshot221675/VIS_SV_0_z1_h1_g0_e65_v500_new_470797_0.png 5372 19044.5 0.282076 1214.01 138 387 1313.69 1211.94 11 1204.34 1184.6 475.212 211.199 12.4173 1.0541 0.0458038 0.444431 2.25007 0.974248 -0.313538 
Shoots/CH_IMAGES/snapshot221675/VIS_SV_90_z1_h1_g0_e65_v500_new_470798_0.png 4937 12586.5 0.392246 1361.9 62 367 1261.07 1184.04 15 1245.91 1162.1 321.41 76.6376 0.0833434 1.23415 0.0334491 0.238442 4.19389 0.956911 -0.337241 
Shoots/CH_IMAGES/snapshot221676/VIS_SV_0_z1_h1_g0_e65_v500_new_470803_0.png 64096 774564 0.0827511 9526.66 1029 1237 1278.69 653.754 14 1283.14 662.083 1007.72 841.066 38.7658 0.575114 0.00887482 0.834622 1.19815 1.16891 -0.42637 
Shoots/CH_IMAGES/snapshot221677/VIS_SV_90_z1_h1_g0_e65_v500_new_470810_0.png 0 0 -nan 0 0 0 -nan -nan 0 -1 -1 -1 -1 -1 -1 -nan -1 -1 -nan -0.307718 
Shoots/CH_IMAGES/snapshot221676/VIS_SV_90_z1_h1_g0_e65_v500_new_470804_0.png 71387 765602 0.0932429 9227.9 1273 1340 1254.35 589.224 9 1353.02 537.032 1291.09 911.643 62.8145 0.76668 0.0105347 0.706101 1.41623 1.18297 -0.421789 
Shoots/CH_IMAGES/snapshot221677/VIS_SV_0_z1_h1_g0_e65_v500_new_470809_0.png 0 0 -nan 0 0 0 -nan -nan 0 -1 -1 -1 -1 -1 -1 -nan -1 -1 -nan -0.321226 
Shoots/CH_IMAGES/snapshot221678/VIS_SV_90_z1_h1_g0_e65_v500_new_470813_0.png 0 0 -nan 0 0 0 -nan -nan 0 -1 -1 -1 -1 -1 -1 -nan -1 -1 -nan -0.330165 
Shoots/CH_IMAGES/snapshot221678/VIS_SV_0_z1_h1_g0_e65_v500_new_470812_0.png 0 0 -nan 0 0 0 -nan -nan 0 -1 -1 -1 -1 -1 -1 -nan -1 -1 -nan -0.304268 
Shoots/CH_IMAGES/snapshot221679/VIS_SV_0_z1_h1_g0_e65_v500_new_470821_0.png 48035 655784 0.0732482 9265.05 1135 1109 1239.49 640.178 29 1321.59 608.579 1057.84 818.469 134.764 0.672728 0.00703189 0.773718 1.29246 1.17895 -0.38085 
Shoots/CH_IMAGES/snapshot221679/VIS_SV_90_z1_h1_g0_e65_v500_new_470822_0.png 47625 365069 0.130455 5744.46 638 1020 1183.85 695.035 22 387.616 1889.25 3267.75 1252.67 24.7394 1.11054 0.0181362 0.383345 2.60862 1.0953 -0.44373 
Shoots/CH_IMAGES/snapshot221680/VIS_SV_90_z1_h1_g0_e65_v500_new_470828_0.png 0 0 -nan 0 0 0 -nan -nan 0 -1 -1 -1 -1 -1 -1 -nan -1 -1 -nan -0.345649 
Shoots/CH_IMAGES/snapshot221680/VIS_SV_0_z1_h1_g0_e65_v500_new_470827_0.png 0 0 -nan 0 0 0 -nan -nan 0 -1 -1 -1 -1 -1 -1 -nan -1 -1 -nan -0.385624 
Shoots/CH_IMAGES/snapshot221681/VIS_SV_0_z1_h1_g0_e65_v500_new_470833_0.png 0 0 -nan 0 0 0 -nan -nan 0 -1 -1 -1 -1 -1 -1 -nan -1 -1 -nan -0.38198 
Shoots/CH_IMAGES/snapshot221681/VIS_SV_90_z1_h1_g0_e65_v500_new_470834_0.png 0 0 -nan 0 0 0 -nan -nan 0 -1 -1 -1 -1 -1 -1 -nan -1 -1 -nan -0.380009 
Shoots/CH_IMAGES/snapshot221682/VIS_SV_90_z1_h1_g0_e65_v500_new_470837_0.png 57317 918685 0.0623903 10812.1 1353 1165 1201.97 634.268 16 1123.35 693.192 1241.36 860.545 42.9739 0.783294 0.00616136 0.693225 1.44253 1.15095 -0.464809 
Shoots/CH_IMAGES/snapshot221682/VIS_SV_0_z1_h1_g0_e65_v500_new_470836_0.png 59500 419563 0.141814 7730.06 657 1301 1143.31 571.317 17 1122.09 671.725 1214.4 453.912 157.367 1.11913 0.012513 0.373775 2.67541 1.14286 -0.45497 
Shoots/CH_IMAGES/snapshot221683/VIS_SV_90_z1_h1_g0_e65_v500_new_470846_0.png 28311 285950 0.0990068 5781.39 687 792 1291.09 924.724 18 1213.68 914.05 1008.25 447.666 23.1265 1.05451 0.0106439 0.444003 2.25224 1.25218 -0.455129 
Shoots/CH_IMAGES/snapshot221683/VIS_SV_0_z1_h1_g0_e65_v500_new_470845_0.png 25456 223192 0.114055 5272.29 451 761 1214.23 837.467 15 1239 937.532 701.057 330.775 16.24 1.02779 0.011508 0.471822 2.11944 1.15952 -0.434132 
Shoots/CH_IMAGES/snapshot221684/VIS_SV_0_z1_h1_g0_e65_v500_new_470851_0.png 30291 402128 0.0753269 6415.52 682 1242 1091.22 639.942 16 1235.93 471.475 1833.04 734.617 156.097 1.09475 0.00924826 0.400764 2.49524 1.03406 -0.446456 
Shoots/CH_IMAGES/snapshot221684/VIS_SV_90_z1_h1_g0_e65_v500_new_470852_0.png 33295 549046 0.0606415 7722.18 781 1257 1214.48 746.993 9 1201.5 694.247 1096.44 609.468 18.4028 0.942488 0.00701631 0.555858 1.79902 1.05451 -0.414632 
Shoots/CH_IMAGES/snapshot221685/VIS_SV_0_z1_h1_g0_e65_v500_new_470857_0.png 0 0 -nan 0 0 0 -nan -nan 0 -1 -1 -1 -1 -1 -1 -nan -1 -1 -nan -0.336549 
Shoots/CH_IMAGES/snapshot221686/VIS_SV_90_z1_h1_g0_e65_v500_new_470861_0.png 45091 279983 0.161049 6470.17 483 901 1249.67 787.941 26 1499.01 1049.37 1079.52 631.118 163.971 0.911452 0.0135353 0.584628 1.71049 1.08965 -0.442041 
Shoots/CH_IMAGES/snapshot221686/VIS_SV_0_z1_h1_g0_e65_v500_new_470860_0.png 42381 550738 0.0769532 10409.7 971 839 1057.93 807.793 40 1133.57 838.554 1081.85 664.67 99.2758 0.878199 0.00491482 0.614384 1.62765 1.09043 -0.434962 
Shoots/CH_IMAGES/snapshot221685/VIS_SV_90_z1_h1_g0_e65_v500_new_470858_0.png 0 0 -nan 0 0 0 -nan -nan 0 -1 -1 -1 -1 -1 -1 -nan -1 -1 -nan -0.407647 
Shoots/CH_IMAGES/snapshot221687/VIS_SV_0_z1_h1_g0_e65_v500_new_470869_0.png 9242 75961.5 0.121667 3452.2 154 794 1236.94 908.876 18 1253.45 919.188 717.403 97.9895 4.30918 1.31409 0.00974504 0.136589 7.32122 0.956911 -0.351273 
Shoots/CH_IMAGES/snapshot221687/VIS_SV_90_z1_h1_g0_e65_v500_new_470870_0.png 18810 348826 0.0539237 5441.78 743 787 1283.49 882.312 8 1179.34 877.025 978.995 520.419 25.1892 0.9679 0.00798209 0.531585 1.88117 1.11961 -0.377577 
Shoots/CH_IMAGES/snapshot221688/VIS_SV_90_z1_h1_g0_e65_v500_new_470876_0.png 27816 181288 0.153436 4878.1 417 824 1295.16 843.486 18 1367.59 847.006 725.6 279.403 15.8825 1.10899 0.0146894 0.385065 2.59696 1.16573 -0.390141 
Shoots/CH_IMAGES/snapshot221688/VIS_SV_0_z1_h1_g0_e65_v500_new_470875_0.png 26156 374660 0.0698125 6229.75 989 769 1246.72 853.579 21 1523.84 488.092 958.932 657.937 0 0.79232 0.00846916 0.686115 1.45748 1.17178 -0.335127 
Shoots/CH_IMAGES/snapshot221689/VIS_SV_0_z1_h1_g0_e65_v500_new_470881_0.png 0 0 -nan 0 0 0 -nan -nan 0 -1 -1 -1 -1 -1 -1 -nan -1 -1 -nan -0.33436 
Shoots/CH_IMAGES/snapshot221689/VIS_SV_90_z1_h1_g0_e65_v500_new_470882_0.png 0 0 -nan 0 0 0 -nan -nan 0 -1 -1 -1 -1 -1 -1 -nan -1 -1 -nan -0.325583 
Shoots/CH_IMAGES/snapshot221690/VIS_SV_0_z1_h1_g0_e65_v500_new_470884_0.png 0 0 -nan 0 0 0 -nan -nan 0 -1 -1 -1 -1 -1 -1 -nan -1 -1 -nan -0.332421 
Shoots/CH_IMAGES/snapshot221690/VIS_SV_90_z1_h1_g0_e65_v500_new_470885_0.png 0 0 -nan 0 0 0 -nan -nan 0 -1 -1 -1 -1 -1 -1 -nan -1 -1 -nan -0.340883 
Shoots/CH_IMAGES/snapshot221691/VIS_SV_0_z1_h1_g0_e65_v500_new_470893_0.png 0 0 -nan 0 0 0 -nan -nan 0 -1 -1 -1 -1 -1 -1 -nan -1 -1 -nan -0.330445 
Shoots/CH_IMAGES/snapshot221691/VIS_SV_90_z1_h1_g0_e65_v500_new_470894_0.png 0 0 -nan 0 0 0 -nan -nan 0 -1 -1 -1 -1 -1 -1 -nan -1 -1 -nan -0.349283 
Shoots/CH_IMAGES/snapshot221692/VIS_SV_90_z1_h1_g0_e65_v500_new_470900_0.png 0 0 -nan 0 0 0 -nan -nan 0 -1 -1 -1 -1 -1 -1 -nan -1 -1 -nan -0.366188 
Shoots/CH_IMAGES/snapshot221692/VIS_SV_0_z1_h1_g0_e65_v500_new_470899_0.png 0 0 -nan 0 0 0 -nan -nan 0 -1 -1 -1 -1 -1 -1 -nan -1 -1 -nan -0.368107 
Shoots/CH_IMAGES/snapshot221693/VIS_SV_90_z1_h1_g0_e65_v500_new_470906_0.png 76017 718200 0.105844 9792.85 1046 1161 1284.16 718.436 25 1124.87 888.565 1060.92 780.694 44.3225 0.72682 0.00996099 0.735866 1.35894 1.18997 -0.450897 
Shoots/CH_IMAGES/snapshot221693/VIS_SV_0_z1_h1_g0_e65_v500_new_470905_0.png 65297 565398 0.115488 10184 797 1182 974.783 699.545 19 1055.88 736.522 972.8 852.136 166.633 0.498071 0.00791156 0.875962 1.1416 1.22714 -0.434672 
Shoots/CH_IMAGES/snapshot221694/VIS_SV_90_z1_h1_g0_e65_v500_new_470912_0.png 53906 641010 0.0840955 10251.5 1015 1034 1360.88 735.677 25 1436.83 723.684 949.489 666.256 54.7868 0.7724 0.00644575 0.701699 1.42511 1.13859 -0.434855 
Shoots/CH_IMAGES/snapshot221694/VIS_SV_0_z1_h1_g0_e65_v500_new_470911_0.png 50515 451366 0.111916 8275.1 832 1010 1134.02 720.747 17 898.077 1089.54 1236.95 801.999 4.89112 0.83861 0.00927008 0.648367 1.54234 1.12146 -0.420592 
Shoots/CH_IMAGES/snapshot221695/VIS_SV_90_z1_h1_g0_e65_v500_new_470918_0.png 0 0 -nan 0 0 0 -nan -nan 0 -1 -1 -1 -1 -1 -1 -nan -1 -1 -nan -0.392845 
Shoots/CH_IMAGES/snapshot221695/VIS_SV_0_z1_h1_g0_e65_v500_new_470917_0.png 0 0 -nan 0 0 0 -nan -nan 0 -1 -1 -1 -1 -1 -1 -nan -1 -1 -nan -0.396342 
Shoots/CH_IMAGES/snapshot221696/VIS_SV_0_z1_h1_g0_e65_v500_new_470923_0.png 28613 395178 0.0724053 6598.2 699 962 1208.58 788.485 17 1174.01 628.7 1411.75 469.492 13.2786 1.15537 0.0082589 0.332561 3.00697 1.02392 -0.462745 
Shoots/CH_IMAGES/snapshot221696/VIS_SV_90_z1_h1_g0_e65_v500_new_470924_0.png 27231 427637 0.0636778 5807.77 819 938 1162.46 790.725 13 1381.76 614.932 1164.72 747.833 141.888 0.846083 0.0101451 0.642072 1.55746 1.00517 -0.438818 
Shoots/CH_IMAGES/snapshot221697/VIS_SV_90_z1_h1_g0_e65_v500_new_470930_0.png 0 0 -nan 0 0 0 -nan -nan 0 -1 -1 -1 -1 -1 -1 -nan -1 -1 -nan -2.22473 
Shoots/CH_IMAGES/snapshot221697/VIS_SV_0_z1_h1_g0_e65_v500_new_470929_0.png 0 0 -nan 0 0 0 -nan -nan 0 -1 -1 -1 -1 -1 -1 -nan -1 -1 -nan -2.25064 
Shoots/CH_IMAGES/snapshot221698/VIS_SV_90_z1_h1_g0_e65_v500_new_470933_0.png 0 0 -nan 0 0 0 -nan -nan 0 -1 -1 -1 -1 -1 -1 -nan -1 -1 -nan -0.829467 
Shoots/CH_IMAGES/snapshot221698/VIS_SV_0_z1_h1_g0_e65_v500_new_470932_0.png 0 0 -nan 0 0 0 -nan -nan 0 -1 -1 -1 -1 -1 -1 -nan -1 -1 -nan -0.773318 
Shoots/CH_IMAGES/snapshot221699/VIS_SV_0_z1_h1_g0_e65_v500_new_470941_0.png 0 0 -nan 0 0 0 -nan -nan 0 -1 -1 -1 -1 -1 -1 -nan -1 -1 -nan -0.726908 
Shoots/CH_IMAGES/snapshot221699/VIS_SV_90_z1_h1_g0_e65_v500_new_470942_0.png 0 0 -nan 0 0 0 -nan -nan 0 -1 -1 -1 -1 -1 -1 -nan -1 -1 -nan -0.709136 
Shoots/CH_IMAGES/snapshot221700/VIS_SV_0_z1_h1_g0_e65_v500_new_470947_0.png 31090 174514 0.178151 6293.78 298 823 1207.22 877.458 17 1224.15 884.959 707.045 257.927 3.66602 1.12712 0.00986296 0.364796 2.74126 1.206 -0.592563 
Shoots/CH_IMAGES/snapshot221700/VIS_SV_90_z1_h1_g0_e65_v500_new_470948_0.png 38278 383874 0.0997149 7461.68 836 819 1239.07 888.573 28 1251.34 900.897 845.135 605.663 62.3846 0.7528 0.00863944 0.716646 1.39539 1.25814 -0.557851 
Shoots/CH_IMAGES/snapshot221701/VIS_SV_0_z1_h1_g0_e65_v500_new_470950_0.png 39406 546304 0.0721321 8560.4 968 1091 1184.77 752.666 9 1106.13 692.125 1120.74 683.384 22.5363 0.883446 0.00675746 0.609761 1.63999 1.0795 -0.418602 
Shoots/CH_IMAGES/snapshot221701/VIS_SV_90_z1_h1_g0_e65_v500_new_470951_0.png 33466 301864 0.110864 6728.59 730 1035 1129.78 720.813 19 1323.47 570.488 802.08 465.211 151.759 0.91651 0.00928894 0.580005 1.72412 1.03945 -0.41254 
Shoots/CH_IMAGES/snapshot221702/VIS_SV_0_z1_h1_g0_e65_v500_new_470959_0.png 30202 511981 0.0589905 7123.21 880 1113 1313.95 769.176 12 1386.91 731.338 978.616 636.534 171.539 0.836131 0.00747986 0.650443 1.53741 1.0994 -0.310268 
Shoots/CH_IMAGES/snapshot221702/VIS_SV_90_z1_h1_g0_e65_v500_new_470960_0.png 21848 213310 0.102424 4777.29 440 1101 1149.43 795.114 15 128.708 -1391.09 5290.35 486.195 156.476 1.34766 0.0120298 0.0919023 10.8811 1.02139 -0.29099 
Shoots/CH_IMAGES/snapshot221703/VIS_SV_90_z1_h1_g0_e65_v500_new_470966_0.png 0 0 -nan 0 0 0 -nan -nan 0 -1 -1 -1 -1 -1 -1 -nan -1 -1 -nan -0.189125 
Shoots/CH_IMAGES/snapshot221703/VIS_SV_0_z1_h1_g0_e65_v500_new_470965_0.png 0 0 -nan 0 0 0 -nan -nan 0 -1 -1 -1 -1 -1 -1 -nan -1 -1 -nan -0.203037 
Shoots/CH_IMAGES/snapshot221704/VIS_SV_0_z1_h1_g0_e65_v500_new_470971_0.png 0 0 -nan 0 0 0 -nan -nan 0 -1 -1 -1 -1 -1 -1 -nan -1 -1 -nan -0.136506 
Shoots/CH_IMAGES/snapshot221704/VIS_SV_90_z1_h1_g0_e65_v500_new_470972_0.png 0 0 -nan 0 0 0 -nan -nan 0 -1 -1 -1 -1 -1 -1 -nan -1 -1 -nan -0.160635 
Shoots/CH_IMAGES/snapshot221705/VIS_SV_0_z1_h1_g0_e65_v500_new_470977_0.png 0 0 -nan 0 0 0 -nan -nan 0 -1 -1 -1 -1 -1 -1 -nan -1 -1 -nan -0.12961 
Shoots/CH_IMAGES/snapshot221705/VIS_SV_90_z1_h1_g0_e65_v500_new_470978_0.png 0 0 -nan 0 0 0 -nan -nan 0 -1 -1 -1 -1 -1 -1 -nan -1 -1 -nan -0.132107 
Shoots/CH_IMAGES/snapshot221706/VIS_SV_90_z1_h1_g0_e65_v500_new_470984_0.png 15040 115348 0.130388 4286.97 294 666 1199.89 967.091 19 1209.92 973.045 590.079 229.578 6.2413 1.10538 0.0102839 0.389063 2.57028 1.03653 -0.148539 
Shoots/CH_IMAGES/snapshot221706/VIS_SV_0_z1_h1_g0_e65_v500_new_470983_0.png 14368 259800 0.055304 5396.62 723 674 1254.38 968.935 21 1092.67 980.029 831.207 568.562 62.8095 0.79496 0.00619958 0.684019 1.46195 1.06681 -0.117783 
Shoots/CH_IMAGES/snapshot221707/VIS_SV_90_z1_h1_g0_e65_v500_new_470990_0.png 0 0 -nan 0 0 0 -nan -nan 0 -1 -1 -1 -1 -1 -1 -nan -1 -1 -nan -0.140145 
Shoots/CH_IMAGES/snapshot221707/VIS_SV_0_z1_h1_g0_e65_v500_new_470989_0.png 0 0 -nan 0 0 0 -nan -nan 0 -1 -1 -1 -1 -1 -1 -nan -1 -1 -nan -0.135522 
Shoots/CH_IMAGES/snapshot221708/VIS_SV_90_z1_h1_g0_e65_v500_new_470996_0.png 24120 170032 0.141855 5289.34 345 927 1245.98 881.989 8 1263.27 861.42 726.863 254.095 5.9431 1.14055 0.0108339 0.349578 2.86059 0.972019 -0.187906 
Shoots/CH_IMAGES/snapshot221708/VIS_SV_0_z1_h1_g0_e65_v500_new_470995_0.png 24866 370314 0.0671484 6645.15 674 905 1232.23 868.257 9 1206.76 585.504 1313.55 502.772 12.8963 1.11107 0.0070763 0.382758 2.61262 1.00517 -0.175819 
Shoots/CH_IMAGES/snapshot221709/VIS_SV_0_z1_h1_g0_e65_v500_new_471001_0.png 0 0 -nan 0 0 0 -nan -nan 0 -1 -1 -1 -1 -1 -1 -nan -1 -1 -nan -0.151572 
Shoots/CH_IMAGES/snapshot221709/VIS_SV_90_z1_h1_g0_e65_v500_new_471002_0.png 0 0 -nan 0 0 0 -nan -nan 0 -1 -1 -1 -1 -1 -1 -nan -1 -1 -nan -0.139305 
Shoots/CH_IMAGES/snapshot221710/VIS_SV_90_z1_h1_g0_e65_v500_new_471008_0.png 17274 269965 0.0639861 5537.85 645 823 1243.47 901.161 8 751.659 1030.42 1290.39 893.078 70.4218 0.784727 0.00707816 0.692102 1.44487 1.10851 -0.172718 
Shoots/CH_IMAGES/snapshot221710/VIS_SV_0_z1_h1_g0_e65_v500_new_471007_0.png 20638 178439 0.115659 4533.34 437 891 1239.46 860.911 9 1361.32 779.47 675.041 288.344 164.059 1.07037 0.0126195 0.42715 2.3411 0.957206 -0.161332 
Shoots/CH_IMAGES/snapshot221711/VIS_SV_90_z1_h1_g0_e65_v500_new_471014_0.png 13355 181114 0.0737379 3843.38 490 708 1319.38 938.486 12 877.067 399.442 1294.44 934.306 0 0.745944 0.0113613 0.721784 1.38546 1.10327 -0.193152 
Shoots/CH_IMAGES/snapshot221711/VIS_SV_0_z1_h1_g0_e65_v500_new_471013_0.png 13350 123050 0.108492 4531.5 356 696 1173.61 951.988 12 585.361 2298.11 3192.65 843.924 18.665 1.21299 0.00816972 0.264333 3.7831 1.03814 -0.146193 
Shoots/CH_IMAGES/snapshot221712/VIS_SV_90_z1_h1_g0_e65_v500_new_471020_0.png 48891 536416 0.0911439 7638.19 1037 936 1333.7 682.704 27 1221.49 736.618 1097.27 708.082 64.1725 0.842244 0.0105307 0.645312 1.54964 1.11209 -0.210401 
Shoots/CH_IMAGES/snapshot221712/VIS_SV_0_z1_h1_g0_e65_v500_new_471019_0.png 50508 428276 0.117933 8392.83 757 979 1014.46 694.494 22 973.299 776.994 969.4 429.858 147.571 1.05506 0.00901058 0.443427 2.25516 1.12257 -0.205191 
Shoots/CH_IMAGES/snapshot221713/VIS_SV_90_z1_h1_g0_e65_v500_new_471026_0.png 0 0 -nan 0 0 0 -nan -nan 0 -1 -1 -1 -1 -1 -1 -nan -1 -1 -nan -0.149564 
Shoots/CH_IMAGES/snapshot221713/VIS_SV_0_z1_h1_g0_e65_v500_new_471025_0.png 0 0 -nan 0 0 0 -nan -nan 0 -1 -1 -1 -1 -1 -1 -nan -1 -1 -nan -0.173554 
Shoots/CH_IMAGES/snapshot221714/VIS_SV_90_z1_h1_g0_e65_v500_new_471032_0.png 0 0 -nan 0 0 0 -nan -nan 0 -1 -1 -1 -1 -1 -1 -nan -1 -1 -nan -0.104398 
Shoots/CH_IMAGES/snapshot221714/VIS_SV_0_z1_h1_g0_e65_v500_new_471031_0.png 0 0 -nan 0 0 0 -nan -nan 0 -1 -1 -1 -1 -1 -1 -nan -1 -1 -nan -0.133686 
Shoots/CH_IMAGES/snapshot221715/VIS_SV_0_z1_h1_g0_e65_v500_new_471037_0.png 0 0 -nan 0 0 0 -nan -nan 0 -1 -1 -1 -1 -1 -1 -nan -1 -1 -nan -0.145249 
Shoots/CH_IMAGES/snapshot221716/VIS_SV_90_z1_h1_g0_e65_v500_new_471044_0.png 10082 96054 0.104962 3267.26 380 579 1193.22 1037.97 21 1127.72 1026.41 588.595 200.539 156.977 1.1483 0.0118683 0.340708 2.93506 0.983478 -0.10378 
Shoots/CH_IMAGES/snapshot221715/VIS_SV_90_z1_h1_g0_e65_v500_new_471038_0.png 0 0 -nan 0 0 0 -nan -nan 0 -1 -1 -1 -1 -1 -1 -nan -1 -1 -nan -0.122278 
Shoots/CH_IMAGES/snapshot221716/VIS_SV_0_z1_h1_g0_e65_v500_new_471043_0.png 14616 66813.5 0.218758 2717.9 154 577 1229.42 998.5 12 1223.43 1023.44 588.077 140.652 4.29028 1.23355 0.024864 0.239172 4.18109 1.01634 -0.170872 
Shoots/CH_IMAGES/snapshot221717/VIS_SV_0_z1_h1_g0_e65_v500_new_471049_0.png 0 0 -nan 0 0 0 -nan -nan 0 -1 -1 -1 -1 -1 -1 -nan -1 -1 -nan -0.117815 
Shoots/CH_IMAGES/snapshot221717/VIS_SV_90_z1_h1_g0_e65_v500_new_471050_0.png 0 0 -nan 0 0 0 -nan -nan 0 -1 -1 -1 -1 -1 -1 -nan -1 -1 -nan -0.107796 
Shoots/CH_IMAGES/snapshot221718/VIS_SV_90_z1_h1_g0_e65_v500_new_471056_0.png 0 0 -nan 0 0 0 -nan -nan 0 -1 -1 -1 -1 -1 -1 -nan -1 -1 -nan -0.124515 
Shoots/CH_IMAGES/snapshot221718/VIS_SV_0_z1_h1_g0_e65_v500_new_471055_0.png 0 0 -nan 0 0 0 -nan -nan 0 -1 -1 -1 -1 -1 -1 -nan -1 -1 -nan -0.10837 
Shoots/CH_IMAGES/snapshot221719/VIS_SV_0_z1_h1_g0_e65_v500_new_471061_0.png 51563 646928 0.0797044 10715.1 842 1180 1180.74 678.723 22 1125.18 678.608 951.219 680.094 163.859 0.755022 0.0056436 0.714971 1.39866 1.13296 -0.222856 
Shoots/CH_IMAGES/snapshot221719/VIS_SV_90_z1_h1_g0_e65_v500_new_471062_0.png 52322 493419 0.10604 9253.36 785 1086 1208.1 677.737 17 1240.91 594.24 1070.68 625.25 7.52688 0.91217 0.00767883 0.583973 1.71241 1.12913 -0.179524 
Shoots/CH_IMAGES/snapshot221720/VIS_SV_0_z1_h1_g0_e65_v500_new_471067_0.png 0 0 -nan 0 0 0 -nan -nan 0 -1 -1 -1 -1 -1 -1 -nan -1 -1 -nan -0.182693 
Shoots/CH_IMAGES/snapshot221720/VIS_SV_90_z1_h1_g0_e65_v500_new_471068_0.png 0 0 -nan 0 0 0 -nan -nan 0 -1 -1 -1 -1 -1 -1 -nan -1 -1 -nan -0.139642 
Shoots/CH_IMAGES/snapshot221721/VIS_SV_0_z1_h1_g0_e65_v500_new_471070_0.png 23798 124184 0.191634 4123.97 245 880 1241.87 806.886 11 1249.27 660.827 1095.28 187.788 2.65655 1.28728 0.017584 0.171453 5.83251 0.964027 -0.206234 
Shoots/CH_IMAGES/snapshot221721/VIS_SV_90_z1_h1_g0_e65_v500_new_471071_0.png 20277 375426 0.0540106 7057.17 774 916 1173.79 824.905 7 745.447 1030.24 1207.64 904.449 63.9098 0.708604 0.00511625 0.748941 1.33522 0.973855 -0.176334 
Shoots/CH_IMAGES/snapshot221722/VIS_SV_0_z1_h1_g0_e65_v500_new_471079_0.png 0 0 -nan 0 0 0 -nan -nan 0 -1 -1 -1 -1 -1 -1 -nan -1 -1 -nan -0.189871 
Shoots/CH_IMAGES/snapshot221722/VIS_SV_90_z1_h1_g0_e65_v500_new_471080_0.png 0 0 -nan 0 0 0 -nan -nan 0 -1 -1 -1 -1 -1 -1 -nan -1 -1 -nan -0.178435 
Shoots/CH_IMAGES/snapshot221723/VIS_SV_0_z1_h1_g0_e65_v500_new_471085_0.png 0 0 -nan 0 0 0 -nan -nan 0 -1 -1 -1 -1 -1 -1 -nan -1 -1 -nan -0.174256 
Shoots/CH_IMAGES/snapshot221723/VIS_SV_90_z1_h1_g0_e65_v500_new_471086_0.png 0 0 -nan 0 0 0 -nan -nan 0 -1 -1 -1 -1 -1 -1 -nan -1 -1 -nan -0.195108 
Shoots/CH_IMAGES/snapshot221724/VIS_SV_0_z1_h1_g0_e65_v500_new_471091_0.png 0 0 -nan 0 0 0 -nan -nan 0 -1 -1 -1 -1 -1 -1 -nan -1 -1 -nan -0.199667 
Shoots/CH_IMAGES/snapshot221724/VIS_SV_90_z1_h1_g0_e65_v500_new_471092_0.png 0 0 -nan 0 0 0 -nan -nan 0 -1 -1 -1 -1 -1 -1 -nan -1 -1 -nan -0.19105 
Shoots/CH_IMAGES/snapshot221725/VIS_SV_90_z1_h1_g0_e65_v500_new_471098_0.png 0 0 -nan 0 0 0 -nan -nan 0 -1 -1 -1 -1 -1 -1 -nan -1 -1 -nan -0.159267 
Shoots/CH_IMAGES/snapshot221725/VIS_SV_0_z1_h1_g0_e65_v500_new_471097_0.png 0 0 -nan 0 0 0 -nan -nan 0 -1 -1 -1 -1 -1 -1 -nan -1 -1 -nan -0.176248 
Shoots/CH_IMAGES/snapshot221726/VIS_SV_90_z1_h1_g0_e65_v500_new_471104_0.png 42047 302068 0.139197 7196.27 536 1001 1291.48 755.282 17 1391.37 818.237 759.166 541.964 15.2985 0.756448 0.0102031 0.713894 1.40077 1.14419 -0.239318 
Shoots/CH_IMAGES/snapshot221726/VIS_SV_0_z1_h1_g0_e65_v500_new_471103_0.png 41955 528663 0.0793606 8313.74 874 1043 1201.81 778.439 37 1069.87 764.049 1157.29 573.686 133.671 1.00428 0.00762783 0.495714 2.01729 1.08913 -0.234025 
Shoots/CH_IMAGES/snapshot221727/VIS_SV_0_z1_h1_g0_e65_v500_new_471109_0.png 0 0 -nan 0 0 0 -nan -nan 0 -1 -1 -1 -1 -1 -1 -nan -1 -1 -nan -0.120345 
Shoots/CH_IMAGES/snapshot221727/VIS_SV_90_z1_h1_g0_e65_v500_new_471110_0.png 0 0 -nan 0 0 0 -nan -nan 0 -1 -1 -1 -1 -1 -1 -nan -1 -1 -nan -0.162288 
Shoots/CH_IMAGES/snapshot221728/VIS_SV_90_z1_h1_g0_e65_v500_new_471116_0.png 11811 111140 0.106272 3134.05 369 587 1201.05 992.26 13 1705.66 708.797 1091.82 938.909 0 0.529243 0.0151107 0.859951 1.16286 1.01101 -0.134525 
Shoots/CH_IMAGES/snapshot221728/VIS_SV_0_z1_h1_g0_e65_v500_new_471115_0.png 13670 151840 0.0900293 3622.68 475 555 1291.1 1030.11 13 1172.2 737.698 584.623 551.361 44.1642 0.337324 0.0130893 0.943106 1.06033 1.03814 -0.158458 
Shoots/CH_IMAGES/snapshot221729/VIS_SV_0_z1_h1_g0_e65_v500_new_471121_0.png 0 0 -nan 0 0 0 -nan -nan 0 -1 -1 -1 -1 -1 -1 -nan -1 -1 -nan -0.137191 
Shoots/CH_IMAGES/snapshot221730/VIS_SV_0_z1_h1_g0_e65_v500_new_471127_0.png 0 0 -nan 0 0 0 -nan -nan 0 -1 -1 -1 -1 -1 -1 -nan -1 -1 -nan -0.156356 
Shoots/CH_IMAGES/snapshot221729/VIS_SV_90_z1_h1_g0_e65_v500_new_471122_0.png 0 0 -nan 0 0 0 -nan -nan 0 -1 -1 -1 -1 -1 -1 -nan -1 -1 -nan -0.155672 
Shoots/CH_IMAGES/snapshot221730/VIS_SV_90_z1_h1_g0_e65_v500_new_471128_0.png 0 0 -nan 0 0 0 -nan -nan 0 -1 -1 -1 -1 -1 -1 -nan -1 -1 -nan -0.138242 
Shoots/CH_IMAGES/snapshot221731/VIS_SV_0_z1_h1_g0_e65_v500_new_471133_0.png 27369 292388 0.0936051 5934.7 494 933 1221.65 858.932 9 1210.24 695.98 1051.94 381.734 3.47815 1.12882 0.00976497 0.362887 2.75568 1.0155 -0.175133 
Shoots/CH_IMAGES/snapshot221731/VIS_SV_90_z1_h1_g0_e65_v500_new_471134_0.png 30077 240992 0.124805 6548.16 469 947 1180.07 872.72 11 1745.4 5617.97 9415.44 845.036 0 1.34926 0.00881465 0.08975 11.1421 1.02248 -0.178278 
Shoots/CH_IMAGES/snapshot221732/VIS_SV_0_z1_h1_g0_e65_v500_new_471139_0.png 0 0 -nan 0 0 0 -nan -nan 0 -1 -1 -1 -1 -1 -1 -nan -1 -1 -nan -0.178954 
Shoots/CH_IMAGES/snapshot221732/VIS_SV_90_z1_h1_g0_e65_v500_new_471140_0.png 0 0 -nan 0 0 0 -nan -nan 0 -1 -1 -1 -1 -1 -1 -nan -1 -1 -nan -0.191875 
Shoots/CH_IMAGES/snapshot221733/VIS_SV_0_z1_h1_g0_e65_v500_new_471145_0.png 41220 525900 0.0783798 9517.41 937 1036 1239.63 854.421 23 2351.24 372.155 2252.66 1416.41 0 0.861661 0.00571848 0.62877 1.59041 1.09352 -0.229357 
Shoots/CH_IMAGES/snapshot221733/VIS_SV_90_z1_h1_g0_e65_v500_new_471146_0.png 50336 224607 0.224107 5153.24 407 940 1255.98 804.788 20 1270.7 869.682 728.766 333.08 2.37729 1.04207 0.0238192 0.457046 2.18796 1.09657 -0.253673 
Shoots/CH_IMAGES/snapshot221734/VIS_SV_0_z1_h1_g0_e65_v500_new_471151_0.png 30403 504458 0.0602686 7820.23 832 1103 1281.65 712.674 12 -1899.05 -1435.93 7567.12 2718.9 0 1.13199 0.00624722 0.359304 2.78316 1.04077 -0.243795 
Shoots/CH_IMAGES/snapshot221734/VIS_SV_90_z1_h1_g0_e65_v500_new_471152_0.png 34227 459043 0.0745616 7844.91 715 1086 1300.19 693.202 10 1301.96 629.002 983.673 539.034 4.73515 0.950809 0.0069888 0.547981 1.82488 1.05635 -0.229789 
Shoots/CH_IMAGES/snapshot221735/VIS_SV_90_z1_h1_g0_e65_v500_new_471158_0.png 12774 46836.5 0.272736 2235.76 193 553 1255.13 1023.75 17 1282.43 1108.74 517.582 149.624 6.83529 1.19241 0.0321133 0.289083 3.45921 1.04342 -0.220919 
Shoots/CH_IMAGES/snapshot221735/VIS_SV_0_z1_h1_g0_e65_v500_new_471157_0.png 7152 151058 0.0473461 3451.85 383 704 1249.74 1095.8 9 1266.67 808.737 808.194 293.929 2.20254 1.12811 0.00754281 0.363686 2.74962 0.925765 -0.230827 
Shoots/CH_IMAGES/snapshot221736/VIS_SV_0_z1_h1_g0_e65_v500_new_471163_0.png 11144 122070 0.0912915 3764.6 289 676 1278.15 983.396 9 1359.08 893.708 891.475 310.19 34.1717 1.14197 0.00988129 0.347951 2.87397 1.0074 -0.236123 
Shoots/CH_IMAGES/snapshot221736/VIS_SV_90_z1_h1_g0_e65_v500_new_471164_0.png 8993 122570 0.07337 3184.18 398 671 1265.76 960.52 7 1210.35 873.779 246.179 131.453 26.1404 0.965431 0.011146 0.533972 1.87276 0.967893 -0.223627 
Shoots/CH_IMAGES/snapshot221737/VIS_SV_0_z1_h1_g0_e65_v500_new_471169_0.png 0 0 -nan 0 0 0 -nan -nan 0 -1 -1 -1 -1 -1 -1 -nan -1 -1 -nan -0.216131 
Shoots/CH_IMAGES/snapshot221737/VIS_SV_90_z1_h1_g0_e65_v500_new_471170_0.png 0 0 -nan 0 0 0 -nan -nan 0 -1 -1 -1 -1 -1 -1 -nan -1 -1 -nan -0.23472 
Shoots/CH_IMAGES/snapshot221738/VIS_SV_0_z1_h1_g0_e65_v500_new_471175_0.png 4187 67499.5 0.0620301 2284.28 285 452 1217.56 1082.52 8 1222.71 964.104 757.141 184.748 163.677 1.22963 0.0100835 0.244008 4.09823 0.815803 -0.237771 
Shoots/CH_IMAGES/snapshot221738/VIS_SV_90_z1_h1_g0_e65_v500_new_471176_0.png 9460 76913 0.122996 2473.44 233 499 1234.18 1072.45 8 1260.25 881.467 714.928 172.469 2.43186 1.23188 0.0194312 0.24124 4.14526 0.944223 -0.260446 
Shoots/CH_IMAGES/snapshot221739/VIS_SV_0_z1_h1_g0_e65_v500_new_471181_0.png 0 0 -nan 0 0 0 -nan -nan 0 -1 -1 -1 -1 -1 -1 -nan -1 -1 -nan -0.195097 
Shoots/CH_IMAGES/snapshot221739/VIS_SV_90_z1_h1_g0_e65_v500_new_471182_0.png 0 0 -nan 0 0 0 -nan -nan 0 -1 -1 -1 -1 -1 -1 -nan -1 -1 -nan -0.222165 
Shoots/CH_IMAGES/snapshot221740/VIS_SV_0_z1_h1_g0_e65_v500_new_471187_0.png 0 0 -nan 0 0 0 -nan -nan 0 -1 -1 -1 -1 -1 -1 -nan -1 -1 -nan -0.190361 
Shoots/CH_IMAGES/snapshot221740/VIS_SV_90_z1_h1_g0_e65_v500_new_471188_0.png 0 0 -nan 0 0 0 -nan -nan 0 -1 -1 -1 -1 -1 -1 -nan -1 -1 -nan -0.177586 
Shoots/CH_IMAGES/snapshot221741/VIS_SV_0_z1_h1_g0_e65_v500_new_471190_0.png 0 0 -nan 0 0 0 -nan -nan 0 -1 -1 -1 -1 -1 -1 -nan -1 -1 -nan -0.171302 
Shoots/CH_IMAGES/snapshot221741/VIS_SV_90_z1_h1_g0_e65_v500_new_471191_0.png 0 0 -nan 0 0 0 -nan -nan 0 -1 -1 -1 -1 -1 -1 -nan -1 -1 -nan -0.164122 
Shoots/CH_IMAGES/snapshot221742/VIS_SV_0_z1_h1_g0_e65_v500_new_471196_0.png 29644 210932 0.140538 5808.54 491 1178 1183.79 767.619 17 1265.21 1270.18 929.419 398.351 0 1.06902 0.0110411 0.428603 2.33316 1.02284 -0.217495 
Shoots/CH_IMAGES/snapshot221742/VIS_SV_90_z1_h1_g0_e65_v500_new_471197_0.png 29920 575542 0.0519858 7143.56 1005 1122 1346.12 789.414 12 1225.56 645.256 1731.12 742.06 133.915 1.06896 0.00736787 0.42866 2.33285 1.04437 -0.198106 
Shoots/CH_IMAGES/snapshot221743/VIS_SV_0_z1_h1_g0_e65_v500_new_471205_0.png 13188 215449 0.0612117 4793.31 558 669 1242.79 909.252 18 1457.38 787.072 1998.21 680.407 154.582 1.14847 0.00721304 0.340508 2.93679 1.04368 -0.197216 
Shoots/CH_IMAGES/snapshot221743/VIS_SV_90_z1_h1_g0_e65_v500_new_471206_0.png 18621 148322 0.125545 3776.04 398 685 1201 950.579 14 2354.4 93.3113 2837.53 1372.22 0 1.01627 0.0164112 0.483596 2.06784 1.08064 -0.169869 
Shoots/CH_IMAGES/snapshot221744/VIS_SV_0_z1_h1_g0_e65_v500_new_471211_0.png 0 0 -nan 0 0 0 -nan -nan 0 -1 -1 -1 -1 -1 -1 -nan -1 -1 -nan -0.207753 
Shoots/CH_IMAGES/snapshot221744/VIS_SV_90_z1_h1_g0_e65_v500_new_471212_0.png 0 0 -nan 0 0 0 -nan -nan 0 -1 -1 -1 -1 -1 -1 -nan -1 -1 -nan -0.16984 
Shoots/CH_IMAGES/snapshot221745/VIS_SV_90_z1_h1_g0_e65_v500_new_471215_0.png 38592 333819 0.115608 6486.94 737 940 1022.39 767.689 39 826.13 933.548 1074.12 642.332 155.811 0.89665 0.0115246 0.59801 1.67221 1.12638 -0.270755 
Shoots/CH_IMAGES/snapshot221745/VIS_SV_0_z1_h1_g0_e65_v500_new_471214_0.png 49727 404092 0.123058 7278.54 742 973 1329.45 749.8 31 1432.17 872.98 811.107 588.026 1.11839 0.741663 0.0117954 0.724968 1.37937 1.11279 -0.287351 
Shoots/CH_IMAGES/snapshot221746/VIS_SV_0_z1_h1_g0_e65_v500_new_471223_0.png 0 0 -nan 0 0 0 -nan -nan 0 -1 -1 -1 -1 -1 -1 -nan -1 -1 -nan -0.183677 
Shoots/CH_IMAGES/snapshot221746/VIS_SV_90_z1_h1_g0_e65_v500_new_471224_0.png 0 0 -nan 0 0 0 -nan -nan 0 -1 -1 -1 -1 -1 -1 -nan -1 -1 -nan -0.190924 
Shoots/CH_IMAGES/snapshot221747/VIS_SV_0_z1_h1_g0_e65_v500_new_471229_0.png 0 0 -nan 0 0 0 -nan -nan 0 -1 -1 -1 -1 -1 -1 -nan -1 -1 -nan -0.18785 
Shoots/CH_IMAGES/snapshot221747/VIS_SV_90_z1_h1_g0_e65_v500_new_471230_0.png 0 0 -nan 0 0 0 -nan -nan 0 -1 -1 -1 -1 -1 -1 -nan -1 -1 -nan -0.22005 
Shoots/CH_IMAGES/snapshot221748/VIS_SV_0_z1_h1_g0_e65_v500_new_471232_0.png 0 0 -nan 0 0 0 -nan -nan 0 -1 -1 -1 -1 -1 -1 -nan -1 -1 -nan -0.20681 
Shoots/CH_IMAGES/snapshot221748/VIS_SV_90_z1_h1_g0_e65_v500_new_471233_0.png 0 0 -nan 0 0 0 -nan -nan 0 -1 -1 -1 -1 -1 -1 -nan -1 -1 -nan -0.197612 
Shoots/CH_IMAGES/snapshot221749/VIS_SV_0_z1_h1_g0_e65_v500_new_471241_0.png 0 0 -nan 0 0 0 -nan -nan 0 -1 -1 -1 -1 -1 -1 -nan -1 -1 -nan -0.195734 
Shoots/CH_IMAGES/snapshot221749/VIS_SV_90_z1_h1_g0_e65_v500_new_471242_0.png 0 0 -nan 0 0 0 -nan -nan 0 -1 -1 -1 -1 -1 -1 -nan -1 -1 -nan -0.238927 
Shoots/CH_IMAGES/snapshot221750/VIS_SV_0_z1_h1_g0_e65_v500_new_471247_0.png 0 0 -nan 0 0 0 -nan -nan 0 -1 -1 -1 -1 -1 -1 -nan -1 -1 -nan -0.210985 
Shoots/CH_IMAGES/snapshot221750/VIS_SV_90_z1_h1_g0_e65_v500_new_471248_0.png 0 0 -nan 0 0 0 -nan -nan 0 -1 -1 -1 -1 -1 -1 -nan -1 -1 -nan -0.225778 
Shoots/CH_IMAGES/snapshot221751/VIS_SV_90_z1_h1_g0_e65_v500_new_471254_0.png 0 0 -nan 0 0 0 -nan -nan 0 -1 -1 -1 -1 -1 -1 -nan -1 -1 -nan -0.181287 
Shoots/CH_IMAGES/snapshot221751/VIS_SV_0_z1_h1_g0_e65_v500_new_471253_0.png 0 0 -nan 0 0 0 -nan -nan 0 -1 -1 -1 -1 -1 -1 -nan -1 -1 -nan -0.222636 
Shoots/CH_IMAGES/snapshot221752/VIS_SV_90_z1_h1_g0_e65_v500_new_471260_0.png 20373 361254 0.0563951 5657.8 735 848 1210.23 861.166 6 17337 -147024 8658.76 1.80624e-10 0 1.41421 0.00799779 2.08603e-14 4.79379e+13 0.970631 -0.254597 
Shoots/CH_IMAGES/snapshot221752/VIS_SV_0_z1_h1_g0_e65_v500_new_471259_0.png 20426 169472 0.120527 4238.38 341 843 1252.84 873.81 10 1278.29 872.105 711.446 242.603 11.1514 1.14804 0.0142887 0.340999 2.93256 0.951683 -0.210467 
Shoots/CH_IMAGES/snapshot221753/VIS_SV_90_z1_h1_g0_e65_v500_new_471266_0.png 62498 292250 0.213851 8190.83 394 1169 1255.56 680.993 15 1191.06 736.974 948.094 431.706 179.05 1.0437 0.0117063 0.455341 2.19615 1.14585 -0.291457 
Shoots/CH_IMAGES/snapshot221753/VIS_SV_0_z1_h1_g0_e65_v500_new_471265_0.png 64040 1.06593e+06 0.060079 12776.6 1579 1179 1198.6 577.517 14 1309.26 621.703 1496.87 794.56 123.791 0.968696 0.00492982 0.530814 1.8839 1.23501 -0.269997 
Shoots/CH_IMAGES/snapshot221754/VIS_SV_0_z1_h1_g0_e65_v500_new_471271_0.png 0 0 -nan 0 0 0 -nan -nan 0 -1 -1 -1 -1 -1 -1 -nan -1 -1 -nan -0.177053 
Shoots/CH_IMAGES/snapshot221754/VIS_SV_90_z1_h1_g0_e65_v500_new_471272_0.png 0 0 -nan 0 0 0 -nan -nan 0 -1 -1 -1 -1 -1 -1 -nan -1 -1 -nan -0.177492 
Shoots/CH_IMAGES/snapshot221755/VIS_SV_90_z1_h1_g0_e65_v500_new_471278_0.png 26452 281062 0.0941146 5521.56 624 861 1241.92 840.4 27 1293.81 879.779 768.116 678.79 104.455 0.482271 0.010903 0.883707 1.1316 1.00983 -0.201231 
Shoots/CH_IMAGES/snapshot221755/VIS_SV_0_z1_h1_g0_e65_v500_new_471277_0.png 30260 279120 0.108412 5950.67 515 891 1173.06 823.378 34 1173.05 900.722 1016.6 374.98 143.202 1.12352 0.0107386 0.368855 2.71109 1.01994 -0.21344 
Shoots/CH_IMAGES/snapshot221756/VIS_SV_90_z1_h1_g0_e65_v500_new_471284_0.png 48536 614692 0.0789599 9593.14 1071 1087 1294 762.11 11 1346.14 716.264 946.566 802.491 47.5149 0.551739 0.00662754 0.847792 1.17953 1.12279 -0.235028 
Shoots/CH_IMAGES/snapshot221756/VIS_SV_0_z1_h1_g0_e65_v500_new_471283_0.png 37345 276080 0.135269 6443.42 435 1051 1220.47 761.61 15 1154.8 762.783 993.464 371.436 177.303 1.11904 0.0113034 0.37388 2.67465 1.05139 -0.21314 
Shoots/CH_IMAGES/snapshot221757/VIS_SV_90_z1_h1_g0_e65_v500_new_471290_0.png 44097 469606 0.0939021 7733.99 895 982 1049.21 708.134 31 895.391 942.443 1046.89 919.684 21.8935 0.492973 0.00926428 0.878489 1.13832 1.0953 -0.238018 
Shoots/CH_IMAGES/snapshot221757/VIS_SV_0_z1_h1_g0_e65_v500_new_471289_0.png 40144 416754 0.0963254 7473.82 755 1033 1301.73 727.657 31 1251.56 745.217 967.27 613.676 17.1526 0.855054 0.0090312 0.634441 1.57619 1.07507 -0.241111 
Shoots/CH_IMAGES/snapshot221758/VIS_SV_90_z1_h1_g0_e65_v500_new_471296_0.png 9065 164618 0.055067 3995.24 584 549 1231.84 1064.84 17 1289.01 1053.42 599.232 357.567 145.997 0.898099 0.0071366 0.596709 1.67586 0.966817 -0.218687 
Shoots/CH_IMAGES/snapshot221758/VIS_SV_0_z1_h1_g0_e65_v500_new_471295_0.png 13869 77699.5 0.178495 2378.09 288 535 1233.02 997.688 22 1282.08 861.264 674.868 325.157 6.28203 1.01803 0.0308175 0.481809 2.07551 1.06154 -0.219507 
Shoots/CH_IMAGES/snapshot221759/VIS_SV_0_z1_h1_g0_e65_v500_new_471301_0.png 0 0 -nan 0 0 0 -nan -nan 0 -1 -1 -1 -1 -1 -1 -nan -1 -1 -nan -0.200402 
Shoots/CH_IMAGES/snapshot221759/VIS_SV_90_z1_h1_g0_e65_v500_new_471302_0.png 0 0 -nan 0 0 0 -nan -nan 0 -1 -1 -1 -1 -1 -1 -nan -1 -1 -nan -0.189587 
Shoots/CH_IMAGES/snapshot221760/VIS_SV_0_z1_h1_g0_e65_v500_new_471307_0.png 0 0 -nan 0 0 0 -nan -nan 0 -1 -1 -1 -1 -1 -1 -nan -1 -1 -nan -0.206316 
Shoots/CH_IMAGES/snapshot221760/VIS_SV_90_z1_h1_g0_e65_v500_new_471308_0.png 0 0 -nan 0 0 0 -nan -nan 0 -1 -1 -1 -1 -1 -1 -nan -1 -1 -nan -0.210501 
Shoots/CH_IMAGES/snapshot221761/VIS_SV_90_z1_h1_g0_e65_v500_new_471312_0.png 0 0 -nan 0 0 0 -nan -nan 0 -1 -1 -1 -1 -1 -1 -nan -1 -1 -nan -0.209322 
Shoots/CH_IMAGES/snapshot221761/VIS_SV_0_z1_h1_g0_e65_v500_new_471311_0.png 0 0 -nan 0 0 0 -nan -nan 0 -1 -1 -1 -1 -1 -1 -nan -1 -1 -nan -0.222618 
Shoots/CH_IMAGES/snapshot221762/VIS_SV_0_z1_h1_g0_e65_v500_new_471319_0.png 23030 525041 0.0438632 8046.84 908 1009 1260.63 776.276 9 1260.48 588.072 1015.94 612.596 4.68366 0.891082 0.00446944 0.602986 1.65841 1.05686 -0.235924 
Shoots/CH_IMAGES/snapshot221762/VIS_SV_90_z1_h1_g0_e65_v500_new_471320_0.png 19841 63265 0.313617 3491.15 134 983 1273.29 816.263 22 1280.41 827.036 883.687 74.7011 5.75912 1.35312 0.0204567 0.0845335 11.8296 0.976729 -0.257144 
Shoots/CH_IMAGES/snapshot221763/VIS_SV_0_z1_h1_g0_e65_v500_new_471325_0.png 0 0 -nan 0 0 0 -nan -nan 0 -1 -1 -1 -1 -1 -1 -nan -1 -1 -nan -0.221452 
Shoots/CH_IMAGES/snapshot221763/VIS_SV_90_z1_h1_g0_e65_v500_new_471326_0.png 0 0 -nan 0 0 0 -nan -nan 0 -1 -1 -1 -1 -1 -1 -nan -1 -1 -nan -0.185734 
Shoots/CH_IMAGES/snapshot221764/VIS_SV_0_z1_h1_g0_e65_v500_new_471331_0.png 0 0 -nan 0 0 0 -nan -nan 0 -1 -1 -1 -1 -1 -1 -nan -1 -1 -nan -0.184824 
Shoots/CH_IMAGES/snapshot221764/VIS_SV_90_z1_h1_g0_e65_v500_new_471332_0.png 0 0 -nan 0 0 0 -nan -nan 0 -1 -1 -1 -1 -1 -1 -nan -1 -1 -nan -0.185438 
Shoots/CH_IMAGES/snapshot221765/VIS_SV_90_z1_h1_g0_e65_v500_new_471338_0.png 11483 77858 0.147486 2659.83 283 507 1179.97 1037.72 20 1293.66 933.996 543.831 291.462 155.339 0.963387 0.0203966 0.535943 1.86587 0.974248 -0.172623 
Shoots/CH_IMAGES/snapshot221765/VIS_SV_0_z1_h1_g0_e65_v500_new_471337_0.png 8962 99813.5 0.0897875 3523.87 430 509 1308.88 1085.33 24 1363.6 1058.99 565.357 193.189 31.1712 1.14742 0.00906935 0.341713 2.92644 1.03164 -0.202698 
Shoots/CH_IMAGES/snapshot221766/VIS_SV_0_z1_h1_g0_e65_v500_new_471343_0.png 24477 185090 0.132243 5943.88 415 761 1342.96 897.673 17 1407.61 959.965 715.113 274.513 12.7173 1.11007 0.00870618 0.383874 2.60502 1.22182 -0.171024 
Shoots/CH_IMAGES/snapshot221766/VIS_SV_90_z1_h1_g0_e65_v500_new_471344_0.png 26291 239048 0.109982 4896.74 555 807 1258.82 842.675 22 1066.1 543.737 706.033 683.529 39.8033 0.252481 0.0137785 0.968127 1.03292 1.15065 -0.205943 
Shoots/CH_IMAGES/snapshot221767/VIS_SV_90_z1_h1_g0_e65_v500_new_471347_0.png 42793 439721 0.0973185 6197.34 1040 838 1075.77 759.849 26 -1977.29 2501.67 7378.07 2176.11 62.9957 1.18748 0.0140014 0.294943 3.39049 1.08222 -0.214103 
Shoots/CH_IMAGES/snapshot221767/VIS_SV_0_z1_h1_g0_e65_v500_new_471346_0.png 44440 388382 0.114424 8024.94 833 858 1439.24 784.95 17 1492.34 872.161 764.048 502.241 41.7387 0.827839 0.00867162 0.657342 1.52128 1.1008 -0.200995 
Shoots/CH_IMAGES/snapshot221768/VIS_SV_90_z1_h1_g0_e65_v500_new_471356_0.png 17247 206190 0.0836464 4208.32 489 902 1272.73 877.163 10 1349.75 621.661 1728.75 304.324 169.245 1.28372 0.0122379 0.176037 5.68062 0.988409 -0.173319 
Shoots/CH_IMAGES/snapshot221768/VIS_SV_0_z1_h1_g0_e65_v500_new_471355_0.png 20859 282306 0.0738879 5631.85 762 970 1172.68 834.193 16 2326.5 503.689 2303.38 1517.6 0 0.826003 0.0082642 0.658859 1.51777 0.972939 -0.184768 
Shoots/CH_IMAGES/snapshot221769/VIS_SV_0_z1_h1_g0_e65_v500_new_471361_0.png 34477 581161 0.0593244 6748.7 957 1175 1380.47 732.723 15 1142.71 347.478 943.918 854.688 0 0.434814 0.0095126 0.905469 1.1044 1.11503 -0.186307 
Shoots/CH_IMAGES/snapshot221769/VIS_SV_90_z1_h1_g0_e65_v500_new_471362_0.png 34590 469406 0.073689 6191.26 789 1136 1168.86 721.807 20 1287.66 563.639 1274.76 729.131 162.123 0.925232 0.0113397 0.571973 1.74833 1.05076 -0.192247 
Shoots/CH_IMAGES/snapshot221770/VIS_SV_90_z1_h1_g0_e65_v500_new_471368_0.png 0 0 -nan 0 0 0 -nan -nan 0 -1 -1 -1 -1 -1 -1 -nan -1 -1 -nan -0.187801 
Shoots/CH_IMAGES/snapshot221770/VIS_SV_0_z1_h1_g0_e65_v500_new_471367_0.png 0 0 -nan 0 0 0 -nan -nan 0 -1 -1 -1 -1 -1 -1 -nan -1 -1 -nan -0.175039 
Shoots/CH_IMAGES/snapshot221771/VIS_SV_0_z1_h1_g0_e65_v500_new_471373_0.png 0 0 -nan 0 0 0 -nan -nan 0 -1 -1 -1 -1 -1 -1 -nan -1 -1 -nan -0.190644 
Shoots/CH_IMAGES/snapshot221771/VIS_SV_90_z1_h1_g0_e65_v500_new_471374_0.png 0 0 -nan 0 0 0 -nan -nan 0 -1 -1 -1 -1 -1 -1 -nan -1 -1 -nan -0.17999 
Shoots/CH_IMAGES/snapshot221772/VIS_SV_0_z1_h1_g0_e65_v500_new_471379_0.png 23948 339248 0.0705915 6462.63 591 1003 1287.76 787.821 12 1303.52 792.997 878.258 448.386 28.8807 0.989403 0.00720545 0.510541 1.95871 0.996754 -0.245334 
Shoots/CH_IMAGES/snapshot221772/VIS_SV_90_z1_h1_g0_e65_v500_new_471380_0.png 33435 207910 0.160814 4986.54 339 1043 1265.92 692.734 13 1322.59 764.828 914.721 292.399 1.31807 1.16648 0.0168971 0.319659 3.12833 1.02957 -0.218925 
Shoots/CH_IMAGES/snapshot221773/VIS_SV_0_z1_h1_g0_e65_v500_new_471385_0.png 0 0 -nan 0 0 0 -nan -nan 0 -1 -1 -1 -1 -1 -1 -nan -1 -1 -nan -0.219918 
Shoots/CH_IMAGES/snapshot221773/VIS_SV_90_z1_h1_g0_e65_v500_new_471386_0.png 0 0 -nan 0 0 0 -nan -nan 0 -1 -1 -1 -1 -1 -1 -nan -1 -1 -nan -0.213763 
Shoots/CH_IMAGES/snapshot221774/VIS_SV_90_z1_h1_g0_e65_v500_new_471392_0.png 0 0 -nan 0 0 0 -nan -nan 0 -1 -1 -1 -1 -1 -1 -nan -1 -1 -nan -0.201432 
Shoots/CH_IMAGES/snapshot221774/VIS_SV_0_z1_h1_g0_e65_v500_new_471391_0.png 0 0 -nan 0 0 0 -nan -nan 0 -1 -1 -1 -1 -1 -1 -nan -1 -1 -nan -0.216429 
Shoots/CH_IMAGES/snapshot221775/VIS_SV_90_z1_h1_g0_e65_v500_new_471398_0.png 0 0 -nan 0 0 0 -nan -nan 0 -1 -1 -1 -1 -1 -1 -nan -1 -1 -nan -0.191112 
Shoots/CH_IMAGES/snapshot221775/VIS_SV_0_z1_h1_g0_e65_v500_new_471397_0.png 0 0 -nan 0 0 0 -nan -nan 0 -1 -1 -1 -1 -1 -1 -nan -1 -1 -nan -0.199264 
Shoots/CH_IMAGES/snapshot221776/VIS_SV_0_z1_h1_g0_e65_v500_new_471403_0.png 7588 29474.5 0.257443 1749.07 171 416 1264.93 1130.03 21 1273.19 1137.54 400.861 82.8319 14.4865 1.25965 0.0311689 0.206635 4.83946 0.937415 -0.207438 
Shoots/CH_IMAGES/snapshot221776/VIS_SV_90_z1_h1_g0_e65_v500_new_471404_0.png 5623 110886 0.0507095 3062.18 462 403 1269.71 1143.61 19 991.469 847.557 730.469 482.788 0 0.823494 0.00753556 0.660929 1.51302 0.879354 -0.206772 
Shoots/CH_IMAGES/snapshot221777/VIS_SV_90_z1_h1_g0_e65_v500_new_471410_0.png 32456 556792 0.0582911 7294.31 872 1192 1208.28 747.773 7 1271.62 676.768 1086.94 753.221 162.307 0.783616 0.00766543 0.692973 1.44306 1.05451 -0.190119 
Shoots/CH_IMAGES/snapshot221777/VIS_SV_0_z1_h1_g0_e65_v500_new_471409_0.png 33721 321016 0.105045 6978.08 487 1193 1241.69 761.766 9 1238.81 625.16 1117.51 401.042 0.63263 1.13237 0.00870239 0.358871 2.78652 1.0361 -0.204154 
Shoots/CH_IMAGES/snapshot221778/VIS_SV_90_z1_h1_g0_e65_v500_new_471416_0.png 0 0 -nan 0 0 0 -nan -nan 0 -1 -1 -1 -1 -1 -1 -nan -1 -1 -nan -0.127537 
Shoots/CH_IMAGES/snapshot221778/VIS_SV_0_z1_h1_g0_e65_v500_new_471415_0.png 0 0 -nan 0 0 0 -nan -nan 0 -1 -1 -1 -1 -1 -1 -nan -1 -1 -nan -0.134421 
Shoots/CH_IMAGES/snapshot221779/VIS_SV_90_z1_h1_g0_e65_v500_new_471419_0.png 0 0 -nan 0 0 0 -nan -nan 0 -1 -1 -1 -1 -1 -1 -nan -1 -1 -nan -0.148793 
Shoots/CH_IMAGES/snapshot221779/VIS_SV_0_z1_h1_g0_e65_v500_new_471418_0.png 0 0 -nan 0 0 0 -nan -nan 0 -1 -1 -1 -1 -1 -1 -nan -1 -1 -nan -0.109562 
Shoots/CH_IMAGES/snapshot221780/VIS_SV_90_z1_h1_g0_e65_v500_new_471428_0.png 0 0 -nan 0 0 0 -nan -nan 0 -1 -1 -1 -1 -1 -1 -nan -1 -1 -nan -0.130215 
Shoots/CH_IMAGES/snapshot221780/VIS_SV_0_z1_h1_g0_e65_v500_new_471427_0.png 0 0 -nan 0 0 0 -nan -nan 0 -1 -1 -1 -1 -1 -1 -nan -1 -1 -nan -0.135617 
Shoots/CH_IMAGES/snapshot221781/VIS_SV_0_z1_h1_g0_e65_v500_new_471433_0.png 0 0 -nan 0 0 0 -nan -nan 0 -1 -1 -1 -1 -1 -1 -nan -1 -1 -nan -0.113265 
Shoots/CH_IMAGES/snapshot221781/VIS_SV_90_z1_h1_g0_e65_v500_new_471434_0.png 0 0 -nan 0 0 0 -nan -nan 0 -1 -1 -1 -1 -1 -1 -nan -1 -1 -nan -0.142896 
Shoots/CH_IMAGES/snapshot221782/VIS_SV_90_z1_h1_g0_e65_v500_new_471440_0.png 0 0 -nan 0 0 0 -nan -nan 0 -1 -1 -1 -1 -1 -1 -nan -1 -1 -nan -0.129253 
Shoots/CH_IMAGES/snapshot221782/VIS_SV_0_z1_h1_g0_e65_v500_new_471439_0.png 0 0 -nan 0 0 0 -nan -nan 0 -1 -1 -1 -1 -1 -1 -nan -1 -1 -nan -0.144258 
Shoots/CH_IMAGES/snapshot221783/VIS_SV_0_z1_h1_g0_e65_v500_new_471445_0.png 24956 244690 0.10199 5963.01 460 734 1233.02 934.42 20 1208.92 950.798 629.626 424.929 170.661 0.806362 0.00881971 0.674891 1.48172 1.16478 -0.193081 
Shoots/CH_IMAGES/snapshot221783/VIS_SV_90_z1_h1_g0_e65_v500_new_471446_0.png 25497 285704 0.0892426 5530.28 690 714 1274.46 921.884 20 2312.33 1727.54 2838.95 1067.39 129.646 1.11716 0.0104762 0.375982 2.6597 1.16336 -0.194231 
Shoots/CH_IMAGES/snapshot221784/VIS_SV_0_z1_h1_g0_e65_v500_new_471451_0.png 0 0 -nan 0 0 0 -nan -nan 0 -1 -1 -1 -1 -1 -1 -nan -1 -1 -nan -0.170599 
Shoots/CH_IMAGES/snapshot221784/VIS_SV_90_z1_h1_g0_e65_v500_new_471452_0.png 0 0 -nan 0 0 0 -nan -nan 0 -1 -1 -1 -1 -1 -1 -nan -1 -1 -nan -0.186184 
Shoots/CH_IMAGES/snapshot221785/VIS_SV_90_z1_h1_g0_e65_v500_new_471458_0.png 29338 180628 0.162422 5479.81 309 1099 1237.56 751.769 11 1154.88 832.42 1023.16 402.505 9.74129 1.10146 0.0122775 0.393394 2.54198 1.00906 -0.192866 
Shoots/CH_IMAGES/snapshot221785/VIS_SV_0_z1_h1_g0_e65_v500_new_471457_0.png 31064 631056 0.0492254 8745.04 978 1186 1274.72 705.032 9 1425.36 792.617 1238.07 680.545 164.945 0.949016 0.00510439 0.549684 1.81923 1.05296 -0.201761 
Shoots/CH_IMAGES/snapshot221786/VIS_SV_0_z1_h1_g0_e65_v500_new_471463_0.png 33837 620007 0.0545752 7876.42 1061 1065 1199.01 734.144 9 1100.86 693.579 911.915 826.881 26.0035 0.431851 0.00685399 0.906752 1.10284 1.07367 -0.218191 
Shoots/CH_IMAGES/snapshot221786/VIS_SV_90_z1_h1_g0_e65_v500_new_471464_0.png 26645 150162 0.177441 4971.81 235 1092 1152.77 774.734 12 1185.38 767.82 938.383 190.17 0.490635 1.26281 0.0135455 0.202658 4.93443 1.05024 -0.219396 
Shoots/CH_IMAGES/snapshot221787/VIS_SV_90_z1_h1_g0_e65_v500_new_471470_0.png 53601 677784 0.0790827 9323.87 963 1297 1322.09 675.017 13 1380.94 477.429 1309.44 705.973 11.7322 0.960063 0.00774801 0.539139 1.85481 1.13735 -0.218196 
Shoots/CH_IMAGES/snapshot221787/VIS_SV_0_z1_h1_g0_e65_v500_new_471469_0.png 53040 544832 0.0973512 7136.39 820 1126 1255.64 660.07 13 1273.89 626.148 1063.73 600.039 164.167 0.933715 0.0130875 0.564088 1.77277 1.18429 -0.247365 
Shoots/CH_IMAGES/snapshot221788/VIS_SV_0_z1_h1_g0_e65_v500_new_471472_0.png 47206 696870 0.0677401 9441.09 1393 993 1170.95 700.32 14 -5852.23 -4969.21 17860.7 1936.27 0 1.33536 0.00665523 0.108409 9.22431 1.11418 -0.230751 
Shoots/CH_IMAGES/snapshot221788/VIS_SV_90_z1_h1_g0_e65_v500_new_471473_0.png 38858 294816 0.131804 6376.74 499 1038 1254.54 758.962 8 1323.79 793.963 819.112 505.999 15.024 0.874368 0.0120086 0.61774 1.6188 1.06475 -0.211352 
Shoots/CH_IMAGES/snapshot221789/VIS_SV_90_z1_h1_g0_e65_v500_new_471482_0.png 0 0 -nan 0 0 0 -nan -nan 0 -1 -1 -1 -1 -1 -1 -nan -1 -1 -nan -0.152096 
Shoots/CH_IMAGES/snapshot221789/VIS_SV_0_z1_h1_g0_e65_v500_new_471481_0.png 0 0 -nan 0 0 0 -nan -nan 0 -1 -1 -1 -1 -1 -1 -nan -1 -1 -nan -0.15222 
Shoots/CH_IMAGES/snapshot221790/VIS_SV_90_z1_h1_g0_e65_v500_new_471488_0.png 22109 248537 0.0889566 6830.29 525 851 1159.3 857.194 15 1602.44 197.173 1562.47 855.459 0 0.951309 0.00595526 0.547506 1.82646 0.978821 -0.151649 
Shoots/CH_IMAGES/snapshot221790/VIS_SV_0_z1_h1_g0_e65_v500_new_471487_0.png 17210 284464 0.0604999 5271.22 644 870 1130.62 835.851 14 1384.64 607.818 613.945 532.61 147.776 0.514742 0.00778338 0.86752 1.15271 0.937463 -0.145005 
Shoots/CH_IMAGES/snapshot221791/VIS_SV_0_z1_h1_g0_e65_v500_new_471493_0.png 42934 350598 0.122459 6755.56 630 847 1374.67 791.708 23 1469.92 843.028 784.119 534.017 31.7905 0.798698 0.0118219 0.681041 1.46834 1.0857 -0.182616 
Shoots/CH_IMAGES/snapshot221791/VIS_SV_90_z1_h1_g0_e65_v500_new_471494_0.png 36408 252951 0.143933 5097.84 508 871 1167.84 804.315 21 1163.47 830.98 716.216 505.726 160.586 0.766671 0.017605 0.706108 1.41621 1.04791 -0.167197 
Shoots/CH_IMAGES/snapshot221792/VIS_SV_0_z1_h1_g0_e65_v500_new_471499_0.png 0 0 -nan 0 0 0 -nan -nan 0 -1 -1 -1 -1 -1 -1 -nan -1 -1 -nan -0.116807 
Shoots/CH_IMAGES/snapshot221792/VIS_SV_90_z1_h1_g0_e65_v500_new_471500_0.png 0 0 -nan 0 0 0 -nan -nan 0 -1 -1 -1 -1 -1 -1 -nan -1 -1 -nan -0.1245 
Shoots/CH_IMAGES/snapshot221793/VIS_SV_90_z1_h1_g0_e65_v500_new_471506_0.png 31551 296368 0.106459 5351.19 685 769 1250.69 866.11 28 4299.58 -3128.13 9778.96 1562.8 0 1.29629 0.013846 0.159812 6.25735 1.19665 -0.164076 
Shoots/CH_IMAGES/snapshot221793/VIS_SV_0_z1_h1_g0_e65_v500_new_471505_0.png 29801 318870 0.0934581 6484.91 792 758 1019.04 825.948 23 950.696 895.299 733.005 469.462 126.36 0.847984 0.00890499 0.640461 1.56137 1.08852 -0.165256 
Shoots/CH_IMAGES/snapshot221794/VIS_SV_0_z1_h1_g0_e65_v500_new_471508_0.png 9387 88675.5 0.105858 2949.53 264 634 1296.47 1001.68 8 1273.12 1022.09 572.098 179.613 19.2113 1.17136 0.0135591 0.313956 3.18516 1.03164 -0.137181 
Shoots/CH_IMAGES/snapshot221794/VIS_SV_90_z1_h1_g0_e65_v500_new_471510_0.png 9731 175904 0.0553198 3790.9 587 634 1201.97 1008.85 4 1241.59 1173.65 479.294 365.38 0 0.68945 0.0085091 0.76233 1.31177 0.98247 -0.128884 
Shoots/CH_IMAGES/snapshot221795/VIS_SV_0_z1_h1_g0_e65_v500_new_471517_0.png 0 0 -nan 0 0 0 -nan -nan 0 -1 -1 -1 -1 -1 -1 -nan -1 -1 -nan -0.122729 
Shoots/CH_IMAGES/snapshot221795/VIS_SV_90_z1_h1_g0_e65_v500_new_471518_0.png 0 0 -nan 0 0 0 -nan -nan 0 -1 -1 -1 -1 -1 -1 -nan -1 -1 -nan -0.13803 
Shoots/CH_IMAGES/snapshot221796/VIS_SV_90_z1_h1_g0_e65_v500_new_471521_0.png 0 0 -nan 0 0 0 -nan -nan 0 -1 -1 -1 -1 -1 -1 -nan -1 -1 -nan -0.122924 
Shoots/CH_IMAGES/snapshot221796/VIS_SV_0_z1_h1_g0_e65_v500_new_471520_0.png 0 0 -nan 0 0 0 -nan -nan 0 -1 -1 -1 -1 -1 -1 -nan -1 -1 -nan -0.15372 
Shoots/CH_IMAGES/snapshot221797/VIS_SV_0_z1_h1_g0_e65_v500_new_471529_0.png 0 0 -nan 0 0 0 -nan -nan 0 -1 -1 -1 -1 -1 -1 -nan -1 -1 -nan -0.118965 
Shoots/CH_IMAGES/snapshot221797/VIS_SV_90_z1_h1_g0_e65_v500_new_471530_0.png 0 0 -nan 0 0 0 -nan -nan 0 -1 -1 -1 -1 -1 -1 -nan -1 -1 -nan -0.145204 
Shoots/CH_IMAGES/snapshot221798/VIS_SV_90_z1_h1_g0_e65_v500_new_471536_0.png 20825 259742 0.0801759 5196.66 529 966 1217.03 819.061 9 1221.82 752.252 848.784 361.883 29.6221 1.07112 0.00969051 0.426354 2.34547 0.972019 -0.178117 
Shoots/CH_IMAGES/snapshot221798/VIS_SV_0_z1_h1_g0_e65_v500_new_471535_0.png 25405 375201 0.0677104 5964.25 805 913 1166.57 813.213 11 1016.65 860.091 1066.59 651.419 11.6738 0.882326 0.00897465 0.610751 1.63733 1.00359 -0.186247 
Shoots/CH_IMAGES/snapshot221799/VIS_SV_0_z1_h1_g0_e65_v500_new_471541_0.png 23421 169900 0.137851 4285.86 502 655 1359.32 965.578 20 2163.68 3610.63 5786.48 1166.85 165.939 1.26361 0.0160228 0.201651 4.95907 1.29798 -0.187079 
Shoots/CH_IMAGES/snapshot221799/VIS_SV_90_z1_h1_g0_e65_v500_new_471542_0.png 17181 215424 0.0797545 4754.72 628 559 1061.54 1000.03 30 933.729 1183.6 711.08 564.778 165.804 0.641477 0.00955012 0.794254 1.25904 1.16352 -0.185573 
Shoots/CH_IMAGES/snapshot221800/VIS_SV_0_z1_h1_g0_e65_v500_new_471547_0.png 0 0 -nan 0 0 0 -nan -nan 0 -1 -1 -1 -1 -1 -1 -nan -1 -1 -nan -0.178913 
Shoots/CH_IMAGES/snapshot221800/VIS_SV_90_z1_h1_g0_e65_v500_new_471548_0.png 0 0 -nan 0 0 0 -nan -nan 0 -1 -1 -1 -1 -1 -1 -nan -1 -1 -nan -0.174642 
Shoots/CH_IMAGES/snapshot221801/VIS_SV_0_z1_h1_g0_e65_v500_new_471553_0.png 0 0 -nan 0 0 0 -nan -nan 0 -1 -1 -1 -1 -1 -1 -nan -1 -1 -nan -0.126753 
Shoots/CH_IMAGES/snapshot221801/VIS_SV_90_z1_h1_g0_e65_v500_new_471554_0.png 0 0 -nan 0 0 0 -nan -nan 0 -1 -1 -1 -1 -1 -1 -nan -1 -1 -nan -0.169185 
Shoots/CH_IMAGES/snapshot221802/VIS_SV_90_z1_h1_g0_e65_v500_new_471559_0.png 0 0 -nan 0 0 0 -nan -nan 0 -1 -1 -1 -1 -1 -1 -nan -1 -1 -nan -0.139531 
Shoots/CH_IMAGES/snapshot221802/VIS_SV_0_z1_h1_g0_e65_v500_new_471558_0.png 0 0 -nan 0 0 0 -nan -nan 0 -1 -1 -1 -1 -1 -1 -nan -1 -1 -nan -0.11517 
Shoots/CH_IMAGES/snapshot221803/VIS_SV_90_z1_h1_g0_e65_v500_new_471566_0.png 0 0 -nan 0 0 0 -nan -nan 0 -1 -1 -1 -1 -1 -1 -nan -1 -1 -nan -0.126107 
Shoots/CH_IMAGES/snapshot221803/VIS_SV_0_z1_h1_g0_e65_v500_new_471565_0.png 0 0 -nan 0 0 0 -nan -nan 0 -1 -1 -1 -1 -1 -1 -nan -1 -1 -nan -0.0881187 
Shoots/CH_IMAGES/snapshot221804/VIS_SV_90_z1_h1_g0_e65_v500_new_471572_0.png 0 0 -nan 0 0 0 -nan -nan 0 -1 -1 -1 -1 -1 -1 -nan -1 -1 -nan -0.0921825 
Shoots/CH_IMAGES/snapshot221804/VIS_SV_0_z1_h1_g0_e65_v500_new_471571_0.png 0 0 -nan 0 0 0 -nan -nan 0 -1 -1 -1 -1 -1 -1 -nan -1 -1 -nan -0.0819274 
Shoots/CH_IMAGES/snapshot221805/VIS_SV_90_z1_h1_g0_e65_v500_new_471578_0.png 9093 53321.5 0.170532 2106.52 135 586 1204.79 1039.91 10 190559 -105427 24188.4 8.54396e-09 0 1.41421 0.0257506 3.53226e-13 2.83105e+12 0.904377 -0.107016 
Shoots/CH_IMAGES/snapshot221805/VIS_SV_0_z1_h1_g0_e65_v500_new_471577_0.png 11465 292484 0.0391988 5876.31 649 794 1202.26 998.892 9 1473.09 507.075 2124.13 1054.36 153.184 1.00362 0.00417229 0.496372 2.01462 1.03081 -0.0873088 
Shoots/CH_IMAGES/snapshot221806/VIS_SV_0_z1_h1_g0_e65_v500_new_471583_0.png 31758 525520 0.0604316 7607.66 789 1201 1278.55 742.836 9 1267.42 661.936 968.55 588.933 177.389 0.885374 0.00689542 0.608056 1.64459 1.05139 -0.137312 
Shoots/CH_IMAGES/snapshot221806/VIS_SV_90_z1_h1_g0_e65_v500_new_471584_0.png 29683 292662 0.101424 5401.01 478 1226 1208.72 710.063 5 1090.7 1770.79 2328.68 569.957 0 1.22902 0.012787 0.244755 4.08571 1.01625 -0.143078 
Shoots/CH_IMAGES/snapshot221807/VIS_SV_0_z1_h1_g0_e65_v500_new_471589_0.png 0 0 -nan 0 0 0 -nan -nan 0 -1 -1 -1 -1 -1 -1 -nan -1 -1 -nan -0.0802757 
Shoots/CH_IMAGES/snapshot221807/VIS_SV_90_z1_h1_g0_e65_v500_new_471590_0.png 0 0 -nan 0 0 0 -nan -nan 0 -1 -1 -1 -1 -1 -1 -nan -1 -1 -nan -0.0936439 
Shoots/CH_IMAGES/snapshot221808/VIS_SV_90_z1_h1_g0_e65_v500_new_471596_0.png 0 0 -nan 0 0 0 -nan -nan 0 -1 -1 -1 -1 -1 -1 -nan -1 -1 -nan -0.113095 
Shoots/CH_IMAGES/snapshot221808/VIS_SV_0_z1_h1_g0_e65_v500_new_471595_0.png 0 0 -nan 0 0 0 -nan -nan 0 -1 -1 -1 -1 -1 -1 -nan -1 -1 -nan -0.112891 
Shoots/CH_IMAGES/snapshot221809/VIS_SV_90_z1_h1_g0_e65_v500_new_471602_0.png 0 0 -nan 0 0 0 -nan -nan 0 -1 -1 -1 -1 -1 -1 -nan -1 -1 -nan -0.106606 
Shoots/CH_IMAGES/snapshot221809/VIS_SV_0_z1_h1_g0_e65_v500_new_471601_0.png 0 0 -nan 0 0 0 -nan -nan 0 -1 -1 -1 -1 -1 -1 -nan -1 -1 -nan -0.111912 
Shoots/CH_IMAGES/snapshot221810/VIS_SV_0_z1_h1_g0_e65_v500_new_471607_0.png 0 0 -nan 0 0 0 -nan -nan 0 -1 -1 -1 -1 -1 -1 -nan -1 -1 -nan -0.144023 
Shoots/CH_IMAGES/snapshot221810/VIS_SV_90_z1_h1_g0_e65_v500_new_471608_0.png 0 0 -nan 0 0 0 -nan -nan 0 -1 -1 -1 -1 -1 -1 -nan -1 -1 -nan -0.132132 
Shoots/CH_IMAGES/snapshot221811/VIS_SV_90_z1_h1_g0_e65_v500_new_471614_0.png 52340 754029 0.0694138 8961.01 1228 1192 1264.63 606.998 25 947.271 -74.5916 1598.11 1131.62 0 0.764073 0.00819086 0.708096 1.41224 1.13548 -0.186582 
Shoots/CH_IMAGES/snapshot221811/VIS_SV_0_z1_h1_g0_e65_v500_new_471613_0.png 62162 643566 0.0965899 10333.7 799 1357 1120.33 595.429 15 1058.25 640.705 1238.47 467.987 156.176 1.11546 0.00731516 0.377874 2.64638 1.15554 -0.207941 
Shoots/CH_IMAGES/snapshot221812/VIS_SV_90_z1_h1_g0_e65_v500_new_471617_0.png 0 0 -nan 0 0 0 -nan -nan 0 -1 -1 -1 -1 -1 -1 -nan -1 -1 -nan -0.130024 
Shoots/CH_IMAGES/snapshot221812/VIS_SV_0_z1_h1_g0_e65_v500_new_471616_0.png 0 0 -nan 0 0 0 -nan -nan 0 -1 -1 -1 -1 -1 -1 -nan -1 -1 -nan -0.160897 
Shoots/CH_IMAGES/snapshot221813/VIS_SV_0_z1_h1_g0_e65_v500_new_471625_0.png 23605 219700 0.107442 5732.19 499 857 1265.72 890.234 12 1245.14 816.655 831.659 384.57 8.72948 1.03691 0.00902762 0.462413 2.16257 0.984106 -0.157988 
Shoots/CH_IMAGES/snapshot221813/VIS_SV_90_z1_h1_g0_e65_v500_new_471626_0.png 22220 265123 0.0838102 5103.64 561 875 1192.22 871.262 11 1330.55 613.253 616.583 571.911 139.319 0.380659 0.01072 0.927549 1.07811 0.977927 -0.189149 
Shoots/CH_IMAGES/snapshot221814/VIS_SV_90_z1_h1_g0_e65_v500_new_471632_0.png 0 0 -nan 0 0 0 -nan -nan 0 -1 -1 -1 -1 -1 -1 -nan -1 -1 -nan -0.133854 
Shoots/CH_IMAGES/snapshot221814/VIS_SV_0_z1_h1_g0_e65_v500_new_471631_0.png 0 0 -nan 0 0 0 -nan -nan 0 -1 -1 -1 -1 -1 -1 -nan -1 -1 -nan -0.109031 
Shoots/CH_IMAGES/snapshot221815/VIS_SV_0_z1_h1_g0_e65_v500_new_471637_0.png 11376 114336 0.0994962 3495.04 368 627 1244.27 1048.57 26 1411.59 1093.68 709.652 401.585 12.1024 0.931782 0.011703 0.565891 1.76713 1.00373 -0.152737 
Shoots/CH_IMAGES/snapshot221815/VIS_SV_90_z1_h1_g0_e65_v500_new_471638_0.png 15548 149574 0.103949 3460.2 392 623 1238.56 980.786 16 1201.17 1018.71 560.109 329.95 14.9281 0.906552 0.0163186 0.589082 1.69756 1.05812 -0.163323 
Shoots/CH_IMAGES/snapshot221816/VIS_SV_0_z1_h1_g0_e65_v500_new_471643_0.png 7436 62775.5 0.118454 2513.07 211 438 1229.54 1277.45 13 1214.7 1227.47 300.835 232.068 0 0.676146 0.0147959 0.771413 1.29632 0.970738 -0.124303 
Shoots/CH_IMAGES/snapshot221816/VIS_SV_90_z1_h1_g0_e65_v500_new_471644_0.png 6844 30481 0.224533 1382.51 121 378 1259.79 1140.54 15 1263.16 1151.12 355.412 110.135 11.4156 1.17484 0.0449969 0.30988 3.22705 0.94224 -0.0998231 
Shoots/CH_IMAGES/snapshot221817/VIS_SV_0_z1_h1_g0_e65_v500_new_471649_0.png 26337 257458 0.102296 4935.67 532 867 1218.9 789.478 14 1593.44 -1562.96 4966.05 775.553 7.75518 1.2991 0.0135858 0.156171 6.40323 0.992624 -0.133842 
Shoots/CH_IMAGES/snapshot221817/VIS_SV_90_z1_h1_g0_e65_v500_new_471650_0.png 28804 250410 0.115027 4846.01 469 884 1225.21 824.207 19 1256.85 870.875 773.821 415.572 17.1461 0.962249 0.0154132 0.537038 1.86206 1.00517 -0.131945 
Shoots/CH_IMAGES/snapshot221818/VIS_SV_0_z1_h1_g0_e65_v500_new_471655_0.png 0 0 -nan 0 0 0 -nan -nan 0 -1 -1 -1 -1 -1 -1 -nan -1 -1 -nan -0.0832608 
Shoots/CH_IMAGES/snapshot221818/VIS_SV_90_z1_h1_g0_e65_v500_new_471656_0.png 0 0 -nan 0 0 0 -nan -nan 0 -1 -1 -1 -1 -1 -1 -nan -1 -1 -nan -0.0928147 
Shoots/CH_IMAGES/snapshot221819/VIS_SV_0_z1_h1_g0_e65_v500_new_471658_0.png 0 0 -nan 0 0 0 -nan -nan 0 -1 -1 -1 -1 -1 -1 -nan -1 -1 -nan -0.0770232 
Shoots/CH_IMAGES/snapshot221819/VIS_SV_90_z1_h1_g0_e65_v500_new_471659_0.png 0 0 -nan 0 0 0 -nan -nan 0 -1 -1 -1 -1 -1 -1 -nan -1 -1 -nan -0.069177 
Shoots/CH_IMAGES/snapshot221820/VIS_SV_0_z1_h1_g0_e65_v500_new_471667_0.png 33513 543947 0.0616108 7498.66 818 1280 1401.46 723.827 9 1173.74 667.412 1946.53 865.666 47.0279 1.05383 0.00748955 0.444722 2.2486 1.05696 -0.123005 
Shoots/CH_IMAGES/snapshot221820/VIS_SV_90_z1_h1_g0_e65_v500_new_471668_0.png 37337 376642 0.0991311 8072.76 609 1148 998.947 768.001 10 892.536 885.047 1218.34 412.633 160.706 1.15006 0.00719955 0.338686 2.95259 1.12841 -0.104582 
Shoots/CH_IMAGES/snapshot221821/VIS_SV_90_z1_h1_g0_e65_v500_new_471674_0.png 0 0 -nan 0 0 0 -nan -nan 0 -1 -1 -1 -1 -1 -1 -nan -1 -1 -nan -0.0813688 
Shoots/CH_IMAGES/snapshot221821/VIS_SV_0_z1_h1_g0_e65_v500_new_471673_0.png 0 0 -nan 0 0 0 -nan -nan 0 -1 -1 -1 -1 -1 -1 -nan -1 -1 -nan -0.0767532 
Shoots/CH_IMAGES/snapshot221822/VIS_SV_0_z1_h1_g0_e65_v500_new_471679_0.png 0 0 -nan 0 0 0 -nan -nan 0 -1 -1 -1 -1 -1 -1 -nan -1 -1 -nan -0.134674 
Shoots/CH_IMAGES/snapshot221822/VIS_SV_90_z1_h1_g0_e65_v500_new_471680_0.png 0 0 -nan 0 0 0 -nan -nan 0 -1 -1 -1 -1 -1 -1 -nan -1 -1 -nan -0.109325 
Shoots/CH_IMAGES/snapshot221823/VIS_SV_90_z1_h1_g0_e65_v500_new_471686_0.png 0 0 -nan 0 0 0 -nan -nan 0 -1 -1 -1 -1 -1 -1 -nan -1 -1 -nan -0.144556 
Shoots/CH_IMAGES/snapshot221823/VIS_SV_0_z1_h1_g0_e65_v500_new_471685_0.png 0 0 -nan 0 0 0 -nan -nan 0 -1 -1 -1 -1 -1 -1 -nan -1 -1 -nan -0.114293 
Shoots/CH_IMAGES/snapshot221824/VIS_SV_90_z1_h1_g0_e65_v500_new_471689_0.png 11787 105157 0.11209 3590.98 256 737 1218.87 1066.65 17 1166.29 1012.99 661.401 203.531 0.790903 1.17667 0.0114865 0.307727 3.24963 1.00187 -0.144009 
Shoots/CH_IMAGES/snapshot221824/VIS_SV_0_z1_h1_g0_e65_v500_new_471688_0.png 7160 88140 0.0812344 2700.17 176 736 1237.58 1079.56 10 1232.15 1017.58 678.75 171.913 7.85391 1.22207 0.0123407 0.253278 3.94823 0.902975 -0.138617 
Shoots/CH_IMAGES/snapshot221825/VIS_SV_0_z1_h1_g0_e65_v500_new_471697_0.png 0 0 -nan 0 0 0 -nan -nan 0 -1 -1 -1 -1 -1 -1 -nan -1 -1 -nan -0.148276 
Shoots/CH_IMAGES/snapshot221825/VIS_SV_90_z1_h1_g0_e65_v500_new_471698_0.png 0 0 -nan 0 0 0 -nan -nan 0 -1 -1 -1 -1 -1 -1 -nan -1 -1 -nan -0.12394 
Shoots/CH_IMAGES/snapshot221826/VIS_SV_0_z1_h1_g0_e65_v500_new_471703_0.png 56741 587356 0.0966041 8988.88 943 1174 1375.02 682.791 15 1479.51 751.84 929.621 758.666 178.32 0.606462 0.00882461 0.816102 1.22534 1.14386 -0.208207 
Shoots/CH_IMAGES/snapshot221826/VIS_SV_90_z1_h1_g0_e65_v500_new_471704_0.png 57019 534311 0.106715 8512.98 919 1250 1328.87 589.686 8 1165.84 436.264 1456.19 580.156 28.1054 1.0969 0.00988704 0.398407 2.51 1.13838 -0.187874 
Shoots/CH_IMAGES/snapshot221827/VIS_SV_0_z1_h1_g0_e65_v500_new_471706_0.png 0 0 -nan 0 0 0 -nan -nan 0 -1 -1 -1 -1 -1 -1 -nan -1 -1 -nan -0.109989 
Shoots/CH_IMAGES/snapshot221827/VIS_SV_90_z1_h1_g0_e65_v500_new_471707_0.png 0 0 -nan 0 0 0 -nan -nan 0 -1 -1 -1 -1 -1 -1 -nan -1 -1 -nan -0.118529 
Shoots/CH_IMAGES/snapshot221828/VIS_SV_90_z1_h1_g0_e65_v500_new_471716_0.png 0 0 -nan 0 0 0 -nan -nan 0 -1 -1 -1 -1 -1 -1 -nan -1 -1 -nan -0.118668 
Shoots/CH_IMAGES/snapshot221828/VIS_SV_0_z1_h1_g0_e65_v500_new_471715_0.png 0 0 -nan 0 0 0 -nan -nan 0 -1 -1 -1 -1 -1 -1 -nan -1 -1 -nan -0.0881385 
Shoots/CH_IMAGES/snapshot221829/VIS_SV_90_z1_h1_g0_e65_v500_new_471722_0.png 4400 10866 0.404933 1024.39 56 304 1241.52 1189.31 17 1252.2 1185.6 278.147 54.8443 0.452247 1.26714 0.0526906 0.197178 5.07157 1.11674 -0.0903588 
Shoots/CH_IMAGES/snapshot221829/VIS_SV_0_z1_h1_g0_e65_v500_new_471721_0.png 3012 31594.5 0.095333 1480.24 254 307 1270.4 1229.62 12 1384.54 1183.45 274.763 230.2 166.728 0.569537 0.0172743 0.837814 1.19358 0.928309 -0.106443 
Shoots/CH_IMAGES/snapshot221830/VIS_SV_0_z1_h1_g0_e65_v500_new_471727_0.png 0 0 -nan 0 0 0 -nan -nan 0 -1 -1 -1 -1 -1 -1 -nan -1 -1 -nan -0.0920702 
Shoots/CH_IMAGES/snapshot221830/VIS_SV_90_z1_h1_g0_e65_v500_new_471728_0.png 0 0 -nan 0 0 0 -nan -nan 0 -1 -1 -1 -1 -1 -1 -nan -1 -1 -nan -0.0669506 
Shoots/CH_IMAGES/snapshot221831/VIS_SV_0_z1_h1_g0_e65_v500_new_471733_0.png 0 0 -nan 0 0 0 -nan -nan 0 -1 -1 -1 -1 -1 -1 -nan -1 -1 -nan -0.0779177 
Shoots/CH_IMAGES/snapshot221831/VIS_SV_90_z1_h1_g0_e65_v500_new_471734_0.png 0 0 -nan 0 0 0 -nan -nan 0 -1 -1 -1 -1 -1 -1 -nan -1 -1 -nan -0.108519 
Shoots/CH_IMAGES/snapshot221832/VIS_SV_90_z1_h1_g0_e65_v500_new_471740_0.png 0 0 -nan 0 0 0 -nan -nan 0 -1 -1 -1 -1 -1 -1 -nan -1 -1 -nan -0.112946 
Shoots/CH_IMAGES/snapshot221832/VIS_SV_0_z1_h1_g0_e65_v500_new_471739_0.png 0 0 -nan 0 0 0 -nan -nan 0 -1 -1 -1 -1 -1 -1 -nan -1 -1 -nan -0.0902558 
Shoots/CH_IMAGES/snapshot221833/VIS_SV_90_z1_h1_g0_e65_v500_new_471746_0.png 0 0 -nan 0 0 0 -nan -nan 0 -1 -1 -1 -1 -1 -1 -nan -1 -1 -nan -0.0864591 
Shoots/CH_IMAGES/snapshot221833/VIS_SV_0_z1_h1_g0_e65_v500_new_471745_0.png 0 0 -nan 0 0 0 -nan -nan 0 -1 -1 -1 -1 -1 -1 -nan -1 -1 -nan -0.102676 
Shoots/CH_IMAGES/snapshot221834/VIS_SV_90_z1_h1_g0_e65_v500_new_471750_0.png 11245 84193.5 0.133561 2893.67 316 491 1229.57 1058.96 23 1459.52 714.044 670.374 438.792 0 0.831206 0.016876 0.654548 1.52777 0.984482 -0.144184 
Shoots/CH_IMAGES/snapshot221834/VIS_SV_0_z1_h1_g0_e65_v500_new_471749_0.png 11933 105799 0.112789 3411.83 486 500 1365.04 1046.9 19 1155.44 549.3 952.522 713.475 0 0.708467 0.012882 0.749037 1.33505 1.07011 -0.12306 
Shoots/CH_IMAGES/snapshot221835/VIS_SV_0_z1_h1_g0_e65_v500_new_471757_0.png 17308 327596 0.0528333 6455.96 695 857 1304.75 860.336 12 1637.28 532.624 828.424 720.678 0 0.510021 0.00521837 0.869939 1.14951 0.949637 -0.13715 
Shoots/CH_IMAGES/snapshot221835/VIS_SV_90_z1_h1_g0_e65_v500_new_471758_0.png 18013 114318 0.15757 4152.6 242 839 1205.55 884.338 10 1234.43 865.167 763.684 204.612 177.766 1.21002 0.0131267 0.267927 3.73236 0.929685 -0.158432 
Shoots/CH_IMAGES/snapshot221836/VIS_SV_0_z1_h1_g0_e65_v500_new_471763_0.png 0 0 -nan 0 0 0 -nan -nan 0 -1 -1 -1 -1 -1 -1 -nan -1 -1 -nan -0.0909447 
Shoots/CH_IMAGES/snapshot221836/VIS_SV_90_z1_h1_g0_e65_v500_new_471764_0.png 0 0 -nan 0 0 0 -nan -nan 0 -1 -1 -1 -1 -1 -1 -nan -1 -1 -nan -0.119805 
Shoots/CH_IMAGES/snapshot221837/VIS_SV_0_z1_h1_g0_e65_v500_new_471769_0.png 8515 90249.5 0.0943496 2961.19 361 470 1284.05 1087.64 9 1285.05 1074.63 368.476 250.656 16.2926 0.799688 0.0122029 0.68025 1.47005 0.992366 -0.13253 
Shoots/CH_IMAGES/snapshot221837/VIS_SV_90_z1_h1_g0_e65_v500_new_471770_0.png 7291 65280 0.111688 2345.9 307 488 1194.69 1112.34 9 1528.77 930.783 790.451 726.911 155.673 0.400959 0.0166487 0.919616 1.08741 0.965013 -0.108144 
Shoots/CH_IMAGES/snapshot221838/VIS_SV_90_z1_h1_g0_e65_v500_new_471776_0.png 58948 1.00143e+06 0.058864 10023.8 1577 1214 1335.63 600.993 18 1424.17 661.389 1474.8 825.916 69.7528 0.938064 0.00737246 0.560018 1.78566 1.16114 -0.186456 
Shoots/CH_IMAGES/snapshot221838/VIS_SV_0_z1_h1_g0_e65_v500_new_471775_0.png 53191 393296 0.135244 6622.64 602 1279 1216.65 650.012 9 1136.56 657.115 1018.29 574.111 160.828 0.934027 0.01524 0.563797 1.77369 1.11921 -0.223048 
Shoots/CH_IMAGES/snapshot221839/VIS_SV_90_z1_h1_g0_e65_v500_new_471782_0.png 0 0 -nan 0 0 0 -nan -nan 0 -1 -1 -1 -1 -1 -1 -nan -1 -1 -nan -0.0896188 
Shoots/CH_IMAGES/snapshot221839/VIS_SV_0_z1_h1_g0_e65_v500_new_471781_0.png 0 0 -nan 0 0 0 -nan -nan 0 -1 -1 -1 -1 -1 -1 -nan -1 -1 -nan -0.114425 
Shoots/CH_IMAGES/snapshot221840/VIS_SV_90_z1_h1_g0_e65_v500_new_471788_0.png 59998 739426 0.0811414 9770.6 1181 1116 1237.1 666.666 17 1311.32 705.247 1216.87 745.832 120.68 0.879875 0.00789777 0.61291 1.63156 1.15724 -0.169101 
Shoots/CH_IMAGES/snapshot221840/VIS_SV_0_z1_h1_g0_e65_v500_new_471787_0.png 63885 745646 0.0856773 9515.15 1288 1251 1165.85 572.19 16 992.529 614.144 1328.62 841.37 121.541 0.856429 0.00886701 0.633265 1.57912 1.16352 -0.177049 
Shoots/CH_IMAGES/snapshot221841/VIS_SV_90_z1_h1_g0_e65_v500_new_471794_0.png 0 0 -nan 0 0 0 -nan -nan 0 -1 -1 -1 -1 -1 -1 -nan -1 -1 -nan -0.0927855 
Shoots/CH_IMAGES/snapshot221841/VIS_SV_0_z1_h1_g0_e65_v500_new_471793_0.png 0 0 -nan 0 0 0 -nan -nan 0 -1 -1 -1 -1 -1 -1 -nan -1 -1 -nan -0.0767572 
Shoots/CH_IMAGES/snapshot221842/VIS_SV_0_z1_h1_g0_e65_v500_new_471799_0.png 38202 181305 0.210706 4933.06 259 987 1246.73 718.737 15 1200.64 847.839 888.506 310.524 4.3635 1.14062 0.0197271 0.34949 2.86131 1.03945 -0.156629 
Shoots/CH_IMAGES/snapshot221842/VIS_SV_90_z1_h1_g0_e65_v500_new_471800_0.png 65397 937382 0.0697656 11369.5 1571 1033 1403.76 646.309 27 1141.27 752.362 1534.81 843.725 71.7916 0.94897 0.00635744 0.549728 1.81908 1.17777 -0.14214 
Shoots/CH_IMAGES/snapshot221843/VIS_SV_90_z1_h1_g0_e65_v500_new_471806_0.png 0 0 -nan 0 0 0 -nan -nan 0 -1 -1 -1 -1 -1 -1 -nan -1 -1 -nan -0.0737979 
Shoots/CH_IMAGES/snapshot221843/VIS_SV_0_z1_h1_g0_e65_v500_new_471805_0.png 0 0 -nan 0 0 0 -nan -nan 0 -1 -1 -1 -1 -1 -1 -nan -1 -1 -nan -0.0836016 
Shoots/CH_IMAGES/snapshot221844/VIS_SV_90_z1_h1_g0_e65_v500_new_471812_0.png 56106 643230 0.0872253 8624.15 917 1338 1238.8 613.944 13 1219.89 660.007 1282.57 585.1 34.2502 1.04289 0.00947953 0.456195 2.19205 1.14185 -0.148747 
Shoots/CH_IMAGES/snapshot221844/VIS_SV_0_z1_h1_g0_e65_v500_new_471811_0.png 65500 800287 0.0818456 9797.04 1110 1357 1334.92 657.766 15 1414.94 684.812 1317.14 833.337 155.828 0.857104 0.00857554 0.632686 1.58056 1.17226 -0.158741 
Shoots/CH_IMAGES/snapshot221845/VIS_SV_0_z1_h1_g0_e65_v500_new_471817_0.png 0 0 -nan 0 0 0 -nan -nan 0 -1 -1 -1 -1 -1 -1 -nan -1 -1 -nan -0.0745023 
Shoots/CH_IMAGES/snapshot221845/VIS_SV_90_z1_h1_g0_e65_v500_new_471818_0.png 0 0 -nan 0 0 0 -nan -nan 0 -1 -1 -1 -1 -1 -1 -nan -1 -1 -nan -0.106127 
Shoots/CH_IMAGES/snapshot221846/VIS_SV_90_z1_h1_g0_e65_v500_new_471824_0.png 0 0 -nan 0 0 0 -nan -nan 0 -1 -1 -1 -1 -1 -1 -nan -1 -1 -nan -0.0956692 
Shoots/CH_IMAGES/snapshot221846/VIS_SV_0_z1_h1_g0_e65_v500_new_471823_0.png 0 0 -nan 0 0 0 -nan -nan 0 -1 -1 -1 -1 -1 -1 -nan -1 -1 -nan -0.114598 
Shoots/CH_IMAGES/snapshot221847/VIS_SV_0_z1_h1_g0_e65_v500_new_471829_0.png 10580 76750 0.13785 2790.84 221 582 1216.29 1054.21 22 2628 386.102 3008.85 1477.63 0 1.00887 0.0170697 0.491094 2.03627 0.962465 -0.126662 
Shoots/CH_IMAGES/snapshot221847/VIS_SV_90_z1_h1_g0_e65_v500_new_471830_0.png 10614 85278.5 0.124463 2467.02 262 579 1203.46 1034.5 19 1267.96 1037.47 510.149 288.181 174.631 0.93285 0.0219151 0.564895 1.77024 0.959148 -0.138987 
Shoots/CH_IMAGES/snapshot221848/VIS_SV_0_z1_h1_g0_e65_v500_new_471835_0.png 49828 739660 0.0673661 8804.45 1055 1343 1366.49 645.755 11 2240.84 1869.82 3201.18 1297.41 146.497 1.0906 0.00807754 0.405292 2.46736 1.12565 -0.1768 
Shoots/CH_IMAGES/snapshot221848/VIS_SV_90_z1_h1_g0_e65_v500_new_471836_0.png 48359 503313 0.0960814 8062.96 940 1282 1143.31 634.611 18 1254.56 441.296 811.261 401.806 151.129 1.0047 0.00934755 0.495286 2.01904 1.1052 -0.163592 
Shoots/CH_IMAGES/snapshot221849/VIS_SV_0_z1_h1_g0_e65_v500_new_471841_0.png 33499 361599 0.0926413 6237.75 804 822 1285.28 800.792 25 1228.62 523.878 755.876 622.365 47.5974 0.594357 0.010819 0.82337 1.21452 1.04209 -0.156766 
Shoots/CH_IMAGES/snapshot221849/VIS_SV_90_z1_h1_g0_e65_v500_new_471842_0.png 36260 313516 0.115656 6690.74 683 829 1271.75 795.401 16 1260.48 821.174 831.062 491.072 45.6368 0.904547 0.0101786 0.590897 1.69234 1.05788 -0.14794 
Shoots/CH_IMAGES/snapshot221850/VIS_SV_90_z1_h1_g0_e65_v500_new_471848_0.png 20213 205570 0.0983264 4779.43 474 771 1245.06 910.012 13 1361.02 807.926 905.905 388.299 157.971 1.06899 0.0111196 0.428631 2.33301 1.10184 -0.149088 
Shoots/CH_IMAGES/snapshot221850/VIS_SV_0_z1_h1_g0_e65_v500_new_471847_0.png 25347 159140 0.159275 4476.99 310 781 1249.47 870.811 19 1213.76 867.297 735.111 241.174 178.371 1.15924 0.0158915 0.328079 3.04805 1.14812 -0.139638 
Shoots/CH_IMAGES/snapshot221851/VIS_SV_90_z1_h1_g0_e65_v500_new_471854_0.png 0 0 -nan 0 0 0 -nan -nan 0 -1 -1 -1 -1 -1 -1 -nan -1 -1 -nan -0.106232 
Shoots/CH_IMAGES/snapshot221851/VIS_SV_0_z1_h1_g0_e65_v500_new_471853_0.png 0 0 -nan 0 0 0 -nan -nan 0 -1 -1 -1 -1 -1 -1 -nan -1 -1 -nan -0.108218 
Shoots/CH_IMAGES/snapshot221852/VIS_SV_90_z1_h1_g0_e65_v500_new_471860_0.png 57348 557072 0.102945 9382.48 1095 1277 1312.23 654.169 17 1327.77 695.613 1636.88 551.978 50.6313 1.15134 0.00818639 0.337214 2.96548 1.14585 -0.126126 
Shoots/CH_IMAGES/snapshot221852/VIS_SV_0_z1_h1_g0_e65_v500_new_471859_0.png 57209 665520 0.0859613 8984.16 1039 1144 1186.55 671.327 18 1726.07 82.2291 1446.8 873.674 0 0.890093 0.00890675 0.603867 1.65599 1.13961 -0.183674 
Shoots/CH_IMAGES/snapshot221853/VIS_SV_0_z1_h1_g0_e65_v500_new_471865_0.png 0 0 -nan 0 0 0 -nan -nan 0 -1 -1 -1 -1 -1 -1 -nan -1 -1 -nan -0.0699945 
Shoots/CH_IMAGES/snapshot221853/VIS_SV_90_z1_h1_g0_e65_v500_new_471866_0.png 0 0 -nan 0 0 0 -nan -nan 0 -1 -1 -1 -1 -1 -1 -nan -1 -1 -nan -0.0866527 
Shoots/CH_IMAGES/snapshot221854/VIS_SV_0_z1_h1_g0_e65_v500_new_471871_0.png 25692 412779 0.0622415 5958.4 845 920 1368.28 843.84 12 905.059 61.7194 1663.23 840.954 0 0.994368 0.00909385 0.505616 1.97779 1.01325 -0.100129 
Shoots/CH_IMAGES/snapshot221854/VIS_SV_90_z1_h1_g0_e65_v500_new_471872_0.png 19459 120241 0.161833 3812.75 200 858 1215.73 881.577 16 1258.94 876.292 752.522 169.16 1.66006 1.24516 0.016821 0.22479 4.44859 0.925683 -0.117071 
Shoots/CH_IMAGES/snapshot221855/VIS_SV_90_z1_h1_g0_e65_v500_new_471878_0.png 0 0 -nan 0 0 0 -nan -nan 0 -1 -1 -1 -1 -1 -1 -nan -1 -1 -nan -0.0775939 
Shoots/CH_IMAGES/snapshot221855/VIS_SV_0_z1_h1_g0_e65_v500_new_471877_0.png 0 0 -nan 0 0 0 -nan -nan 0 -1 -1 -1 -1 -1 -1 -nan -1 -1 -nan -0.0434648 
Shoots/CH_IMAGES/snapshot221856/VIS_SV_90_z1_h1_g0_e65_v500_new_471884_0.png 0 0 -nan 0 0 0 -nan -nan 0 -1 -1 -1 -1 -1 -1 -nan -1 -1 -nan -0.0703716 
Shoots/CH_IMAGES/snapshot221856/VIS_SV_0_z1_h1_g0_e65_v500_new_471883_0.png 0 0 -nan 0 0 0 -nan -nan 0 -1 -1 -1 -1 -1 -1 -nan -1 -1 -nan -0.0710236 
Shoots/CH_IMAGES/snapshot221857/VIS_SV_90_z1_h1_g0_e65_v500_new_471890_0.png 0 0 -nan 0 0 0 -nan -nan 0 -1 -1 -1 -1 -1 -1 -nan -1 -1 -nan -0.0876992 
Shoots/CH_IMAGES/snapshot221857/VIS_SV_0_z1_h1_g0_e65_v500_new_471889_0.png 0 0 -nan 0 0 0 -nan -nan 0 -1 -1 -1 -1 -1 -1 -nan -1 -1 -nan -0.0719556 
Shoots/CH_IMAGES/snapshot221858/VIS_SV_90_z1_h1_g0_e65_v500_new_471896_0.png 49325 532228 0.0926764 8543.27 1046 1078 1214.37 702.917 20 2009.88 -561.738 2922.13 865.228 0 1.18651 0.00849236 0.296095 3.3773 1.11694 -0.145469 
Shoots/CH_IMAGES/snapshot221858/VIS_SV_0_z1_h1_g0_e65_v500_new_471895_0.png 40742 416424 0.0978377 7186.97 745 1058 1385.72 716.467 14 1664.2 904.882 1217.76 829.656 173.376 0.798375 0.00991197 0.681299 1.46778 1.13576 -0.104658 
Shoots/CH_IMAGES/snapshot221859/VIS_SV_0_z1_h1_g0_e65_v500_new_471901_0.png 36092 654445 0.055149 7911.26 885 1217 1261.01 654.747 9 1678.46 276.964 1276.42 1053.57 154.758 0.590915 0.00724652 0.82541 1.21152 1.07758 -0.127303 
Shoots/CH_IMAGES/snapshot221859/VIS_SV_90_z1_h1_g0_e65_v500_new_471902_0.png 36473 361730 0.100829 6193.88 538 1206 1135.7 695.673 15 920.738 846.97 1185.49 617.479 178.86 0.978916 0.0119469 0.520862 1.91989 1.05818 -0.125312 
Shoots/CH_IMAGES/snapshot221860/VIS_SV_0_z1_h1_g0_e65_v500_new_471907_0.png 2833 11145 0.254195 859.6 114 276 1264.56 1189.61 13 1272.85 1189.98 262.103 52.9608 20.4047 1.26328 0.0481796 0.202061 4.949 0.87147 -0.0713265 
Shoots/CH_IMAGES/snapshot221860/VIS_SV_90_z1_h1_g0_e65_v500_new_471908_0.png 2367 28254.5 0.0837743 1398.08 202 273 1198.49 1198.93 6 1204.84 1268.78 224.052 134.618 0 0.893492 0.0152176 0.600836 1.66435 0.864971 -0.0693244 
Shoots/CH_IMAGES/snapshot221861/VIS_SV_0_z1_h1_g0_e65_v500_new_471913_0.png 0 0 -nan 0 0 0 -nan -nan 0 -1 -1 -1 -1 -1 -1 -nan -1 -1 -nan -0.0726964 
Shoots/CH_IMAGES/snapshot221861/VIS_SV_90_z1_h1_g0_e65_v500_new_471914_0.png 0 0 -nan 0 0 0 -nan -nan 0 -1 -1 -1 -1 -1 -1 -nan -1 -1 -nan -0.0810066 
Shoots/CH_IMAGES/snapshot221862/VIS_SV_0_z1_h1_g0_e65_v500_new_471919_0.png 0 0 -nan 0 0 0 -nan -nan 0 -1 -1 -1 -1 -1 -1 -nan -1 -1 -nan -0.0596123 
Shoots/CH_IMAGES/snapshot221862/VIS_SV_90_z1_h1_g0_e65_v500_new_471920_0.png 0 0 -nan 0 0 0 -nan -nan 0 -1 -1 -1 -1 -1 -1 -nan -1 -1 -nan -0.106486 
Shoots/CH_IMAGES/snapshot221863/VIS_SV_90_z1_h1_g0_e65_v500_new_471926_0.png 0 0 -nan 0 0 0 -nan -nan 0 -1 -1 -1 -1 -1 -1 -nan -1 -1 -nan -0.0804998 
Shoots/CH_IMAGES/snapshot221863/VIS_SV_0_z1_h1_g0_e65_v500_new_471925_0.png 0 0 -nan 0 0 0 -nan -nan 0 -1 -1 -1 -1 -1 -1 -nan -1 -1 -nan -0.0735707 
Shoots/CH_IMAGES/snapshot221864/VIS_SV_90_z1_h1_g0_e65_v500_new_471932_0.png 0 0 -nan 0 0 0 -nan -nan 0 -1 -1 -1 -1 -1 -1 -nan -1 -1 -nan -0.0654467 
Shoots/CH_IMAGES/snapshot221864/VIS_SV_0_z1_h1_g0_e65_v500_new_471931_0.png 0 0 -nan 0 0 0 -nan -nan 0 -1 -1 -1 -1 -1 -1 -nan -1 -1 -nan -0.06828 
Shoots/CH_IMAGES/snapshot221865/VIS_SV_90_z1_h1_g0_e65_v500_new_471938_0.png 0 0 -nan 0 0 0 -nan -nan 0 -1 -1 -1 -1 -1 -1 -nan -1 -1 -nan -0.0433857 
Shoots/CH_IMAGES/snapshot221865/VIS_SV_0_z1_h1_g0_e65_v500_new_471937_0.png 0 0 -nan 0 0 0 -nan -nan 0 -1 -1 -1 -1 -1 -1 -nan -1 -1 -nan -0.0641226 
Shoots/CH_IMAGES/snapshot221866/VIS_SV_0_z1_h1_g0_e65_v500_new_471943_0.png 0 0 -nan 0 0 0 -nan -nan 0 -1 -1 -1 -1 -1 -1 -nan -1 -1 -nan -0.0411577 
Shoots/CH_IMAGES/snapshot221866/VIS_SV_90_z1_h1_g0_e65_v500_new_471944_0.png 0 0 -nan 0 0 0 -nan -nan 0 -1 -1 -1 -1 -1 -1 -nan -1 -1 -nan -0.0461555 
Shoots/CH_IMAGES/snapshot221867/VIS_SV_0_z1_h1_g0_e65_v500_new_471949_0.png 0 0 -nan 0 0 0 -nan -nan 0 -1 -1 -1 -1 -1 -1 -nan -1 -1 -nan -0.0628786 
Shoots/CH_IMAGES/snapshot221867/VIS_SV_90_z1_h1_g0_e65_v500_new_471950_0.png 0 0 -nan 0 0 0 -nan -nan 0 -1 -1 -1 -1 -1 -1 -nan -1 -1 -nan -0.0662798 
Shoots/CH_IMAGES/snapshot221868/VIS_SV_90_z1_h1_g0_e65_v500_new_471953_0.png 0 0 -nan 0 0 0 -nan -nan 0 -1 -1 -1 -1 -1 -1 -nan -1 -1 -nan -0.0513007 
Shoots/CH_IMAGES/snapshot221868/VIS_SV_0_z1_h1_g0_e65_v500_new_471952_0.png 0 0 -nan 0 0 0 -nan -nan 0 -1 -1 -1 -1 -1 -1 -nan -1 -1 -nan -0.0684885 
Shoots/CH_IMAGES/snapshot221869/VIS_SV_0_z1_h1_g0_e65_v500_new_471961_0.png 20661 276097 0.0748324 5516.49 399 1259 1216.51 622.532 10 1164.47 857.246 1172.62 490.343 179.963 1.07874 0.0085317 0.41816 2.39143 0.960157 -0.0996146 
Shoots/CH_IMAGES/snapshot221869/VIS_SV_90_z1_h1_g0_e65_v500_new_471962_0.png 35954 592738 0.0606574 8131.54 890 1169 1303.86 685.603 14 1329.59 576.923 1188.02 598.363 9.12627 0.996329 0.006833 0.503664 1.98545 1.07423 -0.124429 
Shoots/CH_IMAGES/snapshot221870/VIS_SV_0_z1_h1_g0_e65_v500_new_471967_0.png 0 0 -nan 0 0 0 -nan -nan 0 -1 -1 -1 -1 -1 -1 -nan -1 -1 -nan -0.062964 
Shoots/CH_IMAGES/snapshot221870/VIS_SV_90_z1_h1_g0_e65_v500_new_471968_0.png 0 0 -nan 0 0 0 -nan -nan 0 -1 -1 -1 -1 -1 -1 -nan -1 -1 -nan -0.0493036 
Shoots/CH_IMAGES/snapshot221871/VIS_SV_90_z1_h1_g0_e65_v500_new_471974_0.png 19009 199500 0.095283 3884.02 488 745 1266.83 981.411 15 1244.31 733.448 443.515 438.752 50.5834 0.146553 0.0158346 0.989261 1.01086 1.08264 -0.0886706 
Shoots/CH_IMAGES/snapshot221871/VIS_SV_0_z1_h1_g0_e65_v500_new_471973_0.png 17589 130625 0.134653 4379.14 454 628 1323.93 994.405 29 537.038 129.104 2249.66 1427.19 0 0.8551 0.0115258 0.634402 1.57629 1.15182 -0.0790321 
Shoots/CH_IMAGES/snapshot221872/VIS_SV_0_z1_h1_g0_e65_v500_new_471979_0.png 0 0 -nan 0 0 0 -nan -nan 0 -1 -1 -1 -1 -1 -1 -nan -1 -1 -nan -0.119857 
Shoots/CH_IMAGES/snapshot221872/VIS_SV_90_z1_h1_g0_e65_v500_new_471980_0.png 0 0 -nan 0 0 0 -nan -nan 0 -1 -1 -1 -1 -1 -1 -nan -1 -1 -nan -0.0884911 
Shoots/CH_IMAGES/snapshot221873/VIS_SV_0_z1_h1_g0_e65_v500_new_471982_0.png 0 0 -nan 0 0 0 -nan -nan 0 -1 -1 -1 -1 -1 -1 -nan -1 -1 -nan -0.0846561 
Shoots/CH_IMAGES/snapshot221873/VIS_SV_90_z1_h1_g0_e65_v500_new_471983_0.png 0 0 -nan 0 0 0 -nan -nan 0 -1 -1 -1 -1 -1 -1 -nan -1 -1 -nan -0.123174 
Shoots/CH_IMAGES/snapshot221874/VIS_SV_90_z1_h1_g0_e65_v500_new_471992_0.png 0 0 -nan 0 0 0 -nan -nan 0 -1 -1 -1 -1 -1 -1 -nan -1 -1 -nan -0.0761329 
Shoots/CH_IMAGES/snapshot221874/VIS_SV_0_z1_h1_g0_e65_v500_new_471991_0.png 0 0 -nan 0 0 0 -nan -nan 0 -1 -1 -1 -1 -1 -1 -nan -1 -1 -nan -0.107408 
Shoots/CH_IMAGES/snapshot221875/VIS_SV_90_z1_h1_g0_e65_v500_new_471998_0.png 15788 164314 0.0960846 5088.34 374 815 1206.56 984.676 9 1370.81 827.786 710.13 343.958 165.876 1.01552 0.00766275 0.484359 2.06459 1.06823 -0.120553 
Shoots/CH_IMAGES/snapshot221875/VIS_SV_0_z1_h1_g0_e65_v500_new_471997_0.png 20573 92614.5 0.222136 3411.7 200 830 1212.02 911.504 11 1198.31 925.282 715.91 163.029 173.529 1.2428 0.0222108 0.227723 4.3913 1.08198 -0.0916277 
Shoots/CH_IMAGES/snapshot221876/VIS_SV_0_z1_h1_g0_e65_v500_new_472003_0.png 6728 38215.5 0.176054 1773.82 228 418 1193.05 1107.06 18 1160.67 1108.15 408.285 119.282 161.243 1.18983 0.0268707 0.292153 3.42287 0.935785 -0.0920232 
Shoots/CH_IMAGES/snapshot221876/VIS_SV_90_z1_h1_g0_e65_v500_new_472004_0.png 6914 50064 0.138103 2177.87 178 412 1191.36 1103.45 9 1192.54 1088.35 446.595 151.883 168.441 1.14883 0.0183179 0.340092 2.94038 0.87147 -0.104696 
Shoots/CH_IMAGES/snapshot221877/VIS_SV_90_z1_h1_g0_e65_v500_new_472009_0.png 0 0 -nan 0 0 0 -nan -nan 0 -1 -1 -1 -1 -1 -1 -nan -1 -1 -nan -0.052013 
Shoots/CH_IMAGES/snapshot221877/VIS_SV_0_z1_h1_g0_e65_v500_new_472007_0.png 0 0 -nan 0 0 0 -nan -nan 0 -1 -1 -1 -1 -1 -1 -nan -1 -1 -nan -0.0920987 
Shoots/CH_IMAGES/snapshot221878/VIS_SV_0_z1_h1_g0_e65_v500_new_472012_0.png 0 0 -nan 0 0 0 -nan -nan 0 -1 -1 -1 -1 -1 -1 -nan -1 -1 -nan -0.052748 
Shoots/CH_IMAGES/snapshot221878/VIS_SV_90_z1_h1_g0_e65_v500_new_472013_0.png 0 0 -nan 0 0 0 -nan -nan 0 -1 -1 -1 -1 -1 -1 -nan -1 -1 -nan -0.0678316 
Shoots/CH_IMAGES/snapshot221879/VIS_SV_0_z1_h1_g0_e65_v500_new_472021_0.png 39846 285464 0.139583 6975.51 572 991 1232.95 748.111 25 1886.9 1365.5 2183.51 1134.58 146.729 0.980193 0.0102906 0.51961 1.92452 1.1324 -0.0919839 
Shoots/CH_IMAGES/snapshot221879/VIS_SV_90_z1_h1_g0_e65_v500_new_472022_0.png 49003 688470 0.0711767 9789.81 1345 1064 1284.49 668.229 23 1344.79 724.008 1366.29 773.15 72.6652 0.9318 0.00642517 0.565874 1.76718 1.11921 -0.109909 
Shoots/CH_IMAGES/snapshot221880/VIS_SV_0_z1_h1_g0_e65_v500_new_472027_0.png 0 0 -nan 0 0 0 -nan -nan 0 -1 -1 -1 -1 -1 -1 -nan -1 -1 -nan -0.0235962 
Shoots/CH_IMAGES/snapshot221880/VIS_SV_90_z1_h1_g0_e65_v500_new_472028_0.png 0 0 -nan 0 0 0 -nan -nan 0 -1 -1 -1 -1 -1 -1 -nan -1 -1 -nan -0.053075 
Shoots/CH_IMAGES/snapshot221881/VIS_SV_0_z1_h1_g0_e65_v500_new_472030_0.png 0 0 -nan 0 0 0 -nan -nan 0 -1 -1 -1 -1 -1 -1 -nan -1 -1 -nan -0.0627479 
Shoots/CH_IMAGES/snapshot221881/VIS_SV_90_z1_h1_g0_e65_v500_new_472031_0.png 0 0 -nan 0 0 0 -nan -nan 0 -1 -1 -1 -1 -1 -1 -nan -1 -1 -nan -0.0642747 
Shoots/CH_IMAGES/snapshot221882/VIS_SV_90_z1_h1_g0_e65_v500_new_472040_0.png 0 0 -nan 0 0 0 -nan -nan 0 -1 -1 -1 -1 -1 -1 -nan -1 -1 -nan -0.0760878 
Shoots/CH_IMAGES/snapshot221882/VIS_SV_0_z1_h1_g0_e65_v500_new_472039_0.png 0 0 -nan 0 0 0 -nan -nan 0 -1 -1 -1 -1 -1 -1 -nan -1 -1 -nan -0.0602955 
Shoots/CH_IMAGES/snapshot221883/VIS_SV_0_z1_h1_g0_e65_v500_new_472045_0.png 0 0 -nan 0 0 0 -nan -nan 0 -1 -1 -1 -1 -1 -1 -nan -1 -1 -nan -0.0439677 
Shoots/CH_IMAGES/snapshot221883/VIS_SV_90_z1_h1_g0_e65_v500_new_472046_0.png 0 0 -nan 0 0 0 -nan -nan 0 -1 -1 -1 -1 -1 -1 -nan -1 -1 -nan -0.0578203 
Shoots/CH_IMAGES/snapshot221884/VIS_SV_90_z1_h1_g0_e65_v500_new_472052_0.png 11116 80149 0.138692 2627.02 189 649 1277.75 1046.62 11 1303.41 1023.02 449.71 391.979 0 0.506702 0.020241 0.871627 1.14728 0.96356 -0.0795398 
Shoots/CH_IMAGES/snapshot221884/VIS_SV_0_z1_h1_g0_e65_v500_new_472051_0.png 12727 101929 0.124861 3982.43 258 622 1258.57 1037.38 9 1327.72 1064.47 779.314 212.417 179.678 1.20618 0.0100842 0.27257 3.66878 1.02915 -0.0939197 
Shoots/CH_IMAGES/snapshot221885/VIS_SV_0_z1_h1_g0_e65_v500_new_472057_0.png 0 0 -nan 0 0 0 -nan -nan 0 -1 -1 -1 -1 -1 -1 -nan -1 -1 -nan -0.0786294 
Shoots/CH_IMAGES/snapshot221885/VIS_SV_90_z1_h1_g0_e65_v500_new_472058_0.png 0 0 -nan 0 0 0 -nan -nan 0 -1 -1 -1 -1 -1 -1 -nan -1 -1 -nan -0.127032 
Shoots/CH_IMAGES/snapshot221886/VIS_SV_90_z1_h1_g0_e65_v500_new_472064_0.png 0 0 -nan 0 0 0 -nan -nan 0 -1 -1 -1 -1 -1 -1 -nan -1 -1 -nan -0.077227 
Shoots/CH_IMAGES/snapshot221886/VIS_SV_0_z1_h1_g0_e65_v500_new_472063_0.png 0 0 -nan 0 0 0 -nan -nan 0 -1 -1 -1 -1 -1 -1 -nan -1 -1 -nan -0.0759289 
Shoots/CH_IMAGES/snapshot221887/VIS_SV_0_z1_h1_g0_e65_v500_new_472069_0.png 33195 303841 0.109251 5874.81 504 1261 1337.26 666.46 16 2633.21 1307.77 3027.85 2423.41 137.36 0.631866 0.0120863 0.800373 1.24942 1.18625 -0.0927173 
Shoots/CH_IMAGES/snapshot221887/VIS_SV_90_z1_h1_g0_e65_v500_new_472070_0.png 37294 717336 0.0519896 6814.35 929 1306 1295.12 668.927 7 1251.11 536.004 1123.55 707.768 178.073 0.860301 0.0100925 0.629941 1.58745 1.0865 -0.119453 
Shoots/CH_IMAGES/snapshot221888/VIS_SV_90_z1_h1_g0_e65_v500_new_472076_0.png 65228 544600 0.119772 8414.16 647 1347 1280.56 603.904 16 1260.64 662.138 1150.53 537.99 5.23577 1.03189 0.0115777 0.467602 2.13857 1.16243 -0.198885 
Shoots/CH_IMAGES/snapshot221888/VIS_SV_0_z1_h1_g0_e65_v500_new_472075_0.png 78301 1.04112e+06 0.0752084 10568.4 1387 1263 1341.91 552.641 27 1273.94 639.011 1459.08 870.457 59.8014 0.898243 0.00880967 0.59658 1.67622 1.20554 -0.176892 
Shoots/CH_IMAGES/snapshot221889/VIS_SV_90_z1_h1_g0_e65_v500_new_472082_0.png 0 0 -nan 0 0 0 -nan -nan 0 -1 -1 -1 -1 -1 -1 -nan -1 -1 -nan -0.101714 
Shoots/CH_IMAGES/snapshot221889/VIS_SV_0_z1_h1_g0_e65_v500_new_472081_0.png 0 0 -nan 0 0 0 -nan -nan 0 -1 -1 -1 -1 -1 -1 -nan -1 -1 -nan -0.0705075 
Shoots/CH_IMAGES/snapshot221890/VIS_SV_90_z1_h1_g0_e65_v500_new_472088_0.png 0 0 -nan 0 0 0 -nan -nan 0 -1 -1 -1 -1 -1 -1 -nan -1 -1 -nan -0.0678949 
Shoots/CH_IMAGES/snapshot221890/VIS_SV_0_z1_h1_g0_e65_v500_new_472087_0.png 0 0 -nan 0 0 0 -nan -nan 0 -1 -1 -1 -1 -1 -1 -nan -1 -1 -nan -0.0657999 
Shoots/CH_IMAGES/snapshot221891/VIS_SV_90_z1_h1_g0_e65_v500_new_472094_0.png 0 0 -nan 0 0 0 -nan -nan 0 -1 -1 -1 -1 -1 -1 -nan -1 -1 -nan -0.0727466 
Shoots/CH_IMAGES/snapshot221891/VIS_SV_0_z1_h1_g0_e65_v500_new_472093_0.png 0 0 -nan 0 0 0 -nan -nan 0 -1 -1 -1 -1 -1 -1 -nan -1 -1 -nan -0.061179 
Shoots/CH_IMAGES/snapshot221892/VIS_SV_90_z1_h1_g0_e65_v500_new_472100_0.png 0 0 -nan 0 0 0 -nan -nan 0 -1 -1 -1 -1 -1 -1 -nan -1 -1 -nan -0.0694363 
Shoots/CH_IMAGES/snapshot221892/VIS_SV_0_z1_h1_g0_e65_v500_new_472099_0.png 0 0 -nan 0 0 0 -nan -nan 0 -1 -1 -1 -1 -1 -1 -nan -1 -1 -nan -0.0403263 
Shoots/CH_IMAGES/snapshot221893/VIS_SV_90_z1_h1_g0_e65_v500_new_472106_0.png 0 0 -nan 0 0 0 -nan -nan 0 -1 -1 -1 -1 -1 -1 -nan -1 -1 -nan -0.0514553 
Shoots/CH_IMAGES/snapshot221893/VIS_SV_0_z1_h1_g0_e65_v500_new_472105_0.png 0 0 -nan 0 0 0 -nan -nan 0 -1 -1 -1 -1 -1 -1 -nan -1 -1 -nan -0.0377967 
Shoots/CH_IMAGES/snapshot221894/VIS_SV_0_z1_h1_g0_e65_v500_new_472111_0.png 28692 427592 0.0671013 5828.73 816 1103 1364.89 761.605 9 1229.39 744.157 1176.46 761.404 50.6921 0.84 0.0106126 0.6472 1.54512 1.07665 -0.0722645 
Shoots/CH_IMAGES/snapshot221894/VIS_SV_90_z1_h1_g0_e65_v500_new_472112_0.png 24403 254226 0.0959896 5042.69 516 1036 1099.57 773.8 7 1170.74 443.878 798.834 689.258 128.156 0.523775 0.0120595 0.86283 1.15898 0.985406 -0.0901069 
Shoots/CH_IMAGES/snapshot221895/VIS_SV_90_z1_h1_g0_e65_v500_new_472115_0.png 21479 247806 0.0866767 5983.44 667 718 1054.65 972.525 18 1078.55 500.928 964.096 817.392 0 0.551666 0.00753914 0.847833 1.17948 1.03131 -0.0736678 
Shoots/CH_IMAGES/snapshot221895/VIS_SV_0_z1_h1_g0_e65_v500_new_472114_0.png 25595 113287 0.225931 4169.73 312 719 1241.74 968.618 18 1191.56 962.802 611.671 237.834 164.143 1.1056 0.018499 0.388827 2.57184 1.14863 -0.0600126 
Shoots/CH_IMAGES/snapshot221896/VIS_SV_90_z1_h1_g0_e65_v500_new_472124_0.png 0 0 -nan 0 0 0 -nan -nan 0 -1 -1 -1 -1 -1 -1 -nan -1 -1 -nan -0.0432435 
Shoots/CH_IMAGES/snapshot221896/VIS_SV_0_z1_h1_g0_e65_v500_new_472123_0.png 0 0 -nan 0 0 0 -nan -nan 0 -1 -1 -1 -1 -1 -1 -nan -1 -1 -nan -0.0497458 
Shoots/CH_IMAGES/snapshot221897/VIS_SV_0_z1_h1_g0_e65_v500_new_472126_0.png 0 0 -nan 0 0 0 -nan -nan 0 -1 -1 -1 -1 -1 -1 -nan -1 -1 -nan -0.0529886 
Shoots/CH_IMAGES/snapshot221897/VIS_SV_90_z1_h1_g0_e65_v500_new_472127_0.png 0 0 -nan 0 0 0 -nan -nan 0 -1 -1 -1 -1 -1 -1 -nan -1 -1 -nan -0.0761033 
Shoots/CH_IMAGES/snapshot221898/VIS_SV_90_z1_h1_g0_e65_v500_new_472136_0.png 0 0 -nan 0 0 0 -nan -nan 0 -1 -1 -1 -1 -1 -1 -nan -1 -1 -nan -0.0840239 
Shoots/CH_IMAGES/snapshot221898/VIS_SV_0_z1_h1_g0_e65_v500_new_472135_0.png 0 0 -nan 0 0 0 -nan -nan 0 -1 -1 -1 -1 -1 -1 -nan -1 -1 -nan -0.0688334 
Shoots/CH_IMAGES/snapshot221899/VIS_SV_90_z1_h1_g0_e65_v500_new_472142_0.png 24338 141017 0.172589 4190.22 314 1007 1134.41 756.832 16 1220.48 625.24 808.755 239.83 161.776 1.18613 0.0174189 0.296542 3.3722 1.02899 -0.0662976 
Shoots/CH_IMAGES/snapshot221899/VIS_SV_0_z1_h1_g0_e65_v500_new_472141_0.png 28672 490083 0.0585044 7356.16 950 981 1374.7 772.41 8 1849.22 946.608 1326.49 1016.43 104.463 0.683737 0.00665833 0.766252 1.30505 1.09369 -0.0876696 
Shoots/CH_IMAGES/snapshot221900/VIS_SV_0_z1_h1_g0_e65_v500_new_472147_0.png 26733 490096 0.0545465 7850.99 1040 988 1210.65 760.071 11 1120.39 756.259 961.763 814.418 86.0776 0.55354 0.00545015 0.846797 1.18092 1.02067 -0.0964022 
Shoots/CH_IMAGES/snapshot221900/VIS_SV_90_z1_h1_g0_e65_v500_new_472148_0.png 27901 292976 0.0952332 5117.39 574 912 1246.78 784.334 9 1617.86 611.256 1194.86 806.238 164.167 0.806531 0.0133885 0.674754 1.48202 1.00712 -0.12184 
Shoots/CH_IMAGES/snapshot221901/VIS_SV_90_z1_h1_g0_e65_v500_new_472154_0.png 0 0 -nan 0 0 0 -nan -nan 0 -1 -1 -1 -1 -1 -1 -nan -1 -1 -nan -0.0339271 
Shoots/CH_IMAGES/snapshot221901/VIS_SV_0_z1_h1_g0_e65_v500_new_472153_0.png 0 0 -nan 0 0 0 -nan -nan 0 -1 -1 -1 -1 -1 -1 -nan -1 -1 -nan -0.0367838 
Shoots/CH_IMAGES/snapshot221902/VIS_SV_0_z1_h1_g0_e65_v500_new_472159_0.png 50685 811106 0.0624887 9550.46 1484 1069 1172.56 673.403 20 2290.01 1783.75 3584.19 1022.5 134.065 1.19559 0.00698298 0.285281 3.50531 1.14063 -0.0803143 
Shoots/CH_IMAGES/snapshot221902/VIS_SV_90_z1_h1_g0_e65_v500_new_472160_0.png 44256 204118 0.216815 6342.41 354 1001 1297.51 738.363 12 1322.74 844.477 835.835 301.9 178.594 1.13031 0.0138253 0.361196 2.76858 1.08141 -0.107886 
Shoots/CH_IMAGES/snapshot221903/VIS_SV_0_z1_h1_g0_e65_v500_new_472165_0.png 0 0 -nan 0 0 0 -nan -nan 0 -1 -1 -1 -1 -1 -1 -nan -1 -1 -nan -0.012927 
Shoots/CH_IMAGES/snapshot221903/VIS_SV_90_z1_h1_g0_e65_v500_new_472166_0.png 0 0 -nan 0 0 0 -nan -nan 0 -1 -1 -1 -1 -1 -1 -nan -1 -1 -nan -0.0205574 
Shoots/CH_IMAGES/snapshot221904/VIS_SV_90_z1_h1_g0_e65_v500_new_472172_0.png 0 0 -nan 0 0 0 -nan -nan 0 -1 -1 -1 -1 -1 -1 -nan -1 -1 -nan -0.0213103 
Shoots/CH_IMAGES/snapshot221904/VIS_SV_0_z1_h1_g0_e65_v500_new_472171_0.png 0 0 -nan 0 0 0 -nan -nan 0 -1 -1 -1 -1 -1 -1 -nan -1 -1 -nan -0.0284423 
Shoots/CH_IMAGES/snapshot221905/VIS_SV_90_z1_h1_g0_e65_v500_new_472178_0.png 0 0 -nan 0 0 0 -nan -nan 0 -1 -1 -1 -1 -1 -1 -nan -1 -1 -nan -0.051307 
Shoots/CH_IMAGES/snapshot221905/VIS_SV_0_z1_h1_g0_e65_v500_new_472177_0.png 0 0 -nan 0 0 0 -nan -nan 0 -1 -1 -1 -1 -1 -1 -nan -1 -1 -nan -0.0355901 
Shoots/CH_IMAGES/snapshot221906/VIS_SV_90_z1_h1_g0_e65_v500_new_472184_0.png 17419 199214 0.0874384 4820.28 603 801 1344.82 846.548 13 1278.38 606.688 594.139 370.186 40.3091 0.868258 0.00942083 0.623064 1.60497 1.15709 -0.0956692 
Shoots/CH_IMAGES/snapshot221906/VIS_SV_0_z1_h1_g0_e65_v500_new_472181_0.png 16863 255966 0.0658798 5457.71 551 773 1223.81 911.727 10 1113.02 1028.03 886.546 418.898 18.2275 1.02713 0.00711415 0.472506 2.11638 1.09115 -0.0645655 
Shoots/CH_IMAGES/snapshot221907/VIS_SV_90_z1_h1_g0_e65_v500_new_472190_0.png 0 0 -nan 0 0 0 -nan -nan 0 -1 -1 -1 -1 -1 -1 -nan -1 -1 -nan -0.0258401 
Shoots/CH_IMAGES/snapshot221907/VIS_SV_0_z1_h1_g0_e65_v500_new_472189_0.png 0 0 -nan 0 0 0 -nan -nan 0 -1 -1 -1 -1 -1 -1 -nan -1 -1 -nan -0.0271224 
Shoots/CH_IMAGES/snapshot221908/VIS_SV_90_z1_h1_g0_e65_v500_new_472193_0.png 0 0 -nan 0 0 0 -nan -nan 0 -1 -1 -1 -1 -1 -1 -nan -1 -1 -nan -0.0115782 
Shoots/CH_IMAGES/snapshot221908/VIS_SV_0_z1_h1_g0_e65_v500_new_472192_0.png 0 0 -nan 0 0 0 -nan -nan 0 -1 -1 -1 -1 -1 -1 -nan -1 -1 -nan -0.0146078 
Shoots/CH_IMAGES/snapshot221909/VIS_SV_90_z1_h1_g0_e65_v500_new_472202_0.png 0 0 -nan 0 0 0 -nan -nan 0 -1 -1 -1 -1 -1 -1 -nan -1 -1 -nan -0.0283218 
Shoots/CH_IMAGES/snapshot221909/VIS_SV_0_z1_h1_g0_e65_v500_new_472201_0.png 0 0 -nan 0 0 0 -nan -nan 0 -1 -1 -1 -1 -1 -1 -nan -1 -1 -nan -0.013911 
Shoots/CH_IMAGES/snapshot221910/VIS_SV_0_z1_h1_g0_e65_v500_new_472207_0.png 0 0 -nan 0 0 0 -nan -nan 0 -1 -1 -1 -1 -1 -1 -nan -1 -1 -nan -0.0261927 
Shoots/CH_IMAGES/snapshot221910/VIS_SV_90_z1_h1_g0_e65_v500_new_472208_0.png 0 0 -nan 0 0 0 -nan -nan 0 -1 -1 -1 -1 -1 -1 -nan -1 -1 -nan -0.0468756 
Shoots/CH_IMAGES/snapshot221911/VIS_SV_0_z1_h1_g0_e65_v500_new_472213_0.png 55316 567502 0.0974729 8935.62 747 1329 1199.12 661.852 15 1163.47 694.211 1027.52 560.024 4.79792 0.953916 0.00870586 0.545022 1.83479 1.12913 -0.116532 
Shoots/CH_IMAGES/snapshot221911/VIS_SV_90_z1_h1_g0_e65_v500_new_472214_0.png 45869 608252 0.0754112 8777.7 1001 1355 1106.22 629.196 15 24521.5 2854.76 6968.01 7.15149e-09 0 1.41421 0.00748114 1.02633e-12 9.74344e+11 1.10832 -0.114048 
Shoots/CH_IMAGES/snapshot221912/VIS_SV_0_z1_h1_g0_e65_v500_new_472219_0.png 1528 10458.5 0.146101 754.176 94 188 1254.78 1252.21 7 1254.57 1290.57 115.445 53.585 0 1.03522 0.0337589 0.464162 2.15442 0.753927 -0.0248046 
Shoots/CH_IMAGES/snapshot221912/VIS_SV_90_z1_h1_g0_e65_v500_new_472220_0.png 1009 2033 0.496311 379.515 23 177 1222.04 1257.65 8 1223.71 1255.79 163.201 15.1367 176.409 1.34703 0.0880324 0.0927484 10.7819 0.716993 -0.0205835 
Shoots/CH_IMAGES/snapshot221913/VIS_SV_0_z1_h1_g0_e65_v500_new_472225_0.png 82716 892646 0.0926638 10724.6 1223 1219 1347.15 592.645 17 1346.75 684.219 1368.77 808.286 56.1983 0.904964 0.0090372 0.59052 1.69342 1.2098 -0.104214 
Shoots/CH_IMAGES/snapshot221913/VIS_SV_90_z1_h1_g0_e65_v500_new_472226_0.png 68211 713066 0.0956587 9737.87 1102 1218 1126.04 573.268 19 1322.1 782.134 1505.07 750.874 136.015 1.0011 0.00903933 0.498896 2.00442 1.17278 -0.0909167 
Shoots/CH_IMAGES/snapshot221914/VIS_SV_90_z1_h1_g0_e65_v500_new_472232_0.png 0 0 -nan 0 0 0 -nan -nan 0 -1 -1 -1 -1 -1 -1 -nan -1 -1 -nan -0.0315971 
Shoots/CH_IMAGES/snapshot221914/VIS_SV_0_z1_h1_g0_e65_v500_new_472231_0.png 0 0 -nan 0 0 0 -nan -nan 0 -1 -1 -1 -1 -1 -1 -nan -1 -1 -nan -0.0209725 
Shoots/CH_IMAGES/snapshot221915/VIS_SV_0_z1_h1_g0_e65_v500_new_472237_0.png 30633 483652 0.0633369 7777.97 922 935 1244.49 795.77 17 1427.1 898.897 1197.3 630.508 143.553 0.97303 0.00636307 0.526607 1.89895 1.04534 -0.0787615 
Shoots/CH_IMAGES/snapshot221915/VIS_SV_90_z1_h1_g0_e65_v500_new_472238_0.png 33256 310273 0.107183 6217.79 647 930 1153.49 810.612 19 1459.24 267.917 1191.56 728.312 0 0.881788 0.0108095 0.611225 1.63606 1.03845 -0.0770113 
Shoots/CH_IMAGES/snapshot221916/VIS_SV_90_z1_h1_g0_e65_v500_new_472244_0.png 12945 185462 0.0697989 3560.32 564 638 1384.65 979.147 19 969.651 288.764 1397.5 641.533 0 1.04014 0.0128332 0.459059 2.17837 1.1057 -0.0472767 
Shoots/CH_IMAGES/snapshot221916/VIS_SV_0_z1_h1_g0_e65_v500_new_472243_0.png 15872 182523 0.0869589 4230.59 457 674 1235.17 955.959 12 869.949 470.697 1169.44 505.563 0 1.06554 0.0111439 0.432312 2.31314 1.06032 -0.0336325 
Shoots/CH_IMAGES/snapshot221917/VIS_SV_0_z1_h1_g0_e65_v500_new_472249_0.png 0 0 -nan 0 0 0 -nan -nan 0 -1 -1 -1 -1 -1 -1 -nan -1 -1 -nan -0.00185043 
Shoots/CH_IMAGES/snapshot221917/VIS_SV_90_z1_h1_g0_e65_v500_new_472250_0.png 0 0 -nan 0 0 0 -nan -nan 0 -1 -1 -1 -1 -1 -1 -nan -1 -1 -nan -0.0429171 
Shoots/CH_IMAGES/snapshot221918/VIS_SV_0_z1_h1_g0_e65_v500_new_472255_0.png 2104 8714.5 0.241437 636.534 79 173 1211.05 1254.16 7 1203.78 1347.46 218.911 68.6323 0 1.17174 0.0652548 0.313517 3.18962 0.940088 -0.0341524 
Shoots/CH_IMAGES/snapshot221918/VIS_SV_90_z1_h1_g0_e65_v500_new_472256_0.png 1523 12912 0.117952 928.443 125 180 1257.44 1263.66 7 1251.44 1238.38 150.639 125.686 172.88 0.575578 0.0222024 0.834355 1.19853 0.922942 -0.032732 
Shoots/CH_IMAGES/snapshot221919/VIS_SV_0_z1_h1_g0_e65_v500_new_472258_0.png 20821 202276 0.102933 4800.08 473 833 1153.38 856.909 9 726.479 1501.83 1813.64 888.191 17.4823 1.01022 0.0113557 0.489727 2.04195 0.960645 -0.0390726 
Shoots/CH_IMAGES/snapshot221919/VIS_SV_90_z1_h1_g0_e65_v500_new_472259_0.png 21421 245436 0.0872772 5423.07 522 825 1142.08 895.099 8 1229.65 4727.18 7646.27 1118.5 0 1.30669 0.00915292 0.14628 6.8362 1.12913 -0.0797703 
Shoots/CH_IMAGES/snapshot221920/VIS_SV_0_z1_h1_g0_e65_v500_new_472267_0.png 0 0 -nan 0 0 0 -nan -nan 0 -1 -1 -1 -1 -1 -1 -nan -1 -1 -nan -0.0227313 
Shoots/CH_IMAGES/snapshot221920/VIS_SV_90_z1_h1_g0_e65_v500_new_472268_0.png 0 0 -nan 0 0 0 -nan -nan 0 -1 -1 -1 -1 -1 -1 -nan -1 -1 -nan -0.025618 
Shoots/CH_IMAGES/snapshot221921/VIS_SV_90_z1_h1_g0_e65_v500_new_472271_0.png 49520 213706 0.23172 7284.51 356 1105 1240.3 718.215 19 1318.84 762.586 1030.59 305.971 0.228808 1.18584 0.0117271 0.296888 3.36827 1.1008 -0.11285 
Shoots/CH_IMAGES/snapshot221921/VIS_SV_0_z1_h1_g0_e65_v500_new_472270_0.png 54920 682576 0.0804598 11275.2 1255 1002 1348.82 739.072 18 1269.96 762.609 1185.51 750.18 63.5219 0.85698 0.00542866 0.632793 1.5803 1.14724 -0.0799113 
Shoots/CH_IMAGES/snapshot221922/VIS_SV_0_z1_h1_g0_e65_v500_new_472279_0.png 8841 159616 0.0553894 4069.3 478 650 1192.81 1011.76 12 1128.4 991.629 584.827 455.839 11.0481 0.664166 0.00670922 0.779442 1.28297 0.972148 -0.0509721 
Shoots/CH_IMAGES/snapshot221922/VIS_SV_90_z1_h1_g0_e65_v500_new_472280_0.png 7367 107477 0.0685449 3156.17 374 620 1217.45 1000.58 8 1171.26 1191.28 578.953 368.112 0 0.853435 0.00929349 0.635824 1.57276 0.919283 -0.0817312 
Shoots/CH_IMAGES/snapshot221923/VIS_SV_0_z1_h1_g0_e65_v500_new_472282_0.png 67346 874554 0.0770062 9567.87 1725 1068 1312.97 694.634 21 1001.98 827.883 1791.9 813.292 62.6189 1.04511 0.00924466 0.453872 2.20327 1.17555 -0.121051 
Shoots/CH_IMAGES/snapshot221923/VIS_SV_90_z1_h1_g0_e65_v500_new_472283_0.png 42780 457275 0.0935542 7051.04 872 1102 995.366 697.155 22 888.815 725.909 1168.67 396.271 142.398 1.14971 0.0108129 0.339079 2.94916 1.0833 -0.140293 
Shoots/CH_IMAGES/snapshot221924/VIS_SV_90_z1_h1_g0_e65_v500_new_472292_0.png 0 0 -nan 0 0 0 -nan -nan 0 -1 -1 -1 -1 -1 -1 -nan -1 -1 -nan -0.022111 
Shoots/CH_IMAGES/snapshot221924/VIS_SV_0_z1_h1_g0_e65_v500_new_472291_0.png 0 0 -nan 0 0 0 -nan -nan 0 -1 -1 -1 -1 -1 -1 -nan -1 -1 -nan -0.035043 
Shoots/CH_IMAGES/snapshot221925/VIS_SV_90_z1_h1_g0_e65_v500_new_472298_0.png 19443 215477 0.0902324 4334.76 495 845 1121.1 918.281 13 1171.54 738.173 914.906 638.304 176.063 0.777597 0.013003 0.697672 1.43334 1.17346 -0.0542683 
Shoots/CH_IMAGES/snapshot221925/VIS_SV_0_z1_h1_g0_e65_v500_new_472297_0.png 19297 324532 0.059461 5224.51 719 837 1235.6 907.598 10 826.838 180.098 1542.43 575.659 0 1.11963 0.008884 0.373216 2.67941 0.959178 -0.0638218 
Shoots/CH_IMAGES/snapshot221926/VIS_SV_0_z1_h1_g0_e65_v500_new_472303_0.png 0 0 -nan 0 0 0 -nan -nan 0 -1 -1 -1 -1 -1 -1 -nan -1 -1 -nan -0.0145508 
Shoots/CH_IMAGES/snapshot221926/VIS_SV_90_z1_h1_g0_e65_v500_new_472304_0.png 0 0 -nan 0 0 0 -nan -nan 0 -1 -1 -1 -1 -1 -1 -nan -1 -1 -nan -0.0277539
[truncated: 4,269,879 more chars]
