# Supplementary material for: An automated, high-throughput method for standardizing image color profiles to improve image-based plant phenotyping
Source: PeerJ. 2018 Oct 4;6:e5727. doi: 10.7717/peerj.5727 (PMC6174877; doi:10.7717/peerj.5727)
Supplement: Supplemental Information 1 — The supplemental zip file contains 3 folders: data, scripts, and license. The scripts enable denovo analysis of the data contained in the data folder, which was used to generate the figures in the manuscript. The license is GPL version2. [file peerj-06-5727-s001.zip › analysis/data/plant/shoot_weights.csv]

Barcodes	shoot_weight	pi
Fm001GA050928	11.6	1
Fm001GB050942	4.55	1
Fm001BB050652	5.39	1
Fm001CB050850	4.65	1
Fm001EB050854	3.74	1
Fm001DB050656	3.5	1
Fm001BB050960	3.5	1
Fm001DA050754	12	1
Fm001DB050796	3.52	1
Fm001DB050852	2.9	1
Fm001BB050764	3.22	1
Fm001FB050940	3	1
Fm001FB050856	4.48	1
Fm002EA050729	8.5	1
Fm001FA050786	6.92	1
Fm001FB050716	3.9	1
Fm001DA050782	14.7	1
Fm001CA050780	10.16	1
Fm001AA051140	11.3	1
Fm001EA051176	9.6	1
Fm001DA050922	11.56	1
Fm001CA050612	7.79	1
Fm002EA050897	3.56	1
Fm001EA051344	12.45	1
Fm002FB051221	1.85	1
Fm001EB050882	4.5	1
Fm001FA050618	12	1
Fm001AA050860	8.7	1
Fm002FB050633	3.5	1
Fm001GB050746	4.5	1
Fm002FA050675	11.8	1
Fm001DA050810	13.5	1
Fm001EB051274	4.31	1
Fm001DA050614	12.3	1
Fm001DA050894	13.5	1
Fm001GB051222	4	1
Fm001CA051592	11.2	1
Fm001FB051220	5.5	1
Fm001CB051158	4	1
Fm001GB051334	3.56	1
Fm002FA051347	1	1
Fm001DB051188	4	1
Fm001BB051072	4.5	1
Fm001FA051206	14	1
Fm002FA051487	11.2	1
Fm001CA051032	7.64	1
Fm002FB050885	2	1
Fm001AB050902	4.11	1
Fm001CA050864	10.11	1
Fm001GA051684	10	1
Fm002EB051051	2.5	1
Fm002FA051207	8.1	1
Fm001GA051600	9.7	1
Fm001BA051366	10.73	1
Fm002EB051583	3	1
Fm003HB051728	3.2	1
Fm001CB050934	4	2
Fm001CA050836	11.2	2
Fm001FA050842	10.5	2
Fm001EA050728	11.2	2
Fm002FB050745	0.43	2
Fm002EB050799	2.43	2
Fm002FA050731	10	2
Fm001FA050814	7.8	2
Fm001FA050758	14	2
Fm001FB050772	3.08	2
Fm001AB050650	4.9	2
Fm001CB050710	1.89	2
Fm002EA050813	3.6	2
Fm001EB050714	3.8	2
Fm001GB050662	2.24	2
Fm001DA051174	7.9	2
Fm001EA050896	13.05	2
Fm001EA050868	13.2	2
Fm001FA050926	14.1	2
Fm001CB050878	2.4	2
Fm001FB050688	3.3	2
Fm001BA051002	12.16	2
Fm001EA051008	11.3	2
Fm001FA050674	14.8	2
Fm001GA050648	7.4	2
Fm001FB050660	3.93	2
Fm001GB050830	6	2
Fm001CB050794	6.05	2
Fm002EB050855	4	2
Fm001AA050608	7.11	2
Fm001EA050812	10.7	2
Fm001CB050626	2	2
Fm001FB050828	3.5	2
Fm001AB051014	2.95	2
Fm002EA050953	10.77	2
Fm002EA051233	7.63	2
Fm001CA051676	11.56	2
Fm001AA050944	7	2
Fm001GB051614	3.58	2
Fm001AB051686	4.5	2
Fm001BA051170	11.3	2
Fm002EA051121	12.28	2
Fm001EB051134	2.67	2
Fm002FB051109	2.47	2
Fm002FB050689	4	2
Fm001BA051310	7.66	2
Fm002EB050995	4.1	2
Fm001AA050972	10.84	2
Fm001AA051308	9	2
Fm001DB051692	3.72	2
Fm001AB051462	3.08	2
Fm002EB051499	3.73	2
Fm002EB051107	2.63	2
Fm002FA051571	10.6	2
Fm003HB051737	2.07	2
Fm001DA050838	13.8	3
Fm001GB050858	2.9	3
Fm001DB050712	2.9	3
Fm002EA050925	11.4	3
Fm001EA050756	12.3	3
Fm001AB050790	3.7	3
Fm001AA050776	9.5	3
Fm001CA050752	8.7	3
Fm002FA050759	2.2	3
Fm001BB050708	1.2	3
Fm001BA050778	10.1	3
Fm001DB050936	3.5	3
Fm001CA050920	10.9	3
Fm001AA050804	12.6	3
Fm001FB050912	2.8	3
Fm002EB050827	3.5	3
Fm001BB051016	4.3	3
Fm002EA050645	11.6	3
Fm002EA051009	11.1	3
Fm001FA050646	13.5	3
Fm001BB050820	3.5	3
Fm001BB050876	3.3	3
Fm001EB050770	5.1	3
Fm001GA050732	8.3	3
Fm001EA050840	12.2	3
Fm001GB050634	4.4	3
Fm001EB050630	3.95	3
Fm001EB050826	3.4	3
Fm002FB051025	2.3	3
Fm001CB050962	4.5	3
Fm001GA050956	7.3	3
Fm001DA050978	8.7	3
Fm001EB051218	4	3
Fm001GA051208	14.8	3
Fm001AB051210	3.2	3
Fm001BA051198	8.8	3
Fm002FA051067	9.1	3
Fm001GA051180	7.4	3
Fm001BA050666	11	3
Fm001BB051156	3.7	3
Fm001DB050684	5	3
Fm002FB051165	1.3	3
Fm001AB051042	4.1	3
Fm001AA051392	7	3
Fm001AB051378	4.8	3
Fm002FB050913	1.9	3
Fm001DB050880	2.9	3
Fm001GA050900	9.5	3
Fm002FA051459	10.2	3
Fm002EB051723	2.5	3
Fm003HB051742	1.9	3
