# Supplementary material for: An automated, high-throughput method for standardizing image color profiles to improve image-based plant phenotyping
Source: PeerJ. 2018 Oct 4;6:e5727. doi: 10.7717/peerj.5727 (PMC6174877; doi:10.7717/peerj.5727)
Supplement: Supplemental Information 1 — The supplemental zip file contains 3 folders: data, scripts, and license. The scripts enable denovo analysis of the data contained in the data folder, which was used to generate the figures in the manuscript. The license is GPL version2. [file peerj-06-5727-s001.zip › analysis/data/plant/target_homography.csv]

17.4183	29.9133	89.9717
183.605	66.3683	20.2083
48.0767	27.7833	21.2933
42.3517	86.5533	36.0133
31.9117	46.4467	111.165
151.61	84.1983	68.19
114.255	27.1067	18.535
151.018	43.585	42.6167
46.8483	62.7683	91.6817
233.27	181.238	30.575
34.2283	22.5867	43.9483
32.9617	42.3217	20.5017
149.265	57.6983	96.5433
109.55	142.09	36.5117
74.435	74.9083	119.347
30.5867	87.1417	128.518
207.735	118.822	24.1333
72.5367	140.622	128.138
207.192	208.238	204.238
128.905	133.097	129.723
69.1783	69.3167	67.5783
33.78	34.1983	34.215
