# Supplementary material for: An automated, high-throughput method for standardizing image color profiles to improve image-based plant phenotyping
Source: PeerJ. 2018 Oct 4;6:e5727. doi: 10.7717/peerj.5727 (PMC6174877; doi:10.7717/peerj.5727)
Supplement: Supplemental Information 1 — The supplemental zip file contains 3 folders: data, scripts, and license. The scripts enable denovo analysis of the data contained in the data folder, which was used to generate the figures in the manuscript. The license is GPL version2. [file peerj-06-5727-s001.zip › analysis/data/temperature/SnapshotInfo.csv]

experiment	id	plant barcode	car tag	timestamp	weight before	weight after	water amount	completed	measurement label	tag	tiles
Phenotyping16_18Jan09	78682	Cc00AA000000	2169	2018-02-23 09:01:38.09	-1.0	-1.0	-1.0	true	JB_VIS_Test_022218		VIS_SV_0_z1_h1_g0_e65_v500_new_151787;VIS_SV_90_z1_h1_g0_e65_v500_new_151788;VIS_TV_z1_h0_g0_e100_151789;
Phenotyping16_18Jan09	78651	Cc00AB000000	2147	2018-02-22 11:01:46.516	-1.0	-1.0	-1.0	true	JB_VIS_Test_022218		VIS_SV_0_z1_h1_g0_e65_v500_new_151508;VIS_SV_90_z1_h1_g0_e65_v500_new_151510;VIS_TV_z1_h0_g0_e100_151512;
Phenotyping16_18Jan09	78650	Cc00AA000000	2169	2018-02-22 11:01:38.494	-1.0	-1.0	-1.0	true	JB_VIS_Test_022218		VIS_SV_0_z1_h1_g0_e65_v500_new_151499;VIS_SV_90_z1_h1_g0_e65_v500_new_151500;VIS_TV_z1_h0_g0_e100_151501;
Phenotyping16_18Jan09	78660	Cc00AA000000	2169	2018-02-22 16:01:38.259	-1.0	-1.0	-1.0	true	JB_VIS_Test_022218		VIS_SV_0_z1_h1_g0_e65_v500_new_151589;VIS_SV_90_z1_h1_g0_e65_v500_new_151590;VIS_TV_z1_h0_g0_e100_151591;
Phenotyping16_18Jan09	78661	Cc00AB000000	2147	2018-02-22 16:01:46.286	-1.0	-1.0	-1.0	true	JB_VIS_Test_022218		VIS_SV_0_z1_h1_g0_e65_v500_new_151598;VIS_SV_90_z1_h1_g0_e65_v500_new_151600;VIS_TV_z1_h0_g0_e100_151602;
Phenotyping16_18Jan09	78652	Cc00AA000000	2169	2018-02-22 12:01:37.561	-1.0	-1.0	-1.0	true	JB_VIS_Test_022218		VIS_SV_0_z1_h1_g0_e65_v500_new_151517;VIS_SV_90_z1_h1_g0_e65_v500_new_151518;VIS_TV_z1_h0_g0_e100_151519;
Phenotyping16_18Jan09	78642	Cc00AA000000	2169	2018-02-22 07:01:38.425	-1.0	-1.0	-1.0	true	JB_VIS_Test_022218		VIS_SV_0_z1_h1_g0_e65_v500_new_151427;VIS_SV_90_z1_h1_g0_e65_v500_new_151428;VIS_TV_z1_h0_g0_e100_151429;
Phenotyping16_18Jan09	78653	Cc00AB000000	2147	2018-02-22 12:01:45.58	-1.0	-1.0	-1.0	true	JB_VIS_Test_022218		VIS_SV_0_z1_h1_g0_e65_v500_new_151526;VIS_SV_90_z1_h1_g0_e65_v500_new_151528;VIS_TV_z1_h0_g0_e100_151530;
Phenotyping16_18Jan09	78680	Cc00AA000000	2169	2018-02-23 08:01:34.227	-1.0	-1.0	-1.0	true	JB_VIS_Test_022218		VIS_SV_0_z1_h1_g0_e65_v500_new_151769;VIS_SV_90_z1_h1_g0_e65_v500_new_151770;VIS_TV_z1_h0_g0_e100_151771;
Phenotyping16_18Jan09	78668	Cc00AA000000	2169	2018-02-22 20:01:37.48	-1.0	-1.0	-1.0	true	JB_VIS_Test_022218		VIS_SV_0_z1_h1_g0_e65_v500_new_151661;VIS_SV_90_z1_h1_g0_e65_v500_new_151662;VIS_TV_z1_h0_g0_e100_151663;
Phenotyping16_18Jan09	78644	Cc00AA000000	2169	2018-02-22 08:01:37.855	-1.0	-1.0	-1.0	true	JB_VIS_Test_022218		VIS_SV_0_z1_h1_g0_e65_v500_new_151445;VIS_SV_90_z1_h1_g0_e65_v500_new_151446;VIS_TV_z1_h0_g0_e100_151447;
Phenotyping16_18Jan09	78643	Cc00AB000000	2147	2018-02-22 07:01:46.443	-1.0	-1.0	-1.0	true	JB_VIS_Test_022218		VIS_SV_0_z1_h1_g0_e65_v500_new_151436;VIS_SV_90_z1_h1_g0_e65_v500_new_151438;VIS_TV_z1_h0_g0_e100_151440;
Phenotyping16_18Jan09	78645	Cc00AB000000	2147	2018-02-22 08:01:45.873	-1.0	-1.0	-1.0	true	JB_VIS_Test_022218		VIS_SV_0_z1_h1_g0_e65_v500_new_151454;VIS_SV_90_z1_h1_g0_e65_v500_new_151456;VIS_TV_z1_h0_g0_e100_151458;
Phenotyping16_18Jan09	78669	Cc00AB000000	2147	2018-02-22 20:01:45.497	-1.0	-1.0	-1.0	true	JB_VIS_Test_022218		VIS_SV_0_z1_h1_g0_e65_v500_new_151670;VIS_SV_90_z1_h1_g0_e65_v500_new_151672;VIS_TV_z1_h0_g0_e100_151674;
Phenotyping16_18Jan09	78662	Cc00AA000000	2169	2018-02-22 17:01:37.784	-1.0	-1.0	-1.0	true	JB_VIS_Test_022218		VIS_SV_0_z1_h1_g0_e65_v500_new_151607;VIS_SV_90_z1_h1_g0_e65_v500_new_151608;VIS_TV_z1_h0_g0_e100_151609;
Phenotyping16_18Jan09	78655	Cc00AB000000	2147	2018-02-22 13:01:46.298	-1.0	-1.0	-1.0	true	JB_VIS_Test_022218		VIS_SV_0_z1_h1_g0_e65_v500_new_151544;VIS_SV_90_z1_h1_g0_e65_v500_new_151546;VIS_TV_z1_h0_g0_e100_151548;
Phenotyping16_18Jan09	78654	Cc00AA000000	2169	2018-02-22 13:01:38.281	-1.0	-1.0	-1.0	true	JB_VIS_Test_022218		VIS_SV_0_z1_h1_g0_e65_v500_new_151535;VIS_SV_90_z1_h1_g0_e65_v500_new_151536;VIS_TV_z1_h0_g0_e100_151537;
Phenotyping16_18Jan09	78646	Cc00AA000000	2169	2018-02-22 09:01:38.372	-1.0	-1.0	-1.0	true	JB_VIS_Test_022218		VIS_SV_0_z1_h1_g0_e65_v500_new_151463;VIS_SV_90_z1_h1_g0_e65_v500_new_151464;VIS_TV_z1_h0_g0_e100_151465;
Phenotyping16_18Jan09	78647	Cc00AB000000	2147	2018-02-22 09:01:46.388	-1.0	-1.0	-1.0	true	JB_VIS_Test_022218		VIS_SV_0_z1_h1_g0_e65_v500_new_151472;VIS_SV_90_z1_h1_g0_e65_v500_new_151474;VIS_TV_z1_h0_g0_e100_151476;
Phenotyping16_18Jan09	78663	Cc00AB000000	2147	2018-02-22 17:01:45.802	-1.0	-1.0	-1.0	true	JB_VIS_Test_022218		VIS_SV_0_z1_h1_g0_e65_v500_new_151616;VIS_SV_90_z1_h1_g0_e65_v500_new_151618;VIS_TV_z1_h0_g0_e100_151620;
Phenotyping16_18Jan09	78648	Cc00AA000000	2169	2018-02-22 10:01:38.263	-1.0	-1.0	-1.0	true	JB_VIS_Test_022218		VIS_SV_0_z1_h1_g0_e65_v500_new_151481;VIS_SV_90_z1_h1_g0_e65_v500_new_151482;VIS_TV_z1_h0_g0_e100_151483;
Phenotyping16_18Jan09	78649	Cc00AB000000	2147	2018-02-22 10:01:46.282	-1.0	-1.0	-1.0	true	JB_VIS_Test_022218		VIS_SV_0_z1_h1_g0_e65_v500_new_151490;VIS_SV_90_z1_h1_g0_e65_v500_new_151492;VIS_TV_z1_h0_g0_e100_151494;
Phenotyping16_18Jan09	78681	Cc00AB000000	2147	2018-02-23 08:01:42.248	-1.0	-1.0	-1.0	true	JB_VIS_Test_022218		VIS_SV_0_z1_h1_g0_e65_v500_new_151778;VIS_SV_90_z1_h1_g0_e65_v500_new_151780;VIS_TV_z1_h0_g0_e100_151782;
Phenotyping16_18Jan09	78656	Cc00AA000000	2169	2018-02-22 14:01:38.394	-1.0	-1.0	-1.0	true	JB_VIS_Test_022218		VIS_SV_0_z1_h1_g0_e65_v500_new_151553;VIS_SV_90_z1_h1_g0_e65_v500_new_151554;VIS_TV_z1_h0_g0_e100_151555;
Phenotyping16_18Jan09	78657	Cc00AB000000	2147	2018-02-22 14:01:46.424	-1.0	-1.0	-1.0	true	JB_VIS_Test_022218		VIS_SV_0_z1_h1_g0_e65_v500_new_151562;VIS_SV_90_z1_h1_g0_e65_v500_new_151564;VIS_TV_z1_h0_g0_e100_151566;
Phenotyping16_18Jan09	78674	Cc00AA000000	2169	2018-02-22 23:01:38.277	-1.0	-1.0	-1.0	true	JB_VIS_Test_022218		VIS_SV_0_z1_h1_g0_e65_v500_new_151715;VIS_SV_90_z1_h1_g0_e65_v500_new_151716;VIS_TV_z1_h0_g0_e100_151717;
Phenotyping16_18Jan09	78664	Cc00AA000000	2169	2018-02-22 18:01:37.917	-1.0	-1.0	-1.0	true	JB_VIS_Test_022218		VIS_SV_0_z1_h1_g0_e65_v500_new_151625;VIS_SV_90_z1_h1_g0_e65_v500_new_151626;VIS_TV_z1_h0_g0_e100_151627;
Phenotyping16_18Jan09	78665	Cc00AB000000	2147	2018-02-22 18:01:45.942	-1.0	-1.0	-1.0	true	JB_VIS_Test_022218		VIS_SV_0_z1_h1_g0_e65_v500_new_151634;VIS_SV_90_z1_h1_g0_e65_v500_new_151636;VIS_TV_z1_h0_g0_e100_151638;
Phenotyping16_18Jan09	78658	Cc00AA000000	2169	2018-02-22 15:01:37.177	-1.0	-1.0	-1.0	true	JB_VIS_Test_022218		VIS_SV_0_z1_h1_g0_e65_v500_new_151571;VIS_SV_90_z1_h1_g0_e65_v500_new_151572;VIS_TV_z1_h0_g0_e100_151573;
Phenotyping16_18Jan09	78659	Cc00AB000000	2147	2018-02-22 15:01:45.197	-1.0	-1.0	-1.0	true	JB_VIS_Test_022218		VIS_SV_0_z1_h1_g0_e65_v500_new_151580;VIS_SV_90_z1_h1_g0_e65_v500_new_151582;VIS_TV_z1_h0_g0_e100_151584;
Phenotyping16_18Jan09	78675	Cc00AB000000	2147	2018-02-22 23:01:46.292	-1.0	-1.0	-1.0	true	JB_VIS_Test_022218		VIS_SV_0_z1_h1_g0_e65_v500_new_151724;VIS_SV_90_z1_h1_g0_e65_v500_new_151726;VIS_TV_z1_h0_g0_e100_151728;
Phenotyping16_18Jan09	78670	Cc00AA000000	2169	2018-02-22 21:01:37.665	-1.0	-1.0	-1.0	true	JB_VIS_Test_022218		VIS_SV_0_z1_h1_g0_e65_v500_new_151679;VIS_SV_90_z1_h1_g0_e65_v500_new_151680;VIS_TV_z1_h0_g0_e100_151681;
Phenotyping16_18Jan09	78671	Cc00AB000000	2147	2018-02-22 21:01:45.684	-1.0	-1.0	-1.0	true	JB_VIS_Test_022218		VIS_SV_0_z1_h1_g0_e65_v500_new_151688;VIS_SV_90_z1_h1_g0_e65_v500_new_151690;VIS_TV_z1_h0_g0_e100_151692;
Phenotyping16_18Jan09	78666	Cc00AA000000	2169	2018-02-22 19:01:38.595	-1.0	-1.0	-1.0	true	JB_VIS_Test_022218		VIS_SV_0_z1_h1_g0_e65_v500_new_151643;VIS_SV_90_z1_h1_g0_e65_v500_new_151644;VIS_TV_z1_h0_g0_e100_151645;
Phenotyping16_18Jan09	78667	Cc00AB000000	2147	2018-02-22 19:01:46.615	-1.0	-1.0	-1.0	true	JB_VIS_Test_022218		VIS_SV_0_z1_h1_g0_e65_v500_new_151652;VIS_SV_90_z1_h1_g0_e65_v500_new_151654;VIS_TV_z1_h0_g0_e100_151656;
Phenotyping16_18Jan09	78678	Cc00AA000000	2169	2018-02-23 01:01:39.049	-1.0	-1.0	-1.0	true	JB_VIS_Test_022218		VIS_SV_0_z1_h1_g0_e65_v500_new_151751;VIS_SV_90_z1_h1_g0_e65_v500_new_151752;VIS_TV_z1_h0_g0_e100_151753;
Phenotyping16_18Jan09	78679	Cc00AB000000	2147	2018-02-23 01:01:47.078	-1.0	-1.0	-1.0	true	JB_VIS_Test_022218		VIS_SV_0_z1_h1_g0_e65_v500_new_151760;VIS_SV_90_z1_h1_g0_e65_v500_new_151762;VIS_TV_z1_h0_g0_e100_151764;
Phenotyping16_18Jan09	78672	Cc00AA000000	2169	2018-02-22 22:01:37.844	-1.0	-1.0	-1.0	true	JB_VIS_Test_022218		VIS_SV_0_z1_h1_g0_e65_v500_new_151697;VIS_SV_90_z1_h1_g0_e65_v500_new_151698;VIS_TV_z1_h0_g0_e100_151699;
Phenotyping16_18Jan09	78673	Cc00AB000000	2147	2018-02-22 22:01:45.863	-1.0	-1.0	-1.0	true	JB_VIS_Test_022218		VIS_SV_0_z1_h1_g0_e65_v500_new_151706;VIS_SV_90_z1_h1_g0_e65_v500_new_151708;VIS_TV_z1_h0_g0_e100_151710;
Phenotyping16_18Jan09	78676	Cc00AA000000	2169	2018-02-23 00:01:38.642	-1.0	-1.0	-1.0	true	JB_VIS_Test_022218		VIS_SV_0_z1_h1_g0_e65_v500_new_151733;VIS_SV_90_z1_h1_g0_e65_v500_new_151734;VIS_TV_z1_h0_g0_e100_151735;
Phenotyping16_18Jan09	78677	Cc00AB000000	2147	2018-02-23 00:01:46.662	-1.0	-1.0	-1.0	true	JB_VIS_Test_022218		VIS_SV_0_z1_h1_g0_e65_v500_new_151742;VIS_SV_90_z1_h1_g0_e65_v500_new_151744;VIS_TV_z1_h0_g0_e100_151746;
Phenotyping16_18Jan09	78683	Cc00AB000000	2147	2018-02-23 09:01:46.109	-1.0	-1.0	-1.0	true	JB_VIS_Test_022218		VIS_SV_0_z1_h1_g0_e65_v500_new_151796;VIS_SV_90_z1_h1_g0_e65_v500_new_151798;VIS_TV_z1_h0_g0_e100_151800;
Phenotyping16_18Jan09	78686	Cc00AA000000	2169	2018-02-23 11:01:37.518	-1.0	-1.0	-1.0	true	JB_VIS_Test_022218		VIS_SV_0_z1_h1_g0_e65_v500_new_151823;VIS_SV_90_z1_h1_g0_e65_v500_new_151824;VIS_TV_z1_h0_g0_e100_151825;
Phenotyping16_18Jan09	78684	Cc00AA000000	2169	2018-02-23 10:01:37.248	-1.0	-1.0	-1.0	true	JB_VIS_Test_022218		VIS_SV_0_z1_h1_g0_e65_v500_new_151805;VIS_SV_90_z1_h1_g0_e65_v500_new_151806;VIS_TV_z1_h0_g0_e100_151807;
Phenotyping16_18Jan09	78685	Cc00AB000000	2147	2018-02-23 10:01:45.266	-1.0	-1.0	-1.0	true	JB_VIS_Test_022218		VIS_SV_0_z1_h1_g0_e65_v500_new_151814;VIS_SV_90_z1_h1_g0_e65_v500_new_151816;VIS_TV_z1_h0_g0_e100_151818;
Phenotyping16_18Jan09	78694	Cc00AA000000	2169	2018-02-23 15:01:37.685	-1.0	-1.0	-1.0	true	JB_VIS_Test_022218		VIS_SV_0_z1_h1_g0_e65_v500_new_151895;VIS_SV_90_z1_h1_g0_e65_v500_new_151896;VIS_TV_z1_h0_g0_e100_151897;
Phenotyping16_18Jan09	78687	Cc00AB000000	2147	2018-02-23 11:01:45.537	-1.0	-1.0	-1.0	true	JB_VIS_Test_022218		VIS_SV_0_z1_h1_g0_e65_v500_new_151832;VIS_SV_90_z1_h1_g0_e65_v500_new_151834;VIS_TV_z1_h0_g0_e100_151836;
Phenotyping16_18Jan09	78688	Cc00AA000000	2169	2018-02-23 12:01:37.925	-1.0	-1.0	-1.0	true	JB_VIS_Test_022218		VIS_SV_0_z1_h1_g0_e65_v500_new_151841;VIS_SV_90_z1_h1_g0_e65_v500_new_151842;VIS_TV_z1_h0_g0_e100_151843;
Phenotyping16_18Jan09	78689	Cc00AB000000	2147	2018-02-23 12:01:45.943	-1.0	-1.0	-1.0	true	JB_VIS_Test_022218		VIS_SV_0_z1_h1_g0_e65_v500_new_151850;VIS_SV_90_z1_h1_g0_e65_v500_new_151852;VIS_TV_z1_h0_g0_e100_151854;
Phenotyping16_18Jan09	78690	Cc00AA000000	2169	2018-02-23 13:01:38.118	-1.0	-1.0	-1.0	true	JB_VIS_Test_022218		VIS_SV_0_z1_h1_g0_e65_v500_new_151859;VIS_SV_90_z1_h1_g0_e65_v500_new_151860;VIS_TV_z1_h0_g0_e100_151861;
Phenotyping16_18Jan09	78691	Cc00AB000000	2147	2018-02-23 13:01:46.148	-1.0	-1.0	-1.0	true	JB_VIS_Test_022218		VIS_SV_0_z1_h1_g0_e65_v500_new_151868;VIS_SV_90_z1_h1_g0_e65_v500_new_151870;VIS_TV_z1_h0_g0_e100_151872;
Phenotyping16_18Jan09	78692	Cc00AA000000	2169	2018-02-23 14:01:37.977	-1.0	-1.0	-1.0	true	JB_VIS_Test_022218		VIS_SV_0_z1_h1_g0_e65_v500_new_151877;VIS_SV_90_z1_h1_g0_e65_v500_new_151878;VIS_TV_z1_h0_g0_e100_151879;
Phenotyping16_18Jan09	78693	Cc00AB000000	2147	2018-02-23 14:01:45.998	-1.0	-1.0	-1.0	true	JB_VIS_Test_022218		VIS_SV_0_z1_h1_g0_e65_v500_new_151886;VIS_SV_90_z1_h1_g0_e65_v500_new_151888;VIS_TV_z1_h0_g0_e100_151890;
Phenotyping16_18Jan09	78695	Cc00AB000000	2147	2018-02-23 15:01:45.701	-1.0	-1.0	-1.0	true	JB_VIS_Test_022218		VIS_SV_0_z1_h1_g0_e65_v500_new_151904;VIS_SV_90_z1_h1_g0_e65_v500_new_151906;VIS_TV_z1_h0_g0_e100_151908;
Phenotyping16_18Jan09	78708	Cc00AA000000	2169	2018-02-23 22:01:37.33	-1.0	-1.0	-1.0	true	JB_VIS_Test_022218		VIS_SV_0_z1_h1_g0_e65_v500_new_152021;VIS_SV_90_z1_h1_g0_e65_v500_new_152022;VIS_TV_z1_h0_g0_e100_152023;
Phenotyping16_18Jan09	78709	Cc00AB000000	2147	2018-02-23 22:01:45.347	-1.0	-1.0	-1.0	true	JB_VIS_Test_022218		VIS_SV_0_z1_h1_g0_e65_v500_new_152030;VIS_SV_90_z1_h1_g0_e65_v500_new_152032;VIS_TV_z1_h0_g0_e100_152034;
Phenotyping16_18Jan09	78696	Cc00AA000000	2169	2018-02-23 16:01:37.527	-1.0	-1.0	-1.0	true	JB_VIS_Test_022218		VIS_SV_0_z1_h1_g0_e65_v500_new_151913;VIS_SV_90_z1_h1_g0_e65_v500_new_151914;VIS_TV_z1_h0_g0_e100_151915;
Phenotyping16_18Jan09	78697	Cc00AB000000	2147	2018-02-23 16:01:45.545	-1.0	-1.0	-1.0	true	JB_VIS_Test_022218		VIS_SV_0_z1_h1_g0_e65_v500_new_151922;VIS_SV_90_z1_h1_g0_e65_v500_new_151924;VIS_TV_z1_h0_g0_e100_151926;
Phenotyping16_18Jan09	78718	Cc00AA000000	2169	2018-02-24 03:01:37.873	-1.0	-1.0	-1.0	true	JB_VIS_Test_022218		VIS_SV_0_z1_h1_g0_e65_v500_new_152111;VIS_SV_90_z1_h1_g0_e65_v500_new_152112;VIS_TV_z1_h0_g0_e100_152113;
Phenotyping16_18Jan09	78719	Cc00AB000000	2147	2018-02-24 03:01:45.891	-1.0	-1.0	-1.0	true	JB_VIS_Test_022218		VIS_SV_0_z1_h1_g0_e65_v500_new_152120;VIS_SV_90_z1_h1_g0_e65_v500_new_152122;VIS_TV_z1_h0_g0_e100_152124;
Phenotyping16_18Jan09	78698	Cc00AA000000	2169	2018-02-23 17:01:37.646	-1.0	-1.0	-1.0	true	JB_VIS_Test_022218		VIS_SV_0_z1_h1_g0_e65_v500_new_151931;VIS_SV_90_z1_h1_g0_e65_v500_new_151932;VIS_TV_z1_h0_g0_e100_151933;
Phenotyping16_18Jan09	78699	Cc00AB000000	2147	2018-02-23 17:01:45.665	-1.0	-1.0	-1.0	true	JB_VIS_Test_022218		VIS_SV_0_z1_h1_g0_e65_v500_new_151940;VIS_SV_90_z1_h1_g0_e65_v500_new_151942;VIS_TV_z1_h0_g0_e100_151944;
Phenotyping16_18Jan09	78710	Cc00AA000000	2169	2018-02-23 23:01:37.496	-1.0	-1.0	-1.0	true	JB_VIS_Test_022218		VIS_SV_0_z1_h1_g0_e65_v500_new_152039;VIS_SV_90_z1_h1_g0_e65_v500_new_152040;VIS_TV_z1_h0_g0_e100_152041;
Phenotyping16_18Jan09	78711	Cc00AB000000	2147	2018-02-23 23:01:45.518	-1.0	-1.0	-1.0	true	JB_VIS_Test_022218		VIS_SV_0_z1_h1_g0_e65_v500_new_152048;VIS_SV_90_z1_h1_g0_e65_v500_new_152050;VIS_TV_z1_h0_g0_e100_152052;
Phenotyping16_18Jan09	78700	Cc00AA000000	2169	2018-02-23 18:01:37.875	-1.0	-1.0	-1.0	true	JB_VIS_Test_022218		VIS_SV_0_z1_h1_g0_e65_v500_new_151949;VIS_SV_90_z1_h1_g0_e65_v500_new_151950;VIS_TV_z1_h0_g0_e100_151951;
Phenotyping16_18Jan09	78701	Cc00AB000000	2147	2018-02-23 18:01:45.893	-1.0	-1.0	-1.0	true	JB_VIS_Test_022218		VIS_SV_0_z1_h1_g0_e65_v500_new_151958;VIS_SV_90_z1_h1_g0_e65_v500_new_151960;VIS_TV_z1_h0_g0_e100_151962;
Phenotyping16_18Jan09	78726	Cc00AA000000	2169	2018-02-24 07:01:37.663	-1.0	-1.0	-1.0	true	JB_VIS_Test_022218		VIS_SV_0_z1_h1_g0_e65_v500_new_152183;VIS_SV_90_z1_h1_g0_e65_v500_new_152184;VIS_TV_z1_h0_g0_e100_152185;
Phenotyping16_18Jan09	78702	Cc00AA000000	2169	2018-02-23 19:01:37.642	-1.0	-1.0	-1.0	true	JB_VIS_Test_022218		VIS_SV_0_z1_h1_g0_e65_v500_new_151967;VIS_SV_90_z1_h1_g0_e65_v500_new_151968;VIS_TV_z1_h0_g0_e100_151969;
Phenotyping16_18Jan09	78703	Cc00AB000000	2147	2018-02-23 19:01:45.66	-1.0	-1.0	-1.0	true	JB_VIS_Test_022218		VIS_SV_0_z1_h1_g0_e65_v500_new_151976;VIS_SV_90_z1_h1_g0_e65_v500_new_151978;VIS_TV_z1_h0_g0_e100_151980;
Phenotyping16_18Jan09	78727	Cc00AB000000	2147	2018-02-24 07:01:45.68	-1.0	-1.0	-1.0	true	JB_VIS_Test_022218		VIS_SV_0_z1_h1_g0_e65_v500_new_152192;VIS_SV_90_z1_h1_g0_e65_v500_new_152194;VIS_TV_z1_h0_g0_e100_152196;
Phenotyping16_18Jan09	78712	Cc00AA000000	2169	2018-02-24 00:01:37.727	-1.0	-1.0	-1.0	true	JB_VIS_Test_022218		VIS_SV_0_z1_h1_g0_e65_v500_new_152057;VIS_SV_90_z1_h1_g0_e65_v500_new_152058;VIS_TV_z1_h0_g0_e100_152059;
Phenotyping16_18Jan09	78713	Cc00AB000000	2147	2018-02-24 00:01:45.744	-1.0	-1.0	-1.0	true	JB_VIS_Test_022218		VIS_SV_0_z1_h1_g0_e65_v500_new_152066;VIS_SV_90_z1_h1_g0_e65_v500_new_152068;VIS_TV_z1_h0_g0_e100_152070;
Phenotyping16_18Jan09	78704	Cc00AA000000	2169	2018-02-23 20:01:37.295	-1.0	-1.0	-1.0	true	JB_VIS_Test_022218		VIS_SV_0_z1_h1_g0_e65_v500_new_151985;VIS_SV_90_z1_h1_g0_e65_v500_new_151986;VIS_TV_z1_h0_g0_e100_151987;
Phenotyping16_18Jan09	78705	Cc00AB000000	2147	2018-02-23 20:01:45.311	-1.0	-1.0	-1.0	true	JB_VIS_Test_022218		VIS_SV_0_z1_h1_g0_e65_v500_new_151994;VIS_SV_90_z1_h1_g0_e65_v500_new_151996;VIS_TV_z1_h0_g0_e100_151998;
Phenotyping16_18Jan09	78720	Cc00AA000000	2169	2018-02-24 04:01:37.976	-1.0	-1.0	-1.0	true	JB_VIS_Test_022218		VIS_SV_0_z1_h1_g0_e65_v500_new_152129;VIS_SV_90_z1_h1_g0_e65_v500_new_152130;VIS_TV_z1_h0_g0_e100_152131;
Phenotyping16_18Jan09	78721	Cc00AB000000	2147	2018-02-24 04:01:46.001	-1.0	-1.0	-1.0	true	JB_VIS_Test_022218		VIS_SV_0_z1_h1_g0_e65_v500_new_152138;VIS_SV_90_z1_h1_g0_e65_v500_new_152140;VIS_TV_z1_h0_g0_e100_152142;
Phenotyping16_18Jan09	78706	Cc00AA000000	2169	2018-02-23 21:01:37.188	-1.0	-1.0	-1.0	true	JB_VIS_Test_022218		VIS_SV_0_z1_h1_g0_e65_v500_new_152003;VIS_SV_90_z1_h1_g0_e65_v500_new_152004;VIS_TV_z1_h0_g0_e100_152005;
Phenotyping16_18Jan09	78707	Cc00AB000000	2147	2018-02-23 21:01:45.209	-1.0	-1.0	-1.0	true	JB_VIS_Test_022218		VIS_SV_0_z1_h1_g0_e65_v500_new_152012;VIS_SV_90_z1_h1_g0_e65_v500_new_152014;VIS_TV_z1_h0_g0_e100_152016;
Phenotyping16_18Jan09	78714	Cc00AA000000	2169	2018-02-24 01:01:38.368	-1.0	-1.0	-1.0	true	JB_VIS_Test_022218		VIS_SV_0_z1_h1_g0_e65_v500_new_152075;VIS_SV_90_z1_h1_g0_e65_v500_new_152076;VIS_TV_z1_h0_g0_e100_152077;
Phenotyping16_18Jan09	78715	Cc00AB000000	2147	2018-02-24 01:01:46.383	-1.0	-1.0	-1.0	true	JB_VIS_Test_022218		VIS_SV_0_z1_h1_g0_e65_v500_new_152084;VIS_SV_90_z1_h1_g0_e65_v500_new_152086;VIS_TV_z1_h0_g0_e100_152088;
Phenotyping16_18Jan09	78722	Cc00AA000000	2169	2018-02-24 05:01:37.714	-1.0	-1.0	-1.0	true	JB_VIS_Test_022218		VIS_SV_0_z1_h1_g0_e65_v500_new_152147;VIS_SV_90_z1_h1_g0_e65_v500_new_152148;VIS_TV_z1_h0_g0_e100_152149;
Phenotyping16_18Jan09	78716	Cc00AA000000	2169	2018-02-24 02:01:37.215	-1.0	-1.0	-1.0	true	JB_VIS_Test_022218		VIS_SV_0_z1_h1_g0_e65_v500_new_152093;VIS_SV_90_z1_h1_g0_e65_v500_new_152094;VIS_TV_z1_h0_g0_e100_152095;
Phenotyping16_18Jan09	78717	Cc00AB000000	2147	2018-02-24 02:01:45.232	-1.0	-1.0	-1.0	true	JB_VIS_Test_022218		VIS_SV_0_z1_h1_g0_e65_v500_new_152102;VIS_SV_90_z1_h1_g0_e65_v500_new_152104;VIS_TV_z1_h0_g0_e100_152106;
Phenotyping16_18Jan09	78723	Cc00AB000000	2147	2018-02-24 05:01:45.743	-1.0	-1.0	-1.0	true	JB_VIS_Test_022218		VIS_SV_0_z1_h1_g0_e65_v500_new_152156;VIS_SV_90_z1_h1_g0_e65_v500_new_152158;VIS_TV_z1_h0_g0_e100_152160;
Phenotyping16_18Jan09	78724	Cc00AA000000	2169	2018-02-24 06:01:38.108	-1.0	-1.0	-1.0	true	JB_VIS_Test_022218		VIS_SV_0_z1_h1_g0_e65_v500_new_152165;VIS_SV_90_z1_h1_g0_e65_v500_new_152166;VIS_TV_z1_h0_g0_e100_152167;
Phenotyping16_18Jan09	78725	Cc00AB000000	2147	2018-02-24 06:01:46.125	-1.0	-1.0	-1.0	true	JB_VIS_Test_022218		VIS_SV_0_z1_h1_g0_e65_v500_new_152174;VIS_SV_90_z1_h1_g0_e65_v500_new_152176;VIS_TV_z1_h0_g0_e100_152178;
