# Supplementary material for: An automated, high-throughput method for standardizing image color profiles to improve image-based plant phenotyping
Source: PeerJ. 2018 Oct 4;6:e5727. doi: 10.7717/peerj.5727 (PMC6174877; doi:10.7717/peerj.5727)
Supplement: Supplemental Information 1 — The supplemental zip file contains 3 folders: data, scripts, and license. The scripts enable denovo analysis of the data contained in the data folder, which was used to generate the figures in the manuscript. The license is GPL version2. [file peerj-06-5727-s001.zip › analysis/data/temperature/all_hobos.csv]

Time	Temp_c	RH	Intensity	hobo
02/21/18 03:15:37 PM	23.881	35.819	1.1	1
02/21/18 03:16:07 PM	24.339	31.187	1.1	1
02/21/18 03:16:37 PM	24.605	29.05	1.1	1
02/21/18 03:17:07 PM	24.726	27.09	1.1	1
02/21/18 03:17:37 PM	24.726	26.306	1.1	1
02/21/18 03:18:07 PM	24.702	25.45	1.1	1
02/21/18 03:18:37 PM	24.629	25.103	1.1	1
02/21/18 03:19:07 PM	24.581	25.065	1.1	1
02/21/18 03:19:37 PM	24.508	24.889	1.1	1
02/21/18 03:20:07 PM	24.436	24.644	1.1	1
02/21/18 03:20:37 PM	24.363	24.468	1.1	1
02/21/18 03:21:07 PM	24.291	24.326	1.1	1
02/21/18 03:21:37 PM	24.219	24.183	1.1	1
02/21/18 03:22:07 PM	24.171	24.386	1.1	1
02/21/18 03:22:37 PM	24.098	24.175	1.1	1
02/21/18 03:23:07 PM	24.05	24.275	1.1	1
02/21/18 03:23:37 PM	24.002	24.442	1.8	1
02/21/18 03:24:07 PM	23.954	24.747	1.1	1
02/21/18 03:24:37 PM	23.93	24.711	1.1	1
02/21/18 03:25:07 PM	23.881	25.391	1.1	1
02/21/18 03:25:37 PM	23.857	25.458	1.1	1
02/21/18 03:26:07 PM	23.833	25.319	1.8	1
02/21/18 03:26:37 PM	23.809	26	1.8	1
02/21/18 03:27:07 PM	23.785	25.589	1.1	1
02/21/18 03:27:37 PM	23.785	25.862	1.1	1
02/21/18 03:28:07 PM	23.737	25.449	175.4	1
02/21/18 03:28:37 PM	23.737	25.449	209.1	1
02/21/18 03:29:07 PM	23.713	25.311	220.1	1
02/21/18 03:29:37 PM	23.713	25.106	218.6	1
02/21/18 03:30:07 PM	23.713	25.242	218.6	1
02/21/18 03:30:37 PM	23.713	25.106	195.9	1
02/21/18 03:31:07 PM	23.737	27.456	189.3	1
02/21/18 03:31:37 PM	23.785	26.645	204.7	1
02/21/18 03:32:07 PM	23.809	26.034	204.7	1
02/21/18 03:32:37 PM	23.833	25.592	215.7	1
02/21/18 03:33:07 PM	23.833	25.149	215.7	1
02/21/18 03:33:37 PM	23.833	24.841	212.8	1
02/21/18 03:34:07 PM	23.857	24.911	213.5	1
02/21/18 03:34:37 PM	23.857	24.74	217.2	1
02/21/18 03:35:07 PM	23.881	24.571	245.7	1
02/21/18 03:35:37 PM	23.857	24.706	1.8	1
02/21/18 03:36:07 PM	23.857	24.774	1.1	1
02/21/18 03:36:37 PM	23.857	24.603	1.1	1
02/21/18 03:37:07 PM	23.833	24.362	1.1	1
02/21/18 03:37:37 PM	23.833	24.225	1.1	1
02/21/18 03:38:07 PM	23.809	24.224	1.1	1
02/21/18 03:38:37 PM	23.785	24.153	1.1	1
02/21/18 03:39:07 PM	23.761	24.152	1.1	1
02/21/18 03:39:37 PM	23.761	24.152	1.1	1
02/21/18 03:40:07 PM	23.737	24.082	1.1	1
02/21/18 03:40:37 PM	23.737	24.082	1.1	1
02/21/18 03:41:07 PM	23.713	24.046	1.1	1
02/21/18 03:41:37 PM	23.713	24.046	1.1	1
02/21/18 03:42:07 PM	23.689	24.044	1.1	1
02/21/18 03:42:37 PM	23.689	24.01	1.1	1
02/21/18 03:43:07 PM	23.665	24.008	1.1	1
02/21/18 03:43:37 PM	23.665	23.974	1.1	1
02/21/18 03:44:07 PM	23.665	24.008	1.1	1
02/21/18 03:44:37 PM	23.641	24.075	1.1	1
02/21/18 03:45:07 PM	23.641	24.075	1.1	1
02/21/18 03:45:37 PM	23.641	24.143	1.1	1
02/21/18 03:46:07 PM	23.641	24.143	1.1	1
02/21/18 03:46:37 PM	23.617	24.21	1.1	1
02/21/18 03:47:07 PM	23.617	24.21	1.1	1
02/21/18 03:47:37 PM	23.617	24.279	1.1	1
02/21/18 03:48:07 PM	23.593	24.345	1.1	1
02/21/18 03:48:37 PM	23.593	24.38	1.1	1
02/21/18 03:49:07 PM	23.593	24.414	1.1	1
02/21/18 03:49:37 PM	23.593	24.482	1.1	1
02/21/18 03:50:07 PM	23.569	24.549	1.1	1
02/21/18 03:50:37 PM	23.569	24.617	1.1	1
02/21/18 03:51:07 PM	23.569	24.617	1.1	1
02/21/18 03:51:37 PM	23.569	24.686	1.1	1
02/21/18 03:52:07 PM	23.569	24.72	1.8	1
02/21/18 03:52:37 PM	23.569	24.754	1.1	1
02/21/18 03:53:07 PM	23.569	24.822	1.1	1
02/21/18 03:53:37 PM	23.569	24.822	1.1	1
02/21/18 03:54:07 PM	23.569	24.891	208.4	1
02/21/18 03:54:37 PM	23.569	24.891	247.2	1
02/21/18 03:55:07 PM	23.593	24.961	260.4	1
02/21/18 03:55:37 PM	23.593	24.961	245	1
02/21/18 03:56:07 PM	23.641	24.964	261.8	1
02/21/18 03:56:37 PM	23.665	24.966	253	1
02/21/18 03:57:07 PM	23.689	24.933	256	1
02/21/18 03:57:37 PM	23.713	24.935	255.2	1
02/21/18 03:58:07 PM	23.737	24.937	1.1	1
02/21/18 03:58:37 PM	23.761	24.973	1.1	1
02/21/18 03:59:07 PM	23.761	24.973	1.1	1
02/21/18 03:59:37 PM	23.785	24.974	1.1	1
02/21/18 04:00:07 PM	23.785	24.974	1.1	1
02/21/18 04:00:37 PM	23.785	25.043	1.8	1
02/21/18 04:01:07 PM	23.809	25.044	1.8	1
02/21/18 04:01:37 PM	23.809	25.079	1.8	1
02/21/18 04:02:07 PM	23.809	25.113	1.1	1
02/21/18 04:02:37 PM	23.809	25.113	1.1	1
02/21/18 04:03:07 PM	23.809	25.181	1.8	1
02/21/18 04:03:37 PM	23.833	25.183	1.1	1
02/21/18 04:04:07 PM	23.833	25.251	1.1	1
02/21/18 04:04:37 PM	23.833	25.251	1.1	1
02/21/18 04:05:07 PM	23.833	25.319	1.1	1
02/21/18 04:05:37 PM	23.833	25.388	1.1	1
02/21/18 04:06:07 PM	23.833	25.388	1.1	1
02/21/18 04:06:37 PM	23.857	25.423	1.1	1
02/21/18 04:07:07 PM	23.857	25.458	1.1	1
02/21/18 04:07:37 PM	23.857	25.526	1.1	1
02/21/18 04:08:07 PM	23.857	25.526	1.1	1
02/21/18 04:08:37 PM	23.857	25.594	1.8	1
02/21/18 04:09:07 PM	23.881	25.596	1.1	1
02/21/18 04:09:37 PM	23.881	25.596	1.1	1
02/21/18 04:10:07 PM	23.881	25.664	1.1	1
02/21/18 04:10:37 PM	23.881	25.698	1.8	1
02/21/18 04:11:07 PM	23.905	25.734	1.1	1
02/21/18 04:11:37 PM	23.905	25.734	1.1	1
02/21/18 04:12:07 PM	23.93	25.804	1.1	1
02/21/18 04:12:37 PM	23.93	25.804	1.1	1
02/21/18 04:13:07 PM	23.93	25.872	1.8	1
02/21/18 04:13:37 PM	23.93	25.906	1.1	1
02/21/18 04:14:07 PM	23.954	25.942	1.1	1
02/21/18 04:14:37 PM	23.954	25.942	1.1	1
02/21/18 04:15:07 PM	23.954	26.01	1.1	1
02/21/18 04:15:37 PM	23.978	26.012	1.1	1
02/21/18 04:16:07 PM	23.978	26.08	1.1	1
02/21/18 04:16:37 PM	24.002	26.082	1.8	1
02/21/18 04:17:07 PM	24.002	26.082	1.1	1
02/21/18 04:17:37 PM	24.026	26.152	1.1	1
02/21/18 04:18:07 PM	24.026	26.152	1.8	1
02/21/18 04:18:37 PM	24.026	26.22	1.1	1
02/21/18 04:19:07 PM	24.026	26.22	1.1	1
02/21/18 04:19:37 PM	24.05	26.392	1.8	1
02/21/18 04:20:07 PM	24.074	26.428	1.1	1
02/21/18 04:20:37 PM	24.122	26.432	1.1	1
02/21/18 04:21:07 PM	24.122	26.5	1.1	1
02/21/18 04:21:37 PM	24.171	26.503	1.1	1
02/21/18 04:22:07 PM	24.171	26.503	1.1	1
02/21/18 04:22:37 PM	24.195	26.573	1.1	1
02/21/18 04:23:07 PM	24.219	26.643	1.1	1
02/21/18 04:23:37 PM	24.243	26.611	1.1	1
02/21/18 04:24:07 PM	24.267	26.647	1.1	1
02/21/18 04:24:37 PM	24.315	26.684	1.1	1
02/21/18 04:25:07 PM	24.315	26.718	1.1	1
02/21/18 04:25:37 PM	24.339	26.788	1.1	1
02/21/18 04:26:07 PM	24.363	26.79	1.1	1
02/21/18 04:26:37 PM	24.388	26.826	1.1	1
02/21/18 04:27:07 PM	24.412	26.862	1.1	1
02/21/18 04:27:37 PM	24.436	26.796	1.1	1
02/21/18 04:28:07 PM	24.436	26.864	1.1	1
02/21/18 04:28:37 PM	24.46	26.934	1.1	1
02/21/18 04:29:07 PM	24.484	26.969	1.1	1
02/21/18 04:29:37 PM	24.508	26.971	1.1	1
02/21/18 04:30:07 PM	24.508	26.971	1.1	1
02/21/18 04:30:37 PM	24.532	27.007	1.1	1
02/21/18 04:31:07 PM	24.557	27.111	1.1	1
02/21/18 04:31:37 PM	24.581	27.113	1.1	1
02/21/18 04:32:07 PM	24.581	27.147	1.1	1
02/21/18 04:32:37 PM	24.605	27.149	1.1	1
02/21/18 04:33:07 PM	24.605	27.251	1.1	1
02/21/18 04:33:37 PM	24.629	27.219	1.1	1
02/21/18 04:34:07 PM	24.653	27.221	1.8	1
02/21/18 04:34:37 PM	24.677	27.29	1.1	1
02/21/18 04:35:07 PM	24.702	27.292	1.1	1
02/21/18 04:35:37 PM	24.702	27.292	1.1	1
02/21/18 04:36:07 PM	24.726	27.328	1.1	1
02/21/18 04:36:37 PM	24.75	27.296	1.1	1
02/21/18 04:37:07 PM	24.75	27.364	1.1	1
02/21/18 04:37:37 PM	24.774	27.366	1.1	1
02/21/18 04:38:07 PM	24.798	27.402	1.1	1
02/21/18 04:38:37 PM	24.823	27.438	1.1	1
02/21/18 04:39:07 PM	24.847	27.405	1.1	1
02/21/18 04:39:37 PM	24.847	27.439	1.1	1
02/21/18 04:40:07 PM	24.871	27.441	1.1	1
02/21/18 04:40:37 PM	24.871	27.509	1.1	1
02/21/18 04:41:07 PM	24.895	27.545	1.8	1
02/21/18 04:41:37 PM	24.919	27.581	1.1	1
02/21/18 04:42:07 PM	24.944	27.583	1.1	1
02/21/18 04:42:37 PM	24.968	27.619	1.1	1
02/21/18 04:43:07 PM	24.968	27.653	1.1	1
02/21/18 04:43:37 PM	24.992	27.587	1.1	1
02/21/18 04:44:07 PM	25.016	27.657	1.1	1
02/21/18 04:44:37 PM	25.04	27.659	1.1	1
02/21/18 04:45:07 PM	25.04	27.727	1.1	1
02/21/18 04:45:37 PM	25.065	27.694	1.1	1
02/21/18 04:46:07 PM	25.089	27.662	1.1	1
02/21/18 04:46:37 PM	25.089	27.662	1.1	1
02/21/18 04:47:07 PM	25.113	27.732	1.1	1
02/21/18 04:47:37 PM	25.137	27.802	1.1	1
02/21/18 04:48:07 PM	25.162	27.736	1.1	1
02/21/18 04:48:37 PM	25.162	27.702	1.1	1
02/21/18 04:49:07 PM	25.186	27.704	1.1	1
02/21/18 04:49:37 PM	25.21	27.774	1.1	1
02/21/18 04:50:07 PM	25.21	27.808	1.1	1
02/21/18 04:50:37 PM	25.234	27.742	1.1	1
02/21/18 04:51:07 PM	25.258	27.777	1.1	1
02/21/18 04:51:37 PM	25.283	27.813	1.1	1
02/21/18 04:52:07 PM	25.307	27.815	1.1	1
02/21/18 04:52:37 PM	25.307	27.815	1.1	1
02/21/18 04:53:07 PM	25.331	27.817	1.1	1
02/21/18 04:53:37 PM	25.331	27.817	1.1	1
02/21/18 04:54:07 PM	25.355	27.819	1.1	1
02/21/18 04:54:37 PM	25.355	27.819	1.1	1
02/21/18 04:55:07 PM	25.38	27.821	1.1	1
02/21/18 04:55:37 PM	25.404	27.891	1.1	1
02/21/18 04:56:07 PM	25.428	27.893	1.8	1
02/21/18 04:56:37 PM	25.428	27.893	1.1	1
02/21/18 04:57:07 PM	25.453	27.861	1.1	1
02/21/18 04:57:37 PM	25.477	27.897	1.1	1
02/21/18 04:58:07 PM	25.477	27.828	1.1	1
02/21/18 04:58:37 PM	25.501	27.932	1.1	1
02/21/18 04:59:07 PM	25.525	27.9	1.1	1
02/21/18 04:59:37 PM	25.525	27.9	1.1	1
02/21/18 05:00:07 PM	25.55	27.902	1.1	1
02/21/18 05:00:37 PM	25.574	27.904	1.1	1
02/21/18 05:01:07 PM	25.574	27.904	1.1	1
02/21/18 05:01:37 PM	25.598	27.906	1.1	1
02/21/18 05:02:07 PM	25.623	27.976	1.1	1
02/21/18 05:02:37 PM	25.623	27.908	1.1	1
02/21/18 05:03:07 PM	25.647	27.944	1.1	1
02/21/18 05:03:37 PM	25.671	27.98	1.1	1
02/21/18 05:04:07 PM	25.671	27.98	1.1	1
02/21/18 05:04:37 PM	25.695	27.982	1.1	1
02/21/18 05:05:07 PM	25.72	28.018	1.1	1
02/21/18 05:05:37 PM	25.72	27.983	1.8	1
02/21/18 05:06:07 PM	25.744	27.985	1.1	1
02/21/18 05:06:37 PM	25.768	28.021	1.1	1
02/21/18 05:07:07 PM	25.793	27.989	1.1	1
02/21/18 05:07:37 PM	25.793	27.989	1.1	1
02/21/18 05:08:07 PM	25.817	28.025	1.8	1
02/21/18 05:08:37 PM	25.817	28.059	1.1	1
02/21/18 05:09:07 PM	25.841	28.027	1.1	1
02/21/18 05:09:37 PM	25.866	28.063	1.1	1
02/21/18 05:10:07 PM	25.866	28.063	1.1	1
02/21/18 05:10:37 PM	25.89	28.065	1.8	1
02/21/18 05:11:07 PM	25.914	28.067	1.1	1
02/21/18 05:11:37 PM	25.914	28.067	1.1	1
02/21/18 05:12:07 PM	25.939	28.069	1.1	1
02/21/18 05:12:37 PM	25.963	28.071	1.1	1
02/21/18 05:13:07 PM	25.987	28.072	1.1	1
02/21/18 05:13:37 PM	25.987	28.072	1.1	1
02/21/18 05:14:07 PM	26.012	28.108	1.1	1
02/21/18 05:14:37 PM	26.036	28.144	1.1	1
02/21/18 05:15:07 PM	26.061	28.146	1.1	1
02/21/18 05:15:37 PM	26.061	28.112	1.1	1
02/21/18 05:16:07 PM	26.085	28.08	1.1	1
02/21/18 05:16:37 PM	26.109	28.15	1.1	1
02/21/18 05:17:07 PM	26.109	28.15	1.1	1
02/21/18 05:17:37 PM	26.134	28.152	1.1	1
02/21/18 05:18:07 PM	26.158	28.154	1.1	1
02/21/18 05:18:37 PM	26.158	28.12	1.8	1
02/21/18 05:19:07 PM	26.182	28.156	1.1	1
02/21/18 05:19:37 PM	26.182	28.156	1.1	1
02/21/18 05:20:07 PM	26.182	28.156	1.1	1
02/21/18 05:20:37 PM	26.207	28.158	1.1	1
02/21/18 05:21:07 PM	26.231	28.16	1.8	1
02/21/18 05:21:37 PM	26.231	28.16	1.1	1
02/21/18 05:22:07 PM	26.256	28.23	1.1	1
02/21/18 05:22:37 PM	26.28	28.232	1.1	1
02/21/18 05:23:07 PM	26.304	28.234	1.8	1
02/21/18 05:23:37 PM	26.304	28.234	1.1	1
02/21/18 05:24:07 PM	26.329	28.201	1.1	1
02/21/18 05:24:37 PM	26.353	28.203	1.8	1
02/21/18 05:25:07 PM	26.353	28.237	1.8	1
02/21/18 05:25:37 PM	26.378	28.205	1.1	1
02/21/18 05:26:07 PM	26.378	28.171	1.1	1
02/21/18 05:26:37 PM	26.402	28.173	1.1	1
02/21/18 05:27:07 PM	26.426	28.243	1.1	1
02/21/18 05:27:37 PM	26.426	28.243	1.1	1
02/21/18 05:28:07 PM	26.451	28.245	1.1	1
02/21/18 05:28:37 PM	26.451	28.245	1.8	1
02/21/18 05:29:07 PM	26.475	28.213	1.1	1
02/21/18 05:29:37 PM	26.5	28.181	1.1	1
02/21/18 05:30:07 PM	26.5	28.215	1.8	1
02/21/18 05:30:37 PM	26.524	28.183	1.1	1
02/21/18 05:31:07 PM	26.549	28.253	1.1	1
02/21/18 05:31:37 PM	26.549	28.253	1.1	1
02/21/18 05:32:07 PM	26.573	28.255	1.1	1
02/21/18 05:32:37 PM	26.598	28.256	1.1	1
02/21/18 05:33:07 PM	26.598	28.256	1.1	1
02/21/18 05:33:37 PM	26.622	28.258	1.1	1
02/21/18 05:34:07 PM	26.646	28.26	1.1	1
02/21/18 05:34:37 PM	26.646	28.192	1.1	1
02/21/18 05:35:07 PM	26.671	28.262	1.1	1
02/21/18 05:35:37 PM	26.671	28.262	1.1	1
02/21/18 05:36:07 PM	26.695	28.264	1.1	1
02/21/18 05:36:37 PM	26.72	28.266	1.1	1
02/21/18 05:37:07 PM	26.72	28.232	1.1	1
02/21/18 05:37:37 PM	26.744	28.2	1.1	1
02/21/18 05:38:07 PM	26.769	28.202	1.1	1
02/21/18 05:38:37 PM	26.769	28.202	1.1	1
02/21/18 05:39:07 PM	26.793	28.169	1.1	1
02/21/18 05:39:37 PM	26.793	28.169	1.1	1
02/21/18 05:40:07 PM	26.818	28.171	1.1	1
02/21/18 05:40:37 PM	26.842	28.139	1.1	1
02/21/18 05:41:07 PM	26.842	28.173	1.1	1
02/21/18 05:41:37 PM	26.867	28.209	1.1	1
02/21/18 05:42:07 PM	26.867	28.209	1.1	1
02/21/18 05:42:37 PM	26.891	28.211	1.1	1
02/21/18 05:43:07 PM	26.916	28.179	1.1	1
02/21/18 05:43:37 PM	26.916	28.213	1.1	1
02/21/18 05:44:07 PM	26.94	28.215	1.1	1
02/21/18 05:44:37 PM	26.94	28.215	1.1	1
02/21/18 05:45:07 PM	26.965	28.183	1.1	1
02/21/18 05:45:37 PM	26.965	28.149	1.1	1
02/21/18 05:46:07 PM	26.989	28.151	1.1	1
02/21/18 05:46:37 PM	27.014	28.153	1.1	1
02/21/18 05:47:07 PM	27.014	28.153	1.1	1
02/21/18 05:47:37 PM	27.038	28.154	1.1	1
02/21/18 05:48:07 PM	27.038	28.086	1.1	1
02/21/18 05:48:37 PM	27.063	28.088	1.1	1
02/21/18 05:49:07 PM	27.063	28.088	1.1	1
02/21/18 05:49:37 PM	27.087	28.09	1.1	1
02/21/18 05:50:07 PM	27.087	28.09	1.1	1
02/21/18 05:50:37 PM	27.112	28.092	1.1	1
02/21/18 05:51:07 PM	27.136	28.06	1.1	1
02/21/18 05:51:37 PM	27.136	28.094	1.8	1
02/21/18 05:52:07 PM	27.136	28.094	1.1	1
02/21/18 05:52:37 PM	27.161	28.096	1.1	1
02/21/18 05:53:07 PM	27.186	28.029	1.1	1
02/21/18 05:53:37 PM	27.186	28.029	1.8	1
02/21/18 05:54:07 PM	27.186	28.029	1.8	1
02/21/18 05:54:37 PM	27.21	28.031	1.1	1
02/21/18 05:55:07 PM	27.21	28.031	1.1	1
02/21/18 05:55:37 PM	27.235	28.033	1.1	1
02/21/18 05:56:07 PM	27.235	28.033	1.1	1
02/21/18 05:56:37 PM	27.259	28.035	1.1	1
02/21/18 05:57:07 PM	27.284	28.037	1.1	1
02/21/18 05:57:37 PM	27.284	28.037	1.1	1
02/21/18 05:58:07 PM	27.308	28.039	1.8	1
02/21/18 05:58:37 PM	27.333	28.041	1.1	1
02/21/18 05:59:07 PM	27.333	28.041	1.1	1
02/21/18 05:59:37 PM	27.333	28.041	1.1	1
02/21/18 06:00:07 PM	27.358	28.043	1.1	1
02/21/18 06:00:37 PM	27.358	28.043	1.1	1
02/21/18 06:01:07 PM	27.382	27.976	1.1	1
02/21/18 06:01:37 PM	27.382	28.045	1.1	1
02/21/18 06:02:07 PM	27.407	27.978	1.1	1
02/21/18 06:02:37 PM	27.407	27.978	1.8	1
02/21/18 06:03:07 PM	27.431	27.98	1.1	1
02/21/18 06:03:37 PM	27.456	27.982	1.8	1
02/21/18 06:04:07 PM	27.456	27.982	1.1	1
02/21/18 06:04:37 PM	27.481	27.984	1.1	1
02/21/18 06:05:07 PM	27.481	27.984	1.1	1
02/21/18 06:05:37 PM	27.505	27.986	1.1	1
02/21/18 06:06:07 PM	27.505	27.986	1.1	1
02/21/18 06:06:37 PM	27.53	27.988	1.1	1
02/21/18 06:07:07 PM	27.554	27.989	1.1	1
02/21/18 06:07:37 PM	27.554	27.921	1.1	1
02/21/18 06:08:07 PM	27.579	27.923	1.1	1
02/21/18 06:08:37 PM	27.579	27.923	1.1	1
02/21/18 06:09:07 PM	27.604	27.891	1.1	1
02/21/18 06:09:37 PM	27.604	27.925	1.1	1
02/21/18 06:10:07 PM	27.628	27.927	1.1	1
02/21/18 06:10:37 PM	27.628	27.858	1.1	1
02/21/18 06:11:07 PM	27.653	27.894	1.1	1
02/21/18 06:11:37 PM	27.677	27.931	1.1	1
02/21/18 06:12:07 PM	27.677	27.862	1.1	1
02/21/18 06:12:37 PM	27.702	27.864	1.1	1
02/21/18 06:13:07 PM	27.727	27.866	1.1	1
02/21/18 06:13:37 PM	27.727	27.866	1.1	1
02/21/18 06:14:07 PM	27.727	27.866	1.1	1
02/21/18 06:14:37 PM	27.751	27.799	1.1	1
02/21/18 06:15:07 PM	27.751	27.868	1.1	1
02/21/18 06:15:37 PM	27.776	27.87	1.8	1
02/21/18 06:16:07 PM	27.776	27.87	1.1	1
02/21/18 06:16:37 PM	27.801	27.837	1.1	1
02/21/18 06:17:07 PM	27.801	27.803	1.1	1
02/21/18 06:17:37 PM	27.825	27.805	1.1	1
02/21/18 06:18:07 PM	27.825	27.805	1.1	1
02/21/18 06:18:37 PM	27.825	27.805	1.1	1
02/21/18 06:19:07 PM	27.85	27.807	1.1	1
02/21/18 06:19:37 PM	27.85	27.807	1.1	1
02/21/18 06:20:07 PM	27.875	27.809	1.1	1
02/21/18 06:20:37 PM	27.875	27.809	1.1	1
02/21/18 06:21:07 PM	27.899	27.811	1.1	1
02/21/18 06:21:37 PM	27.899	27.742	1.1	1
02/21/18 06:22:07 PM	27.924	27.778	1.1	1
02/21/18 06:22:37 PM	27.924	27.778	1.8	1
02/21/18 06:23:07 PM	27.949	27.746	1.8	1
02/21/18 06:23:37 PM	27.949	27.746	1.1	1
02/21/18 06:24:07 PM	27.974	27.748	1.1	1
02/21/18 06:24:37 PM	27.974	27.748	1.1	1
02/21/18 06:25:07 PM	27.998	27.716	1.1	1
02/21/18 06:25:37 PM	27.998	27.681	1.1	1
02/21/18 06:26:07 PM	28.023	27.683	1.1	1
02/21/18 06:26:37 PM	28.023	27.683	1.1	1
02/21/18 06:27:07 PM	28.048	27.685	1.1	1
02/21/18 06:27:37 PM	28.048	27.685	1.1	1
02/21/18 06:28:07 PM	28.072	27.687	1.1	1
02/21/18 06:28:37 PM	28.072	27.687	1.1	1
02/21/18 06:29:07 PM	28.072	27.687	1.1	1
02/21/18 06:29:37 PM	28.097	27.689	1.1	1
02/21/18 06:30:07 PM	28.122	27.656	1.1	1
02/21/18 06:30:37 PM	28.122	27.656	1.1	1
02/21/18 06:31:07 PM	28.122	27.622	1.1	1
02/21/18 06:31:37 PM	28.147	27.624	1.1	1
02/21/18 06:32:07 PM	28.147	27.624	1.1	1
02/21/18 06:32:37 PM	28.171	27.592	1.8	1
02/21/18 06:33:07 PM	28.171	27.557	1.1	1
02/21/18 06:33:37 PM	28.171	27.557	1.1	1
02/21/18 06:34:07 PM	28.196	27.525	1.1	1
02/21/18 06:34:37 PM	28.196	27.559	1.1	1
02/21/18 06:35:07 PM	28.221	27.561	1.8	1
02/21/18 06:35:37 PM	28.221	27.561	1.1	1
02/21/18 06:36:07 PM	28.245	27.563	1.1	1
02/21/18 06:36:37 PM	28.245	27.563	1.1	1
02/21/18 06:37:07 PM	28.27	27.565	1.8	1
02/21/18 06:37:37 PM	28.27	27.565	1.1	1
02/21/18 06:38:07 PM	28.295	27.532	1.1	1
02/21/18 06:38:37 PM	28.295	27.498	1.1	1
02/21/18 06:39:07 PM	28.32	27.5	1.1	1
02/21/18 06:39:37 PM	28.32	27.5	1.1	1
02/21/18 06:40:07 PM	28.32	27.466	1.1	1
02/21/18 06:40:37 PM	28.345	27.468	1.1	1
02/21/18 06:41:07 PM	28.345	27.433	1.1	1
02/21/18 06:41:37 PM	28.369	27.469	1.1	1
02/21/18 06:42:07 PM	28.369	27.435	1.1	1
02/21/18 06:42:37 PM	28.394	27.471	1.8	1
02/21/18 06:43:07 PM	28.394	27.437	1.8	1
02/21/18 06:43:37 PM	28.419	27.439	1.1	1
02/21/18 06:44:07 PM	28.419	27.439	1.1	1
02/21/18 06:44:37 PM	28.419	27.439	1.1	1
02/21/18 06:45:07 PM	28.444	27.441	1.1	1
02/21/18 06:45:37 PM	28.444	27.406	1.1	1
02/21/18 06:46:07 PM	28.468	27.443	1.8	1
02/21/18 06:46:37 PM	28.468	27.374	1.1	1
02/21/18 06:47:07 PM	28.468	27.443	1.1	1
02/21/18 06:47:37 PM	28.493	27.445	1.1	1
02/21/18 06:48:07 PM	28.493	27.376	1.1	1
02/21/18 06:48:37 PM	28.518	27.378	1.1	1
02/21/18 06:49:07 PM	28.518	27.378	1.1	1
02/21/18 06:49:37 PM	28.543	27.311	1.1	1
02/21/18 06:50:07 PM	28.543	27.311	1.1	1
02/21/18 06:50:37 PM	28.568	27.313	1.1	1
02/21/18 06:51:07 PM	28.568	27.313	1.1	1
02/21/18 06:51:37 PM	28.568	27.313	1.1	1
02/21/18 06:52:07 PM	28.593	27.315	1.1	1
02/21/18 06:52:37 PM	28.593	27.315	1.1	1
02/21/18 06:53:07 PM	28.593	27.246	1.1	1
02/21/18 06:53:37 PM	28.617	27.248	1.1	1
02/21/18 06:54:07 PM	28.617	27.248	1.1	1
02/21/18 06:54:37 PM	28.642	27.25	1.1	1
02/21/18 06:55:07 PM	28.642	27.25	1.1	1
02/21/18 06:55:37 PM	28.667	27.183	1.1	1
02/21/18 06:56:07 PM	28.667	27.252	1.1	1
02/21/18 06:56:37 PM	28.667	27.252	1.1	1
02/21/18 06:57:07 PM	28.692	27.253	1.1	1
02/21/18 06:57:37 PM	28.692	27.253	1.1	1
02/21/18 06:58:07 PM	28.717	27.187	1.1	1
02/21/18 06:58:37 PM	28.717	27.255	1.1	1
02/21/18 06:59:07 PM	28.742	27.257	1.1	1
02/21/18 06:59:37 PM	28.742	27.188	1.1	1
02/21/18 07:00:07 PM	28.742	27.188	1.1	1
02/21/18 07:00:37 PM	28.766	27.122	1.1	1
02/21/18 07:01:07 PM	28.766	27.156	1.1	1
02/21/18 07:01:37 PM	28.766	27.122	1.1	1
02/21/18 07:02:07 PM	28.791	27.192	1.1	1
02/21/18 07:02:37 PM	28.791	27.123	1.1	1
02/21/18 07:03:07 PM	28.816	27.125	1.1	1
02/21/18 07:03:37 PM	28.816	27.194	1.1	1
02/21/18 07:04:07 PM	28.816	27.125	1.1	1
02/21/18 07:04:37 PM	28.841	27.127	1.1	1
02/21/18 07:05:07 PM	28.841	27.127	1.1	1
02/21/18 07:05:37 PM	28.841	27.127	1.1	1
02/21/18 07:06:07 PM	28.866	27.129	1.1	1
02/21/18 07:06:37 PM	28.866	27.163	1.1	1
02/21/18 07:07:07 PM	28.891	27.062	1.1	1
02/21/18 07:07:37 PM	28.891	27.062	1.8	1
02/21/18 07:08:07 PM	28.891	27.062	1.8	1
02/21/18 07:08:37 PM	28.916	27.064	1.1	1
02/21/18 07:09:07 PM	28.916	26.995	1.1	1
02/21/18 07:09:37 PM	28.941	26.997	1.1	1
02/21/18 07:10:07 PM	28.941	27.031	1.1	1
02/21/18 07:10:37 PM	28.941	26.997	1.8	1
02/21/18 07:11:07 PM	28.941	26.997	1.8	1
02/21/18 07:11:37 PM	28.965	26.999	1.1	1
02/21/18 07:12:07 PM	28.965	26.999	1.8	1
02/21/18 07:12:37 PM	28.99	27.001	1.1	1
02/21/18 07:13:07 PM	28.99	27.001	1.1	1
02/21/18 07:13:37 PM	28.99	26.966	1.8	1
02/21/18 07:14:07 PM	28.99	26.932	1.1	1
02/21/18 07:14:37 PM	29.015	26.865	1.1	1
02/21/18 07:15:07 PM	29.015	26.934	1.8	1
02/21/18 07:15:37 PM	29.015	26.865	1.8	1
02/21/18 07:16:07 PM	29.04	26.936	1.1	1
02/21/18 07:16:37 PM	29.04	26.798	1.8	1
02/21/18 07:17:07 PM	29.065	26.869	1.1	1
02/21/18 07:17:37 PM	29.065	26.869	1.1	1
02/21/18 07:18:07 PM	29.065	26.8	1.1	1
02/21/18 07:18:37 PM	29.09	26.802	1.1	1
02/21/18 07:19:07 PM	29.09	26.87	1.1	1
02/21/18 07:19:37 PM	29.09	26.836	1.1	1
02/21/18 07:20:07 PM	29.115	26.872	1.1	1
02/21/18 07:20:37 PM	29.115	26.803	1.1	1
02/21/18 07:21:07 PM	29.115	26.872	1.1	1
02/21/18 07:21:37 PM	29.14	26.84	1.1	1
02/21/18 07:22:07 PM	29.14	26.874	1.1	1
02/21/18 07:22:37 PM	29.14	26.805	1.1	1
02/21/18 07:23:07 PM	29.165	26.773	1.8	1
02/21/18 07:23:37 PM	29.165	26.773	1.1	1
02/21/18 07:24:07 PM	29.165	26.773	1.1	1
02/21/18 07:24:37 PM	29.19	26.74	1.1	1
02/21/18 07:25:07 PM	29.19	26.74	1.1	1
02/21/18 07:25:37 PM	29.19	26.74	1.1	1
02/21/18 07:26:07 PM	29.215	26.776	1.1	1
02/21/18 07:26:37 PM	29.215	26.742	1.8	1
02/21/18 07:27:07 PM	29.215	26.742	1.1	1
02/21/18 07:27:37 PM	29.24	26.744	1.1	1
02/21/18 07:28:07 PM	29.24	26.744	1.8	1
02/21/18 07:28:37 PM	29.265	26.746	1.1	1
02/21/18 07:29:07 PM	29.265	26.746	1.1	1
02/21/18 07:29:37 PM	29.265	26.746	1.1	1
02/21/18 07:30:07 PM	29.265	26.746	1.1	1
02/21/18 07:30:37 PM	29.29	26.747	1.1	1
02/21/18 07:31:07 PM	29.29	26.678	1.1	1
02/21/18 07:31:37 PM	29.29	26.678	1.1	1
02/21/18 07:32:07 PM	29.315	26.715	1.1	1
02/21/18 07:32:37 PM	29.315	26.68	1.1	1
02/21/18 07:33:07 PM	29.315	26.646	1.1	1
02/21/18 07:33:37 PM	29.315	26.68	1.1	1
02/21/18 07:34:07 PM	29.34	26.613	1.1	1
02/21/18 07:34:37 PM	29.34	26.682	1.1	1
02/21/18 07:35:07 PM	29.34	26.613	1.1	1
02/21/18 07:35:37 PM	29.365	26.684	1.1	1
02/21/18 07:36:07 PM	29.365	26.684	1.1	1
02/21/18 07:36:37 PM	29.365	26.65	1.1	1
02/21/18 07:37:07 PM	29.389	26.617	1.1	1
02/21/18 07:37:37 PM	29.389	26.617	1.1	1
02/21/18 07:38:07 PM	29.389	26.582	1.1	1
02/21/18 07:38:37 PM	29.414	26.55	1.1	1
02/21/18 07:39:07 PM	29.414	26.515	1.1	1
02/21/18 07:39:37 PM	29.414	26.55	1.1	1
02/21/18 07:40:07 PM	29.414	26.619	1.8	1
02/21/18 07:40:37 PM	29.439	26.552	1.1	1
02/21/18 07:41:07 PM	29.439	26.552	1.1	1
02/21/18 07:41:37 PM	29.464	26.553	1.8	1
02/21/18 07:42:07 PM	29.464	26.484	1.1	1
02/21/18 07:42:37 PM	29.464	26.553	1.8	1
02/21/18 07:43:07 PM	29.464	26.45	1.1	1
02/21/18 07:43:37 PM	29.464	26.484	1.1	1
02/21/18 07:44:07 PM	29.49	26.486	1.1	1
02/21/18 07:44:37 PM	29.49	26.452	1.1	1
02/21/18 07:45:07 PM	29.49	26.486	1.8	1
02/21/18 07:45:37 PM	29.515	26.419	1.1	1
02/21/18 07:46:07 PM	29.515	26.419	1.8	1
02/21/18 07:46:37 PM	29.515	26.419	1.1	1
02/21/18 07:47:07 PM	29.515	26.35	1.1	1
02/21/18 07:47:37 PM	29.54	26.352	1.1	1
02/21/18 07:48:07 PM	29.54	26.421	1.1	1
02/21/18 07:48:37 PM	29.54	26.352	1.1	1
02/21/18 07:49:07 PM	29.565	26.354	1.1	1
02/21/18 07:49:37 PM	29.565	26.423	1.1	1
02/21/18 07:50:07 PM	29.565	26.319	1.1	1
02/21/18 07:50:37 PM	29.59	26.355	1.1	1
02/21/18 07:51:07 PM	29.59	26.355	1.1	1
02/21/18 07:51:37 PM	29.59	26.425	1.1	1
02/21/18 07:52:07 PM	29.615	26.357	1.8	1
02/21/18 07:52:37 PM	29.615	26.357	1.1	1
02/21/18 07:53:07 PM	29.615	26.357	1.1	1
02/21/18 07:53:37 PM	29.64	26.29	1.1	1
02/21/18 07:54:07 PM	29.64	26.29	1.1	1
02/21/18 07:54:37 PM	29.64	26.29	1.1	1
02/21/18 07:55:07 PM	29.64	26.29	1.1	1
02/21/18 07:55:37 PM	29.64	26.29	1.1	1
02/21/18 07:56:07 PM	29.665	26.292	1.8	1
02/21/18 07:56:37 PM	29.665	26.223	1.1	1
02/21/18 07:57:07 PM	29.69	26.294	1.1	1
02/21/18 07:57:37 PM	29.69	26.294	1.1	1
02/21/18 07:58:07 PM	29.69	26.363	1.1	1
02/21/18 07:58:37 PM	29.715	26.365	1.1	1
02/21/18 07:59:07 PM	29.715	26.365	1.8	1
02/21/18 07:59:37 PM	29.715	26.296	1.1	1
02/21/18 08:00:07 PM	29.715	26.365	1.1	1
02/21/18 08:00:37 PM	29.74	26.297	1.1	1
02/21/18 08:01:07 PM	29.74	26.297	1.1	1
02/21/18 08:01:37 PM	29.74	26.297	1.8	1
02/21/18 08:02:07 PM	29.74	26.263	1.1	1
02/21/18 08:02:37 PM	29.765	26.23	1.1	1
02/21/18 08:03:07 PM	29.765	26.23	1.1	1
02/21/18 08:03:37 PM	29.765	26.299	1.1	1
02/21/18 08:04:07 PM	29.765	26.299	1.8	1
02/21/18 08:04:37 PM	29.79	26.301	1.1	1
02/21/18 08:05:07 PM	29.79	26.232	1.1	1
02/21/18 08:05:37 PM	29.815	26.303	1.1	1
02/21/18 08:06:07 PM	29.815	26.303	1.8	1
02/21/18 08:06:37 PM	29.815	26.303	1.1	1
02/21/18 08:07:07 PM	29.84	26.236	1.1	1
02/21/18 08:07:37 PM	29.84	26.305	1.8	1
02/21/18 08:08:07 PM	29.84	26.236	1.1	1
02/21/18 08:08:37 PM	29.865	26.237	1.8	1
02/21/18 08:09:07 PM	29.865	26.307	1.1	1
02/21/18 08:09:37 PM	29.865	26.237	1.1	1
02/21/18 08:10:07 PM	29.865	26.307	1.1	1
02/21/18 08:10:37 PM	29.865	26.203	1.8	1
02/21/18 08:11:07 PM	29.89	26.239	1.8	1
02/21/18 08:11:37 PM	29.89	26.239	1.1	1
02/21/18 08:12:07 PM	29.89	26.239	1.1	1
02/21/18 08:12:37 PM	29.916	26.172	1.1	1
02/21/18 08:13:07 PM	29.916	26.241	1.1	1
02/21/18 08:13:37 PM	29.916	26.172	1.1	1
02/21/18 08:14:07 PM	29.916	26.172	1.8	1
02/21/18 08:14:37 PM	29.916	26.241	1.1	1
02/21/18 08:15:07 PM	29.941	26.174	1.1	1
02/21/18 08:15:37 PM	29.941	26.174	1.8	1
02/21/18 08:16:07 PM	29.941	26.105	1.8	1
02/21/18 08:16:37 PM	29.941	26.105	1.1	1
02/21/18 08:17:07 PM	29.941	26.035	1.1	1
02/21/18 08:17:37 PM	29.941	26.035	1.8	1
02/21/18 08:18:07 PM	29.966	26.037	1.1	1
02/21/18 08:18:37 PM	29.966	26.037	1.1	1
02/21/18 08:19:07 PM	29.966	25.968	1.1	1
02/21/18 08:19:37 PM	29.966	25.968	1.8	1
02/21/18 08:20:07 PM	29.991	25.866	1.1	1
02/21/18 08:20:37 PM	29.991	25.97	1.1	1
02/21/18 08:21:07 PM	29.991	25.831	1.1	1
02/21/18 08:21:37 PM	29.991	25.866	1.1	1
02/21/18 08:22:07 PM	29.991	25.866	1.1	1
02/21/18 08:22:37 PM	30.016	25.833	1.1	1
02/21/18 08:23:07 PM	30.016	25.695	1.1	1
02/21/18 08:23:37 PM	30.016	25.695	1.1	1
02/21/18 08:24:07 PM	30.016	25.695	1.1	1
02/21/18 08:24:37 PM	30.016	25.556	1.1	1
02/21/18 08:25:07 PM	30.016	25.556	1.1	1
02/21/18 08:25:37 PM	30.041	25.489	1.1	1
02/21/18 08:26:07 PM	30.041	25.489	1.1	1
02/21/18 08:26:37 PM	30.041	25.558	1.1	1
02/21/18 08:27:07 PM	30.041	25.419	1.8	1
02/21/18 08:27:37 PM	30.041	25.489	1.1	1
02/21/18 08:28:07 PM	30.041	25.35	1.1	1
02/21/18 08:28:37 PM	30.041	25.35	1.1	1
02/21/18 08:29:07 PM	30.066	25.352	1.8	1
02/21/18 08:29:37 PM	30.066	25.352	1.1	1
02/21/18 08:30:07 PM	30.066	25.317	1.1	1
02/21/18 08:30:37 PM	30.066	25.352	1.8	1
02/21/18 08:31:07 PM	30.091	25.284	1.1	1
02/21/18 08:31:37 PM	30.091	25.249	1.1	1
02/21/18 08:32:07 PM	30.091	25.215	1.8	1
02/21/18 08:32:37 PM	30.091	25.111	1.1	1
02/21/18 08:33:07 PM	30.091	25.215	1.1	1
02/21/18 08:33:37 PM	30.091	25.076	1.8	1
02/21/18 08:34:07 PM	30.091	25.076	1.1	1
02/21/18 08:34:37 PM	30.117	25.147	1.1	1
02/21/18 08:35:07 PM	30.117	25.078	1.8	1
02/21/18 08:35:37 PM	30.117	25.008	1.1	1
02/21/18 08:36:07 PM	30.117	25.078	1.1	1
02/21/18 08:36:37 PM	30.117	25.043	1.1	1
02/21/18 08:37:07 PM	30.117	25.112	1.1	1
02/21/18 08:37:37 PM	30.117	25.112	1.8	1
02/21/18 08:38:07 PM	30.117	25.078	1.1	1
02/21/18 08:38:37 PM	30.117	25.008	1.1	1
02/21/18 08:39:07 PM	30.117	25.008	1.1	1
02/21/18 08:39:37 PM	30.142	24.906	1.1	1
02/21/18 08:40:07 PM	30.142	25.045	1.1	1
02/21/18 08:40:37 PM	30.142	25.01	1.1	1
02/21/18 08:41:07 PM	30.142	24.941	1.1	1
02/21/18 08:41:37 PM	30.142	24.941	1.1	1
02/21/18 08:42:07 PM	30.142	24.871	1.1	1
02/21/18 08:42:37 PM	30.142	24.906	1.8	1
02/21/18 08:43:07 PM	30.142	24.871	1.8	1
02/21/18 08:43:37 PM	30.167	24.873	1.1	1
02/21/18 08:44:07 PM	30.167	24.942	1.1	1
02/21/18 08:44:37 PM	30.167	24.804	1.1	1
02/21/18 08:45:07 PM	30.167	24.804	1.8	1
02/21/18 08:45:37 PM	30.167	24.734	1.8	1
02/21/18 08:46:07 PM	30.167	24.804	1.8	1
02/21/18 08:46:37 PM	30.167	24.804	1.8	1
02/21/18 08:47:07 PM	30.167	24.665	1.1	1
02/21/18 08:47:37 PM	30.192	24.666	1.1	1
02/21/18 08:48:07 PM	30.192	24.805	1.1	1
02/21/18 08:48:37 PM	30.192	24.805	1.1	1
02/21/18 08:49:07 PM	30.192	24.736	1.8	1
02/21/18 08:49:37 PM	30.192	24.666	1.1	1
02/21/18 08:50:07 PM	30.192	24.736	1.1	1
02/21/18 08:50:37 PM	30.192	24.701	1.1	1
02/21/18 08:51:07 PM	30.192	24.666	1.1	1
02/21/18 08:51:37 PM	30.192	24.666	1.8	1
02/21/18 08:52:07 PM	30.192	24.666	1.8	1
02/21/18 08:52:37 PM	30.192	24.632	1.8	1
02/21/18 08:53:07 PM	30.192	24.562	1.1	1
02/21/18 08:53:37 PM	30.217	24.668	1.1	1
02/21/18 08:54:07 PM	30.217	24.599	1.1	1
02/21/18 08:54:37 PM	30.217	24.599	1.1	1
02/21/18 08:55:07 PM	30.217	24.529	1.8	1
02/21/18 08:55:37 PM	30.217	24.564	1.1	1
02/21/18 08:56:07 PM	30.217	24.564	1.8	1
02/21/18 08:56:37 PM	30.217	24.529	1.1	1
02/21/18 08:57:07 PM	30.243	24.496	1.1	1
02/21/18 08:57:37 PM	30.243	24.531	1.1	1
02/21/18 08:58:07 PM	30.243	24.531	1.1	1
02/21/18 08:58:37 PM	30.243	24.531	1.8	1
02/21/18 08:59:07 PM	30.243	24.461	1.1	1
02/21/18 08:59:37 PM	30.243	24.426	1.1	1
02/21/18 09:00:07 PM	30.243	24.392	1.1	1
02/21/18 09:00:37 PM	30.243	24.426	1.1	1
02/21/18 09:01:07 PM	30.243	24.426	1.1	1
02/21/18 09:01:37 PM	30.243	24.322	1.1	1
02/21/18 09:02:07 PM	30.243	24.392	1.1	1
02/21/18 09:02:37 PM	30.243	24.461	1.8	1
02/21/18 09:03:07 PM	30.268	24.393	1.1	1
02/21/18 09:03:37 PM	30.268	24.428	1.1	1
02/21/18 09:04:07 PM	30.268	24.359	1.1	1
02/21/18 09:04:37 PM	30.268	24.393	1.1	1
02/21/18 09:05:07 PM	30.268	24.324	1.1	1
02/21/18 09:05:37 PM	30.268	24.324	1.1	1
02/21/18 09:06:07 PM	30.268	24.324	1.1	1
02/21/18 09:06:37 PM	30.268	24.324	1.1	1
02/21/18 09:07:07 PM	30.268	24.324	1.1	1
02/21/18 09:07:37 PM	30.293	24.256	1.1	1
02/21/18 09:08:07 PM	30.268	24.254	1.1	1
02/21/18 09:08:37 PM	30.293	24.117	1.8	1
02/21/18 09:09:07 PM	30.293	24.186	1.1	1
02/21/18 09:09:37 PM	30.293	24.186	1.1	1
02/21/18 09:10:07 PM	30.293	24.256	1.1	1
02/21/18 09:10:37 PM	30.293	24.186	1.1	1
02/21/18 09:11:07 PM	30.293	24.152	1.1	1
02/21/18 09:11:37 PM	30.293	24.186	1.1	1
02/21/18 09:12:07 PM	30.293	24.186	1.1	1
02/21/18 09:12:37 PM	30.293	24.186	1.8	1
02/21/18 09:13:07 PM	30.293	24.186	1.1	1
02/21/18 09:13:37 PM	30.293	24.117	1.1	1
02/21/18 09:14:07 PM	30.293	24.152	1.8	1
02/21/18 09:14:37 PM	30.293	24.117	1.1	1
02/21/18 09:15:07 PM	30.293	24.047	1.1	1
02/21/18 09:15:37 PM	30.318	24.119	1.8	1
02/21/18 09:16:07 PM	30.318	24.049	1.1	1
02/21/18 09:16:37 PM	30.318	24.049	1.8	1
02/21/18 09:17:07 PM	30.318	24.049	1.1	1
02/21/18 09:17:37 PM	30.318	24.119	1.1	1
02/21/18 09:18:07 PM	30.318	24.014	1.1	1
02/21/18 09:18:37 PM	30.318	24.119	1.1	1
02/21/18 09:19:07 PM	30.318	24.049	1.1	1
02/21/18 09:19:37 PM	30.318	23.979	1.1	1
02/21/18 09:20:07 PM	30.318	23.944	1.1	1
02/21/18 09:20:37 PM	30.318	23.979	1.1	1
02/21/18 09:21:07 PM	30.318	23.91	1.1	1
02/21/18 09:21:37 PM	30.318	23.979	1.1	1
02/21/18 09:22:07 PM	30.318	24.049	1.1	1
02/21/18 09:22:37 PM	30.318	23.979	1.1	1
02/21/18 09:23:07 PM	30.318	23.979	1.1	1
02/21/18 09:23:37 PM	30.318	23.979	1.1	1
02/21/18 09:24:07 PM	30.318	24.014	1.8	1
02/21/18 09:24:37 PM	30.318	23.979	1.1	1
02/21/18 09:25:07 PM	30.343	23.946	1.1	1
02/21/18 09:25:37 PM	30.343	23.981	1.1	1
02/21/18 09:26:07 PM	30.343	23.981	1.1	1
02/21/18 09:26:37 PM	30.343	23.911	1.1	1
02/21/18 09:27:07 PM	30.343	23.911	1.1	1
02/21/18 09:27:37 PM	30.343	23.946	1.8	1
02/21/18 09:28:07 PM	30.343	23.981	1.1	1
02/21/18 09:28:37 PM	30.343	23.946	1.8	1
02/21/18 09:29:07 PM	30.343	23.911	1.1	1
02/21/18 09:29:37 PM	30.343	23.981	1.1	1
02/21/18 09:30:07 PM	30.343	23.911	1.8	1
02/21/18 09:30:37 PM	30.369	23.948	1.8	1
02/21/18 09:31:07 PM	30.343	23.911	1.1	1
02/21/18 09:31:37 PM	30.369	23.983	1.1	1
02/21/18 09:32:07 PM	30.369	23.948	1.1	1
02/21/18 09:32:37 PM	30.369	23.913	1.1	1
02/21/18 09:33:07 PM	30.369	23.843	1.8	1
02/21/18 09:33:37 PM	30.369	23.913	1.1	1
02/21/18 09:34:07 PM	30.369	23.843	1.1	1
02/21/18 09:34:37 PM	30.369	23.843	1.1	1
02/21/18 09:35:07 PM	30.369	23.774	1.1	1
02/21/18 09:35:37 PM	30.369	23.843	1.8	1
02/21/18 09:36:07 PM	30.369	23.774	1.1	1
02/21/18 09:36:37 PM	30.369	23.843	1.8	1
02/21/18 09:37:07 PM	30.369	23.808	1.8	1
02/21/18 09:37:37 PM	30.369	23.739	1.1	1
02/21/18 09:38:07 PM	30.369	23.774	1.8	1
02/21/18 09:38:37 PM	30.394	23.706	1.8	1
02/21/18 09:39:07 PM	30.394	23.775	1.1	1
02/21/18 09:39:37 PM	30.394	23.741	1.1	1
02/21/18 09:40:07 PM	30.394	23.636	1.1	1
02/21/18 09:40:37 PM	30.394	23.706	1.1	1
02/21/18 09:41:07 PM	30.394	23.775	1.1	1
02/21/18 09:41:37 PM	30.394	23.706	1.8	1
02/21/18 09:42:07 PM	30.394	23.636	1.8	1
02/21/18 09:42:37 PM	30.394	23.636	1.1	1
02/21/18 09:43:07 PM	30.394	23.671	1.1	1
02/21/18 09:43:37 PM	30.394	23.427	1.1	1
02/21/18 09:44:07 PM	30.394	23.357	1.8	1
02/21/18 09:44:37 PM	30.394	23.427	1.1	1
02/21/18 09:45:07 PM	30.394	23.008	1.1	1
02/21/18 09:45:37 PM	30.394	22.938	1.1	1
02/21/18 09:46:07 PM	30.394	23.008	1.8	1
02/21/18 09:46:37 PM	30.394	22.659	1.8	1
02/21/18 09:47:07 PM	30.394	22.659	1.1	1
02/21/18 09:47:37 PM	30.394	22.274	1.1	1
02/21/18 09:48:07 PM	30.394	22.239	1.1	1
02/21/18 09:48:37 PM	30.369	21.817	1.1	1
02/21/18 09:49:07 PM	30.369	21.922	1.1	1
02/21/18 09:49:37 PM	30.343	21.535	1.1	1
02/21/18 09:50:07 PM	30.343	21.676	1.8	1
02/21/18 09:50:37 PM	30.343	21.465	1.1	1
02/21/18 09:51:07 PM	30.318	21.709	1.1	1
02/21/18 09:51:37 PM	30.318	21.324	1.1	1
02/21/18 09:52:07 PM	30.293	21.112	1.8	1
02/21/18 09:52:37 PM	30.268	21.075	1.1	1
02/21/18 09:53:07 PM	30.268	21.18	1.1	1
02/21/18 09:53:37 PM	30.243	21.109	1.1	1
02/21/18 09:54:07 PM	30.217	21.177	1.1	1
02/21/18 09:54:37 PM	30.217	21.107	1.8	1
02/21/18 09:55:07 PM	30.192	21.176	1.1	1
02/21/18 09:55:37 PM	30.167	21.104	1.8	1
02/21/18 09:56:07 PM	30.142	20.962	1.8	1
02/21/18 09:56:37 PM	30.117	21.241	1.8	1
02/21/18 09:57:07 PM	30.117	21.101	1.1	1
02/21/18 09:57:37 PM	30.091	21.099	1.1	1
02/21/18 09:58:07 PM	30.066	21.238	1.1	1
02/21/18 09:58:37 PM	30.041	21.026	1.1	1
02/21/18 09:59:07 PM	30.016	21.165	1.1	1
02/21/18 09:59:37 PM	29.991	21.163	1.1	1
02/21/18 10:00:07 PM	29.966	21.021	1.1	1
02/21/18 10:00:37 PM	29.941	21.16	1.1	1
02/21/18 10:01:07 PM	29.916	21.018	1.1	1
02/21/18 10:01:37 PM	29.89	21.227	1.1	1
02/21/18 10:02:07 PM	29.865	21.296	1.8	1
02/21/18 10:02:37 PM	29.84	21.259	1.8	1
02/21/18 10:03:07 PM	29.815	21.152	1.1	1
02/21/18 10:03:37 PM	29.79	21.361	1.8	1
02/21/18 10:04:07 PM	29.74	21.288	1.1	1
02/21/18 10:04:37 PM	29.715	21.286	1.8	1
02/21/18 10:05:07 PM	29.69	21.355	1.1	1
02/21/18 10:05:37 PM	29.665	21.353	1.1	1
02/21/18 10:06:07 PM	29.64	21.422	1.1	1
02/21/18 10:06:37 PM	29.59	21.349	1.1	1
02/21/18 10:07:07 PM	29.565	21.557	1.1	1
02/21/18 10:07:37 PM	29.54	21.486	1.1	1
02/21/18 10:08:07 PM	29.515	21.484	1.1	1
02/21/18 10:08:37 PM	29.49	21.482	1.1	1
02/21/18 10:09:07 PM	29.439	21.409	1.1	1
02/21/18 10:09:37 PM	29.414	21.548	1.8	1
02/21/18 10:10:07 PM	29.389	21.546	1.1	1
02/21/18 10:10:37 PM	29.365	21.51	1.1	1
02/21/18 10:11:07 PM	29.315	21.681	1.1	1
02/21/18 10:11:37 PM	29.29	21.54	1.1	1
02/21/18 10:12:07 PM	29.24	21.677	1.1	1
02/21/18 10:12:37 PM	29.215	21.605	1.1	1
02/21/18 10:13:07 PM	29.19	21.569	1.1	1
02/21/18 10:13:37 PM	29.165	21.742	1.1	1
02/21/18 10:14:07 PM	29.14	21.67	1.1	1
02/21/18 10:14:37 PM	29.09	21.632	1.1	1
02/21/18 10:15:07 PM	29.065	21.735	1.1	1
02/21/18 10:15:37 PM	29.04	21.664	1.1	1
02/21/18 10:16:07 PM	28.99	21.731	1.1	1
02/21/18 10:16:37 PM	28.965	21.729	1.1	1
02/21/18 10:17:07 PM	28.916	21.726	1.1	1
02/21/18 10:17:37 PM	28.891	21.655	1.1	1
02/21/18 10:18:07 PM	28.866	21.653	1.1	1
02/21/18 10:18:37 PM	28.816	21.65	1.1	1
02/21/18 10:19:07 PM	28.791	21.648	1.1	1
02/21/18 10:19:37 PM	28.766	21.717	1.1	1
02/21/18 10:20:07 PM	28.717	21.644	1.8	1
02/21/18 10:20:37 PM	28.692	21.642	1.1	1
02/21/18 10:21:07 PM	28.642	21.709	1.1	1
02/21/18 10:21:37 PM	28.617	21.707	1.1	1
02/21/18 10:22:07 PM	28.568	21.704	1.8	1
02/21/18 10:22:37 PM	28.543	21.703	1.1	1
02/21/18 10:23:07 PM	28.518	21.736	1.1	1
02/21/18 10:23:37 PM	28.493	21.769	1.1	1
02/21/18 10:24:07 PM	28.444	21.766	1.1	1
02/21/18 10:24:37 PM	28.419	21.834	1.1	1
02/21/18 10:25:07 PM	28.394	21.763	1.1	1
02/21/18 10:25:37 PM	28.345	21.76	1.1	1
02/21/18 10:26:07 PM	28.32	21.758	1.1	1
02/21/18 10:26:37 PM	28.295	21.722	1.1	1
02/21/18 10:27:07 PM	28.245	21.823	1.1	1
02/21/18 10:27:37 PM	28.221	21.822	1.8	1
02/21/18 10:28:07 PM	28.196	21.681	1.8	1
02/21/18 10:28:37 PM	28.147	21.713	1.1	1
02/21/18 10:29:07 PM	28.122	21.607	1.1	1
02/21/18 10:29:37 PM	28.072	21.743	1.1	1
02/21/18 10:30:07 PM	28.048	21.602	1.1	1
02/21/18 10:30:37 PM	27.998	21.599	1.1	1
02/21/18 10:31:07 PM	27.974	21.667	1.1	1
02/21/18 10:31:37 PM	27.924	21.664	1.1	1
02/21/18 10:32:07 PM	27.899	21.593	1.8	1
02/21/18 10:32:37 PM	27.875	21.591	1.1	1
02/21/18 10:33:07 PM	27.825	21.588	1.1	1
02/21/18 10:33:37 PM	27.801	21.586	1.1	1
02/21/18 10:34:07 PM	27.776	21.655	1.8	1
02/21/18 10:34:37 PM	27.727	21.582	1.8	1
02/21/18 10:35:07 PM	27.702	21.58	1.1	1
02/21/18 10:35:37 PM	27.677	21.579	1.1	1
02/21/18 10:36:07 PM	27.653	21.647	1.1	1
02/21/18 10:36:37 PM	27.604	21.609	1.1	1
02/21/18 10:37:07 PM	27.579	21.573	1.1	1
02/21/18 10:37:37 PM	27.554	21.571	1.1	1
02/21/18 10:38:07 PM	27.53	21.569	1.1	1
02/21/18 10:38:37 PM	27.481	21.636	1.1	1
02/21/18 10:39:07 PM	27.456	21.6	1.1	1
02/21/18 10:39:37 PM	27.431	21.633	1.1	1
02/21/18 10:40:07 PM	27.382	21.63	1.1	1
02/21/18 10:40:37 PM	27.358	21.628	1.1	1
02/21/18 10:41:07 PM	27.333	21.627	1.1	1
02/21/18 10:41:37 PM	27.308	21.695	1.1	1
02/21/18 10:42:07 PM	27.259	21.622	1.8	1
02/21/18 10:42:37 PM	27.235	21.725	1.1	1
02/21/18 10:43:07 PM	27.21	21.689	1.1	1
02/21/18 10:43:37 PM	27.186	21.687	1.1	1
02/21/18 10:44:07 PM	27.161	21.755	1.1	1
02/21/18 10:44:37 PM	27.112	21.682	1.1	1
02/21/18 10:45:07 PM	27.087	21.646	1.1	1
02/21/18 10:45:37 PM	27.063	21.679	1.1	1
02/21/18 10:46:07 PM	27.038	21.678	1.1	1
02/21/18 10:46:37 PM	26.989	21.675	1.1	1
02/21/18 10:47:07 PM	26.965	21.812	1.1	1
02/21/18 10:47:37 PM	26.94	21.81	1.1	1
02/21/18 10:48:07 PM	26.916	21.809	1.1	1
02/21/18 10:48:37 PM	26.891	21.842	1.1	1
02/21/18 10:49:07 PM	26.867	21.806	1.1	1
02/21/18 10:49:37 PM	26.842	21.804	1.1	1
02/21/18 10:50:07 PM	26.818	21.803	1.1	1
02/21/18 10:50:37 PM	26.793	21.801	1.1	1
02/21/18 10:51:07 PM	26.769	21.8	1.1	1
02/21/18 10:51:37 PM	26.72	21.866	1.1	1
02/21/18 10:52:07 PM	26.695	21.864	1.1	1
02/21/18 10:52:37 PM	26.671	21.863	1.1	1
02/21/18 10:53:07 PM	26.646	21.861	1.1	1
02/21/18 10:53:37 PM	26.622	21.929	1.1	1
02/21/18 10:54:07 PM	26.598	21.928	1.1	1
02/21/18 10:54:37 PM	26.573	21.926	1.1	1
02/21/18 10:55:07 PM	26.549	21.994	1.1	1
02/21/18 10:55:37 PM	26.5	21.991	1.1	1
02/21/18 10:56:07 PM	26.475	22.059	1.1	1
02/21/18 10:56:37 PM	26.451	22.057	1.1	1
02/21/18 10:57:07 PM	26.426	22.055	1.1	1
02/21/18 10:57:37 PM	26.402	22.054	1.1	1
02/21/18 10:58:07 PM	26.378	22.122	1.1	1
02/21/18 10:58:37 PM	26.353	22.12	1.1	1
02/21/18 10:59:07 PM	26.329	22.049	1.1	1
02/21/18 10:59:37 PM	26.304	22.117	1.1	1
02/21/18 11:00:07 PM	26.28	22.115	1.1	1
02/21/18 11:00:37 PM	26.256	22.183	1.1	1
02/21/18 11:01:07 PM	26.231	22.181	1.1	1
02/21/18 11:01:37 PM	26.182	22.248	1.1	1
02/21/18 11:02:07 PM	26.182	22.248	1.1	1
02/21/18 11:02:37 PM	26.134	22.244	1.1	1
02/21/18 11:03:07 PM	26.134	22.279	1.8	1
02/21/18 11:03:37 PM	26.085	22.311	1.1	1
02/21/18 11:04:07 PM	26.061	22.309	1.1	1
02/21/18 11:04:37 PM	26.036	22.377	1.1	1
02/21/18 11:05:07 PM	26.036	22.377	1.1	1
02/21/18 11:05:37 PM	26.012	22.375	1.1	1
02/21/18 11:06:07 PM	25.987	22.373	1.1	1
02/21/18 11:06:37 PM	25.963	22.441	1.1	1
02/21/18 11:07:07 PM	25.939	22.439	1.1	1
02/21/18 11:07:37 PM	25.914	22.438	1.1	1
02/21/18 11:08:07 PM	25.89	22.471	1.1	1
02/21/18 11:08:37 PM	25.866	22.504	1.1	1
02/21/18 11:09:07 PM	25.841	22.537	1.1	1
02/21/18 11:09:37 PM	25.817	22.501	1.1	1
02/21/18 11:10:07 PM	25.793	22.568	1.1	1
02/21/18 11:10:37 PM	25.768	22.567	1.1	1
02/21/18 11:11:07 PM	25.744	22.565	1.1	1
02/21/18 11:11:37 PM	25.72	22.633	1.1	1
02/21/18 11:12:07 PM	25.695	22.631	1.1	1
02/21/18 11:12:37 PM	25.671	22.664	1.1	1
02/21/18 11:13:07 PM	25.671	22.699	1.1	1
02/21/18 11:13:37 PM	25.623	22.695	1.1	1
02/21/18 11:14:07 PM	25.623	22.764	1.1	1
02/21/18 11:14:37 PM	25.598	22.763	1.1	1
02/21/18 11:15:07 PM	25.574	22.761	1.1	1
02/21/18 11:15:37 PM	25.55	22.76	1.8	1
02/21/18 11:16:07 PM	25.525	22.827	1.1	1
02/21/18 11:16:37 PM	25.501	22.825	1.1	1
02/21/18 11:17:07 PM	25.477	22.858	1.1	1
02/21/18 11:17:37 PM	25.477	22.893	1.1	1
02/21/18 11:18:07 PM	25.453	22.891	1.1	1
02/21/18 11:18:37 PM	25.428	22.89	1.1	1
02/21/18 11:19:07 PM	25.404	22.957	1.1	1
02/21/18 11:19:37 PM	25.404	22.992	1.1	1
02/21/18 11:20:07 PM	25.355	23.023	1.1	1
02/21/18 11:20:37 PM	25.355	23.023	1.1	1
02/21/18 11:21:07 PM	25.331	23.056	1.1	1
02/21/18 11:21:37 PM	25.307	23.054	1.1	1
02/21/18 11:22:07 PM	25.283	23.087	1.1	1
02/21/18 11:22:37 PM	25.258	23.12	1.1	1
02/21/18 11:23:07 PM	25.258	23.154	1.1	1
02/21/18 11:23:37 PM	25.234	23.153	1.1	1
02/21/18 11:24:07 PM	25.21	23.151	1.1	1
02/21/18 11:24:37 PM	25.21	23.22	1.1	1
02/21/18 11:25:07 PM	25.186	23.218	1.1	1
02/21/18 11:25:37 PM	25.162	23.251	1.1	1
02/21/18 11:26:07 PM	25.162	23.286	1.1	1
02/21/18 11:26:37 PM	25.137	23.284	1.1	1
02/21/18 11:27:07 PM	25.113	23.282	1.1	1
02/21/18 11:27:37 PM	25.089	23.35	1.1	1
02/21/18 11:28:07 PM	25.065	23.348	1.1	1
02/21/18 11:28:37 PM	25.065	23.417	1.1	1
02/21/18 11:29:07 PM	25.04	23.415	1.1	1
02/21/18 11:29:37 PM	25.016	23.448	1.1	1
02/21/18 11:30:07 PM	25.016	23.482	1.1	1
02/21/18 11:30:37 PM	24.992	23.481	1.1	1
02/21/18 11:31:07 PM	24.968	23.479	1.1	1
02/21/18 11:31:37 PM	24.944	23.546	1.8	1
02/21/18 11:32:07 PM	24.919	23.545	1.1	1
02/21/18 11:32:37 PM	24.919	23.545	1.1	1
02/21/18 11:33:07 PM	24.895	23.577	1.8	1
02/21/18 11:33:37 PM	24.895	23.577	1.1	1
02/21/18 11:34:07 PM	24.871	23.61	1.1	1
02/21/18 11:34:37 PM	24.847	23.609	1.1	1
02/21/18 11:35:07 PM	24.847	23.643	1.1	1
02/21/18 11:35:37 PM	24.823	23.676	1.1	1
02/21/18 11:36:07 PM	24.798	23.674	1.1	1
02/21/18 11:36:37 PM	24.774	23.707	1.1	1
02/21/18 11:37:07 PM	24.774	23.707	1.1	1
02/21/18 11:37:37 PM	24.75	23.739	1.1	1
02/21/18 11:38:07 PM	24.75	23.739	1.1	1
02/21/18 11:38:37 PM	24.726	23.772	1.1	1
02/21/18 11:39:07 PM	24.702	23.805	1.1	1
02/21/18 11:39:37 PM	24.702	23.805	1.1	1
02/21/18 11:40:07 PM	24.677	23.803	1.1	1
02/21/18 11:40:37 PM	24.653	23.87	1.1	1
02/21/18 11:41:07 PM	24.653	23.87	1.1	1
02/21/18 11:41:37 PM	24.629	23.869	1.8	1
02/21/18 11:42:07 PM	24.629	23.903	1.1	1
02/21/18 11:42:37 PM	24.605	23.936	1.1	1
02/21/18 11:43:07 PM	24.605	23.936	1.1	1
02/21/18 11:43:37 PM	24.581	23.934	1.1	1
02/21/18 11:44:07 PM	24.581	24.003	1.1	1
02/21/18 11:44:37 PM	24.557	24.001	1.1	1
02/21/18 11:45:07 PM	24.557	24.001	1.1	1
02/21/18 11:45:37 PM	24.532	23.999	1.1	1
02/21/18 11:46:07 PM	24.508	24.066	1.1	1
02/21/18 11:46:37 PM	24.508	24.066	1.1	1
02/21/18 11:47:07 PM	24.484	24.065	1.8	1
02/21/18 11:47:37 PM	24.484	24.065	1.1	1
02/21/18 11:48:07 PM	24.46	24.132	1.1	1
02/21/18 11:48:37 PM	24.46	24.132	1.1	1
02/21/18 11:49:07 PM	24.436	24.13	1.1	1
02/21/18 11:49:37 PM	24.436	24.164	1.1	1
02/21/18 11:50:07 PM	24.412	24.197	1.1	1
02/21/18 11:50:37 PM	24.412	24.197	1.1	1
02/21/18 11:51:07 PM	24.388	24.195	1.1	1
02/21/18 11:51:37 PM	24.363	24.228	1.1	1
02/21/18 11:52:07 PM	24.363	24.262	1.1	1
02/21/18 11:52:37 PM	24.363	24.296	1.1	1
02/21/18 11:53:07 PM	24.339	24.295	1.1	1
02/21/18 11:53:37 PM	24.315	24.327	1.1	1
02/21/18 11:54:07 PM	24.315	24.327	1.1	1
02/21/18 11:54:37 PM	24.291	24.326	1.1	1
02/21/18 11:55:07 PM	24.291	24.36	1.1	1
02/21/18 11:55:37 PM	24.267	24.392	1.1	1
02/21/18 11:56:07 PM	24.267	24.392	1.1	1
02/21/18 11:56:37 PM	24.267	24.392	1.1	1
02/21/18 11:57:07 PM	24.243	24.459	1.1	1
02/21/18 11:57:37 PM	24.243	24.459	1.1	1
02/21/18 11:58:07 PM	24.219	24.458	1.1	1
02/21/18 11:58:37 PM	24.219	24.458	1.1	1
02/21/18 11:59:07 PM	24.219	24.492	1.1	1
02/21/18 11:59:37 PM	24.195	24.524	1.1	1
02/22/18 12:00:07 AM	24.171	24.523	1.1	1
02/22/18 12:00:37 AM	24.171	24.523	1.1	1
02/22/18 12:01:07 AM	24.171	24.591	1.1	1
02/22/18 12:01:37 AM	24.146	24.589	1.1	1
02/22/18 12:02:07 AM	24.146	24.589	1.1	1
02/22/18 12:02:37 AM	24.122	24.656	1.1	1
02/22/18 12:03:07 AM	24.122	24.656	1.1	1
02/22/18 12:03:37 AM	24.122	24.725	1.1	1
02/22/18 12:04:07 AM	24.098	24.723	1.1	1
02/22/18 12:04:37 AM	24.098	24.791	1.1	1
02/22/18 12:05:07 AM	24.098	24.826	1.1	1
02/22/18 12:05:37 AM	24.074	24.79	1.1	1
02/22/18 12:06:07 AM	24.074	24.858	1.1	1
02/22/18 12:06:37 AM	24.074	24.824	1.1	1
02/22/18 12:07:07 AM	24.05	24.788	1.1	1
02/22/18 12:07:37 AM	24.05	24.856	1.1	1
02/22/18 12:08:07 AM	24.026	24.855	1.1	1
02/22/18 12:08:37 AM	24.026	24.855	1.1	1
02/22/18 12:09:07 AM	24.026	24.889	1.1	1
02/22/18 12:09:37 AM	24.002	24.921	1.1	1
02/22/18 12:10:07 AM	24.002	24.887	1.8	1
02/22/18 12:10:37 AM	24.002	24.921	1.1	1
02/22/18 12:11:07 AM	23.978	24.92	1.1	1
02/22/18 12:11:37 AM	23.978	24.92	1.1	1
02/22/18 12:12:07 AM	23.978	24.92	1.1	1
02/22/18 12:12:37 AM	23.954	24.952	1.1	1
02/22/18 12:13:07 AM	23.954	24.918	1.1	1
02/22/18 12:13:37 AM	23.93	24.985	1.1	1
02/22/18 12:14:07 AM	23.93	24.985	1.1	1
02/22/18 12:14:37 AM	23.93	24.985	1.1	1
02/22/18 12:15:07 AM	23.93	24.985	1.1	1
02/22/18 12:15:37 AM	23.905	24.983	1.1	1
02/22/18 12:16:07 AM	23.905	24.983	1.1	1
02/22/18 12:16:37 AM	23.905	25.017	1.1	1
02/22/18 12:17:07 AM	23.881	25.015	1.1	1
02/22/18 12:17:37 AM	23.881	25.049	1.1	1
02/22/18 12:18:07 AM	23.881	25.049	1.1	1
02/22/18 12:18:37 AM	23.881	25.049	1.8	1
02/22/18 12:19:07 AM	23.857	25.048	1.1	1
02/22/18 12:19:37 AM	23.857	25.048	1.1	1
02/22/18 12:20:07 AM	23.833	25.046	1.1	1
02/22/18 12:20:37 AM	23.833	25.046	1.1	1
02/22/18 12:21:07 AM	23.833	25.08	1.1	1
02/22/18 12:21:37 AM	23.809	25.113	1.1	1
02/22/18 12:22:07 AM	23.809	25.113	1.8	1
02/22/18 12:22:37 AM	23.809	25.113	1.1	1
02/22/18 12:23:07 AM	23.809	25.113	1.8	1
02/22/18 12:23:37 AM	23.785	25.111	1.1	1
02/22/18 12:24:07 AM	23.785	25.111	1.1	1
02/22/18 12:24:37 AM	23.785	25.111	1.1	1
02/22/18 12:25:07 AM	23.761	25.178	1.1	1
02/22/18 12:25:37 AM	23.761	25.178	1.1	1
02/22/18 12:26:07 AM	23.761	25.178	1.1	1
02/22/18 12:26:37 AM	23.737	25.176	1.1	1
02/22/18 12:27:07 AM	23.737	25.176	1.1	1
02/22/18 12:27:37 AM	23.737	25.21	1.1	1
02/22/18 12:28:07 AM	23.737	25.244	1.1	1
02/22/18 12:28:37 AM	23.737	25.244	1.1	1
02/22/18 12:29:07 AM	23.713	25.242	1.1	1
02/22/18 12:29:37 AM	23.713	25.242	1.1	1
02/22/18 12:30:07 AM	23.713	25.311	1.1	1
02/22/18 12:30:37 AM	23.713	25.276	1.1	1
02/22/18 12:31:07 AM	23.713	25.311	1.1	1
02/22/18 12:31:37 AM	23.689	25.309	1.1	1
02/22/18 12:32:07 AM	23.689	25.309	1.1	1
02/22/18 12:32:37 AM	23.689	25.309	1.1	1
02/22/18 12:33:07 AM	23.689	25.309	1.1	1
02/22/18 12:33:37 AM	23.665	25.307	1.1	1
02/22/18 12:34:07 AM	23.665	25.341	1.1	1
02/22/18 12:34:37 AM	23.665	25.375	1.1	1
02/22/18 12:35:07 AM	23.665	25.375	1.1	1
02/22/18 12:35:37 AM	23.641	25.374	1.1	1
02/22/18 12:36:07 AM	23.641	25.374	1.8	1
02/22/18 12:36:37 AM	23.641	25.442	1.1	1
02/22/18 12:37:07 AM	23.641	25.374	1.1	1
02/22/18 12:37:37 AM	23.641	25.442	1.1	1
02/22/18 12:38:07 AM	23.641	25.442	1.1	1
02/22/18 12:38:37 AM	23.617	25.44	1.1	1
02/22/18 12:39:07 AM	23.617	25.44	1.1	1
02/22/18 12:39:37 AM	23.617	25.44	1.1	1
02/22/18 12:40:07 AM	23.593	25.438	1.1	1
02/22/18 12:40:37 AM	23.617	25.508	1.1	1
02/22/18 12:41:07 AM	23.593	25.507	1.1	1
02/22/18 12:41:37 AM	23.593	25.507	1.1	1
02/22/18 12:42:07 AM	23.593	25.438	1.1	1
02/22/18 12:42:37 AM	23.593	25.507	1.1	1
02/22/18 12:43:07 AM	23.593	25.541	1.1	1
02/22/18 12:43:37 AM	23.593	25.507	1.1	1
02/22/18 12:44:07 AM	23.569	25.505	1.1	1
02/22/18 12:44:37 AM	23.569	25.505	1.1	1
02/22/18 12:45:07 AM	23.569	25.505	1.1	1
02/22/18 12:45:37 AM	23.569	25.505	1.1	1
02/22/18 12:46:07 AM	23.569	25.505	1.1	1
02/22/18 12:46:37 AM	23.569	25.539	1.1	1
02/22/18 12:47:07 AM	23.569	25.539	1.1	1
02/22/18 12:47:37 AM	23.569	25.573	1.1	1
02/22/18 12:48:07 AM	23.545	25.571	1.1	1
02/22/18 12:48:37 AM	23.545	25.571	1.1	1
02/22/18 12:49:07 AM	23.545	25.571	1.1	1
02/22/18 12:49:37 AM	23.545	25.537	1.1	1
02/22/18 12:50:07 AM	23.545	25.571	1.1	1
02/22/18 12:50:37 AM	23.545	25.571	1.1	1
02/22/18 12:51:07 AM	23.521	25.57	1.1	1
02/22/18 12:51:37 AM	23.521	25.57	1.1	1
02/22/18 12:52:07 AM	23.521	25.57	1.1	1
02/22/18 12:52:37 AM	23.521	25.57	1.1	1
02/22/18 12:53:07 AM	23.521	25.57	1.1	1
02/22/18 12:53:37 AM	23.521	25.57	1.1	1
02/22/18 12:54:07 AM	23.521	25.57	1.1	1
02/22/18 12:54:37 AM	23.521	25.57	1.1	1
02/22/18 12:55:07 AM	23.497	25.568	1.1	1
02/22/18 12:55:37 AM	23.497	25.568	1.1	1
02/22/18 12:56:07 AM	23.497	25.568	1.1	1
02/22/18 12:56:37 AM	23.497	25.568	1.1	1
02/22/18 12:57:07 AM	23.497	25.568	1.1	1
02/22/18 12:57:37 AM	23.497	25.602	1.1	1
02/22/18 12:58:07 AM	23.497	25.602	1.1	1
02/22/18 12:58:37 AM	23.472	25.566	1.1	1
02/22/18 12:59:07 AM	23.472	25.634	1.1	1
02/22/18 12:59:37 AM	23.472	25.566	1.1	1
02/22/18 01:00:07 AM	23.472	25.634	1.1	1
02/22/18 01:00:37 AM	23.472	25.634	1.1	1
02/22/18 01:01:07 AM	23.472	25.634	1.1	1
02/22/18 01:01:37 AM	23.472	25.634	1.1	1
02/22/18 01:02:07 AM	23.448	25.632	1.1	1
02/22/18 01:02:37 AM	23.448	25.632	1.1	1
02/22/18 01:03:07 AM	23.448	25.632	1.1	1
02/22/18 01:03:37 AM	23.448	25.632	1.1	1
02/22/18 01:04:07 AM	23.448	25.667	1.1	1
02/22/18 01:04:37 AM	23.448	25.667	1.1	1
02/22/18 01:05:07 AM	23.448	25.701	1.1	1
02/22/18 01:05:37 AM	23.448	25.701	1.1	1
02/22/18 01:06:07 AM	23.448	25.701	1.1	1
02/22/18 01:06:37 AM	23.424	25.699	1.1	1
02/22/18 01:07:07 AM	23.424	25.699	1.1	1
02/22/18 01:07:37 AM	23.424	25.699	1.1	1
02/22/18 01:08:07 AM	23.424	25.699	1.1	1
02/22/18 01:08:37 AM	23.424	25.699	1.1	1
02/22/18 01:09:07 AM	23.424	25.733	1.1	1
02/22/18 01:09:37 AM	23.424	25.733	1.1	1
02/22/18 01:10:07 AM	23.424	25.699	1.1	1
02/22/18 01:10:37 AM	23.4	25.731	1.1	1
02/22/18 01:11:07 AM	23.4	25.765	1.1	1
02/22/18 01:11:37 AM	23.4	25.765	1.1	1
02/22/18 01:12:07 AM	23.4	25.765	1.1	1
02/22/18 01:12:37 AM	23.4	25.731	1.1	1
02/22/18 01:13:07 AM	23.4	25.765	1.1	1
02/22/18 01:13:37 AM	23.4	25.765	1.1	1
02/22/18 01:14:07 AM	23.4	25.765	1.1	1
02/22/18 01:14:37 AM	23.4	25.799	1.1	1
02/22/18 01:15:07 AM	23.4	25.799	1.1	1
02/22/18 01:15:37 AM	23.4	25.833	1.1	1
02/22/18 01:16:07 AM	23.4	25.833	1.1	1
02/22/18 01:16:37 AM	23.4	25.799	1.1	1
02/22/18 01:17:07 AM	23.376	25.832	1.1	1
02/22/18 01:17:37 AM	23.376	25.832	1.8	1
02/22/18 01:18:07 AM	23.376	25.866	1.1	1
02/22/18 01:18:37 AM	23.376	25.9	1.1	1
02/22/18 01:19:07 AM	23.376	25.9	1.1	1
02/22/18 01:19:37 AM	23.376	25.866	1.1	1
02/22/18 01:20:07 AM	23.376	25.9	1.1	1
02/22/18 01:20:37 AM	23.376	25.9	1.1	1
02/22/18 01:21:07 AM	23.376	25.9	1.1	1
02/22/18 01:21:37 AM	23.376	25.934	1.1	1
02/22/18 01:22:07 AM	23.376	25.9	1.1	1
02/22/18 01:22:37 AM	23.376	25.9	1.1	1
02/22/18 01:23:07 AM	23.376	25.9	1.1	1
02/22/18 01:23:37 AM	23.376	25.934	1.1	1
02/22/18 01:24:07 AM	23.376	25.9	1.1	1
02/22/18 01:24:37 AM	23.376	25.934	1.8	1
02/22/18 01:25:07 AM	23.376	25.9	1.1	1
02/22/18 01:25:37 AM	23.376	25.9	1.1	1
02/22/18 01:26:07 AM	23.376	25.9	1.1	1
02/22/18 01:26:37 AM	23.376	25.9	1.8	1
02/22/18 01:27:07 AM	23.376	25.9	1.1	1
02/22/18 01:27:37 AM	23.376	25.9	1.1	1
02/22/18 01:28:07 AM	23.352	25.898	1.1	1
02/22/18 01:28:37 AM	23.376	25.9	1.1	1
02/22/18 01:29:07 AM	23.376	25.9	1.1	1
02/22/18 01:29:37 AM	23.352	25.898	1.1	1
02/22/18 01:30:07 AM	23.376	25.9	1.1	1
02/22/18 01:30:37 AM	23.352	25.898	1.1	1
02/22/18 01:31:07 AM	23.352	25.898	1.1	1
02/22/18 01:31:37 AM	23.352	25.898	1.1	1
02/22/18 01:32:07 AM	23.352	25.898	1.1	1
02/22/18 01:32:37 AM	23.352	25.898	1.1	1
02/22/18 01:33:07 AM	23.352	25.898	1.1	1
02/22/18 01:33:37 AM	23.352	25.898	1.1	1
02/22/18 01:34:07 AM	23.352	25.898	1.1	1
02/22/18 01:34:37 AM	23.352	25.898	1.1	1
02/22/18 01:35:07 AM	23.352	25.864	1.1	1
02/22/18 01:35:37 AM	23.352	25.898	1.1	1
02/22/18 01:36:07 AM	23.352	25.898	1.1	1
02/22/18 01:36:37 AM	23.352	25.898	1.1	1
02/22/18 01:37:07 AM	23.352	25.864	1.1	1
02/22/18 01:37:37 AM	23.352	25.864	1.1	1
02/22/18 01:38:07 AM	23.352	25.898	1.1	1
02/22/18 01:38:37 AM	23.352	25.898	1.1	1
02/22/18 01:39:07 AM	23.352	25.898	1.1	1
02/22/18 01:39:37 AM	23.352	25.898	1.1	1
02/22/18 01:40:07 AM	23.352	25.898	1.1	1
02/22/18 01:40:37 AM	23.352	25.898	1.1	1
02/22/18 01:41:07 AM	23.352	25.898	1.1	1
02/22/18 01:41:37 AM	23.352	25.898	1.1	1
02/22/18 01:42:07 AM	23.352	25.898	1.1	1
02/22/18 01:42:37 AM	23.352	25.932	1.1	1
02/22/18 01:43:07 AM	23.352	25.898	1.1	1
02/22/18 01:43:37 AM	23.352	25.932	1.1	1
02/22/18 01:44:07 AM	23.352	25.898	1.8	1
02/22/18 01:44:37 AM	23.328	25.93	1.1	1
02/22/18 01:45:07 AM	23.328	25.93	1.1	1
02/22/18 01:45:37 AM	23.328	25.93	1.1	1
02/22/18 01:46:07 AM	23.328	25.896	1.1	1
02/22/18 01:46:37 AM	23.328	25.93	1.1	1
02/22/18 01:47:07 AM	23.328	25.964	1.1	1
02/22/18 01:47:37 AM	23.328	25.93	1.1	1
02/22/18 01:48:07 AM	23.328	25.964	1.1	1
02/22/18 01:48:37 AM	23.328	25.964	1.1	1
02/22/18 01:49:07 AM	23.328	25.964	1.1	1
02/22/18 01:49:37 AM	23.328	25.964	1.1	1
02/22/18 01:50:07 AM	23.328	25.964	1.1	1
02/22/18 01:50:37 AM	23.328	25.964	1.1	1
02/22/18 01:51:07 AM	23.328	25.964	1.1	1
02/22/18 01:51:37 AM	23.328	25.964	1.1	1
02/22/18 01:52:07 AM	23.328	25.964	1.1	1
02/22/18 01:52:37 AM	23.328	25.964	1.1	1
02/22/18 01:53:07 AM	23.328	26.032	1.1	1
02/22/18 01:53:37 AM	23.328	26.032	1.1	1
02/22/18 01:54:07 AM	23.328	26.032	1.1	1
02/22/18 01:54:37 AM	23.328	26.032	1.1	1
02/22/18 01:55:07 AM	23.328	26.032	1.1	1
02/22/18 01:55:37 AM	23.328	26.032	1.1	1
02/22/18 01:56:07 AM	23.328	26.066	1.1	1
02/22/18 01:56:37 AM	23.328	26.066	1.1	1
02/22/18 01:57:07 AM	23.328	26.1	1.1	1
02/22/18 01:57:37 AM	23.328	26.066	1.1	1
02/22/18 01:58:07 AM	23.328	26.1	1.1	1
02/22/18 01:58:37 AM	23.328	26.1	1.1	1
02/22/18 01:59:07 AM	23.328	26.1	1.1	1
02/22/18 01:59:37 AM	23.328	26.1	1.1	1
02/22/18 02:00:07 AM	23.328	26.1	1.1	1
02/22/18 02:00:37 AM	23.328	26.1	1.1	1
02/22/18 02:01:07 AM	23.328	26.1	1.1	1
02/22/18 02:01:37 AM	23.328	26.1	1.1	1
02/22/18 02:02:07 AM	23.328	26.1	1.1	1
02/22/18 02:02:37 AM	23.328	26.1	1.1	1
02/22/18 02:03:07 AM	23.328	26.1	1.1	1
02/22/18 02:03:37 AM	23.328	26.1	1.8	1
02/22/18 02:04:07 AM	23.328	26.1	1.1	1
02/22/18 02:04:37 AM	23.328	26.1	1.1	1
02/22/18 02:05:07 AM	23.328	26.1	1.1	1
02/22/18 02:05:37 AM	23.328	26.1	1.1	1
02/22/18 02:06:07 AM	23.328	26.1	1.1	1
02/22/18 02:06:37 AM	23.328	26.1	1.1	1
02/22/18 02:07:07 AM	23.328	26.1	1.1	1
02/22/18 02:07:37 AM	23.328	26.1	1.1	1
02/22/18 02:08:07 AM	23.328	26.1	1.1	1
02/22/18 02:08:37 AM	23.328	26.1	1.1	1
02/22/18 02:09:07 AM	23.328	26.1	1.8	1
02/22/18 02:09:37 AM	23.328	26.134	1.1	1
02/22/18 02:10:07 AM	23.352	26.102	1.1	1
02/22/18 02:10:37 AM	23.328	26.168	1.1	1
02/22/18 02:11:07 AM	23.328	26.134	1.1	1
02/22/18 02:11:37 AM	23.328	26.168	1.1	1
02/22/18 02:12:07 AM	23.328	26.134	1.1	1
02/22/18 02:12:37 AM	23.328	26.134	1.1	1
02/22/18 02:13:07 AM	23.328	26.134	1.1	1
02/22/18 02:13:37 AM	23.328	26.134	1.1	1
02/22/18 02:14:07 AM	23.328	26.168	1.1	1
02/22/18 02:14:37 AM	23.328	26.134	1.1	1
02/22/18 02:15:07 AM	23.328	26.1	1.1	1
02/22/18 02:15:37 AM	23.328	26.1	1.1	1
02/22/18 02:16:07 AM	23.328	26.134	1.8	1
02/22/18 02:16:37 AM	23.328	26.134	1.1	1
02/22/18 02:17:07 AM	23.328	26.134	1.1	1
02/22/18 02:17:37 AM	23.328	26.134	1.1	1
02/22/18 02:18:07 AM	23.328	26.134	1.1	1
02/22/18 02:18:37 AM	23.328	26.1	1.1	1
02/22/18 02:19:07 AM	23.352	26.17	1.1	1
02/22/18 02:19:37 AM	23.328	26.134	1.1	1
02/22/18 02:20:07 AM	23.328	26.134	1.1	1
02/22/18 02:20:37 AM	23.328	26.168	1.1	1
02/22/18 02:21:07 AM	23.328	26.168	1.1	1
02/22/18 02:21:37 AM	23.328	26.134	1.1	1
02/22/18 02:22:07 AM	23.328	26.134	1.1	1
02/22/18 02:22:37 AM	23.328	26.168	1.1	1
02/22/18 02:23:07 AM	23.328	26.168	1.1	1
02/22/18 02:23:37 AM	23.328	26.134	1.1	1
02/22/18 02:24:07 AM	23.328	26.134	1.1	1
02/22/18 02:24:37 AM	23.328	26.168	1.1	1
02/22/18 02:25:07 AM	23.328	26.168	1.1	1
02/22/18 02:25:37 AM	23.328	26.168	1.8	1
02/22/18 02:26:07 AM	23.328	26.168	1.1	1
02/22/18 02:26:37 AM	23.328	26.168	1.1	1
02/22/18 02:27:07 AM	23.328	26.168	1.1	1
02/22/18 02:27:37 AM	23.328	26.168	1.1	1
02/22/18 02:28:07 AM	23.328	26.168	1.1	1
02/22/18 02:28:37 AM	23.328	26.168	1.1	1
02/22/18 02:29:07 AM	23.328	26.168	1.1	1
02/22/18 02:29:37 AM	23.328	26.168	1.1	1
02/22/18 02:30:07 AM	23.328	26.202	1.1	1
02/22/18 02:30:37 AM	23.328	26.168	1.1	1
02/22/18 02:31:07 AM	23.328	26.168	1.1	1
02/22/18 02:31:37 AM	23.328	26.202	1.1	1
02/22/18 02:32:07 AM	23.328	26.202	1.1	1
02/22/18 02:32:37 AM	23.328	26.202	1.1	1
02/22/18 02:33:07 AM	23.328	26.236	1.1	1
02/22/18 02:33:37 AM	23.328	26.236	1.1	1
02/22/18 02:34:07 AM	23.328	26.236	1.1	1
02/22/18 02:34:37 AM	23.328	26.236	1.1	1
02/22/18 02:35:07 AM	23.328	26.236	1.1	1
02/22/18 02:35:37 AM	23.328	26.236	1.1	1
02/22/18 02:36:07 AM	23.328	26.236	1.1	1
02/22/18 02:36:37 AM	23.328	26.236	1.1	1
02/22/18 02:37:07 AM	23.328	26.236	1.8	1
02/22/18 02:37:37 AM	23.328	26.236	1.1	1
02/22/18 02:38:07 AM	23.328	26.236	1.1	1
02/22/18 02:38:37 AM	23.328	26.27	1.1	1
02/22/18 02:39:07 AM	23.328	26.304	1.1	1
02/22/18 02:39:37 AM	23.328	26.304	1.1	1
02/22/18 02:40:07 AM	23.328	26.304	1.1	1
02/22/18 02:40:37 AM	23.328	26.304	1.1	1
02/22/18 02:41:07 AM	23.328	26.304	1.1	1
02/22/18 02:41:37 AM	23.328	26.304	1.1	1
02/22/18 02:42:07 AM	23.352	26.306	1.1	1
02/22/18 02:42:37 AM	23.352	26.306	1.1	1
02/22/18 02:43:07 AM	23.328	26.304	1.1	1
02/22/18 02:43:37 AM	23.352	26.306	1.1	1
02/22/18 02:44:07 AM	23.352	26.306	1.1	1
02/22/18 02:44:37 AM	23.352	26.306	1.1	1
02/22/18 02:45:07 AM	23.352	26.306	1.1	1
02/22/18 02:45:37 AM	23.352	26.34	1.1	1
02/22/18 02:46:07 AM	23.352	26.34	1.1	1
02/22/18 02:46:37 AM	23.352	26.34	1.1	1
02/22/18 02:47:07 AM	23.352	26.374	1.1	1
02/22/18 02:47:37 AM	23.352	26.374	1.1	1
02/22/18 02:48:07 AM	23.352	26.374	1.1	1
02/22/18 02:48:37 AM	23.352	26.34	1.1	1
02/22/18 02:49:07 AM	23.352	26.374	1.8	1
02/22/18 02:49:37 AM	23.352	26.374	1.1	1
02/22/18 02:50:07 AM	23.352	26.374	1.1	1
02/22/18 02:50:37 AM	23.352	26.374	1.1	1
02/22/18 02:51:07 AM	23.352	26.374	1.1	1
02/22/18 02:51:37 AM	23.352	26.374	1.1	1
02/22/18 02:52:07 AM	23.376	26.376	1.1	1
02/22/18 02:52:37 AM	23.376	26.342	1.1	1
02/22/18 02:53:07 AM	23.376	26.342	1.1	1
02/22/18 02:53:37 AM	23.352	26.306	1.1	1
02/22/18 02:54:07 AM	23.352	26.306	1.1	1
02/22/18 02:54:37 AM	23.376	26.308	1.1	1
02/22/18 02:55:07 AM	23.376	26.308	1.1	1
02/22/18 02:55:37 AM	23.376	26.308	1.1	1
02/22/18 02:56:07 AM	23.376	26.308	1.1	1
02/22/18 02:56:37 AM	23.376	26.308	1.1	1
02/22/18 02:57:07 AM	23.376	26.308	1.1	1
02/22/18 02:57:37 AM	23.376	26.308	1.1	1
02/22/18 02:58:07 AM	23.352	26.272	1.1	1
02/22/18 02:58:37 AM	23.376	26.274	1.1	1
02/22/18 02:59:07 AM	23.376	26.308	1.8	1
02/22/18 02:59:37 AM	23.376	26.24	1.1	1
02/22/18 03:00:07 AM	23.376	26.274	1.1	1
02/22/18 03:00:37 AM	23.376	26.274	1.1	1
02/22/18 03:01:07 AM	23.376	26.24	1.8	1
02/22/18 03:01:37 AM	23.376	26.24	1.1	1
02/22/18 03:02:07 AM	23.376	26.308	1.1	1
02/22/18 03:02:37 AM	23.376	26.274	1.1	1
02/22/18 03:03:07 AM	23.376	26.274	1.1	1
02/22/18 03:03:37 AM	23.376	26.274	1.1	1
02/22/18 03:04:07 AM	23.376	26.24	1.1	1
02/22/18 03:04:37 AM	23.376	26.274	1.1	1
02/22/18 03:05:07 AM	23.376	26.308	1.1	1
02/22/18 03:05:37 AM	23.376	26.308	1.1	1
02/22/18 03:06:07 AM	23.376	26.308	1.1	1
02/22/18 03:06:37 AM	23.376	26.308	1.1	1
02/22/18 03:07:07 AM	23.376	26.308	1.1	1
02/22/18 03:07:37 AM	23.376	26.308	1.1	1
02/22/18 03:08:07 AM	23.376	26.308	1.1	1
02/22/18 03:08:37 AM	23.376	26.308	1.1	1
02/22/18 03:09:07 AM	23.376	26.308	1.1	1
02/22/18 03:09:37 AM	23.376	26.308	1.1	1
02/22/18 03:10:07 AM	23.376	26.308	1.1	1
02/22/18 03:10:37 AM	23.376	26.308	1.1	1
02/22/18 03:11:07 AM	23.376	26.308	1.1	1
02/22/18 03:11:37 AM	23.376	26.308	1.1	1
02/22/18 03:12:07 AM	23.376	26.308	1.1	1
02/22/18 03:12:37 AM	23.376	26.308	1.1	1
02/22/18 03:13:07 AM	23.376	26.308	1.1	1
02/22/18 03:13:37 AM	23.376	26.342	1.1	1
02/22/18 03:14:07 AM	23.376	26.308	1.1	1
02/22/18 03:14:37 AM	23.376	26.342	1.1	1
02/22/18 03:15:07 AM	23.376	26.376	1.1	1
02/22/18 03:15:37 AM	23.376	26.342	1.1	1
02/22/18 03:16:07 AM	23.376	26.308	1.1	1
02/22/18 03:16:37 AM	23.376	26.376	1.1	1
02/22/18 03:17:07 AM	23.376	26.376	1.1	1
02/22/18 03:17:37 AM	23.376	26.376	1.1	1
02/22/18 03:18:07 AM	23.376	26.376	1.1	1
02/22/18 03:18:37 AM	23.376	26.376	1.1	1
02/22/18 03:19:07 AM	23.376	26.376	1.1	1
02/22/18 03:19:37 AM	23.376	26.376	1.1	1
02/22/18 03:20:07 AM	23.376	26.376	1.1	1
02/22/18 03:20:37 AM	23.376	26.376	1.1	1
02/22/18 03:21:07 AM	23.376	26.376	1.1	1
02/22/18 03:21:37 AM	23.376	26.444	1.1	1
02/22/18 03:22:07 AM	23.376	26.41	1.1	1
02/22/18 03:22:37 AM	23.4	26.412	1.1	1
02/22/18 03:23:07 AM	23.4	26.412	1.1	1
02/22/18 03:23:37 AM	23.4	26.446	1.1	1
02/22/18 03:24:07 AM	23.4	26.412	1.1	1
02/22/18 03:24:37 AM	23.4	26.446	1.1	1
02/22/18 03:25:07 AM	23.4	26.412	1.1	1
02/22/18 03:25:37 AM	23.4	26.446	1.1	1
02/22/18 03:26:07 AM	23.4	26.446	1.1	1
02/22/18 03:26:37 AM	23.4	26.412	1.1	1
02/22/18 03:27:07 AM	23.4	26.412	1.1	1
02/22/18 03:27:37 AM	23.4	26.412	1.1	1
02/22/18 03:28:07 AM	23.4	26.412	1.1	1
02/22/18 03:28:37 AM	23.4	26.378	1.1	1
02/22/18 03:29:07 AM	23.4	26.378	1.1	1
02/22/18 03:29:37 AM	23.4	26.378	1.1	1
02/22/18 03:30:07 AM	23.424	26.414	1.1	1
02/22/18 03:30:37 AM	23.424	26.38	1.1	1
02/22/18 03:31:07 AM	23.424	26.38	1.1	1
02/22/18 03:31:37 AM	23.424	26.38	1.1	1
02/22/18 03:32:07 AM	23.4	26.378	1.1	1
02/22/18 03:32:37 AM	23.424	26.38	1.1	1
02/22/18 03:33:07 AM	23.424	26.38	1.1	1
02/22/18 03:33:37 AM	23.424	26.38	1.8	1
02/22/18 03:34:07 AM	23.424	26.38	1.1	1
02/22/18 03:34:37 AM	23.424	26.38	1.1	1
02/22/18 03:35:07 AM	23.424	26.38	1.1	1
02/22/18 03:35:37 AM	23.424	26.346	1.1	1
02/22/18 03:36:07 AM	23.424	26.38	1.1	1
02/22/18 03:36:37 AM	23.424	26.346	1.1	1
02/22/18 03:37:07 AM	23.424	26.346	1.1	1
02/22/18 03:37:37 AM	23.424	26.38	1.1	1
02/22/18 03:38:07 AM	23.424	26.312	1.1	1
02/22/18 03:38:37 AM	23.424	26.346	1.1	1
02/22/18 03:39:07 AM	23.424	26.38	1.1	1
02/22/18 03:39:37 AM	23.424	26.312	1.1	1
02/22/18 03:40:07 AM	23.424	26.312	1.1	1
02/22/18 03:40:37 AM	23.424	26.312	1.1	1
02/22/18 03:41:07 AM	23.424	26.312	1.1	1
02/22/18 03:41:37 AM	23.424	26.312	1.1	1
02/22/18 03:42:07 AM	23.424	26.312	1.1	1
02/22/18 03:42:37 AM	23.424	26.312	1.1	1
02/22/18 03:43:07 AM	23.424	26.312	1.1	1
02/22/18 03:43:37 AM	23.424	26.312	1.1	1
02/22/18 03:44:07 AM	23.424	26.312	1.1	1
02/22/18 03:44:37 AM	23.424	26.312	1.1	1
02/22/18 03:45:07 AM	23.424	26.312	1.1	1
02/22/18 03:45:37 AM	23.424	26.312	1.1	1
02/22/18 03:46:07 AM	23.424	26.312	1.1	1
02/22/18 03:46:37 AM	23.424	26.312	1.1	1
02/22/18 03:47:07 AM	23.424	26.312	1.1	1
02/22/18 03:47:37 AM	23.448	26.313	1.1	1
02/22/18 03:48:07 AM	23.448	26.313	1.1	1
02/22/18 03:48:37 AM	23.424	26.312	1.1	1
02/22/18 03:49:07 AM	23.448	26.313	1.1	1
02/22/18 03:49:37 AM	23.448	26.347	1.1	1
02/22/18 03:50:07 AM	23.448	26.347	1.1	1
02/22/18 03:50:37 AM	23.448	26.347	1.1	1
02/22/18 03:51:07 AM	23.448	26.381	1.1	1
02/22/18 03:51:37 AM	23.448	26.381	1.1	1
02/22/18 03:52:07 AM	23.448	26.381	1.1	1
02/22/18 03:52:37 AM	23.448	26.381	1.1	1
02/22/18 03:53:07 AM	23.448	26.381	1.1	1
02/22/18 03:53:37 AM	23.448	26.381	1.1	1
02/22/18 03:54:07 AM	23.448	26.381	1.1	1
02/22/18 03:54:37 AM	23.448	26.381	1.1	1
02/22/18 03:55:07 AM	23.448	26.415	1.1	1
02/22/18 03:55:37 AM	23.448	26.449	1.1	1
02/22/18 03:56:07 AM	23.448	26.449	1.1	1
02/22/18 03:56:37 AM	23.448	26.449	1.1	1
02/22/18 03:57:07 AM	23.448	26.449	1.1	1
02/22/18 03:57:37 AM	23.448	26.449	1.1	1
02/22/18 03:58:07 AM	23.448	26.449	1.1	1
02/22/18 03:58:37 AM	23.448	26.449	1.1	1
02/22/18 03:59:07 AM	23.448	26.449	1.1	1
02/22/18 03:59:37 AM	23.448	26.449	1.1	1
02/22/18 04:00:07 AM	23.448	26.449	1.1	1
02/22/18 04:00:37 AM	23.448	26.449	1.1	1
02/22/18 04:01:07 AM	23.448	26.449	1.1	1
02/22/18 04:01:37 AM	23.448	26.449	1.1	1
02/22/18 04:02:07 AM	23.472	26.451	1.8	1
02/22/18 04:02:37 AM	23.472	26.485	1.1	1
02/22/18 04:03:07 AM	23.472	26.451	1.1	1
02/22/18 04:03:37 AM	23.472	26.451	1.1	1
02/22/18 04:04:07 AM	23.472	26.451	1.1	1
02/22/18 04:04:37 AM	23.472	26.485	1.1	1
02/22/18 04:05:07 AM	23.472	26.485	1.1	1
02/22/18 04:05:37 AM	23.472	26.485	1.1	1
02/22/18 04:06:07 AM	23.472	26.519	1.1	1
02/22/18 04:06:37 AM	23.472	26.519	1.1	1
02/22/18 04:07:07 AM	23.472	26.519	1.1	1
02/22/18 04:07:37 AM	23.472	26.519	1.1	1
02/22/18 04:08:07 AM	23.472	26.519	1.1	1
02/22/18 04:08:37 AM	23.472	26.519	1.1	1
02/22/18 04:09:07 AM	23.472	26.519	1.1	1
02/22/18 04:09:37 AM	23.497	26.487	1.1	1
02/22/18 04:10:07 AM	23.472	26.519	1.1	1
02/22/18 04:10:37 AM	23.497	26.487	1.1	1
02/22/18 04:11:07 AM	23.497	26.487	1.1	1
02/22/18 04:11:37 AM	23.497	26.453	1.1	1
02/22/18 04:12:07 AM	23.497	26.453	1.1	1
02/22/18 04:12:37 AM	23.497	26.453	1.1	1
02/22/18 04:13:07 AM	23.497	26.453	1.1	1
02/22/18 04:13:37 AM	23.497	26.453	1.1	1
02/22/18 04:14:07 AM	23.497	26.453	1.1	1
02/22/18 04:14:37 AM	23.497	26.453	1.1	1
02/22/18 04:15:07 AM	23.497	26.453	1.1	1
02/22/18 04:15:37 AM	23.497	26.453	1.1	1
02/22/18 04:16:07 AM	23.497	26.453	1.1	1
02/22/18 04:16:37 AM	23.497	26.453	1.1	1
02/22/18 04:17:07 AM	23.497	26.419	1.1	1
02/22/18 04:17:37 AM	23.497	26.453	1.1	1
02/22/18 04:18:07 AM	23.497	26.453	1.1	1
02/22/18 04:18:37 AM	23.521	26.455	1.1	1
02/22/18 04:19:07 AM	23.497	26.453	1.1	1
02/22/18 04:19:37 AM	23.497	26.453	1.1	1
02/22/18 04:20:07 AM	23.497	26.453	1.1	1
02/22/18 04:20:37 AM	23.497	26.453	1.1	1
02/22/18 04:21:07 AM	23.497	26.453	1.1	1
02/22/18 04:21:37 AM	23.521	26.455	1.1	1
02/22/18 04:22:07 AM	23.521	26.455	1.1	1
02/22/18 04:22:37 AM	23.521	26.455	1.1	1
02/22/18 04:23:07 AM	23.521	26.455	1.1	1
02/22/18 04:23:37 AM	23.497	26.453	1.1	1
02/22/18 04:24:07 AM	23.521	26.455	1.8	1
02/22/18 04:24:37 AM	23.497	26.453	1.1	1
02/22/18 04:25:07 AM	23.521	26.455	1.1	1
02/22/18 04:25:37 AM	23.521	26.455	1.1	1
02/22/18 04:26:07 AM	23.521	26.455	1.1	1
02/22/18 04:26:37 AM	23.521	26.455	1.1	1
02/22/18 04:27:07 AM	23.521	26.489	1.1	1
02/22/18 04:27:37 AM	23.521	26.455	1.1	1
02/22/18 04:28:07 AM	23.521	26.455	1.1	1
02/22/18 04:28:37 AM	23.521	26.455	1.8	1
02/22/18 04:29:07 AM	23.521	26.455	1.1	1
02/22/18 04:29:37 AM	23.521	26.455	1.1	1
02/22/18 04:30:07 AM	23.521	26.455	1.1	1
02/22/18 04:30:37 AM	23.521	26.455	1.1	1
02/22/18 04:31:07 AM	23.521	26.455	1.1	1
02/22/18 04:31:37 AM	23.521	26.455	1.1	1
02/22/18 04:32:07 AM	23.521	26.455	1.8	1
02/22/18 04:32:37 AM	23.521	26.455	1.1	1
02/22/18 04:33:07 AM	23.521	26.455	1.8	1
02/22/18 04:33:37 AM	23.521	26.455	1.1	1
02/22/18 04:34:07 AM	23.521	26.455	1.1	1
02/22/18 04:34:37 AM	23.521	26.455	1.1	1
02/22/18 04:35:07 AM	23.521	26.523	1.1	1
02/22/18 04:35:37 AM	23.521	26.523	1.1	1
02/22/18 04:36:07 AM	23.521	26.523	1.1	1
02/22/18 04:36:37 AM	23.521	26.523	1.1	1
02/22/18 04:37:07 AM	23.521	26.523	1.1	1
02/22/18 04:37:37 AM	23.521	26.523	1.1	1
02/22/18 04:38:07 AM	23.521	26.523	1.1	1
02/22/18 04:38:37 AM	23.521	26.557	1.1	1
02/22/18 04:39:07 AM	23.521	26.557	1.1	1
02/22/18 04:39:37 AM	23.521	26.591	1.1	1
02/22/18 04:40:07 AM	23.521	26.591	1.1	1
02/22/18 04:40:37 AM	23.545	26.593	1.1	1
02/22/18 04:41:07 AM	23.545	26.593	1.1	1
02/22/18 04:41:37 AM	23.521	26.591	1.1	1
02/22/18 04:42:07 AM	23.545	26.593	1.1	1
02/22/18 04:42:37 AM	23.545	26.593	1.1	1
02/22/18 04:43:07 AM	23.545	26.593	1.1	1
02/22/18 04:43:37 AM	23.545	26.593	1.1	1
02/22/18 04:44:07 AM	23.545	26.593	1.1	1
02/22/18 04:44:37 AM	23.545	26.627	1.1	1
02/22/18 04:45:07 AM	23.545	26.627	1.1	1
02/22/18 04:45:37 AM	23.545	26.66	1.1	1
02/22/18 04:46:07 AM	23.545	26.66	1.1	1
02/22/18 04:46:37 AM	23.545	26.66	1.1	1
02/22/18 04:47:07 AM	23.545	26.66	1.1	1
02/22/18 04:47:37 AM	23.545	26.66	1.1	1
02/22/18 04:48:07 AM	23.545	26.66	1.1	1
02/22/18 04:48:37 AM	23.569	26.662	1.8	1
02/22/18 04:49:07 AM	23.569	26.662	1.1	1
02/22/18 04:49:37 AM	23.569	26.662	1.1	1
02/22/18 04:50:07 AM	23.569	26.662	1.1	1
02/22/18 04:50:37 AM	23.569	26.696	1.1	1
02/22/18 04:51:07 AM	23.569	26.662	1.1	1
02/22/18 04:51:37 AM	23.569	26.662	1.1	1
02/22/18 04:52:07 AM	23.569	26.696	1.1	1
02/22/18 04:52:37 AM	23.569	26.696	1.1	1
02/22/18 04:53:07 AM	23.569	26.73	1.1	1
02/22/18 04:53:37 AM	23.569	26.696	1.1	1
02/22/18 04:54:07 AM	23.569	26.696	1.1	1
02/22/18 04:54:37 AM	23.569	26.696	1.1	1
02/22/18 04:55:07 AM	23.569	26.662	1.1	1
02/22/18 04:55:37 AM	23.593	26.664	1.1	1
02/22/18 04:56:07 AM	23.593	26.664	1.1	1
02/22/18 04:56:37 AM	23.593	26.664	1.1	1
02/22/18 04:57:07 AM	23.593	26.664	1.1	1
02/22/18 04:57:37 AM	23.593	26.664	1.1	1
02/22/18 04:58:07 AM	23.593	26.664	1.1	1
02/22/18 04:58:37 AM	23.593	26.664	1.1	1
02/22/18 04:59:07 AM	23.593	26.63	1.1	1
02/22/18 04:59:37 AM	23.593	26.63	1.1	1
02/22/18 05:00:07 AM	23.593	26.63	1.1	1
02/22/18 05:00:37 AM	23.593	26.596	1.1	1
02/22/18 05:01:07 AM	23.593	26.596	1.1	1
02/22/18 05:01:37 AM	23.593	26.596	1.1	1
02/22/18 05:02:07 AM	23.617	26.598	1.1	1
02/22/18 05:02:37 AM	23.593	26.596	1.1	1
02/22/18 05:03:07 AM	23.593	26.596	1.1	1
02/22/18 05:03:37 AM	23.617	26.598	1.1	1
02/22/18 05:04:07 AM	23.593	26.596	1.1	1
02/22/18 05:04:37 AM	23.593	26.596	1.1	1
02/22/18 05:05:07 AM	23.593	26.528	1.1	1
02/22/18 05:05:37 AM	23.617	26.598	1.1	1
02/22/18 05:06:07 AM	23.617	26.598	1.1	1
02/22/18 05:06:37 AM	23.617	26.564	1.1	1
02/22/18 05:07:07 AM	23.617	26.598	1.1	1
02/22/18 05:07:37 AM	23.617	26.598	1.1	1
02/22/18 05:08:07 AM	23.617	26.564	1.1	1
02/22/18 05:08:37 AM	23.617	26.564	1.1	1
02/22/18 05:09:07 AM	23.617	26.598	1.1	1
02/22/18 05:09:37 AM	23.617	26.598	1.1	1
02/22/18 05:10:07 AM	23.617	26.598	1.1	1
02/22/18 05:10:37 AM	23.617	26.53	1.1	1
02/22/18 05:11:07 AM	23.617	26.598	1.1	1
02/22/18 05:11:37 AM	23.617	26.564	1.1	1
02/22/18 05:12:07 AM	23.617	26.564	1.1	1
02/22/18 05:12:37 AM	23.617	26.598	1.1	1
02/22/18 05:13:07 AM	23.617	26.53	1.1	1
02/22/18 05:13:37 AM	23.617	26.598	1.1	1
02/22/18 05:14:07 AM	23.617	26.598	1.1	1
02/22/18 05:14:37 AM	23.617	26.598	1.1	1
02/22/18 05:15:07 AM	23.617	26.564	1.1	1
02/22/18 05:15:37 AM	23.617	26.598	1.1	1
02/22/18 05:16:07 AM	23.617	26.564	1.1	1
02/22/18 05:16:37 AM	23.617	26.598	1.1	1
02/22/18 05:17:07 AM	23.617	26.53	1.1	1
02/22/18 05:17:37 AM	23.617	26.53	1.1	1
02/22/18 05:18:07 AM	23.617	26.598	1.1	1
02/22/18 05:18:37 AM	23.617	26.598	1.1	1
02/22/18 05:19:07 AM	23.617	26.598	1.1	1
02/22/18 05:19:37 AM	23.617	26.598	1.1	1
02/22/18 05:20:07 AM	23.617	26.598	1.8	1
02/22/18 05:20:37 AM	23.617	26.598	1.1	1
02/22/18 05:21:07 AM	23.617	26.598	1.1	1
02/22/18 05:21:37 AM	23.617	26.598	1.1	1
02/22/18 05:22:07 AM	23.617	26.598	1.1	1
02/22/18 05:22:37 AM	23.617	26.598	1.1	1
02/22/18 05:23:07 AM	23.617	26.598	1.1	1
02/22/18 05:23:37 AM	23.617	26.598	1.1	1
02/22/18 05:24:07 AM	23.617	26.598	1.1	1
02/22/18 05:24:37 AM	23.641	26.6	1.1	1
02/22/18 05:25:07 AM	23.617	26.632	1.1	1
02/22/18 05:25:37 AM	23.617	26.666	1.1	1
02/22/18 05:26:07 AM	23.617	26.666	1.1	1
02/22/18 05:26:37 AM	23.617	26.666	1.1	1
02/22/18 05:27:07 AM	23.641	26.668	1.1	1
02/22/18 05:27:37 AM	23.641	26.668	1.1	1
02/22/18 05:28:07 AM	23.641	26.668	1.1	1
02/22/18 05:28:37 AM	23.641	26.668	1.1	1
02/22/18 05:29:07 AM	23.641	26.668	1.1	1
02/22/18 05:29:37 AM	23.641	26.702	1.1	1
02/22/18 05:30:07 AM	23.641	26.702	1.1	1
02/22/18 05:30:37 AM	23.641	26.736	1.1	1
02/22/18 05:31:07 AM	23.641	26.736	1.1	1
02/22/18 05:31:37 AM	23.641	26.736	1.1	1
02/22/18 05:32:07 AM	23.641	26.736	1.1	1
02/22/18 05:32:37 AM	23.641	26.736	1.1	1
02/22/18 05:33:07 AM	23.641	26.736	1.1	1
02/22/18 05:33:37 AM	23.641	26.736	1.1	1
02/22/18 05:34:07 AM	23.641	26.736	1.1	1
02/22/18 05:34:37 AM	23.641	26.736	1.1	1
02/22/18 05:35:07 AM	23.641	26.736	1.1	1
02/22/18 05:35:37 AM	23.641	26.736	1.1	1
02/22/18 05:36:07 AM	23.641	26.804	1.1	1
02/22/18 05:36:37 AM	23.665	26.772	1.1	1
02/22/18 05:37:07 AM	23.665	26.805	1.8	1
02/22/18 05:37:37 AM	23.665	26.805	1.1	1
02/22/18 05:38:07 AM	23.641	26.838	1.1	1
02/22/18 05:38:37 AM	23.665	26.839	1.1	1
02/22/18 05:39:07 AM	23.665	26.873	1.1	1
02/22/18 05:39:37 AM	23.665	26.873	1.1	1
02/22/18 05:40:07 AM	23.665	26.873	1.1	1
02/22/18 05:40:37 AM	23.665	26.941	1.1	1
02/22/18 05:41:07 AM	23.665	26.941	1.1	1
02/22/18 05:41:37 AM	23.665	26.941	1.1	1
02/22/18 05:42:07 AM	23.665	26.941	1.1	1
02/22/18 05:42:37 AM	23.665	26.941	1.1	1
02/22/18 05:43:07 AM	23.689	26.943	1.1	1
02/22/18 05:43:37 AM	23.689	26.943	1.1	1
02/22/18 05:44:07 AM	23.689	27.011	1.8	1
02/22/18 05:44:37 AM	23.689	26.977	1.1	1
02/22/18 05:45:07 AM	23.689	26.977	1.1	1
02/22/18 05:45:37 AM	23.713	26.945	1.1	1
02/22/18 05:46:07 AM	23.713	26.979	1.1	1
02/22/18 05:46:37 AM	23.713	26.979	1.1	1
02/22/18 05:47:07 AM	23.713	26.979	1.1	1
02/22/18 05:47:37 AM	23.737	27.015	1.1	1
02/22/18 05:48:07 AM	23.737	27.015	1.1	1
02/22/18 05:48:37 AM	23.737	27.015	1.1	1
02/22/18 05:49:07 AM	23.737	27.015	1.1	1
02/22/18 05:49:37 AM	23.761	27.017	1.1	1
02/22/18 05:50:07 AM	23.761	27.051	1.1	1
02/22/18 05:50:37 AM	23.761	27.085	1.8	1
02/22/18 05:51:07 AM	23.785	27.086	1.1	1
02/22/18 05:51:37 AM	23.785	27.154	1.1	1
02/22/18 05:52:07 AM	23.809	27.122	1.1	1
02/22/18 05:52:37 AM	23.809	27.19	1.1	1
02/22/18 05:53:07 AM	23.809	27.156	1.1	1
02/22/18 05:53:37 AM	23.833	27.192	1.1	1
02/22/18 05:54:07 AM	23.833	27.192	1.1	1
02/22/18 05:54:37 AM	23.833	27.226	1.8	1
02/22/18 05:55:07 AM	23.857	27.262	1.1	1
02/22/18 05:55:37 AM	23.857	27.296	1.1	1
02/22/18 05:56:07 AM	23.881	27.365	1.1	1
02/22/18 05:56:37 AM	23.881	27.298	1.1	1
02/22/18 05:57:07 AM	23.905	27.367	1.1	1
02/22/18 05:57:37 AM	23.905	27.367	1.1	1
02/22/18 05:58:07 AM	23.93	27.437	1.1	1
02/22/18 05:58:37 AM	23.93	27.437	1.1	1
02/22/18 05:59:07 AM	23.93	27.437	1.1	1
02/22/18 05:59:37 AM	23.954	27.439	1.1	1
02/22/18 06:00:07 AM	23.954	27.507	1.1	1
02/22/18 06:00:37 AM	23.978	27.509	1.1	1
02/22/18 06:01:07 AM	24.002	27.578	1.1	1
02/22/18 06:01:37 AM	24.002	27.578	1.8	1
02/22/18 06:02:07 AM	24.026	27.546	1.1	1
02/22/18 06:02:37 AM	24.026	27.58	1.1	1
02/22/18 06:03:07 AM	24.05	27.616	1.1	1
02/22/18 06:03:37 AM	24.05	27.65	1.1	1
02/22/18 06:04:07 AM	24.074	27.652	1.1	1
02/22/18 06:04:37 AM	24.074	27.72	1.1	1
02/22/18 06:05:07 AM	24.098	27.722	1.1	1
02/22/18 06:05:37 AM	24.122	27.723	1.1	1
02/22/18 06:06:07 AM	24.122	27.757	1.1	1
02/22/18 06:06:37 AM	24.146	27.759	1.1	1
02/22/18 06:07:07 AM	24.146	27.861	1.1	1
02/22/18 06:07:37 AM	24.171	27.795	1.1	1
02/22/18 06:08:07 AM	24.195	27.831	1.1	1
02/22/18 06:08:37 AM	24.195	27.865	1.1	1
02/22/18 06:09:07 AM	24.219	27.867	1.1	1
02/22/18 06:09:37 AM	24.243	27.936	1.1	1
02/22/18 06:10:07 AM	24.243	27.936	1.1	1
02/22/18 06:10:37 AM	24.267	28.006	1.1	1
02/22/18 06:11:07 AM	24.291	28.042	1.1	1
02/22/18 06:11:37 AM	24.291	27.974	1.1	1
02/22/18 06:12:07 AM	24.315	28.078	1.8	1
02/22/18 06:12:37 AM	24.339	28.046	1.1	1
02/22/18 06:13:07 AM	24.363	28.082	1.1	1
02/22/18 06:13:37 AM	24.363	28.082	1.1	1
02/22/18 06:14:07 AM	24.388	28.083	1.1	1
02/22/18 06:14:37 AM	24.412	28.153	1.1	1
02/22/18 06:15:07 AM	24.412	28.153	1.1	1
02/22/18 06:15:37 AM	24.436	28.223	1.1	1
02/22/18 06:16:07 AM	24.46	28.225	1.1	1
02/22/18 06:16:37 AM	24.46	28.225	1.1	1
02/22/18 06:17:07 AM	24.484	28.295	1.1	1
02/22/18 06:17:37 AM	24.508	28.263	1.1	1
02/22/18 06:18:07 AM	24.508	28.296	1.1	1
02/22/18 06:18:37 AM	24.532	28.298	1.1	1
02/22/18 06:19:07 AM	24.557	28.3	1.1	1
02/22/18 06:19:37 AM	24.557	28.436	1.1	1
02/22/18 06:20:07 AM	24.581	28.438	1.1	1
02/22/18 06:20:37 AM	24.605	28.44	1.1	1
02/22/18 06:21:07 AM	24.605	28.44	1.1	1
02/22/18 06:21:37 AM	24.629	28.509	1.1	1
02/22/18 06:22:07 AM	24.653	28.647	1.1	1
02/22/18 06:22:37 AM	24.677	28.513	1.1	1
02/22/18 06:23:07 AM	24.677	28.513	1.1	1
02/22/18 06:23:37 AM	24.702	28.583	1.1	1
02/22/18 06:24:07 AM	24.726	28.551	1.1	1
02/22/18 06:24:37 AM	24.726	28.585	1.1	1
02/22/18 06:25:07 AM	24.75	28.587	1.1	1
02/22/18 06:25:37 AM	24.75	28.587	1.1	1
02/22/18 06:26:07 AM	24.774	28.623	1.1	1
02/22/18 06:26:37 AM	24.798	28.726	1.1	1
02/22/18 06:27:07 AM	24.823	28.728	1.1	1
02/22/18 06:27:37 AM	24.823	28.66	1.1	1
02/22/18 06:28:07 AM	24.847	28.73	1.1	1
02/22/18 06:28:37 AM	24.871	28.8	1.1	1
02/22/18 06:29:07 AM	24.871	28.8	1.1	1
02/22/18 06:29:37 AM	24.895	28.734	1.1	1
02/22/18 06:30:07 AM	24.919	28.804	1.1	1
02/22/18 06:30:37 AM	24.944	28.806	1.1	1
02/22/18 06:31:07 AM	24.944	28.84	1.1	1
02/22/18 06:31:37 AM	24.968	28.909	1.1	1
02/22/18 06:32:07 AM	24.992	28.877	1.1	1
02/22/18 06:32:37 AM	25.016	28.845	1.1	1
02/22/18 06:33:07 AM	25.016	28.913	1.1	1
02/22/18 06:33:37 AM	25.04	28.949	1.1	1
02/22/18 06:34:07 AM	25.065	28.951	1.1	1
02/22/18 06:34:37 AM	25.089	28.953	1.1	1
02/22/18 06:35:07 AM	25.089	29.021	1.1	1
02/22/18 06:35:37 AM	25.113	28.921	1.1	1
02/22/18 06:36:07 AM	25.137	28.957	1.1	1
02/22/18 06:36:37 AM	25.137	28.889	1.1	1
02/22/18 06:37:07 AM	25.162	28.993	1.1	1
02/22/18 06:37:37 AM	25.186	29.029	1.1	1
02/22/18 06:38:07 AM	25.21	29.031	1.1	1
02/22/18 06:38:37 AM	25.21	29.031	1.1	1
02/22/18 06:39:07 AM	25.234	29.032	1.1	1
02/22/18 06:39:37 AM	25.258	28.967	1.1	1
02/22/18 06:40:07 AM	25.258	29.034	1.1	1
02/22/18 06:40:37 AM	25.283	29.07	1.1	1
02/22/18 06:41:07 AM	25.307	29.072	1.1	1
02/22/18 06:41:37 AM	25.331	28.972	1.1	1
02/22/18 06:42:07 AM	25.355	29.042	1.1	1
02/22/18 06:42:37 AM	25.38	29.044	1.1	1
02/22/18 06:43:07 AM	25.38	29.044	1.1	1
02/22/18 06:43:37 AM	25.404	28.978	1.1	1
02/22/18 06:44:07 AM	25.428	29.082	1.1	1
02/22/18 06:44:37 AM	25.428	29.082	1.1	1
02/22/18 06:45:07 AM	25.453	29.05	1.1	1
02/22/18 06:45:37 AM	25.453	29.05	1.1	1
02/22/18 06:46:07 AM	25.477	29.052	1.1	1
02/22/18 06:46:37 AM	25.501	29.054	1.1	1
02/22/18 06:47:07 AM	25.501	29.122	1.1	1
02/22/18 06:47:37 AM	25.525	29.09	1.1	1
02/22/18 06:48:07 AM	25.55	29.126	1.1	1
02/22/18 06:48:37 AM	25.55	29.092	1.8	1
02/22/18 06:49:07 AM	25.574	29.162	1.1	1
02/22/18 06:49:37 AM	25.598	29.062	1.1	1
02/22/18 06:50:07 AM	25.598	29.13	1.1	1
02/22/18 06:50:37 AM	25.623	29.132	1.1	1
02/22/18 06:51:07 AM	25.647	29.134	1.1	1
02/22/18 06:51:37 AM	25.671	29.135	1.1	1
02/22/18 06:52:07 AM	25.671	29.203	1.1	1
02/22/18 06:52:37 AM	25.695	29.137	1.1	1
02/22/18 06:53:07 AM	25.72	29.139	1.1	1
02/22/18 06:53:37 AM	25.744	29.141	1.1	1
02/22/18 06:54:07 AM	25.744	29.141	1.1	1
02/22/18 06:54:37 AM	25.768	29.143	1.1	1
02/22/18 06:55:07 AM	25.793	29.145	1.1	1
02/22/18 06:55:37 AM	25.817	29.147	1.1	1
02/22/18 06:56:07 AM	25.817	29.181	1.1	1
02/22/18 06:56:37 AM	25.841	29.217	1.1	1
02/22/18 06:57:07 AM	25.866	29.219	1.1	1
02/22/18 06:57:37 AM	25.89	29.221	1.1	1
02/22/18 06:58:07 AM	25.89	29.187	1.1	1
02/22/18 06:58:37 AM	25.914	29.155	1.1	1
02/22/18 06:59:07 AM	25.939	29.191	1.1	1
02/22/18 06:59:37 AM	25.963	29.227	1.1	1
02/22/18 07:00:07 AM	25.987	29.229	217.9	1
02/22/18 07:00:37 AM	25.987	29.229	263.3	1
02/22/18 07:01:07 AM	26.036	29.165	284.5	1
02/22/18 07:01:37 AM	26.061	29.167	247.2	1
02/22/18 07:02:07 AM	26.134	29.173	286	1
02/22/18 07:02:37 AM	26.182	29.041	245	1
02/22/18 07:03:07 AM	26.231	28.977	281.6	1
02/22/18 07:03:37 AM	26.28	28.913	283.8	1
02/22/18 07:04:07 AM	26.329	28.916	1.1	1
02/22/18 07:04:37 AM	26.378	28.852	1.1	1
02/22/18 07:05:07 AM	26.402	28.854	1.1	1
02/22/18 07:05:37 AM	26.426	28.856	1.1	1
02/22/18 07:06:07 AM	26.451	28.824	1.1	1
02/22/18 07:06:37 AM	26.475	28.86	1.1	1
02/22/18 07:07:07 AM	26.5	28.828	1.1	1
02/22/18 07:07:37 AM	26.5	28.862	1.1	1
02/22/18 07:08:07 AM	26.524	28.864	1.1	1
02/22/18 07:08:37 AM	26.549	28.866	1.1	1
02/22/18 07:09:07 AM	26.549	28.866	1.1	1
02/22/18 07:09:37 AM	26.573	28.868	1.1	1
02/22/18 07:10:07 AM	26.598	28.87	1.1	1
02/22/18 07:10:37 AM	26.598	28.87	1.1	1
02/22/18 07:11:07 AM	26.622	28.906	1.1	1
02/22/18 07:11:37 AM	26.646	28.874	1.1	1
02/22/18 07:12:07 AM	26.646	28.874	1.1	1
02/22/18 07:12:37 AM	26.671	28.91	1.1	1
02/22/18 07:13:07 AM	26.671	28.91	1.1	1
02/22/18 07:13:37 AM	26.695	28.878	1.8	1
02/22/18 07:14:07 AM	26.72	28.88	1.1	1
02/22/18 07:14:37 AM	26.72	28.914	1.1	1
02/22/18 07:15:07 AM	26.744	28.882	1.1	1
02/22/18 07:15:37 AM	26.769	28.952	1.1	1
02/22/18 07:16:07 AM	26.769	28.918	1.1	1
02/22/18 07:16:37 AM	26.793	28.919	1.1	1
02/22/18 07:17:07 AM	26.793	28.885	1.1	1
02/22/18 07:17:37 AM	26.818	28.887	1.1	1
02/22/18 07:18:07 AM	26.842	28.923	1.1	1
02/22/18 07:18:37 AM	26.842	28.889	1.1	1
02/22/18 07:19:07 AM	26.867	28.891	1.1	1
02/22/18 07:19:37 AM	26.867	28.891	1.1	1
02/22/18 07:20:07 AM	26.891	28.893	1.1	1
02/22/18 07:20:37 AM	26.916	28.895	1.1	1
02/22/18 07:21:07 AM	26.916	28.895	1.1	1
02/22/18 07:21:37 AM	26.94	28.897	1.1	1
02/22/18 07:22:07 AM	26.965	28.899	1.1	1
02/22/18 07:22:37 AM	26.965	28.899	1.1	1
02/22/18 07:23:07 AM	26.989	28.833	1.1	1
02/22/18 07:23:37 AM	27.014	28.835	1.1	1
02/22/18 07:24:07 AM	27.014	28.835	1.1	1
02/22/18 07:24:37 AM	27.038	28.837	1.1	1
02/22/18 07:25:07 AM	27.038	28.837	1.1	1
02/22/18 07:25:37 AM	27.063	28.805	1.8	1
02/22/18 07:26:07 AM	27.087	28.773	1.1	1
02/22/18 07:26:37 AM	27.087	28.773	1.1	1
02/22/18 07:27:07 AM	27.112	28.774	1.1	1
02/22/18 07:27:37 AM	27.136	28.742	1.1	1
02/22/18 07:28:07 AM	27.136	28.776	1.1	1
02/22/18 07:28:37 AM	27.161	28.778	1.1	1
02/22/18 07:29:07 AM	27.161	28.71	1.1	1
02/22/18 07:29:37 AM	27.186	28.746	1.1	1
02/22/18 07:30:07 AM	27.186	28.746	1.1	1
02/22/18 07:30:37 AM	27.21	28.714	1.8	1
02/22/18 07:31:07 AM	27.235	28.75	1.1	1
02/22/18 07:31:37 AM	27.235	28.716	1.1	1
02/22/18 07:32:07 AM	27.259	28.718	1.1	1
02/22/18 07:32:37 AM	27.259	28.718	1.8	1
02/22/18 07:33:07 AM	27.284	28.686	1.1	1
02/22/18 07:33:37 AM	27.284	28.652	1.1	1
02/22/18 07:34:07 AM	27.308	28.654	1.1	1
02/22/18 07:34:37 AM	27.333	28.656	1.1	1
02/22/18 07:35:07 AM	27.333	28.69	1.1	1
02/22/18 07:35:37 AM	27.358	28.657	1.1	1
02/22/18 07:36:07 AM	27.358	28.657	1.1	1
02/22/18 07:36:37 AM	27.382	28.659	1.1	1
02/22/18 07:37:07 AM	27.382	28.659	1.1	1
02/22/18 07:37:37 AM	27.407	28.661	1.8	1
02/22/18 07:38:07 AM	27.431	28.595	1.8	1
02/22/18 07:38:37 AM	27.431	28.595	1.1	1
02/22/18 07:39:07 AM	27.456	28.597	1.1	1
02/22/18 07:39:37 AM	27.456	28.597	1.1	1
02/22/18 07:40:07 AM	27.481	28.531	1.1	1
02/22/18 07:40:37 AM	27.505	28.498	1.1	1
02/22/18 07:41:07 AM	27.505	28.498	1.1	1
02/22/18 07:41:37 AM	27.53	28.535	1.1	1
02/22/18 07:42:07 AM	27.53	28.466	1.1	1
02/22/18 07:42:37 AM	27.554	28.468	1.1	1
02/22/18 07:43:07 AM	27.579	28.504	1.1	1
02/22/18 07:43:37 AM	27.579	28.47	1.1	1
02/22/18 07:44:07 AM	27.604	28.506	1.8	1
02/22/18 07:44:37 AM	27.604	28.472	1.1	1
02/22/18 07:45:07 AM	27.628	28.474	1.8	1
02/22/18 07:45:37 AM	27.653	28.476	1.8	1
02/22/18 07:46:07 AM	27.653	28.442	1.1	1
02/22/18 07:46:37 AM	27.677	28.478	1.1	1
02/22/18 07:47:07 AM	27.677	28.478	1.1	1
02/22/18 07:47:37 AM	27.702	28.411	1.8	1
02/22/18 07:48:07 AM	27.727	28.413	1.8	1
02/22/18 07:48:37 AM	27.727	28.413	1.1	1
02/22/18 07:49:07 AM	27.727	28.413	1.1	1
02/22/18 07:49:37 AM	27.751	28.449	1.8	1
02/22/18 07:50:07 AM	27.776	28.451	1.1	1
02/22/18 07:50:37 AM	27.776	28.451	1.1	1
02/22/18 07:51:07 AM	27.801	28.453	1.8	1
02/22/18 07:51:37 AM	27.801	28.419	1.1	1
02/22/18 07:52:07 AM	27.825	28.455	1.8	1
02/22/18 07:52:37 AM	27.825	28.489	1.8	1
02/22/18 07:53:07 AM	27.85	28.491	1.1	1
02/22/18 07:53:37 AM	27.85	28.491	1.1	1
02/22/18 07:54:07 AM	27.875	28.425	1.1	1
02/22/18 07:54:37 AM	27.875	28.425	1.1	1
[truncated: 65,565 more rows]
