# Supplementary material for: An automated, high-throughput method for standardizing image color profiles to improve image-based plant phenotyping
Source: PeerJ. 2018 Oct 4;6:e5727. doi: 10.7717/peerj.5727 (PMC6174877; doi:10.7717/peerj.5727)
Supplement: Supplemental Information 1 — The supplemental zip file contains 3 folders: data, scripts, and license. The scripts enable denovo analysis of the data contained in the data folder, which was used to generate the figures in the manuscript. The license is GPL version2. [file peerj-06-5727-s001.zip › analysis/data/temperature/shapes.txt]

Images/snapshot78663/VIS_SV_0_z1_h1_g0_e65_v500_new_151616.png 0 0 -nan 0 0 0 -nan -nan 0 -1 -1 -1 -1 -1 -1 -nan -1 -1 -nan -7.52007 
Images/snapshot78690/VIS_SV_0_z1_h1_g0_e65_v500_new_151859.png 89074 492818 0.180744 25347.7 877 805 1212.59 960.718 16 1162.3 998.627 699.437 538.851 170.974 0.677634 0.00174215 0.770406 1.29802 1.20465 -8.75053 
Images/snapshot78654/VIS_SV_0_z1_h1_g0_e65_v500_new_151535.png 112036 464602 0.241143 22883.9 879 799 1183.99 978.132 17 1199.31 987.776 694.505 642.732 121.406 0.386129 0.00268848 0.925452 1.08055 1.20834 -9.17099 
Images/snapshot78647/VIS_SV_0_z1_h1_g0_e65_v500_new_151472.png 0 0 -nan 0 0 0 -nan -nan 0 -1 -1 -1 -1 -1 -1 -nan -1 -1 -nan -16.0958 
Images/snapshot78698/VIS_SV_0_z1_h1_g0_e65_v500_new_151931.png 58450.5 305853 0.191107 21215.5 412 787 1265.81 800.779 22 1168.42 1008.6 754.646 409.155 172.292 0.956889 0.00163188 0.542182 1.8444 1.41363 -6.04806 
Images/snapshot78655/VIS_SV_0_z1_h1_g0_e65_v500_new_151544.png 1.5 3.5 0.428571 9.24264 5 3 498.778 1109.56 5 499.864 1110.32 4.9802 1.70553 118.039 1.14677 0.220653 0.342463 2.92002 -nan -7.51788 
Images/snapshot78703/VIS_SV_0_z1_h1_g0_e65_v500_new_151976.png 1 1 1 6.12311 5 2 501 1110.33 3 -1 -1 -1 -1 -1 -1 0.335171 -1 -1 -nan -3.96459 
Images/snapshot78708/VIS_SV_0_z1_h1_g0_e65_v500_new_152021.png 26028.5 492159 0.0528864 23117.1 877 817 1525.07 930.531 19 1190.42 987.164 767.958 660.515 86.591 0.528976 0.000612056 0.860092 1.16267 1.19936 -5.16859 
Images/snapshot78725/VIS_SV_0_z1_h1_g0_e65_v500_new_152174.png 2.5 2.5 1 5.41421 4 2 499.733 1109.53 4 -1 -1 -1 -1 -1 -1 1.07171 -1 -1 -nan -3.59131 
Images/snapshot78715/VIS_SV_0_z1_h1_g0_e65_v500_new_152084.png 0.5 1 0.5 4 3 2 499.333 1109.67 3 -1 -1 -1 -1 -1 -1 0.392699 -1 -1 -nan -3.5495 
Images/snapshot78709/VIS_SV_0_z1_h1_g0_e65_v500_new_152030.png 1 1 1 3.41421 3 2 500 1109.67 3 -1 -1 -1 -1 -1 -1 1.07802 -1 -1 -nan -3.5124 
Images/snapshot78713/VIS_SV_0_z1_h1_g0_e65_v500_new_152066.png 2.5 2.5 1 5.41421 4 2 499.733 1109.53 4 -1 -1 -1 -1 -1 -1 1.07171 -1 -1 -nan -3.54346 
Images/snapshot78691/VIS_SV_0_z1_h1_g0_e65_v500_new_151868.png 0 0 -nan 0 0 0 -nan -nan 0 -1 -1 -1 -1 -1 -1 -nan -1 -1 -nan -6.28631 
Images/snapshot78687/VIS_SV_0_z1_h1_g0_e65_v500_new_151832.png 0 0 -nan 0 0 0 -nan -nan 0 -1 -1 -1 -1 -1 -1 -nan -1 -1 -nan -10.7558 
Images/snapshot78724/VIS_SV_0_z1_h1_g0_e65_v500_new_152165.png 49611.5 441644 0.112334 21194.5 878 781 1322.22 995.042 22 1166.47 985.846 802.776 624.034 101.466 0.667317 0.00138786 0.777344 1.28643 1.19472 -5.00076 
Images/snapshot78702/VIS_SV_0_z1_h1_g0_e65_v500_new_151967.png 56393.5 466136 0.120981 23294.7 877 789 1298.49 895.918 16 1178.75 987.557 688.229 556.168 158.859 0.619492 0.00130594 0.808115 1.23745 1.20907 -5.60045 
Images/snapshot78682/VIS_SV_0_z1_h1_g0_e65_v500_new_151787.png 51616.5 370663 0.139255 22711.2 412 1101 1280.85 934.627 23 1143.74 1065.17 879.834 409.368 3.91514 1.03414 0.00125753 0.465279 2.14925 1.19936 -18.7303 
Images/snapshot78692/VIS_SV_0_z1_h1_g0_e65_v500_new_151877.png 15884.5 299568 0.0530248 22461.6 412 778 772.446 1408.43 21 1161.98 998.512 750.706 402.385 174.28 0.963319 0.00039564 0.536008 1.86564 1.39439 -8.01454 
Images/snapshot78723/VIS_SV_0_z1_h1_g0_e65_v500_new_152156.png 1 3 0.333333 10.6569 6 3 499 1109.5 5 500.186 1109.99 5.53373 0.907086 112.62 1.29312 0.11065 0.16392 6.10056 -nan -3.72095 
Images/snapshot78727/VIS_SV_0_z1_h1_g0_e65_v500_new_152192.png 0 2 0 7.82843 6 2 -nan -nan 4 501.164 1110.55 2.72837 1.15668 74.8531 1.07337 0 0.423944 2.3588 -nan -3.64324 
Images/snapshot78688/VIS_SV_0_z1_h1_g0_e65_v500_new_151841.png 118234 302038 0.391454 23887.3 411 785 1162.25 989.963 23 1166.35 999.655 753.401 403.159 173.747 0.964242 0.00260385 0.535119 1.86874 1.3953 -13.001 
Images/snapshot78644/VIS_SV_0_z1_h1_g0_e65_v500_new_151445.png 33406 293809 0.1137 20643.6 414 779 1378.37 864.359 19 1154.25 988.708 707.056 383.531 175.662 0.956626 0.00098506 0.542434 1.84354 1.37974 -28.0396 
Images/snapshot78706/VIS_SV_0_z1_h1_g0_e65_v500_new_152003.png 54918 305018 0.180048 21085.1 412 793 1292.12 944.438 24 1163.83 987.519 734.476 394.21 170.366 0.962577 0.0015523 0.536722 1.86316 1.41178 -5.29458 
Images/snapshot78676/VIS_SV_0_z1_h1_g0_e65_v500_new_151733.png 24163.5 604790 0.0399535 34857.7 836 857 878.254 1630.52 17 1095.78 950.095 1114.56 634.408 103.862 0.928223 0.000249903 0.569201 1.75685 1.2048 -395.918 
Images/snapshot78659/VIS_SV_0_z1_h1_g0_e65_v500_new_151580.png 0 0 -nan 0 0 0 -nan -nan 0 -1 -1 -1 -1 -1 -1 -nan -1 -1 -nan -9.13272 
Images/snapshot78645/VIS_SV_0_z1_h1_g0_e65_v500_new_151454.png 0 0 -nan 0 0 0 -nan -nan 0 -1 -1 -1 -1 -1 -1 -nan -1 -1 -nan -26.6578 
Images/snapshot78721/VIS_SV_0_z1_h1_g0_e65_v500_new_152138.png 2.5 2.5 1 4.41421 4 2 499.733 1109.47 4 -1 -1 -1 -1 -1 -1 1.61229 -1 -1 -nan -3.72087 
Images/snapshot78668/VIS_SV_0_z1_h1_g0_e65_v500_new_151661.png 37494.5 478323 0.0783874 23228.4 876 785 1321.68 477.849 14 1182.94 984.765 671.625 566.106 177.245 0.560553 0.00087325 0.84289 1.18639 1.2045 -10.8167 
Images/snapshot78700/VIS_SV_0_z1_h1_g0_e65_v500_new_151949.png 62226.5 468518 0.132816 22823 877 773 1253.1 954.907 19 1173.68 976.151 658.911 570.673 161.296 0.517521 0.0015012 0.866086 1.15462 1.19472 -5.92 
Images/snapshot78717/VIS_SV_0_z1_h1_g0_e65_v500_new_152102.png 3 4 0.75 6.82843 4 3 500.5 1109.67 5 500.455 1109.98 3.61005 2.24176 124.92 0.870657 0.808518 0.620978 1.61036 -nan -3.52843 
Images/snapshot78657/VIS_SV_0_z1_h1_g0_e65_v500_new_151562.png 0 0 -nan 0 0 0 -nan -nan 0 -1 -1 -1 -1 -1 -1 -nan -1 -1 -nan -8.70205 
Images/snapshot78718/VIS_SV_0_z1_h1_g0_e65_v500_new_152111.png 1629 588503 0.00276804 21942.7 878 1064 4062.6 -5050.73 16 1138.28 1004.75 837.844 654.244 54.342 0.662019 4.25158e-05 0.780865 1.28063 1.18885 -4.89038 
Images/snapshot78660/VIS_SV_0_z1_h1_g0_e65_v500_new_151589.png 22076 283256 0.0779364 22548.5 413 787 760.896 1201.21 19 1146.32 1018.37 782.187 360.914 171.893 1.03787 0.000545625 0.461417 2.16724 1.38642 -12.584 
Images/snapshot78697/VIS_SV_0_z1_h1_g0_e65_v500_new_151922.png 0 0 -nan 0 0 0 -nan -nan 0 -1 -1 -1 -1 -1 -1 -nan -1 -1 -nan -4.71425 
Images/snapshot78693/VIS_SV_0_z1_h1_g0_e65_v500_new_151886.png 0 0 -nan 1 2 1 -nan -nan 2 -1 -1 -1 -1 -1 -1 0 -1 -1 -nan -5.66732 
Images/snapshot78704/VIS_SV_0_z1_h1_g0_e65_v500_new_151985.png 74525.5 534598 0.139405 22963.5 877 903 1239.99 924.303 17 1173.65 993.89 692.853 572.438 174.861 0.58957 0.00177598 0.826204 1.21036 1.19829 -5.64252 
Images/snapshot78710/VIS_SV_0_z1_h1_g0_e65_v500_new_152039.png 56869.5 471424 0.120633 22350.5 877 794 1288.79 1015.92 19 1208.15 985.551 743.308 668.857 93.968 0.447576 0.00143059 0.899838 1.11131 1.20658 -4.929 
Images/snapshot78667/VIS_SV_0_z1_h1_g0_e65_v500_new_151652.png 0 0 -nan 0 0 0 -nan -nan 0 -1 -1 -1 -1 -1 -1 -nan -1 -1 -nan -8.24022 
Images/snapshot78686/VIS_SV_0_z1_h1_g0_e65_v500_new_151823.png 4188 298988 0.0140073 23975.9 411 779 -493.173 3129.34 24 1155.79 1004.02 757.208 392.384 176.487 0.981633 9.15519e-05 0.518199 1.92976 1.39256 -18.6009 
Images/snapshot78694/VIS_SV_0_z1_h1_g0_e65_v500_new_151895.png 110421 467834 0.236026 25927.1 877 778 1181.89 1000.54 20 1164.67 986.857 687.536 543.481 164.375 0.647337 0.00206421 0.790477 1.26506 1.2045 -7.03488 
Images/snapshot78661/VIS_SV_0_z1_h1_g0_e65_v500_new_151598.png 0 0 -nan 2 3 1 -nan -nan 2 -1 -1 -1 -1 -1 -1 0 -1 -1 -nan -9.10071 
Images/snapshot78726/VIS_SV_0_z1_h1_g0_e65_v500_new_152183.png 43683.5 473993 0.0921606 23521.9 878 789 1352.75 949.547 19 1176.62 983.473 751.676 641.893 106.682 0.540465 0.000992163 0.853949 1.17103 1.20539 -4.92534 
Images/snapshot78689/VIS_SV_0_z1_h1_g0_e65_v500_new_151850.png 0 0 -nan 0 0 0 -nan -nan 0 -1 -1 -1 -1 -1 -1 -nan -1 -1 -nan -7.72588 
Images/snapshot78656/VIS_SV_0_z1_h1_g0_e65_v500_new_151553.png 4001 459523 0.00870685 21196.9 878 782 2698.78 -820.361 16 1161.79 973.743 666.431 540.88 158.687 0.613831 0.000111901 0.811606 1.23213 1.19268 -20.4809 
Images/snapshot78696/VIS_SV_0_z1_h1_g0_e65_v500_new_151913.png 5439.5 300344 0.0181109 21901.1 412 777 -111.991 1815.6 21 1159.01 1009.2 760.845 397.533 173.797 0.977252 0.000142507 0.522489 1.91392 1.39182 -6.82732 
Images/snapshot78701/VIS_SV_0_z1_h1_g0_e65_v500_new_151958.png 0 0 -nan 2 3 1 -nan -nan 2 -1 -1 -1 -1 -1 -1 0 -1 -1 -nan -4.32101 
Images/snapshot78666/VIS_SV_0_z1_h1_g0_e65_v500_new_151643.png 23631.5 465421 0.0507745 25674.2 877 783 814.45 1440.58 16 1181.49 982.181 683.512 564.961 178.754 0.588971 0.000450512 0.826556 1.20984 1.19783 -11.9649 
Images/snapshot78672/VIS_SV_0_z1_h1_g0_e65_v500_new_151697.png 139003 475090 0.292582 23404.3 877 787 1159.21 931.606 15 1172.52 976.222 763.57 648.143 106.249 0.54985 0.00318892 0.848832 1.17809 1.21327 -30.9711 
Images/snapshot78646/VIS_SV_0_z1_h1_g0_e65_v500_new_151463.png 76049.5 461034 0.164954 22476.9 879 783 1217.56 964.682 20 1156.02 978.447 651.015 618.924 4.6866 0.313987 0.00189162 0.950706 1.05185 1.18495 -16.9436 
Images/snapshot78674/VIS_SV_0_z1_h1_g0_e65_v500_new_151715.png 98559 476180 0.206978 26137 835 812 1178.63 964.181 15 1171.12 968.857 718.099 488.559 179.545 0.799562 0.00181299 0.68035 1.46983 1.39237 -223.192 
Images/snapshot78652/VIS_SV_0_z1_h1_g0_e65_v500_new_151517.png 11330 467971 0.0242109 26764.7 879 788 375.436 1641.42 17 1181.82 990.838 674.503 554.653 170.786 0.596134 0.000198754 0.822312 1.21608 1.20089 -10.2795 
Images/snapshot78681/VIS_SV_0_z1_h1_g0_e65_v500_new_151778.png 0 0 -nan 0 0 0 -nan -nan 0 -1 -1 -1 -1 -1 -1 -nan -1 -1 -nan -8.72507 
Images/snapshot78658/VIS_SV_0_z1_h1_g0_e65_v500_new_151571.png 30129.5 455514 0.0661439 20373.2 880 783 1314.9 583.48 16 1176.13 987.66 686.845 554.285 157.233 0.621286 0.000912184 0.807002 1.23915 1.20073 -12.6109 
Images/snapshot78650/VIS_SV_0_z1_h1_g0_e65_v500_new_151499.png 28466 306220 0.0929592 24310.3 414 789 1472.64 788.216 20 1161.47 1009.05 749.937 406.959 174.994 0.956391 0.000605278 0.542658 1.84278 1.39818 -12.6258 
Images/snapshot78651/VIS_SV_0_z1_h1_g0_e65_v500_new_151508.png 0 0 -nan 0 0 0 -nan -nan 0 -1 -1 -1 -1 -1 -1 -nan -1 -1 -nan -10.0095 
Images/snapshot78675/VIS_SV_0_z1_h1_g0_e65_v500_new_151724.png 172 654 0.262997 727.814 4 473 539.66 785.34 7 539.549 795.827 413.824 1.79462 179.654 1.41114 0.00408035 0.00433667 230.592 0.651148 -172.565 
Images/snapshot78683/VIS_SV_0_z1_h1_g0_e65_v500_new_151796.png 0 0 -nan 0 0 0 -nan -nan 0 -1 -1 -1 -1 -1 -1 -nan -1 -1 -nan -11.914 
Images/snapshot78662/VIS_SV_0_z1_h1_g0_e65_v500_new_151607.png 102140 465088 0.219615 24613.2 876 792 1191.72 944.888 14 1183.53 995.795 673.245 641.889 131.54 0.305207 0.0021187 0.953424 1.04885 1.20878 -11.7294 
Images/snapshot78642/VIS_SV_0_z1_h1_g0_e65_v500_new_151427.png 127340 303454 0.419635 22552.1 413 794 1157.65 985.619 18 1155.29 997.613 734.23 395.324 176 0.960812 0.0031463 0.53842 1.85729 1.38699 -51.8025 
Images/snapshot78719/VIS_SV_0_z1_h1_g0_e65_v500_new_152120.png 0 5.5 0 10.3852 6 3 -nan -nan 4 -1 -1 -1 -1 -1 -1 0 -1 -1 -nan -3.63568 
Images/snapshot78673/VIS_SV_0_z1_h1_g0_e65_v500_new_151706.png 0 0 -nan 2 3 1 -nan -nan 2 -1 -1 -1 -1 -1 -1 0 -1 -1 -nan -23.1297 
Images/snapshot78653/VIS_SV_0_z1_h1_g0_e65_v500_new_151526.png 1 3 0.333333 8.24264 5 3 499 1109.67 4 520.095 1169.88 128.232 18.973 160.483 1.30541 0.18496 0.147958 6.75867 -nan -7.83887 
Images/snapshot78714/VIS_SV_0_z1_h1_g0_e65_v500_new_152075.png 79202.5 467922 0.169265 20415.2 879 791 1249.71 959.885 19 1190.43 979.959 746.701 643.882 102.559 0.524781 0.00238804 0.862303 1.15969 1.21053 -4.84635 
Images/snapshot78684/VIS_SV_0_z1_h1_g0_e65_v500_new_151805.png 1571 298701 0.00525944 23285.6 412 779 -3643.1 4368.23 23 1163.45 1010.07 746.733 406.638 176.314 0.954405 3.64093e-05 0.544556 1.83636 1.39674 -21.5083 
Images/snapshot78669/VIS_SV_0_z1_h1_g0_e65_v500_new_151670.png 0 0 -nan 0 1 1 -nan -nan 1 -1 -1 -1 -1 -1 -1 -nan -1 -1 -nan -7.87546 
Images/snapshot78711/VIS_SV_0_z1_h1_g0_e65_v500_new_152048.png 0.5 1 0.5 4 3 2 499.333 1109.67 3 -1 -1 -1 -1 -1 -1 0.392699 -1 -1 -nan -3.53721 
Images/snapshot78670/VIS_SV_0_z1_h1_g0_e65_v500_new_151679.png 98771 309024 0.319622 23154.9 413 785 1189.01 971.341 19 1176.99 1006.03 746.055 431.306 176.101 0.918569 0.00231502 0.578116 1.72976 1.40973 -10.7177 
Images/snapshot78695/VIS_SV_0_z1_h1_g0_e65_v500_new_151904.png 0 0 -nan 0 0 0 -nan -nan 0 -1 -1 -1 -1 -1 -1 -nan -1 -1 -nan -5.26109 
Images/snapshot78716/VIS_SV_0_z1_h1_g0_e65_v500_new_152093.png 1431.5 526536 0.00271871 20444 878 960 4581.73 -3203.88 17 1176.52 995.344 835.258 659.078 86.123 0.649506 4.30396e-05 0.789071 1.26731 1.18755 -5.07079 
Images/snapshot78722/VIS_SV_0_z1_h1_g0_e65_v500_new_152147.png 16248 519450 0.0312793 21356.5 877 885 660.226 1140.82 17 1162.63 983.149 677.274 637.653 144.545 0.342053 0.000447662 0.9415 1.06214 1.20149 -4.90225 
Images/snapshot78680/VIS_SV_0_z1_h1_g0_e65_v500_new_151769.png 99056 306726 0.322946 22174 412 793 1196.7 939.48 23 1167.8 999.424 759.399 407.905 171.893 0.962141 0.00253163 0.537142 1.8617 1.41161 -13.733 
Images/snapshot78649/VIS_SV_0_z1_h1_g0_e65_v500_new_151490.png 0 0 -nan 0 0 0 -nan -nan 0 -1 -1 -1 -1 -1 -1 -nan -1 -1 -nan -12.3648 
Images/snapshot78707/VIS_SV_0_z1_h1_g0_e65_v500_new_152012.png 0 0 -nan 3 4 1 -nan -nan 2 -1 -1 -1 -1 -1 -1 0 -1 -1 -nan -3.81323 
Images/snapshot78679/VIS_SV_0_z1_h1_g0_e65_v500_new_151760.png 2615 21576.5 0.121197 2556.56 46 874 514.308 1501.13 7 539.278 801.245 362.543 22.5676 0 1.36949 0.00502769 0.0622481 16.0648 0.777563 -536.222 
Images/snapshot78720/VIS_SV_0_z1_h1_g0_e65_v500_new_152129.png 36975.5 433156 0.0853631 21897.5 878 782 1394.03 839.906 19 1182.39 993.058 810.39 626.291 102.867 0.674052 0.000969026 0.772827 1.29395 1.19441 -5.22178 
Images/snapshot78664/VIS_SV_0_z1_h1_g0_e65_v500_new_151625.png 136354 308244 0.442355 26101.6 414 783 1145.96 920.677 16 1167.76 997.655 764.042 426.014 177.907 0.94066 0.00251501 0.557579 1.79347 1.40939 -12.1187 
Images/snapshot78699/VIS_SV_0_z1_h1_g0_e65_v500_new_151940.png 0 0 -nan 2 3 1 -nan -nan 2 -1 -1 -1 -1 -1 -1 0 -1 -1 -nan -4.26143 
Images/snapshot78712/VIS_SV_0_z1_h1_g0_e65_v500_new_152057.png 40876 474980 0.0860585 21666.9 878 789 1377.38 867.501 20 1198.61 985.075 865.632 644.058 98.3246 0.715496 0.00109417 0.744033 1.34403 1.2082 -4.85158 
Images/snapshot78705/VIS_SV_0_z1_h1_g0_e65_v500_new_151994.png 0 0 -nan 0 0 0 -nan -nan 0 -1 -1 -1 -1 -1 -1 -nan -1 -1 -nan -4.00767 
Images/snapshot78678/VIS_SV_0_z1_h1_g0_e65_v500_new_151751.png 221978 857018 0.259013 36782.6 865 1352 985.913 641.479 14 919.163 819.903 1191.26 704.685 152.373 0.903827 0.00206175 0.591548 1.69048 1.22386 -812.465 
Images/snapshot78685/VIS_SV_0_z1_h1_g0_e65_v500_new_151814.png 0 0 -nan 0 0 0 -nan -nan 0 -1 -1 -1 -1 -1 -1 -nan -1 -1 -nan -13.9468 
Images/snapshot78648/VIS_SV_0_z1_h1_g0_e65_v500_new_151481.png 30189.5 453682 0.0665434 23683 880 782 760.482 1406.55 19 1179.49 971.845 801.603 633.608 84.7317 0.647416 0.000676383 0.790426 1.26514 1.18788 -13.5035 
Images/snapshot78665/VIS_SV_0_z1_h1_g0_e65_v500_new_151634.png 0 0 -nan 0 0 0 -nan -nan 0 -1 -1 -1 -1 -1 -1 -nan -1 -1 -nan -8.42097 
Images/snapshot78643/VIS_SV_0_z1_h1_g0_e65_v500_new_151436.png 17 106.5 0.159624 346.005 2 310 538.598 611.127 4 539.5 782.833 1 0 0 1.41421 0.00178441 0 inf 1 -48.9012 
Images/snapshot78671/VIS_SV_0_z1_h1_g0_e65_v500_new_151688.png 0 0 -nan 1 2 1 -nan -nan 2 -1 -1 -1 -1 -1 -1 0 -1 -1 -nan -7.4615 
Images/snapshot78677/VIS_SV_0_z1_h1_g0_e65_v500_new_151742.png 38.5 1735 0.0221902 1894.83 7 715 538.636 1320.3 11 539.937 843.203 642.241 2.58893 179.641 1.41136 0.000134751 0.00403109 248.072 0.69752 -310.35 
