# Supplementary material for: An automated, high-throughput method for standardizing image color profiles to improve image-based plant phenotyping
Source: PeerJ. 2018 Oct 4;6:e5727. doi: 10.7717/peerj.5727 (PMC6174877; doi:10.7717/peerj.5727)
Supplement: Supplemental Information 1 — The supplemental zip file contains 3 folders: data, scripts, and license. The scripts enable denovo analysis of the data contained in the data folder, which was used to generate the figures in the manuscript. The license is GPL version2. [file peerj-06-5727-s001.zip › analysis/scripts/avg_images.cpp]

/* Title: Average list of images
 * Author: Jeffrey Berry (Bart Lab)
 *
 * Description:
 * Program takes single column stdout input of file paths to images to be averaged
 *
 * Usage:
 * cat SnapshotInfo.csv | grep Cc00AB | awk -F",|;" '{print "Images/snapshot"$2"/"$12".png"; print "Images/snapshot"$2"/"$13".png"}' | ~/cuda-workspace/Avg_Images/Debug/Avg_Images
 */

#include <opencv2/opencv.hpp>
#include <cv.h>

using namespace cv;
using namespace std;

int main(){
	string line;
	Mat avg;
	vector<Mat> avg_bgr(3);
	int counter = 0;
	while(cin) {
		if(getline(cin,line)) {
			if(counter == 0){
	    		avg=imread(line);
	    		avg.convertTo(avg, CV_64F);
    			split(avg,avg_bgr);
	    		counter++;
	    	}else{
	        	Mat inputImage = imread(line);
	        	inputImage.convertTo(inputImage, CV_64F);
	    		vector<Mat> in_bgr(3);

    			split(inputImage,in_bgr);
    			avg_bgr[0] = (avg_bgr[0]+in_bgr[0]);
    			avg_bgr[1] = (avg_bgr[1]+in_bgr[1]);
    			avg_bgr[2] = (avg_bgr[2]+in_bgr[2]);
	        	counter++;
	    	}
	    }
	}
	avg_bgr[0] = (avg_bgr[0])/counter;
	avg_bgr[1] = (avg_bgr[1])/counter;
	avg_bgr[2] = (avg_bgr[2])/counter;
	Mat adjImage;
	merge(avg_bgr,adjImage);
	adjImage.convertTo(adjImage, CV_64F);
	imwrite("average_images.png",adjImage);

	return 0;
}
